# Supplementary material for: Patterns of Heterochromatin Transitions Linked to Changes in the Expression of Plasmodium falciparum Clonally Variant Genes
Source: Microbiol Spectr. 2022 Dec 14;11(1):e03049-22. doi: 10.1128/spectrum.03049-22 (PMC9927496; doi:10.1128/spectrum.03049-22)
Supplement: Supplemental file 2 — Data Set S1. Download spectrum.03049-22-s0002.xlsx, XLSX file, 1.1 MB [file spectrum.03049-22-s0002.xlsx]

## Sheet: Description
Transcriptomic analysis of 3D7 subclones (using microarrays) The results of the transcriptomic analysis of 10G/1.2B/3D7-B and A7/E5/B11 subclones are presented in separate tabs (because they were analyzed in independent experiments). The maximum average fold-change (mAFC) is provided for all possible pairwise comparisons among 10G, 1.2B and 3D7-B, or among A7, E5 and B11. For each gene and pairwi…

## Sheet: 10G, 1.2B and 3D7-B.
Gene ID	Name	Annotation	CVG family (or NOT CVG)	12Bvs10G log2(mAFC)	12Bvs10G interval max. dif.	12Bvs3D7B log2(mAFC)	12B-3D7B interval max. dif.	10Gvs3D7B log2(mAFC)	10G-3D7B interval max. dif.	Gametocyte marker?	Dupl/Del 1.2B?	Dupl/Del 10G?
PF3D7_0711700	VAR	erythrocyte membrane protein 1, PfEMP1	VAR	5.40783	Left	4.34412	Left	-1.06371	Left	FALSE	FALSE	FALSE
PF3D7_0632500	VAR	erythrocyte membrane protein 1, PfEMP1	VAR	-0.600037	Left	-5.09873	Left	-4.49869	Left	FALSE	FALSE	FALSE
PF3D7_1372500	STEVOR	stevor, pseudogene	STEVOR	0.506734	Sides	-4.93739	Mid	-5.03507	Mid	FALSE	FALSE	FALSE
PF3D7_0302200	CLAG3.2	cytoadherence linked asexual protein 3.2	Other CVGs	-3.76787	Right	1.03735	Right	4.80523	Right	FALSE	FALSE	FALSE
PF3D7_0832200	PHIST	Plasmodium exported protein (PHISTa-like), unknown function	PHIST	-0.579536	Left	-4.27635	Left	-3.69682	Left	FALSE	FALSE	FALSE
PF3D7_1253000	GECO	gametocyte erythrocyte cytosolic protein	Other CVGs	0.357295	Right	-3.78117	Right	-4.13846	Right	TRUE	FALSE	FALSE
PF3D7_1301500	PHIST	Plasmodium exported protein (PHISTa), unknown function	PHIST	3.97029	Left	0.711702	Left	-3.25858	Left	FALSE	FALSE	FALSE
PF3D7_0713100	MC-2TM	Pfmc-2TM Maurer's cleft two transmembrane protein	PFMC-2TM	0.631841	Left	-3.30475	Left	-3.93659	Left	FALSE	FALSE	FALSE
PF3D7_1301600	EBA140	erythrocyte binding antigen-140	Other CVGs	-3.26987	Right	-3.88693	Right	-0.617061	Right	FALSE	FALSE	FALSE
PF3D7_0412700	VAR	erythrocyte membrane protein 1, PfEMP1	VAR	0.4429	Right	-3.85638	Left	-3.73589	Left	FALSE	FALSE	FALSE
PF3D7_0220800	CLAG2	cytoadherence linked asexual protein 2	Other CVGs	3.80298	Right	0.167582	Right	-3.6354	Right	FALSE	FALSE	FALSE
PF3D7_1302100	G27/25	gamete antigen 27/25	Other CVGs	-0.835948	Right	-3.77727	Right	-2.94132	Right	TRUE	FALSE	FALSE
PF3D7_1372400	ACS4	acyl-CoA synthetase	Other CVGs	0.690511	Mid	-3.08185	Right	-3.76114	Right	FALSE	FALSE	FALSE
PF3D7_0402000	PHIST	Plasmodium exported protein (PHISTa), unknown function	PHIST	3.43534	Right	-0.493244	Left	-3.68723	Mid	FALSE	FALSE	FALSE
PF3D7_0936800	PHIST	Plasmodium exported protein (PHISTc), unknown function	PHIST	-0.733483	Left	-3.65524	Left	-2.92176	Left	FALSE	FALSE	FALSE
PF3D7_1100300	RIF	rifin	RIFIN	-2.41044	Left	-3.62986	Left	-1.21942	Left	FALSE	FALSE	FALSE
PF3D7_1300200	RIF	rifin	RIFIN	3.62537	Right	2.46069	Mid	-1.96833	Right	FALSE	FALSE	FALSE
PF3D7_0808900	RIF	rifin	RIFIN	3.5963	Left	2.09628	Mid	-1.87843	Left	FALSE	FALSE	FALSE
PF3D7_0424900	PHIST	Plasmodium exported protein (PHISTa), unknown function	PHIST	-0.791416	Sides	-3.54573	Sides	-2.75432	Sides	FALSE	TRUE	TRUE
PF3D7_0100200	RIF	rifin	RIFIN	3.48859	Right	0.8503	Mid	-2.79906	Right	FALSE	FALSE	FALSE
PF3D7_1100800	MC-2TM	Pfmc-2TM Maurer's cleft two transmembrane protein	PFMC-2TM	0.464452	Mid	-3.07939	Left	-3.46031	Mid	FALSE	FALSE	FALSE
PF3D7_0302500	CLAG3.1	cytoadherence linked asexual protein 3.1	Other CVGs	3.43948	Right	-0.0404298	Left	-3.4	Right	FALSE	FALSE	FALSE
PF3D7_0100300	VAR	erythrocyte membrane protein 1, PfEMP1	VAR	0.239336	Right	-3.38319	Left	-3.28801	Left	FALSE	FALSE	FALSE
PF3D7_1100500	RIF	rifin	RIFIN	-3.35463	Left	-2.74786	Left	0.606772	Left	FALSE	FALSE	FALSE
PF3D7_0412400	VAR	erythrocyte membrane protein 1, PfEMP1	VAR	0.507351	Right	-3.28278	Left	-3.09731	Left	FALSE	FALSE	FALSE
PF3D7_0632700	RIF	rifin	RIFIN	0.230891	Mid	-3.11381	Right	-3.21084	Right	FALSE	FALSE	FALSE
PF3D7_0713300	VAR	erythrocyte membrane protein 1 (PfEMP1), pseudogene	VAR	-1.04623	Left	-3.1571	Left	-2.11087	Left	FALSE	FALSE	FALSE
PF3D7_0832000	STEVOR	stevor	STEVOR	0.681939	Right	-2.9442	Left	-3.0137	Left	FALSE	FALSE	FALSE
PF3D7_0601200	MC-2TM	Pfmc-2TM Maurer's cleft two transmembrane protein	PFMC-2TM	1.4479	Mid	-1.71301	Left	-2.99254	Left	FALSE	FALSE	FALSE
PF3D7_0712300	VAR	erythrocyte membrane protein 1, PfEMP1	VAR	0.80304	Right	-2.98846	Left	-2.90713	Sides	FALSE	FALSE	FALSE
PF3D7_0401700	NA	Plasmodium exported protein, unknown function, pseudogene	Other CVGs	-0.260637	Left	-2.95663	Mid	-2.7685	Mid	FALSE	FALSE	FALSE
PF3D7_0712900	VAR	erythrocyte membrane protein 1, PfEMP1	VAR	0.214028	Right	-2.92812	Left	-2.73331	Left	FALSE	FALSE	FALSE
PF3D7_1301700	CBP2	CX3CL1-binding protein 2	Other CVGs	-2.9035	Left	-2.65686	Left	-0.32549	Right	FALSE	FALSE	FALSE
PF3D7_0532600	NA	Plasmodium exported protein, unknown function	Other CVGs	2.67278	Right	-0.335837	Left	-2.88829	Mid	FALSE	FALSE	FALSE
PF3D7_0114500	HYP	Plasmodium exported protein (hyp10), unknown function	HYP	0.508913	Mid	-2.85722	Left	-2.88273	Left	FALSE	FALSE	FALSE
PF3D7_1040200	STEVOR	stevor	STEVOR	0.402235	Mid	-2.66181	Left	-2.87557	Left	FALSE	FALSE	FALSE
PF3D7_0300900	STEVOR	stevor	STEVOR	-0.547773	Mid	-2.84596	Mid	-2.29818	Mid	FALSE	FALSE	FALSE
PF3D7_1040300	RIF	rifin	RIFIN	0.341651	Right	-2.82039	Left	-2.80449	Left	FALSE	FALSE	FALSE
PF3D7_1372100	GEXP04	Plasmodium exported protein (PHISTb), unknown function	PHIST	0.582636	Left	-2.74779	Right	-2.81686	Right	TRUE	FALSE	FALSE
PF3D7_0420700	VAR	erythrocyte membrane protein 1, PfEMP1	VAR	-0.787361	Left	-2.80986	Left	-2.02249	Left	FALSE	FALSE	FALSE
PF3D7_1477300	Pfg14-744	Plasmodium exported protein (PHIST), unknown function	PHIST	-0.144414	Left	-2.73491	Mid	-2.74058	Right	TRUE	FALSE	FALSE
PF3D7_0421500	RIF	rifin, pseudogene	RIFIN	0.787845	Left	-1.94785	Left	-2.7357	Left	FALSE	FALSE	FALSE
PF3D7_1150400	VAR	erythrocyte membrane protein 1, PfEMP1	VAR	-0.802345	Left	-2.7283	Left	-1.92595	Left	FALSE	FALSE	FALSE
PF3D7_0600400	VAR	erythrocyte membrane protein 1, PfEMP1	VAR	-0.717023	Left	-2.71595	Left	-1.99892	Left	FALSE	FALSE	TRUE
PF3D7_0425500	STEVOR	stevor	STEVOR	0.372019	Mid	-2.37249	Left	-2.71262	Left	FALSE	FALSE	FALSE
PF3D7_1039700	MC-2TM	Pfmc-2TM Maurer's cleft two transmembrane protein	PFMC-2TM	0.628695	Left	-2.05368	Left	-2.68238	Left	FALSE	FALSE	FALSE
PF3D7_1041200	RIF	rifin	RIFIN	-0.0610861	Left	-2.60383	Mid	-2.58132	Mid	FALSE	FALSE	FALSE
PF3D7_0114800	HYP	Plasmodium exported protein (hyp7), unknown function	HYP	-0.192276	Left	-2.5962	Left	-2.40393	Left	FALSE	FALSE	FALSE
PF3D7_1480100	VAR	erythrocyte membrane protein 1 (PfEMP1), pseudogene	VAR	-0.693876	Left	-2.5889	Left	-1.89503	Left	FALSE	FALSE	FALSE
PF3D7_0114900	NA	Plasmodium exported protein, unknown function, pseudogene	Other CVGs	0.46205	Sides	-2.10271	Left	-2.52233	Left	FALSE	FALSE	FALSE
PF3D7_1100200	VAR	erythrocyte membrane protein 1, PfEMP1	VAR	0.359432	Right	-2.46506	Left	-2.51671	Left	FALSE	FALSE	TRUE
PF3D7_1477800	ACBP	acyl-CoA binding protein	Other CVGs	0.231855	Sides	-2.26842	Sides	-2.50028	Sides	TRUE	FALSE	FALSE
PF3D7_1102200	DNAJ	DnaJ protein, putative	Other CVGs	-2.48824	Sides	-1.66411	Sides	0.82413	Sides	FALSE	FALSE	FALSE
PF3D7_0700200	RIF	rifin	RIFIN	0.368229	Mid	-2.20042	Left	-2.47904	Left	FALSE	FALSE	FALSE
PF3D7_1240400	VAR	erythrocyte membrane protein 1, PfEMP1	VAR	-0.288475	Left	-2.47453	Left	-2.18606	Left	FALSE	FALSE	TRUE
PF3D7_1477700	Pfg14-748	Plasmodium exported protein (PHISTa), unknown function	PHIST	-0.210821	Left	-2.36232	Right	-2.43092	Right	TRUE	FALSE	FALSE
PF3D7_1477200	HYP	Plasmodium exported protein (hyp15), unknown function	HYP	0.0912595	Sides	-2.32719	Left	-2.38704	Left	FALSE	FALSE	FALSE
PF3D7_0809100	VAR	erythrocyte membrane protein 1, PfEMP1	VAR	-0.675774	Left	-2.37667	Left	-1.7009	Left	FALSE	FALSE	FALSE
PF3D7_0421300	VAR	erythrocyte membrane protein 1, PfEMP1	VAR	-0.918856	Left	-2.35684	Left	-1.43798	Left	FALSE	TRUE	FALSE
PF3D7_0425900	RIF	rifin	RIFIN	-2.29763	Right	-2.26871	Sides	0.414969	Right	FALSE	FALSE	FALSE
PF3D7_1477400	PHIST	Plasmodium exported protein (PHIST), unknown function	PHIST	0.118226	Right	-2.21738	Mid	-2.29069	Right	TRUE	FALSE	FALSE
PF3D7_1101300	RIF	rifin	RIFIN	0.470465	Right	-2.22044	Left	-2.29015	Left	FALSE	FALSE	FALSE
PF3D7_0221500	PFMC-2TM	Pfmc-2TM Maurer's cleft two transmembrane protein, pseudogene	PFMC-2TM	-0.480738	Left	-2.27571	Left	-1.79497	Left	FALSE	FALSE	FALSE
PF3D7_0222100	MC-2TM	Pfmc-2TM Maurer's cleft two transmembrane protein	PFMC-2TM	0.607032	Mid	-1.91788	Left	-2.27351	Left	FALSE	FALSE	FALSE
PF3D7_1219400	VAR	erythrocyte membrane protein 1 (PfEMP1), pseudogene	VAR	-0.273939	Left	-2.26954	Left	-1.99561	Left	FALSE	FALSE	FALSE
PF3D7_0930000	NA	procollagen lysine 5-dioxygenase, putative	Not CVGs	2.25883	Left	1.31212	Left	-0.946709	Left	FALSE	FALSE	FALSE
PF3D7_1222600	AP2-G	AP2 domain transcription factor AP2-G	Other CVGs	-0.277223	Sides	-2.23868	Sides	-2.07009	Right	TRUE	FALSE	FALSE
PF3D7_1372600	RIF	rifin	RIFIN	-0.237413	Left	-2.18584	Mid	-2.07355	Mid	FALSE	FALSE	FALSE
PF3D7_0712000	VAR	erythrocyte membrane protein 1, PfEMP1	VAR	-0.616668	Left	-2.17902	Left	-1.56235	Left	FALSE	FALSE	FALSE
PF3D7_0400400	VAR	erythrocyte membrane protein 1, PfEMP1	VAR	-0.575082	Left	-2.16862	Left	-1.59353	Left	FALSE	FALSE	FALSE
PF3D7_1301200	GBPH2	GBPH2 protein	Other CVGs	0.160161	Right	-2.02173	Sides	-2.16795	Sides	FALSE	FALSE	FALSE
PF3D7_1475400	CRMP4	cysteine repeat modular protein 4	Other CVGs	-0.197639	Left	-1.99312	Right	-2.15589	Right	FALSE	FALSE	FALSE
PF3D7_1149700	PHIST	Plasmodium exported protein (PHISTa), unknown function, fragment	PHIST	-0.559322	Left	-2.15041	Left	-1.59109	Left	FALSE	FALSE	FALSE
PF3D7_0732900	RIF	rifin	RIFIN	0.535255	Mid	-1.78006	Left	-2.14848	Left	FALSE	FALSE	FALSE
PF3D7_1477100	HYP	Plasmodium exported protein (hyp6), unknown function	HYP	0.621223	Right	-2.12099	Left	-2.10413	Left	FALSE	FALSE	FALSE
PF3D7_1240100	ETRAMP12	early transcribed membrane protein 12	Other CVGs	-2.09068	Sides	-1.90383	Sides	0.186842	Sides	FALSE	FALSE	FALSE
PF3D7_0936700	NA	lysophospholipase, putative	Other CVGs	0.367985	Right	-1.85453	Sides	-2.07869	Sides	FALSE	FALSE	FALSE
PF3D7_0100400	RIF	rifin	RIFIN	1.82387	Mid	-0.91045	Left	-2.05946	Left	FALSE	FALSE	FALSE
PF3D7_0223100	RIF	rifin	RIFIN	0.539439	Right	-1.76916	Left	-2.05433	Left	FALSE	FALSE	FALSE
PF3D7_0712800	VAR	erythrocyte membrane protein 1, PfEMP1	VAR	-0.481132	Left	-2.03729	Left	-1.55616	Left	FALSE	FALSE	FALSE
PF3D7_1343100	NA	conserved Plasmodium protein, unknown function	Not CVGs	0.149859	Sides	-1.98161	Right	-2.03711	Right	FALSE	TRUE	FALSE
PF3D7_0632600	RIF	rifin, pseudogene	RIFIN	2.03225	Left	1.78392	Left	-0.24833	Left	FALSE	FALSE	FALSE
PF3D7_0324800	RIF	rifin	RIFIN	2.00961	Right	1.41374	Right	-1.16454	Left	FALSE	FALSE	FALSE
PF3D7_1000200	RIF	rifin	RIFIN	0.317544	Left	-1.78195	Right	-2.00585	Mid	FALSE	FALSE	FALSE
PF3D7_0600100	VAR	erythrocyte membrane protein 1 (PfEMP1), pseudogene	VAR	-0.69361	Left	-2.0043	Left	-1.31069	Left	FALSE	FALSE	FALSE
PF3D7_0617700	RIF	rifin	RIFIN	-0.643787	Left	-1.97503	Right	-1.99399	Right	FALSE	FALSE	FALSE
PF3D7_1149900	STEVOR	stevor	STEVOR	0.228933	Left	-1.76455	Left	-1.99348	Left	FALSE	FALSE	FALSE
PF3D7_0617400	VAR	erythrocyte membrane protein 1, PfEMP1	VAR	-0.751688	Left	-1.98619	Left	-1.23451	Left	FALSE	FALSE	FALSE
PF3D7_0400900	RIF	rifin	RIFIN	0.746637	Right	-1.32568	Left	-1.97782	Left	FALSE	FALSE	FALSE
PF3D7_1300300	VAR	erythrocyte membrane protein 1, PfEMP1	VAR	-0.601156	Left	-1.96477	Left	-1.36362	Left	FALSE	FALSE	FALSE
PF3D7_0101300	MC-2TM	Pfmc-2TM Maurer's cleft two transmembrane protein	PFMC-2TM	0.913409	Right	-1.95552	Left	-1.94348	Left	FALSE	FALSE	FALSE
PF3D7_0533000	RIF	rifin, pseudogene	RIFIN	-0.241007	Left	-1.93774	Left	-1.69673	Left	FALSE	FALSE	FALSE
PF3D7_0423700	ETRAMP4	early transcribed membrane protein 4	Not CVGs	0.232401	Left	-1.69984	Left	-1.93224	Left	TRUE	FALSE	FALSE
PF3D7_0935400	GDV1	gametocyte development protein 1	Not CVGs	-0.274712	Right	1.62888	Right	1.9036	Right	FALSE	FALSE	FALSE
PF3D7_0223300	VAR	erythrocyte membrane protein 1 (PfEMP1), exon 2	VAR	-0.317221	Left	-1.90094	Mid	-1.72275	Mid	FALSE	FALSE	FALSE
PF3D7_1343200	NA	tRNA guanosine-2'-O-methyltransferase, putative	Not CVGs	0.131745	Sides	-1.85381	Left	-1.90005	Left	FALSE	TRUE	TRUE
PF3D7_0808600	VAR	erythrocyte membrane protein 1, PfEMP1	VAR	-0.520988	Left	-1.89869	Left	-1.37771	Left	FALSE	FALSE	FALSE
PF3D7_1000800	STEVOR	stevor, pseudogene	STEVOR	0.650758	Left	-1.24738	Left	-1.89814	Left	FALSE	FALSE	FALSE
PF3D7_1322900	NA	conserved protein, unknown function	Not CVGs	-1.76689	Left	0.1602	Mid	1.8714	Left	FALSE	FALSE	FALSE
PF3D7_1408300	NA	conserved Plasmodium protein, unknown function	Not CVGs	-0.444182	Sides	1.41145	Left	1.85152	Left	FALSE	FALSE	FALSE
PF3D7_1476500	NA	probable protein, unknown function	Other CVGs	-0.489937	Right	-1.82839	Right	-1.33846	Right	TRUE	FALSE	FALSE
PF3D7_1200600	VAR2CSA	erythrocyte membrane protein 1, PfEMP1	VAR	-0.596413	Sides	-1.81522	Left	-1.2519	Left	FALSE	FALSE	FALSE
PF3D7_0500100	VAR	erythrocyte membrane protein 1, PfEMP1	VAR	-1.18577	Left	0.61222	Mid	1.78328	Left	FALSE	FALSE	FALSE
PF3D7_0425700	RIF	rifin	RIFIN	0.455041	Mid	-1.45047	Left	-1.78206	Left	FALSE	FALSE	FALSE
PF3D7_0631900	STEVOR	stevor	STEVOR	-0.270975	Left	-1.77583	Left	-1.50486	Left	FALSE	FALSE	FALSE
PF3D7_0115400	STEVOR	stevor	STEVOR	0.389349	Right	-1.71534	Left	-1.73348	Left	FALSE	FALSE	FALSE
PF3D7_1219300	VAR	erythrocyte membrane protein 1, PfEMP1	VAR	-0.88223	Left	-1.70261	Left	-0.820376	Left	FALSE	FALSE	FALSE
PF3D7_0410500	NA	conserved Plasmodium protein, unknown function	Not CVGs	-0.398007	Right	1.69077	Left	1.41232	Left	FALSE	FALSE	FALSE
PF3D7_1240600	VAR	erythrocyte membrane protein 1, PfEMP1	VAR	0.337679	Right	-1.68993	Left	-1.54426	Left	FALSE	FALSE	FALSE
PF3D7_0600200	VAR	erythrocyte membrane protein 1, PfEMP1	VAR	0.403178	Right	-1.6744	Left	-1.46938	Left	FALSE	FALSE	FALSE
PF3D7_0401900	ACS6	acyl-CoA synthetase	Other CVGs	0.804398	Left	-0.88304	Sides	-1.66872	Sides	FALSE	FALSE	FALSE
PF3D7_0632000	RIF	rifin	RIFIN	-0.277586	Mid	-1.65367	Left	-1.52357	Left	FALSE	FALSE	FALSE
PF3D7_0617600	STEVOR	stevor	STEVOR	0.228054	Right	-1.55729	Mid	-1.63722	Right	FALSE	FALSE	FALSE
PF3D7_0800900	HYP	Plasmodium exported protein (hyp7), unknown function, pseudogene	HYP	1.07388	Left	-0.589922	Sides	-1.61405	Sides	FALSE	FALSE	FALSE
PF3D7_1480000	RIF	rifin	RIFIN	0.581112	Right	-1.59756	Left	-1.23896	Left	FALSE	FALSE	FALSE
PF3D7_0800300	VAR	erythrocyte membrane protein 1, PfEMP1	VAR	-0.619955	Left	-1.54801	Left	-0.928053	Left	FALSE	FALSE	FALSE
PF3D7_1240900	VAR	erythrocyte membrane protein 1, PfEMP1	VAR	0.752719	Right	-1.54492	Left	-1.32255	Left	FALSE	FALSE	FALSE
PF3D7_0800200	VAR	erythrocyte membrane protein 1, PfEMP1	VAR	-0.431371	Left	-1.54453	Left	-1.11316	Left	FALSE	FALSE	FALSE
PF3D7_0426000	VAR	erythrocyte membrane protein 1, PfEMP1	VAR	-1.54245	Left	-0.692481	Mid	1.4694	Left	FALSE	TRUE	TRUE
PF3D7_0115600	RIF	rifin	RIFIN	0.34969	Right	-1.4642	Left	-1.5324	Left	FALSE	FALSE	FALSE
PF3D7_0200100	VAR	erythrocyte membrane protein 1, PfEMP1	VAR	0.128	Left	-1.40228	Left	-1.53028	Left	FALSE	TRUE	TRUE
PF3D7_0207000	MSP4	merozoite surface protein 4	Not CVGs	-1.52244	Left	-0.2917	Sides	1.32783	Left	FALSE	FALSE	FALSE
PF3D7_0713200	EPF1	exported protein family 1	Other CVGs	-0.317257	Sides	-1.51946	Left	-1.21096	Left	FALSE	FALSE	FALSE
PF3D7_1300900	STEVOR	stevor	STEVOR	0.391053	Left	-1.12299	Left	-1.51405	Left	FALSE	FALSE	FALSE
PF3D7_1473700	NUP116	nucleoporin NUP116/NSP116, putative	Not CVGs	-0.645445	Right	-1.48837	Right	-1.05505	Mid	TRUE	FALSE	FALSE
PF3D7_1150300	RIF	rifin	RIFIN	-0.513119	Left	-1.48375	Left	-0.97063	Left	FALSE	FALSE	FALSE
PF3D7_1479200	PHIST	Plasmodium exported protein (PHISTa), unknown function	PHIST	-0.189985	Right	-1.47878	Left	-1.39917	Left	FALSE	FALSE	FALSE
PF3D7_0112900	NA	Plasmodium exported protein, unknown function	Not CVGs	-0.565132	Right	1.20611	Sides	1.45835	Sides	FALSE	FALSE	FALSE
PF3D7_1251000	NA	HSP20-like chaperone, putative	Not CVGs	-0.218652	Left	1.20787	Left	1.42652	Left	TRUE	FALSE	FALSE
PF3D7_0832500	RIF	rifin	RIFIN	0.614677	Left	-0.807192	Left	-1.42187	Left	FALSE	FALSE	FALSE
PF3D7_0522900	NA	zinc finger protein, putative	Not CVGs	-0.179394	Right	1.42172	Left	1.34907	Left	TRUE	FALSE	FALSE
PF3D7_1300500	RIF	rifin	RIFIN	1.41302	Sides	0.702981	Right	-0.746031	Sides	FALSE	FALSE	FALSE
PF3D7_1471800	NA	conserved Plasmodium protein, unknown function	Not CVGs	-0.130895	Mid	1.32776	Left	1.40871	Left	FALSE	FALSE	FALSE
PF3D7_0937800	VAR	erythrocyte membrane protein 1, PfEMP1	VAR	-1.3904	Left	0.389052	Right	1.38623	Left	FALSE	FALSE	FALSE
PF3D7_1040500	RIF	rifin	RIFIN	0.13649	Right	-1.34776	Left	-1.38753	Left	FALSE	FALSE	TRUE
PF3D7_0508400	NA	conserved protein, unknown function	Not CVGs	-0.523762	Left	0.834193	Left	1.35795	Left	FALSE	FALSE	FALSE
PF3D7_1101100	RIF	rifin	RIFIN	0.159761	Sides	-1.3457	Left	-1.34239	Left	FALSE	FALSE	FALSE
PF3D7_0223400	RIF	rifin	RIFIN	0.244507	Left	-1.34052	Right	-1.34433	Right	FALSE	FALSE	FALSE
PF3D7_1102500	GEXP02	gametocyte exported protein 2	PHIST	-0.251271	Left	-1.33258	Sides	-1.23976	Sides	TRUE	FALSE	FALSE
PF3D7_0530800	NA	CPW-WPC family protein	Not CVGs	-0.187941	Mid	1.23384	Left	1.31272	Left	FALSE	FALSE	FALSE
PF3D7_1028700	MTRAP	merozoite TRAP-like protein	Not CVGs	-0.177668	Left	-1.21312	Right	-1.30003	Right	FALSE	FALSE	FALSE
PF3D7_0833100	RIF	rifin	RIFIN	0.45003	Left	-0.848674	Left	-1.2987	Left	FALSE	FALSE	FALSE
PF3D7_1359500	NA	conserved Plasmodium protein, unknown function	Not CVGs	0.296612	Sides	1.29625	Left	1.17167	Left	FALSE	FALSE	FALSE
PF3D7_1478000	GEXP17	Plasmodium exported protein (PHISTa), unknown function	PHIST	0.326366	Mid	-1.11882	Sides	-1.29357	Sides	TRUE	FALSE	FALSE
PF3D7_1255200	VAR	erythrocyte membrane protein 1, PfEMP1	VAR	-1.11944	Left	0.303888	Sides	1.29238	Left	FALSE	FALSE	FALSE
PF3D7_1102600	GEXP14	Plasmodium exported protein, unknown function	Not CVGs	-0.334488	Right	-1.28606	Right	-0.95157	Right	TRUE	FALSE	FALSE
PF3D7_0627000	NA	conserved Plasmodium protein, unknown function	Not CVGs	0.0861417	Left	1.27325	Left	1.1871	Left	FALSE	FALSE	FALSE
PF3D7_0406200	Pfs16	parasitophorous vacuole membrane protein S16	Not CVGs	0.194663	Right	-1.07728	Right	-1.27195	Right	TRUE	FALSE	FALSE
PF3D7_0500700	RIF	rifin, pseudogene	RIFIN	0.822387	Right	1.26742	Sides	0.551292	Left	FALSE	FALSE	FALSE
PF3D7_1300400	RIF	rifin	RIFIN	0.381278	Right	-1.26649	Left	-0.92143	Sides	FALSE	FALSE	FALSE
PF3D7_1362600	NA	conserved protein, unknown function	Not CVGs	-0.583135	Mid	0.940682	Left	1.25843	Left	FALSE	FALSE	FALSE
PF3D7_1016100	NA	conserved Plasmodium protein, unknown function	Not CVGs	0.15061	Sides	1.25813	Left	1.15774	Left	FALSE	FALSE	FALSE
PF3D7_1319900	NA	conserved Plasmodium protein, unknown function	Not CVGs	-1.25733	Left	-0.348794	Left	0.908535	Left	FALSE	FALSE	FALSE
PF3D7_0715700	NA	conserved protein, unknown function	Not CVGs	-1.25139	Left	0.0699358	Sides	1.24886	Left	FALSE	FALSE	FALSE
PF3D7_1447500	IMC20	inner membrane complex protein, putative	Not CVGs	-0.308884	Left	0.934861	Left	1.24375	Left	FALSE	FALSE	FALSE
PF3D7_1467600	NA	conserved Plasmodium protein, unknown function	Not CVGs	-0.34974	Sides	-1.24373	Right	-0.904681	Right	TRUE	FALSE	FALSE
PF3D7_1002300	NA	conserved Plasmodium protein, unknown function	Not CVGs	-0.533537	Left	0.704847	Left	1.23838	Left	FALSE	FALSE	FALSE
PF3D7_1341000	NA	tRNA Arginine	Not CVGs	1.2283	Sides	0.777985	Left	-0.780358	Sides	FALSE	FALSE	FALSE
PF3D7_0413100	VAR	erythrocyte membrane protein 1, PfEMP1	VAR	1.22655	Left	0.253109	Sides	-1.18004	Left	FALSE	FALSE	FALSE
PF3D7_0827200	NA	conserved Plasmodium protein, unknown function	Not CVGs	-0.966882	Left	0.255335	Left	1.22222	Left	FALSE	FALSE	FALSE
PF3D7_1476600	NA	Plasmodium exported protein, unknown function	Other CVGs	0.109444	Sides	-1.21321	Mid	-1.21212	Mid	TRUE	FALSE	FALSE
PF3D7_0514600	NA	ribose-5-phosphate isomerase, putative	Not CVGs	0.827258	Left	1.21067	Left	0.485632	Sides	FALSE	FALSE	FALSE
PF3D7_0402600	STEVOR	stevor	STEVOR	0.164688	Left	-1.04205	Left	-1.20674	Left	FALSE	FALSE	FALSE
PF3D7_1347800	LRR4.1	leucine-rich repeat protein	Not CVGs	-0.627021	Left	0.568717	Left	1.19574	Left	FALSE	FALSE	FALSE
PF3D7_API00100	RPS4	apicoplast ribosomal protein S4	Not CVGs	0.767446	Mid	1.19147	Left	0.469078	Left	FALSE	FALSE	FALSE
PF3D7_1149600	DNAJ	DnaJ protein, putative	Other CVGs	-1.18073	Sides	-1.18934	Left	-0.213594	Mid	FALSE	FALSE	FALSE
PF3D7_1373500	VAR	erythrocyte membrane protein 1, PfEMP1	VAR	-0.712954	Left	0.575941	Sides	1.1886	Left	FALSE	TRUE	TRUE
PF3D7_0533100	VAR1CSA	erythrocyte membrane protein 1 (PfEMP1), pseudogene	VAR	-0.0456298	Mid	-1.16997	Sides	-1.18722	Sides	FALSE	FALSE	FALSE
PF3D7_1474000	NA	conserved Plasmodium protein, unknown function	Not CVGs	-0.554852	Right	-1.18581	Right	-0.630954	Right	TRUE	FALSE	FALSE
PF3D7_0115700	VAR	erythrocyte membrane protein 1, PfEMP1	VAR	-1.17937	Left	-0.266244	Left	0.913122	Left	FALSE	FALSE	FALSE
PF3D7_1149500	RESA2	ring-infected erythrocyte surface antigen 2, pseudogene	Other CVGs	-0.107938	Left	-1.17786	Left	-1.06992	Left	FALSE	FALSE	FALSE
PF3D7_1030300	NA	conserved Plasmodium protein, unknown function	Not CVGs	-0.193862	Sides	-1.17733	Mid	-1.15957	Mid	FALSE	FALSE	FALSE
PF3D7_1252900	NA	Plasmodium exported protein, unknown function	Other CVGs	0.340395	Right	-0.824849	Right	-1.16524	Right	FALSE	FALSE	FALSE
PF3D7_1149800	RIF	rifin	RIFIN	0.337414	Right	-1.1294	Left	-1.16024	Left	FALSE	FALSE	FALSE
PF3D7_1206400	TUM1	thiosulfate sulfurtransferase, putative	Not CVGs	-0.260702	Left	0.899436	Left	1.16014	Left	FALSE	FALSE	FALSE
PF3D7_1234700	ULG8	upregulated in late gametocytes ULG8	Not CVGs	-0.20349	Sides	0.960633	Left	1.1574	Left	FALSE	FALSE	FALSE
PF3D7_0900100	VAR	erythrocyte membrane protein 1, PfEMP1	VAR	-0.931108	Left	0.219902	Left	1.15101	Left	FALSE	FALSE	FALSE
PF3D7_0300100	VAR	erythrocyte membrane protein 1, PfEMP1	VAR	0.279734	Right	-1.14583	Left	-1.03752	Left	FALSE	TRUE	TRUE
PF3D7_0622300	NA	vacuolar transporter chaperone, putative	Not CVGs	-0.143849	Right	1.14402	Left	1.06962	Left	FALSE	FALSE	FALSE
PF3D7_0607900	NA	conserved Plasmodium protein, unknown function	Not CVGs	-1.14177	Left	-0.354921	Left	0.786849	Left	FALSE	FALSE	FALSE
PF3D7_0828000	ROM3	rhomboid protease ROM3	Not CVGs	-0.114438	Sides	1.02094	Sides	1.13537	Sides	FALSE	FALSE	FALSE
PF3D7_1366500	NDK	nucleoside diphosphate kinase	Not CVGs	-0.891711	Left	0.244926	Sides	1.13493	Left	FALSE	FALSE	FALSE
PF3D7_1226200	NA	conserved Plasmodium protein, unknown function	Not CVGs	0.176009	Sides	1.13426	Left	0.998577	Left	FALSE	FALSE	FALSE
PF3D7_0706900	NA	tRNA Histidine	Not CVGs	1.12907	Sides	0.555551	Left	-0.849485	Sides	FALSE	FALSE	FALSE
PF3D7_1029400	CDC50C	LEM3/CDC50 family protein, putative	Not CVGs	-0.158355	Mid	-1.12739	Mid	-1.06962	Right	FALSE	FALSE	FALSE
PF3D7_0502500	NA	conserved Plasmodium protein, unknown function	Not CVGs	0.285028	Left	1.11861	Left	0.833582	Left	FALSE	FALSE	FALSE
PF3D7_0937500	RIF	rifin	RIFIN	0.468815	Right	-0.943858	Sides	-1.11849	Sides	FALSE	FALSE	FALSE
PF3D7_1410100	NA	alpha/beta hydrolase, putative	Not CVGs	-0.285231	Sides	0.865617	Left	1.11517	Left	TRUE	FALSE	FALSE
PF3D7_1029300	NA	conserved protein, unknown function	Not CVGs	-0.20493	Mid	-1.06283	Right	-1.11053	Right	FALSE	FALSE	FALSE
PF3D7_0508200	NA	longevity-assurance (LAG1) protein, putative	Not CVGs	-0.265533	Left	0.844663	Left	1.1102	Left	TRUE	FALSE	FALSE
PF3D7_API01600	RPS19	apicoplast ribosomal protein S19	Not CVGs	-0.480952	Left	0.732084	Sides	1.10203	Left	FALSE	FALSE	FALSE
PF3D7_0814600	NA	conserved protein, unknown function	Not CVGs	0.929295	Left	1.09564	Left	0.479041	Right	TRUE	FALSE	FALSE
PF3D7_1029900	NA	ORC3 domain-containing protein, putative	Not CVGs	0.163902	Left	-1.0943	Right	-1.08541	Right	TRUE	FALSE	FALSE
PF3D7_0712600	VAR	erythrocyte membrane protein 1, PfEMP1	VAR	-0.638503	Left	-1.09149	Left	-0.452986	Left	FALSE	FALSE	FALSE
PF3D7_0833500	VAR	erythrocyte membrane protein 1, PfEMP1	VAR	-0.645304	Left	-1.07618	Left	-0.472882	Sides	FALSE	FALSE	FALSE
PF3D7_0302300	VAR	erythrocyte membrane protein 1 (PfEMP1), pseudogene	VAR	0.241343	Right	-1.07426	Left	-0.938511	Left	FALSE	FALSE	FALSE
PF3D7_1030100	PRP22	pre-mRNA-splicing factor ATP-dependent RNA helicase PRP22, putative	Not CVGs	-0.0888051	Mid	-1.0643	Right	-1.03384	Right	FALSE	FALSE	FALSE
PF3D7_1041300	VAR	erythrocyte membrane protein 1, PfEMP1	VAR	-0.475591	Left	0.629608	Sides	1.06235	Left	FALSE	FALSE	FALSE
PF3D7_0606400	NA	conserved Plasmodium protein, unknown function	Not CVGs	-0.26634	Left	0.79513	Left	1.06147	Left	FALSE	FALSE	FALSE
PF3D7_1200100	VAR	erythrocyte membrane protein 1, PfEMP1	VAR	-1.04892	Left	0.428988	Right	0.964142	Sides	FALSE	FALSE	FALSE
PF3D7_1476100	ETRAMP14.2	early transcribed membrane protein 14.2	Not CVGs	0.275471	Right	1.04387	Left	1.02795	Left	FALSE	FALSE	FALSE
PF3D7_0800800	HYP	Plasmodium exported protein (hyp7), unknown function	HYP	1.04051	Right	0.509684	Right	-0.530825	Right	FALSE	FALSE	FALSE
PF3D7_1301900	NA	Plasmodium exported protein, unknown function	Not CVGs	-0.593906	Right	-1.03928	Right	-0.445374	Right	FALSE	FALSE	FALSE
PF3D7_0425100	HYP	Plasmodium exported protein (hyp6), unknown function	HYP	-0.288167	Sides	-1.0376	Sides	-0.749432	Sides	FALSE	FALSE	FALSE
PF3D7_0424800	PHIST	Plasmodium exported protein (PHISTb), unknown function	PHIST	0.188223	Mid	-0.999363	Sides	-1.03393	Sides	FALSE	FALSE	FALSE
PF3D7_0509700	NA	conserved Plasmodium protein, unknown function	Not CVGs	0.191944	Sides	1.02947	Left	0.960218	Left	FALSE	FALSE	FALSE
PF3D7_1413000	NA	conserved Plasmodium protein, unknown function	Not CVGs	0.106751	Sides	1.02242	Left	0.941994	Left	FALSE	FALSE	FALSE
PF3D7_0711900	RIF	rifin, pseudogene	RIFIN	1.0208	Left	0.750787	Left	-0.270015	Left	FALSE	FALSE	FALSE
PF3D7_0832900	STEVOR	stevor	STEVOR	0.311343	Mid	-0.715315	Left	-1.01878	Left	FALSE	FALSE	FALSE
PF3D7_1027900	DHHC10	palmitoyltransferase DHHC10, putative	Not CVGs	-0.231005	Left	0.786455	Left	1.01746	Left	FALSE	FALSE	FALSE
PF3D7_1100100	VAR	erythrocyte membrane protein 1, PfEMP1	VAR	1.01669	Sides	0.422713	Right	-0.857234	Sides	FALSE	FALSE	TRUE
PF3D7_1108800	NA	conserved Plasmodium protein, unknown function	Not CVGs	-0.0949404	Left	0.921567	Left	1.01651	Left	FALSE	FALSE	FALSE
PF3D7_0602300	PALM	liver merozoite formation protein, putative	Not CVGs	-0.518878	Right	1.01524	Left	0.877639	Left	FALSE	FALSE	FALSE
PF3D7_1029700	NA	conserved Plasmodium protein, unknown function	Not CVGs	-0.273163	Sides	-1.00908	Sides	-0.735916	Sides	FALSE	FALSE	FALSE
PF3D7_1111300	BOS1	protein transport protein BOS1, putative	Not CVGs	0.539002	Left	1.00785	Left	0.468849	Left	FALSE	FALSE	FALSE
PF3D7_1029600	ADA	adenosine deaminase	Not CVGs	-0.289225	Left	-1.0059	Mid	-0.930302	Right	FALSE	FALSE	FALSE
PF3D7_0315600	NA	zinc finger protein, putative	Not CVGs	0.348053	Left	-0.949318	Sides	-1.00151	Left	TRUE	FALSE	FALSE
PF3D7_API01100	NA	tRNA Glutamic acid	Not CVGs	0.996304	Left	0.371962	Mid	-0.652292	Left	FALSE	FALSE	FALSE
PF3D7_1444100	NA	conserved Plasmodium protein, unknown function	Not CVGs	-0.996007	Left	0.208869	Right	0.934575	Left	FALSE	FALSE	FALSE
PF3D7_0400100	VAR	erythrocyte membrane protein 1, PfEMP1	VAR	-0.992504	Sides	-0.498225	Sides	0.695529	Left	FALSE	FALSE	FALSE
PF3D7_1028800	NA	conserved protein, unknown function	Not CVGs	-0.292646	Left	-0.991746	Right	-0.986984	Right	FALSE	FALSE	FALSE
PF3D7_0101000	RIF	rifin	RIFIN	0.362493	Mid	-0.991696	Left	-0.856708	Left	FALSE	FALSE	FALSE
PF3D7_1115500	ApiAP2	AP2 domain transcription factor, putative	Not CVGs	-0.740906	Left	0.324688	Sides	0.98863	Left	FALSE	FALSE	FALSE
PF3D7_0100900	RIF	rifin	RIFIN	0.163098	Right	-0.859001	Left	-0.985131	Left	FALSE	FALSE	FALSE
PF3D7_0701600	MC-2TM	Pfmc-2TM Maurer's cleft two transmembrane protein	PFMC-2TM	0.417198	Mid	-0.83419	Left	-0.984916	Left	FALSE	FALSE	FALSE
PF3D7_1206900	NA	conserved Plasmodium protein, unknown function	Not CVGs	-0.325382	Right	0.898873	Left	0.98448	Left	FALSE	FALSE	FALSE
PF3D7_1030200	CLAMP	claudin-like apicomplexan microneme protein, putative	Not CVGs	0.226436	Mid	-0.771696	Right	-0.979977	Right	FALSE	FALSE	FALSE
PF3D7_0214300	NA	conserved Plasmodium protein, unknown function	Not CVGs	-0.343649	Right	-0.979154	Right	-0.655739	Mid	TRUE	FALSE	FALSE
PF3D7_0901000	RIF	rifin	RIFIN	0.317862	Mid	0.975595	Left	0.876894	Left	FALSE	FALSE	FALSE
PF3D7_1479000	ACS1a	acyl-CoA synthetase	Other CVGs	0.340781	Sides	-0.622979	Sides	-0.963761	Sides	FALSE	FALSE	FALSE
PF3D7_0528900	NA	conserved protein, unknown function	Not CVGs	-0.402121	Left	0.558405	Left	0.960525	Left	FALSE	FALSE	FALSE
PF3D7_1401000	GBPH	GBPH protein	Other CVGs	0.407956	Mid	-0.728693	Left	-0.95995	Left	FALSE	FALSE	FALSE
PF3D7_1036400	LSA1	liver stage antigen 1	Other CVGs	0.4323	Left	0.958424	Left	0.546806	Sides	FALSE	FALSE	FALSE
PF3D7_0517500	NA	UTP--glucose-1-phosphate uridylyltransferase, putative	Not CVGs	-0.134455	Sides	0.835446	Left	0.954128	Sides	FALSE	FALSE	FALSE
PF3D7_1328600	NA	conserved Plasmodium protein, unknown function	Not CVGs	0.133609	Sides	0.95336	Sides	0.847775	Left	FALSE	FALSE	FALSE
PF3D7_1249200	NA	conserved Plasmodium protein, unknown function	Not CVGs	-0.115026	Left	0.834037	Left	0.949063	Left	FALSE	FALSE	FALSE
PF3D7_0514700	NA	MORN repeat protein, putative	Not CVGs	-0.164359	Mid	0.794867	Left	0.946587	Left	FALSE	FALSE	FALSE
PF3D7_1459100	NA	GTP-binding protein, putative	Not CVGs	-0.300002	Mid	0.744513	Left	0.938523	Left	FALSE	FALSE	FALSE
PF3D7_0313900	NA	conserved Plasmodium protein, unknown function	Not CVGs	-0.392097	Sides	0.664067	Left	0.93823	Left	FALSE	FALSE	FALSE
PF3D7_1134900	NA	conserved Plasmodium protein, unknown function	Not CVGs	0.129034	Mid	0.937275	Left	0.848783	Left	FALSE	FALSE	FALSE
PF3D7_1456400	NA	conserved Plasmodium protein, unknown function	Not CVGs	-0.93581	Sides	-0.374148	Sides	0.627581	Right	FALSE	FALSE	FALSE
PF3D7_0603100	NA	RNA-binding protein, putative	Not CVGs	0.590698	Left	0.935395	Left	0.344697	Left	FALSE	FALSE	FALSE
PF3D7_1300100	VAR	erythrocyte membrane protein 1, PfEMP1	VAR	0.226247	Right	0.871097	Left	0.931506	Left	FALSE	FALSE	FALSE
PF3D7_1006000	IMP4	IMP1-like protein, putative	Not CVGs	0.303612	Left	-0.626347	Left	-0.929959	Left	FALSE	FALSE	FALSE
PF3D7_1207400	NA	conserved Plasmodium protein, unknown function	Not CVGs	-0.140587	Right	0.92975	Left	0.907395	Left	FALSE	FALSE	FALSE
PF3D7_0630200	PSOP6	secreted ookinete protein, putative	Not CVGs	-0.245937	Left	0.683429	Left	0.929366	Left	FALSE	FALSE	FALSE
PF3D7_0706800	NA	tRNA Threonine	Not CVGs	0.248536	Left	0.926285	Left	0.677749	Left	FALSE	FALSE	FALSE
PF3D7_0808800	RIF	rifin	RIFIN	-0.519183	Left	0.545825	Sides	0.921136	Sides	FALSE	FALSE	FALSE
PF3D7_1369800	NA	tRNA Arginine	Not CVGs	0.278318	Sides	0.919445	Left	0.802622	Left	FALSE	FALSE	FALSE
PF3D7_API02800	RPS7	apicoplast ribosomal protein S7	Not CVGs	0.435885	Left	0.917084	Left	0.481199	Left	FALSE	FALSE	FALSE
PF3D7_1477000	HYP	Plasmodium exported protein (hyp17), unknown function, pseudogene	HYP	0.173619	Mid	-0.847076	Left	-0.915858	Left	FALSE	FALSE	FALSE
PF3D7_1007800	NA	conserved Plasmodium protein, unknown function	Not CVGs	-0.133101	Left	0.782747	Left	0.915848	Left	FALSE	FALSE	FALSE
PF3D7_1454800	NA	conserved Plasmodium protein, unknown function	Not CVGs	-0.354589	Mid	0.656865	Sides	0.914543	Left	FALSE	FALSE	FALSE
PF3D7_1029200	NA	WD repeat-containing protein, putative	Not CVGs	-0.230633	Left	-0.83334	Right	-0.913436	Right	FALSE	FALSE	FALSE
PF3D7_1401700	NA	conserved Plasmodium protein, unknown function	Not CVGs	-0.702024	Left	0.451534	Mid	0.908267	Left	FALSE	FALSE	FALSE
PF3D7_0702600	NA	chitinase, fragment	Not CVGs	0.367457	Right	0.907322	Left	0.822355	Left	FALSE	FALSE	FALSE
PF3D7_1301800	SURF13.1	surface-associated interspersed protein 13.1 (SURFIN 13.1), pseudogene	Other CVGs	-0.906353	Left	-0.540915	Sides	0.509122	Left	TRUE	FALSE	FALSE
PF3D7_0600300	RIF	rifin	RIFIN	0.22275	Right	-0.865376	Sides	-0.906316	Sides	FALSE	FALSE	FALSE
PF3D7_0200200	RIF	rifin	RIFIN	0.104833	Left	-0.798086	Left	-0.902919	Left	FALSE	FALSE	FALSE
PF3D7_0822700	TRP1	thrombospondin-related protein 1, putative	Not CVGs	-0.555118	Mid	0.564657	Left	0.897969	Left	FALSE	FALSE	FALSE
PF3D7_1029800	HPR2	heptatricopeptide repeat and RAP domain-containing protein, putative	Not CVGs	-0.356521	Mid	-0.895259	Right	-0.818685	Right	FALSE	FALSE	FALSE
PF3D7_1210500	NA	conserved Plasmodium protein, unknown function	Not CVGs	-0.260273	Sides	0.6569	Left	0.894892	Left	FALSE	FALSE	FALSE
PF3D7_1000100	VAR	erythrocyte membrane protein 1, PfEMP1	VAR	0.892822	Right	-0.755275	Left	-0.653465	Right	FALSE	FALSE	FALSE
PF3D7_1471500	TMEM43	transmembrane protein 43, putative	Not CVGs	-0.8915	Right	-0.395955	Right	0.495545	Right	FALSE	FALSE	FALSE
PF3D7_1449000	GEST	gamete egress and sporozoite traversal protein, putative	Not CVGs	-0.370163	Right	0.520536	Right	0.890699	Right	TRUE	FALSE	FALSE
PF3D7_0315700	NA	conserved Plasmodium membrane protein, unknown function	Not CVGs	-0.514297	Sides	0.614647	Left	0.886209	Sides	FALSE	FALSE	FALSE
PF3D7_0100100	VAR	erythrocyte membrane protein 1, PfEMP1	VAR	-0.884706	Left	-0.483586	Left	0.40112	Left	FALSE	FALSE	FALSE
PF3D7_1372000	PHIST	Plasmodium exported protein (PHISTa), unknown function	PHIST	0.883746	Right	0.489374	Right	-0.481532	Left	FALSE	FALSE	FALSE
PF3D7_1021200	NA	conserved Plasmodium protein, unknown function	Not CVGs	0.879162	Left	0.778764	Left	-0.100398	Left	FALSE	FALSE	FALSE
PF3D7_0607100	NA	MYND-type zinc finger protein, putative	Not CVGs	-0.146996	Sides	0.776704	Left	0.879115	Left	FALSE	FALSE	FALSE
PF3D7_0223500	VAR	erythrocyte membrane protein 1, PfEMP1	VAR	-0.878866	Left	-0.556155	Left	0.322711	Left	FALSE	FALSE	FALSE
PF3D7_API00200	NA	tRNA Histidine	Not CVGs	0.581287	Left	0.875876	Mid	0.512259	Right	FALSE	FALSE	FALSE
PF3D7_0814700	NA	conserved Plasmodium protein, unknown function	Not CVGs	-0.112923	Sides	0.758396	Sides	0.871319	Sides	FALSE	FALSE	FALSE
PF3D7_1219500	VAR	erythrocyte membrane protein 1 (PfEMP1), exon 2, pseudogene	VAR	0.558449	Sides	-0.492164	Right	-0.868597	Sides	FALSE	FALSE	FALSE
PF3D7_1215700	NA	conserved Plasmodium protein, unknown function	Not CVGs	-0.265291	Left	0.600677	Left	0.865969	Left	FALSE	FALSE	FALSE
PF3D7_1018400	NA	conserved Plasmodium protein, unknown function	Not CVGs	-0.0235578	Sides	0.845667	Left	0.865126	Left	FALSE	FALSE	FALSE
PF3D7_0504300	NA	conserved Plasmodium protein, unknown function	Not CVGs	-0.246658	Left	0.678101	Sides	0.863014	Sides	FALSE	FALSE	FALSE
PF3D7_1448200	CAPG2	condensin-2 complex subunit G2, putative	Not CVGs	-0.345395	Right	0.792185	Left	0.862182	Left	FALSE	FALSE	FALSE
PF3D7_1218800	PSOP17	secreted ookinete protein, putative	Not CVGs	-0.327241	Sides	0.553943	Left	0.861609	Left	TRUE	FALSE	FALSE
PF3D7_0922000	NA	dynein intermediate chain, putative	Not CVGs	-0.434034	Sides	0.610273	Mid	0.860866	Left	FALSE	FALSE	FALSE
PF3D7_0400500	RIF	rifin	RIFIN	0.117543	Mid	-0.818301	Left	-0.85905	Left	FALSE	FALSE	FALSE
PF3D7_0206800	MSP2	merozoite surface protein 2	Not CVGs	0.0632592	Left	-0.790217	Left	-0.853476	Left	FALSE	FALSE	FALSE
PF3D7_0821500	NEP1	ribosomal RNA small subunit methyltransferase NEP1, putative	Not CVGs	0.582496	Left	0.852379	Mid	0.32308	Mid	FALSE	FALSE	FALSE
PF3D7_0527700	NA	tRNA Glutamic acid	Not CVGs	0.846928	Right	0.462773	Right	-0.420953	Sides	FALSE	FALSE	FALSE
PF3D7_0401800	PfD80	Plasmodium exported protein (PHISTb), unknown function	PHIST	0.34659	Mid	-0.699045	Left	-0.843943	Left	FALSE	FALSE	FALSE
PF3D7_1001500	ETRAMP10	early transcribed membrane protein 10.1	Not CVGs	-0.313537	Left	0.52846	Left	0.841997	Left	FALSE	FALSE	FALSE
PF3D7_API03900	NA	tRNA Serine	Not CVGs	0.470845	Left	0.841946	Mid	0.715243	Mid	FALSE	FALSE	FALSE
PF3D7_0617800	H2A	histone H2A	Not CVGs	-0.841763	Mid	-0.321692	Mid	0.520072	Mid	FALSE	FALSE	FALSE
PF3D7_1435600	NA	conserved Plasmodium protein, unknown function	Not CVGs	-0.839661	Left	-0.0675109	Mid	0.796075	Left	FALSE	FALSE	FALSE
PF3D7_API04500	ORF101	hypothetical protein	Not CVGs	0.839634	Mid	0.304042	Right	-0.563114	Mid	FALSE	FALSE	FALSE
PF3D7_0518400	CYC3	cyclin, putative	Not CVGs	-0.261005	Right	0.810316	Left	0.839467	Sides	FALSE	FALSE	FALSE
PF3D7_0923300	PLP3	perforin-like protein 3	Not CVGs	-0.188769	Left	0.649775	Left	0.838544	Left	FALSE	FALSE	FALSE
PF3D7_0906400	NA	dynein intermediate light chain, putative	Not CVGs	-0.315212	Sides	0.585082	Left	0.838095	Sides	TRUE	FALSE	FALSE
PF3D7_0407300	NA	transcription factor, putative	Not CVGs	0.22002	Left	0.83649	Left	0.61647	Left	FALSE	FALSE	FALSE
PF3D7_0920300	NA	conserved Plasmodium protein, unknown function	Not CVGs	-0.324422	Right	0.635569	Mid	0.835747	Mid	FALSE	FALSE	FALSE
PF3D7_0913800	NA	conserved Plasmodium protein, unknown function	Not CVGs	0.241898	Left	-0.788192	Mid	-0.833036	Mid	FALSE	FALSE	FALSE
PF3D7_1029100	NA	conserved Plasmodium protein, unknown function	Not CVGs	0.394538	Left	-0.650669	Right	-0.832759	Right	FALSE	FALSE	FALSE
PF3D7_1318900	NA	conserved Plasmodium protein, unknown function	Not CVGs	-0.205601	Right	0.83198	Left	0.83257	Left	FALSE	FALSE	FALSE
PF3D7_0104700	MFR2	major facilitator superfamily-related transporter, putative	Not CVGs	-0.830769	Left	-0.534664	Sides	0.767485	Mid	FALSE	FALSE	FALSE
PF3D7_0421100	VAR	erythrocyte membrane protein 1, PfEMP1	VAR	-0.828746	Left	-0.503703	Left	0.350717	Sides	FALSE	TRUE	FALSE
PF3D7_1319200	NA	conserved Plasmodium protein, unknown function	Not CVGs	-0.316132	Right	0.724348	Left	0.827879	Left	FALSE	FALSE	FALSE
PF3D7_API01900	RPS17	apicoplast ribosomal protein S17	Not CVGs	0.193105	Right	0.697569	Left	0.827847	Left	FALSE	FALSE	FALSE
PF3D7_1141900	IMC1b	inner membrane complex protein 1b, putative	Not CVGs	0.377916	Left	0.826265	Left	0.448349	Left	FALSE	FALSE	FALSE
PF3D7_0832600	STEVOR	stevor	STEVOR	0.219275	Mid	0.824274	Left	0.701274	Sides	FALSE	FALSE	FALSE
PF3D7_0923600	LipL2	lipoate-protein ligase 2	Not CVGs	0.1971	Left	0.82157	Left	0.624469	Left	FALSE	FALSE	FALSE
PF3D7_1434900	NA	conserved Plasmodium protein, unknown function	Not CVGs	-0.70533	Right	0.201344	Mid	0.820832	Right	FALSE	FALSE	FALSE
PF3D7_0213600	NA	conserved Plasmodium protein, unknown function	Not CVGs	-0.470835	Right	0.797003	Left	0.820751	Left	FALSE	FALSE	FALSE
PF3D7_1473300	NA	CKK domain-containing protein, putative	Not CVGs	-0.818476	Sides	-0.201074	Left	0.712187	Sides	FALSE	FALSE	FALSE
PF3D7_0216900	NA	conserved Plasmodium protein, unknown function	Not CVGs	-0.289488	Left	0.527711	Left	0.8172	Left	FALSE	FALSE	FALSE
PF3D7_0830300	SIAP2	sporozoite invasion-associated protein 2	Not CVGs	-0.205704	Left	0.610926	Left	0.816629	Left	FALSE	FALSE	FALSE
PF3D7_0102100	STEVOR	stevor, pseudogene	STEVOR	-0.267621	Mid	0.547243	Mid	0.814864	Mid	FALSE	FALSE	FALSE
PF3D7_0718300	CRMP2	cysteine repeat modular protein 2	Not CVGs	-0.149599	Sides	0.662192	Sides	0.811791	Sides	FALSE	FALSE	FALSE
PF3D7_1234400	MiGS	microgamete surface protein MiGS, putative	Not CVGs	0.639062	Left	0.811602	Left	0.272183	Mid	TRUE	FALSE	FALSE
PF3D7_0518600	WDR26	WD repeat-containing protein 26, putative	Not CVGs	-0.175848	Mid	0.808804	Left	0.737397	Left	FALSE	FALSE	FALSE
PF3D7_1128600	NOT2	CCR4-NOT transcription complex subunit 2, putative	Not CVGs	-0.563149	Right	-0.807707	Right	-0.244558	Right	FALSE	FALSE	FALSE
PF3D7_1007200	NA	rho GTPase-activating protein, putative	Not CVGs	-0.458133	Left	-0.805549	Left	-0.347417	Left	FALSE	FALSE	FALSE
PF3D7_0934600	NA	conserved Plasmodium protein, unknown function	Not CVGs	0.608803	Left	0.805404	Left	0.196602	Left	FALSE	FALSE	FALSE
PF3D7_1313100	NA	conserved Plasmodium protein, unknown function	Not CVGs	-0.676025	Left	0.15124	Sides	0.804816	Sides	FALSE	FALSE	FALSE
PF3D7_0819200	PLP5	perforin-like protein 5	Not CVGs	-0.104152	Sides	0.783088	Left	0.80255	Left	FALSE	FALSE	FALSE
PF3D7_0523700	NA	conserved Plasmodium membrane protein, unknown function	Not CVGs	-0.16576	Right	0.802364	Sides	0.726542	Sides	FALSE	FALSE	FALSE
PF3D7_1201400	NA	Plasmodium exported protein, unknown function	Not CVGs	-0.112727	Mid	0.769458	Left	0.802202	Left	FALSE	FALSE	FALSE
PF3D7_1312400	IF2a	translation initiation factor IF-2, putative	Not CVGs	-0.241159	Right	0.801928	Left	0.651936	Mid	FALSE	FALSE	FALSE
PF3D7_0417900	NA	conserved Plasmodium protein, unknown function	Not CVGs	-0.616848	Left	0.18476	Left	0.801608	Left	FALSE	FALSE	FALSE
PF3D7_1106900	NA	conserved Plasmodium protein, unknown function	Not CVGs	0.513726	Left	0.80157	Left	0.374672	Mid	FALSE	FALSE	FALSE
PF3D7_1335000	MSRP1	MSP7-like protein	Not CVGs	-0.177533	Sides	-0.799627	Sides	-0.622094	Sides	TRUE	FALSE	FALSE
PF3D7_1435900	NA	conserved Plasmodium protein, unknown function	Not CVGs	0.191227	Sides	0.798896	Left	0.633331	Left	FALSE	FALSE	FALSE
PF3D7_1422900	NA	14-3-3 protein, putative	Not CVGs	-0.418332	Right	0.681306	Left	0.798489	Left	FALSE	FALSE	FALSE
PF3D7_0828400	OXA1	mitochondrial inner membrane protein OXA1, putative	Not CVGs	0.102332	Sides	-0.79215	Left	-0.79819	Left	FALSE	FALSE	FALSE
PF3D7_0827700	NA	magnesium transporter, putative	Not CVGs	-0.166062	Left	0.63197	Left	0.798032	Left	FALSE	FALSE	FALSE
PF3D7_1301300	PHIST	Plasmodium exported protein (PHISTa-like), unknown function, pseudogene	PHIST	0.797853	Right	0.371052	Right	-0.426801	Right	FALSE	FALSE	FALSE
PF3D7_0202400	PTEF	translation-enhancing factor	Not CVGs	-0.677562	Left	0.123766	Mid	0.796224	Left	FALSE	FALSE	FALSE
PF3D7_1022300	ZIPCO	ZIP domain-containing protein, putative	Not CVGs	-0.296206	Mid	0.716176	Sides	0.795455	Sides	FALSE	FALSE	FALSE
PF3D7_0600700	RIF	rifin	RIFIN	0.306344	Right	0.795317	Sides	0.794598	Left	FALSE	FALSE	FALSE
PF3D7_0932700	NA	conserved Plasmodium protein, unknown function	Not CVGs	0.161778	Right	0.79456	Left	0.68667	Left	FALSE	FALSE	FALSE
PF3D7_1143200	DNAJ	DnaJ protein, putative	Other CVGs	-0.222816	Mid	-0.794296	Mid	-0.57148	Mid	FALSE	FALSE	FALSE
PF3D7_0936600	GEXP5	gametocyte exported protein 5	Other CVGs	0.388212	Mid	-0.451662	Right	-0.793805	Right	TRUE	FALSE	FALSE
PF3D7_1145700	NA	bicoid-interacting protein BIN3, putative	Not CVGs	0.792105	Left	0.678301	Left	-0.144556	Sides	FALSE	FALSE	FALSE
PF3D7_1014200	HAP2	male gamete fusion factor HAP2, putative	Not CVGs	0.202433	Right	0.611485	Left	0.790961	Left	FALSE	FALSE	FALSE
PF3D7_1104500	NA	WD repeat-containing protein, putative	Not CVGs	0.354122	Mid	-0.51842	Left	-0.788369	Left	FALSE	FALSE	FALSE
PF3D7_0301200	FIKK3	serine/threonine protein kinase, FIKK family	FIKK	-0.16841	Right	0.619581	Right	0.78799	Right	FALSE	FALSE	FALSE
PF3D7_0524200	NA	conserved Plasmodium membrane protein, unknown function	Not CVGs	-0.357761	Right	-0.787641	Left	-0.590341	Left	FALSE	FALSE	FALSE
PF3D7_1023700	NA	conserved Plasmodium protein, unknown function	Not CVGs	-0.301573	Mid	0.698401	Sides	0.786027	Sides	TRUE	FALSE	FALSE
PF3D7_1108200	DTD	D-tyrosyl-tRNA(Tyr) deacylase	Not CVGs	-0.764717	Left	0.0394785	Right	0.782787	Left	FALSE	FALSE	FALSE
PF3D7_0729900	NA	dynein heavy chain, putative	Other CVGs	-0.328447	Right	0.45407	Right	0.782517	Right	TRUE	FALSE	FALSE
PF3D7_0920000	ELO3	elongation of fatty acids protein, putative	Not CVGs	-0.263877	Mid	-0.781956	Left	-0.664226	Left	TRUE	FALSE	FALSE
PF3D7_1419500	NA	conserved Plasmodium protein, unknown function	Not CVGs	0.781931	Left	0.775184	Left	0.161481	Right	FALSE	FALSE	FALSE
PF3D7_0513500	PAM16	mitochondrial import inner membrane translocase subunit TIM16, putative	Not CVGs	0.345215	Sides	0.780652	Left	0.497772	Left	FALSE	FALSE	FALSE
PF3D7_1356800	ARK3	serine/threonine protein kinase ARK3, putative	Not CVGs	-0.779404	Left	-0.184737	Mid	0.652868	Left	FALSE	FALSE	FALSE
PF3D7_1460000	HCS2	biotin--protein ligase 2	Not CVGs	0.240228	Right	-0.700056	Left	-0.778578	Sides	FALSE	FALSE	FALSE
PF3D7_1027000	NA	conserved Plasmodium protein, unknown function	Not CVGs	-0.295224	Right	0.778466	Left	0.718675	Mid	FALSE	FALSE	FALSE
PF3D7_0902400	FIKK9.5	serine/threonine protein kinase, FIKK family	FIKK	-0.334121	Mid	0.535019	Left	0.777829	Left	FALSE	FALSE	FALSE
PF3D7_1248300	NA	conserved protein, unknown function	Not CVGs	-0.0791844	Right	-0.732333	Left	-0.777745	Left	FALSE	FALSE	FALSE
PF3D7_1462900	NA	AAA ATPase, putative	Not CVGs	0.255291	Left	0.776532	Left	0.521242	Left	FALSE	FALSE	FALSE
PF3D7_0632800	VAR	erythrocyte membrane protein 1, PfEMP1	VAR	-0.582571	Left	-0.776207	Left	-0.26696	Mid	FALSE	FALSE	FALSE
PF3D7_1370100	NA	tRNA Cysteine	Not CVGs	-0.458394	Sides	0.417788	Mid	0.775303	Left	FALSE	FALSE	FALSE
PF3D7_1361600	YfhJ	Fe-S assembly protein IscX, putative	Not CVGs	0.198691	Left	0.774086	Left	0.575395	Left	FALSE	FALSE	FALSE
PF3D7_1144000	RPS21	40S ribosomal protein S21	Not CVGs	0.70854	Sides	0.766945	Left	-0.275096	Right	FALSE	FALSE	FALSE
PF3D7_0925100	NA	conserved Plasmodium protein, unknown function	Not CVGs	-0.393465	Right	0.684271	Left	0.766662	Left	FALSE	FALSE	FALSE
PF3D7_0937200	NA	lysophospholipase, putative	Other CVGs	-0.170606	Sides	-0.765226	Sides	-0.731178	Right	TRUE	FALSE	FALSE
PF3D7_0422300	NA	alpha tubulin 2	Not CVGs	-0.247009	Sides	-0.764744	Right	-0.521875	Right	TRUE	FALSE	FALSE
PF3D7_1318700	NA	protein AAP4, putative	Not CVGs	0.242325	Sides	0.764569	Left	0.644325	Left	FALSE	FALSE	FALSE
PF3D7_1031000	P25	ookinete surface protein P25	Not CVGs	-0.0649612	Sides	0.699183	Sides	0.764144	Sides	TRUE	FALSE	FALSE
PF3D7_0708600	IMC1d	inner membrane complex protein 1d, putative	Not CVGs	-0.173626	Right	0.662454	Left	0.763994	Sides	FALSE	FALSE	FALSE
PF3D7_0615100	ENR	enoyl-acyl carrier reductase	Not CVGs	-0.430799	Right	0.572997	Left	0.763666	Sides	FALSE	FALSE	FALSE
PF3D7_1354100	NA	conserved Plasmodium protein, unknown function	Not CVGs	0.357987	Right	0.604941	Left	0.763444	Left	FALSE	FALSE	FALSE
PF3D7_0220300	NA	Plasmodium exported protein, unknown function	Not CVGs	-0.623942	Mid	-0.762659	Left	-0.314386	Left	FALSE	FALSE	FALSE
PF3D7_0903600	NA	conserved protein, unknown function	Not CVGs	-0.760338	Mid	-0.247905	Mid	0.592365	Left	FALSE	FALSE	FALSE
PF3D7_1254200	RIF	rifin	RIFIN	0.29663	Sides	0.759776	Left	0.525073	Left	FALSE	FALSE	FALSE
PF3D7_API03300	NA	tRNA Glycine	Not CVGs	-0.526759	Left	0.346901	Sides	0.758304	Left	FALSE	FALSE	FALSE
PF3D7_0113400	NA	Plasmodium exported protein, unknown function	Not CVGs	-0.427835	Sides	-0.757743	Right	-0.402253	Right	TRUE	FALSE	FALSE
PF3D7_0715100	MYCBP	C-Myc-binding protein, putative	Not CVGs	-0.367419	Right	0.389941	Right	0.75736	Right	FALSE	FALSE	FALSE
PF3D7_API02600	RPS11	apicoplast ribosomal protein S11	Not CVGs	-0.149294	Left	0.686662	Sides	0.757258	Left	FALSE	FALSE	FALSE
PF3D7_1246000	NA	conserved Plasmodium protein, unknown function	Not CVGs	-0.112876	Left	0.644225	Left	0.757101	Left	FALSE	FALSE	FALSE
PF3D7_0405500	NA	conserved Plasmodium protein, unknown function	Not CVGs	0.312002	Sides	0.755898	Left	0.565984	Left	FALSE	FALSE	FALSE
PF3D7_1426400	NA	MORN repeat protein, putative	Not CVGs	0.111099	Left	0.754487	Left	0.643388	Left	FALSE	FALSE	FALSE
PF3D7_1236200	NA	conserved Plasmodium protein, unknown function	Not CVGs	-0.213194	Right	-0.753981	Right	-0.540788	Right	TRUE	FALSE	FALSE
PF3D7_0712400	VAR	erythrocyte membrane protein 1, PfEMP1	VAR	0.366655	Right	-0.753352	Left	-0.57882	Mid	FALSE	FALSE	FALSE
PF3D7_0903800	CCp4	LCCL domain-containing protein	Not CVGs	-0.333708	Mid	0.430864	Sides	0.749671	Left	FALSE	FALSE	FALSE
PF3D7_0512400	NA	conserved Plasmodium protein, unknown function	Not CVGs	-0.176007	Mid	0.681927	Sides	0.749424	Sides	FALSE	FALSE	FALSE
PF3D7_0215200	NA	conserved Plasmodium protein, unknown function	Not CVGs	-0.244325	Mid	0.594657	Left	0.748046	Left	FALSE	FALSE	FALSE
PF3D7_1466000	NA	conserved protein, unknown function	Not CVGs	0.330351	Left	0.748012	Mid	0.624099	Right	FALSE	FALSE	FALSE
PF3D7_0407500	NA	mitochondrial carrier protein, putative	Not CVGs	0.351631	Sides	0.746365	Left	0.411119	Left	FALSE	FALSE	FALSE
PF3D7_1321000	NA	conserved Plasmodium protein, unknown function	Not CVGs	-0.391999	Left	0.481643	Sides	0.746192	Left	FALSE	FALSE	FALSE
PF3D7_0619700	NA	F-box protein FBXO1, putative	Not CVGs	0.384603	Mid	0.745755	Mid	0.418636	Left	FALSE	FALSE	FALSE
PF3D7_0822500	DLC1	dynein light chain 1	Not CVGs	0.139699	Mid	0.674582	Sides	0.744563	Sides	FALSE	FALSE	FALSE
PF3D7_1413700	NA	conserved Plasmodium protein, unknown function	Not CVGs	0.572104	Left	0.744503	Left	0.183852	Mid	FALSE	FALSE	FALSE
PF3D7_0710600	RPL34	60S ribosomal protein L34	Not CVGs	0.742589	Left	0.444643	Mid	-0.510881	Sides	FALSE	FALSE	FALSE
PF3D7_0818900	HSP70	heat shock protein 70	Not CVGs	0.627656	Sides	-0.119907	Right	-0.742202	Right	FALSE	FALSE	FALSE
PF3D7_1339000	NA	conserved Plasmodium protein, unknown function	Not CVGs	-0.17895	Right	0.632813	Sides	0.740408	Sides	FALSE	FALSE	FALSE
PF3D7_0419000	NA	conserved Plasmodium protein, unknown function	Not CVGs	0.261009	Left	-0.479157	Left	-0.740165	Left	FALSE	FALSE	FALSE
PF3D7_0930900	NFU1	NifU-like protein, putative	Not CVGs	-0.240073	Mid	0.559915	Left	0.739619	Left	FALSE	FALSE	FALSE
PF3D7_1034200	RPL27	ribosomal protein L27, putative	Not CVGs	0.224341	Sides	0.738748	Sides	0.541703	Left	FALSE	FALSE	FALSE
PF3D7_0214600	STK2	serine/threonine protein kinase STK2, putative	Not CVGs	0.12035	Sides	-0.738298	Mid	-0.684731	Right	FALSE	FALSE	FALSE
PF3D7_1014800	NA	conserved Plasmodium protein, unknown function	Not CVGs	-0.20604	Right	0.737732	Left	0.583945	Sides	FALSE	FALSE	FALSE
PF3D7_0731800	GEXP08	alpha/beta hydrolase, putative	Other CVGs	-0.552514	Sides	0.185063	Sides	0.737577	Sides	TRUE	FALSE	FALSE
PF3D7_API00800	NA	tRNA Serine	Not CVGs	0.736523	Left	0.716738	Left	0.285112	Right	FALSE	FALSE	FALSE
PF3D7_0530500	NA	conserved Plasmodium membrane protein, unknown function	Not CVGs	0.289346	Left	0.736285	Left	0.581827	Mid	FALSE	FALSE	FALSE
PF3D7_0936100	ETRAMP9	early transcribed membrane protein	Not CVGs	-0.139986	Left	0.595991	Left	0.735978	Left	TRUE	FALSE	FALSE
PF3D7_0712200	RIF	rifin, pseudogene	RIFIN	0.149815	Sides	-0.665515	Left	-0.735591	Left	FALSE	FALSE	FALSE
PF3D7_0523300	NA	cytochrome c oxidase subunit ApiCOX18, putative	Not CVGs	-0.621732	Left	0.180424	Sides	0.734098	Left	FALSE	FALSE	FALSE
PF3D7_1141100	NA	conserved Plasmodium protein, unknown function	Other CVGs	-0.564695	Sides	-0.306931	Mid	0.731267	Sides	FALSE	FALSE	FALSE
PF3D7_1346000	NA	dynactin subunit 2, putative	Not CVGs	-0.238323	Sides	0.515201	Left	0.730421	Sides	FALSE	FALSE	FALSE
PF3D7_1147800	MAEBL	membrane associated erythrocyte binding-like protein	Not CVGs	0.713188	Left	0.562445	Mid	0.728699	Right	FALSE	FALSE	FALSE
PF3D7_0937600	VAR	erythrocyte membrane protein 1, PfEMP1	VAR	0.288139	Mid	-0.608085	Left	-0.727225	Left	FALSE	FALSE	FALSE
PF3D7_0304600	CSP	circumsporozoite (CS) protein	Not CVGs	-0.298754	Left	0.428414	Left	0.727168	Left	FALSE	FALSE	FALSE
PF3D7_1465500	K2	potassium channel K2	Not CVGs	-0.260168	Mid	0.645103	Left	0.726573	Left	FALSE	FALSE	FALSE
PF3D7_0315900	NA	conserved Plasmodium protein, unknown function	Not CVGs	-0.124985	Mid	0.726244	Sides	0.692239	Sides	FALSE	FALSE	FALSE
PF3D7_1146500	LRR10	leucine-rich repeat protein	Not CVGs	-0.129288	Left	0.596224	Left	0.725511	Left	FALSE	FALSE	FALSE
PF3D7_0620900	NA	tRNA Leucine	Not CVGs	0.210579	Mid	0.723843	Sides	0.703722	Sides	FALSE	FALSE	FALSE
PF3D7_1112700	NA	conserved Plasmodium protein, unknown function	Not CVGs	0.270357	Left	0.723169	Left	0.452812	Left	FALSE	FALSE	FALSE
PF3D7_0912200	NA	conserved protein, unknown function	Not CVGs	0.711965	Sides	0.722388	Left	0.0971108	Left	FALSE	FALSE	FALSE
PF3D7_0732000	STEVOR	stevor	STEVOR	0.0436039	Mid	0.718796	Sides	0.722307	Sides	FALSE	FALSE	FALSE
PF3D7_1427500	MSH2-1	DNA mismatch repair protein MSH2, putative	Not CVGs	-0.0936503	Mid	0.721496	Left	0.706966	Left	FALSE	FALSE	FALSE
PF3D7_1321600	PDEgamma	cGMP-specific 3',5'-cyclic phosphodiesterase gamma, putative	Not CVGs	-0.590376	Right	0.366989	Mid	0.721277	Right	FALSE	FALSE	FALSE
PF3D7_1147700	NA	ATP synthase subunit delta, mitochondrial, putative	Not CVGs	0.25724	Left	-0.463354	Left	-0.720594	Left	FALSE	FALSE	FALSE
PF3D7_1420100	NA	conserved Plasmodium protein, unknown function	Not CVGs	0.583974	Left	0.719897	Left	0.199613	Right	FALSE	FALSE	FALSE
PF3D7_0532500	NA	Plasmodium exported protein, unknown function	Not CVGs	0.534399	Left	-0.239905	Mid	-0.719621	Left	FALSE	FALSE	FALSE
PF3D7_1369900	NA	tRNA Tryptophan	Not CVGs	0.190861	Right	0.719585	Left	0.591144	Left	FALSE	FALSE	FALSE
PF3D7_0825800	NA	PH-like domain-containing protein, putative	Not CVGs	-0.718776	Sides	-0.622123	Left	0.281502	Right	FALSE	FALSE	FALSE
PF3D7_1308000	NA	conserved Plasmodium membrane protein, unknown function	Not CVGs	0.225854	Left	-0.492854	Left	-0.718708	Left	FALSE	FALSE	FALSE
PF3D7_1031900	NA	conserved Plasmodium protein, unknown function	Not CVGs	-0.717908	Mid	-0.127229	Right	0.614207	Mid	FALSE	FALSE	FALSE
PF3D7_1030400	NA	conserved protein, unknown function	Not CVGs	0.218427	Left	0.665034	Sides	0.717402	Sides	FALSE	FALSE	FALSE
PF3D7_1302200	UIS3	protein UIS3	Other CVGs	-0.355925	Sides	0.368714	Left	0.716572	Left	FALSE	FALSE	FALSE
PF3D7_1107600	NA	conserved Plasmodium protein, unknown function	Not CVGs	0.126778	Left	0.715548	Left	0.614208	Sides	FALSE	FALSE	FALSE
PF3D7_0221200	HYP	Plasmodium exported protein (hyp15), unknown function	HYP	0.714469	Right	0.49437	Right	-0.324058	Sides	FALSE	FALSE	FALSE
PF3D7_0402100	PHIST	Plasmodium exported protein (PHISTb), unknown function	PHIST	0.712539	Mid	0.385188	Mid	-0.327351	Mid	FALSE	FALSE	FALSE
PF3D7_0500900	FIKK5	serine/threonine protein kinase, FIKK family	FIKK	0.239244	Left	0.711837	Left	0.502417	Sides	FALSE	FALSE	FALSE
PF3D7_1200200	RIF	rifin	RIFIN	-0.164089	Right	0.547287	Right	0.711376	Right	FALSE	FALSE	FALSE
PF3D7_0511400	NA	conserved Plasmodium protein, unknown function	Not CVGs	-0.709711	Right	0.644306	Left	0.678842	Mid	FALSE	FALSE	FALSE
PF3D7_0933100	NA	conserved Plasmodium protein, unknown function	Not CVGs	0.0818633	Left	0.708723	Left	0.62686	Left	FALSE	FALSE	FALSE
PF3D7_1343000	PMT	phosphoethanolamine N-methyltransferase	Not CVGs	-0.685951	Mid	-0.0526438	Sides	0.707062	Mid	FALSE	FALSE	FALSE
PF3D7_0305900	NA	conserved Plasmodium protein, unknown function	Not CVGs	0.12751	Left	0.706447	Left	0.578937	Left	FALSE	FALSE	FALSE
PF3D7_0102000	PHIST	Plasmodium exported protein (PHISTa), unknown function, pseudogene	PHIST	0.210982	Mid	0.654312	Sides	0.706446	Sides	FALSE	FALSE	FALSE
PF3D7_0319800	NA	conserved Plasmodium protein, unknown function	Not CVGs	0.258951	Left	0.70644	Left	0.447488	Left	FALSE	FALSE	FALSE
PF3D7_1339500	NA	ribosomal protein L49, mitochondrial, putative	Not CVGs	-0.549158	Left	0.155367	Left	0.704525	Left	FALSE	FALSE	FALSE
PF3D7_0703800	NA	conserved Plasmodium protein, unknown function	Not CVGs	-0.371802	Right	0.704359	Left	0.466047	Right	FALSE	FALSE	FALSE
PF3D7_0521200	NA	conserved protein, unknown function	Not CVGs	-0.367006	Mid	0.345582	Left	0.703567	Mid	FALSE	FALSE	FALSE
PF3D7_1109100	NA	conserved Plasmodium protein, unknown function	Not CVGs	-0.108114	Mid	0.603395	Left	0.702037	Left	FALSE	FALSE	FALSE
PF3D7_1252200	CHT1	chitinase	Not CVGs	-0.0451762	Left	0.662422	Sides	0.700591	Sides	FALSE	FALSE	FALSE
PF3D7_1127700	NA	conserved Plasmodium protein, unknown function	Not CVGs	0.307113	Left	0.699048	Left	0.391935	Left	FALSE	FALSE	FALSE
PF3D7_1423500	NA	conserved Plasmodium protein, unknown function	Not CVGs	-0.693994	Sides	0.109768	Left	0.698325	Sides	FALSE	FALSE	FALSE
PF3D7_0406600	NA	conserved protein, unknown function	Not CVGs	0.128432	Left	-0.568139	Left	-0.696571	Left	FALSE	FALSE	FALSE
PF3D7_1130900	NA	conserved Plasmodium protein, unknown function	Not CVGs	0.696158	Left	0.613171	Left	0.176003	Mid	FALSE	FALSE	FALSE
PF3D7_0611500	NA	conserved protein, unknown function	Not CVGs	0.214356	Left	0.69601	Right	0.656812	Right	FALSE	FALSE	FALSE
PF3D7_0625200	NA	conserved Plasmodium protein, unknown function	Not CVGs	0.125973	Left	-0.568624	Left	-0.694598	Left	FALSE	FALSE	FALSE
PF3D7_0626300	FabB/FabF	3-oxoacyl-acyl-carrier protein synthase I/II	Not CVGs	-0.356805	Right	0.694553	Sides	0.439367	Sides	FALSE	FALSE	FALSE
PF3D7_1213400	NA	kelch domain-containing protein, putative	Not CVGs	-0.590356	Right	0.154935	Mid	0.694546	Right	FALSE	FALSE	FALSE
PF3D7_1351300	NA	conserved Plasmodium membrane protein, unknown function	Not CVGs	-0.100619	Mid	0.691667	Sides	0.694127	Sides	FALSE	FALSE	FALSE
PF3D7_0932900	NA	conserved Plasmodium protein, unknown function	Not CVGs	-0.0931584	Left	0.600779	Left	0.693937	Left	FALSE	FALSE	FALSE
PF3D7_0805800	NA	conserved Plasmodium protein, unknown function	Not CVGs	-0.23024	Right	0.463663	Right	0.693902	Right	FALSE	FALSE	FALSE
PF3D7_1026100	NA	conserved Plasmodium protein, unknown function	Not CVGs	0.111605	Left	0.69273	Left	0.581124	Left	FALSE	FALSE	FALSE
PF3D7_API03200	NA	tRNA Glutamine	Not CVGs	0.146072	Right	0.692282	Sides	0.603736	Sides	FALSE	FALSE	FALSE
PF3D7_0618400	NA	LMBR1 domain-containing protein, putative	Not CVGs	-0.691998	Right	0.115204	Left	0.64124	Sides	FALSE	FALSE	FALSE
PF3D7_0628000	PTPS	6-pyruvoyltetrahydropterin synthase	Not CVGs	0.115153	Left	0.690727	Sides	0.662297	Sides	FALSE	FALSE	FALSE
PF3D7_0603600	NA	AT-rich interactive domain-containing protein, putative	Not CVGs	-0.345713	Right	-0.689041	Left	-0.602331	Left	TRUE	FALSE	FALSE
PF3D7_1214200	SET5	histone-lysine N-methyltransferase, putative	Not CVGs	-0.305485	Mid	0.452834	Left	0.688374	Left	FALSE	FALSE	FALSE
PF3D7_1351600	GK	glycerol kinase	Not CVGs	0.406465	Left	0.688075	Left	0.28161	Left	TRUE	FALSE	FALSE
PF3D7_1141500	NA	conserved Plasmodium protein, unknown function	Not CVGs	0.347868	Mid	0.686579	Mid	0.338711	Mid	FALSE	FALSE	FALSE
PF3D7_0324900	VAR	erythrocyte membrane protein 1, PfEMP1	VAR	-0.685948	Left	0.296754	Right	0.517871	Left	FALSE	FALSE	FALSE
PF3D7_1436700	NA	conserved protein, unknown function	Not CVGs	0.24055	Sides	0.685795	Left	0.506982	Left	FALSE	FALSE	FALSE
PF3D7_0928100	NA	conserved Plasmodium protein, unknown function	Not CVGs	-0.283018	Left	0.402635	Left	0.685653	Left	TRUE	FALSE	FALSE
PF3D7_0931300	NA	conserved Plasmodium protein, unknown function	Not CVGs	-0.261031	Sides	0.489115	Left	0.68449	Sides	FALSE	FALSE	FALSE
PF3D7_1018800	NA	conserved protein, unknown function	Not CVGs	-0.249502	Mid	0.491881	Left	0.683755	Left	FALSE	FALSE	FALSE
PF3D7_0200600	RIF	rifin	RIFIN	0.100068	Sides	0.683689	Sides	0.583621	Sides	FALSE	FALSE	FALSE
PF3D7_1145900	NA	conserved Plasmodium protein, unknown function	Not CVGs	0.291365	Mid	0.683482	Sides	0.526745	Sides	FALSE	FALSE	FALSE
PF3D7_1454300	KIN	SNF1-related serine/threonine protein kinase KIN	Not CVGs	-0.191513	Right	0.680812	Left	0.596108	Sides	FALSE	FALSE	FALSE
PF3D7_1418100	LISP1	liver specific protein 1, putative	Not CVGs	-0.206825	Right	0.606003	Left	0.678967	Left	FALSE	FALSE	FALSE
PF3D7_1403800	MISFIT	nuclear formin-like protein MISFIT, putative	Not CVGs	-0.119364	Right	0.678722	Left	0.632796	Left	FALSE	FALSE	FALSE
PF3D7_0518900	NA	conserved protein, unknown function	Not CVGs	0.161677	Mid	0.678039	Left	0.561246	Left	FALSE	FALSE	FALSE
PF3D7_1016300	GBP130	GBP130 protein	Other CVGs	-0.448179	Left	0.229268	Left	0.677447	Left	FALSE	FALSE	FALSE
PF3D7_0510300	SIP	stripes inner membrane complex protein, putative	Not CVGs	-0.450974	Left	0.676824	Right	0.571937	Mid	FALSE	FALSE	FALSE
PF3D7_0700500	RIF	rifin	RIFIN	0.434849	Right	0.326377	Sides	0.676455	Left	FALSE	FALSE	FALSE
PF3D7_0620200	NA	conserved Plasmodium protein, unknown function	Not CVGs	0.197728	Left	0.676176	Mid	0.502148	Mid	FALSE	FALSE	FALSE
PF3D7_1336100	NA	conserved protein, unknown function	Not CVGs	-0.41457	Left	0.261445	Left	0.676015	Left	FALSE	FALSE	FALSE
PF3D7_1369300	NA	conserved Plasmodium protein, unknown function	Not CVGs	-0.475003	Right	0.243391	Sides	0.673275	Sides	FALSE	FALSE	FALSE
PF3D7_1131500	NA	conserved Plasmodium protein, unknown function	Not CVGs	-0.206708	Sides	0.465241	Sides	0.671949	Sides	FALSE	FALSE	FALSE
PF3D7_0526400	NA	conserved Plasmodium protein, unknown function	Not CVGs	0.471006	Sides	0.671602	Left	0.275831	Mid	FALSE	FALSE	FALSE
PF3D7_1472500	NA	conserved Plasmodium protein, unknown function	Not CVGs	0.0673571	Left	-0.604078	Left	-0.671435	Left	FALSE	FALSE	FALSE
PF3D7_1207900	NA	conserved Plasmodium protein, unknown function	Not CVGs	0.354277	Left	0.671426	Left	0.317149	Left	FALSE	FALSE	FALSE
PF3D7_0220900	NA	Plasmodium exported protein, unknown function, pseudogene	Other CVGs	0.310056	Right	0.494794	Left	0.671332	Left	FALSE	FALSE	FALSE
PF3D7_0411100	MED8	mediator of RNA polymerase II transcription subunit 8, putative	Not CVGs	0.448255	Left	0.670774	Left	0.254994	Right	FALSE	FALSE	FALSE
PF3D7_1131400	NA	conserved Plasmodium protein, unknown function	Not CVGs	-0.165469	Mid	-0.634157	Sides	-0.669652	Sides	FALSE	FALSE	FALSE
PF3D7_1226100	HAD3	haloacid dehalogenase-like hydrolase, putative	Not CVGs	0.0831657	Sides	0.668781	Left	0.668812	Left	TRUE	FALSE	FALSE
PF3D7_0812900	NA	conserved Plasmodium protein, unknown function	Other CVGs	-0.367696	Right	0.298539	Right	0.666235	Right	FALSE	FALSE	FALSE
PF3D7_1328800	SIR2A	transcriptional regulatory protein sir2a	Not CVGs	0.208869	Mid	0.666121	Left	0.579389	Left	TRUE	FALSE	FALSE
PF3D7_1229300	NA	conserved Plasmodium protein, unknown function	Not CVGs	0.333652	Left	-0.332441	Left	-0.666094	Left	FALSE	FALSE	FALSE
PF3D7_0413400	VAR	erythrocyte membrane protein 1 (PfEMP1), exon 1, pseudogene	VAR	-0.351804	Left	-0.665518	Left	-0.470397	Sides	FALSE	FALSE	FALSE
PF3D7_1479400	RIF	rifin	RIFIN	-0.0854972	Sides	0.616788	Right	0.664329	Right	FALSE	FALSE	FALSE
PF3D7_0402900	NA	probable protein, unknown function	Not CVGs	0.0951938	Sides	0.663588	Sides	0.568395	Sides	FALSE	FALSE	FALSE
PF3D7_0815900	aLipDH	dihydrolipoyl dehydrogenase, apicoplast	Not CVGs	-0.663534	Left	-0.611969	Left	0.55193	Right	FALSE	FALSE	FALSE
PF3D7_1217400	NA	conserved protein, unknown function	Not CVGs	0.199864	Sides	0.662259	Left	0.464146	Left	FALSE	FALSE	FALSE
PF3D7_0318800	NA	triosephosphate isomerase, putative	Not CVGs	0.159143	Mid	0.662159	Left	0.573259	Left	FALSE	FALSE	FALSE
PF3D7_1370000	NA	tRNA Arginine	Not CVGs	0.418325	Sides	0.660716	Sides	0.242391	Sides	FALSE	FALSE	FALSE
PF3D7_0830800	SURF8.2	surface-associated interspersed protein 8.2 (SURFIN 8.2)	Other CVGs	-0.193502	Mid	-0.660139	Mid	-0.466637	Mid	TRUE	FALSE	FALSE
PF3D7_1033800	NA	plasmepsin VII	Not CVGs	-0.448859	Sides	0.456385	Mid	0.659827	Right	FALSE	FALSE	FALSE
PF3D7_1214800	OBC13	conserved Plasmodium protein, unknown function	Not CVGs	-0.557717	Left	0.441416	Mid	0.659698	Mid	FALSE	FALSE	FALSE
PF3D7_0320400	Cap380	oocyst capsule protein Cap380	Other CVGs	-0.592556	Right	0.437522	Left	0.659087	Right	FALSE	FALSE	FALSE
PF3D7_1236600	NA	p25-alpha family protein, putative	Not CVGs	-0.658922	Sides	-0.393394	Sides	0.350131	Right	TRUE	FALSE	FALSE
PF3D7_0936500	VAP1	virulence-associated protein 1	Not CVGs	0.609934	Right	-0.174115	Left	-0.658213	Right	FALSE	FALSE	FALSE
PF3D7_0801400	NA	conserved Plasmodium protein, unknown function	Not CVGs	0.210778	Mid	0.65752	Left	0.483214	Left	FALSE	FALSE	FALSE
PF3D7_1316000	NA	protein kinase, putative	Not CVGs	0.656906	Left	0.426234	Left	-0.264153	Sides	FALSE	FALSE	FALSE
PF3D7_0832700	PHIST	Plasmodium exported protein (PHISTa-like), unknown function, pseudogene	PHIST	-0.363653	Left	-0.656345	Left	-0.292691	Left	FALSE	FALSE	FALSE
PF3D7_1425500	NA	conserved Plasmodium protein, unknown function	Not CVGs	0.169875	Sides	-0.501187	Left	-0.656275	Left	FALSE	FALSE	FALSE
PF3D7_1437600	NA	conserved protein, unknown function	Not CVGs	-0.214612	Mid	0.493871	Left	0.654818	Left	FALSE	FALSE	FALSE
PF3D7_0824000	NA	conserved Plasmodium protein, unknown function	Not CVGs	-0.652171	Right	-0.376963	Right	0.275209	Right	FALSE	FALSE	FALSE
PF3D7_1446600	CEN2	centrin-2	Not CVGs	-0.17287	Left	0.479097	Left	0.651967	Left	FALSE	FALSE	FALSE
PF3D7_0926800	NA	conserved Plasmodium protein, unknown function	Not CVGs	-0.283543	Left	0.368268	Left	0.651811	Left	FALSE	FALSE	FALSE
PF3D7_1132900	GCVH	glycine cleavage system H protein	Not CVGs	-0.30297	Left	0.411025	Sides	0.651652	Left	FALSE	FALSE	FALSE
PF3D7_1437800	TRAPPC5	trafficking protein particle complex subunit 5, putative	Not CVGs	0.15649	Mid	0.65159	Left	0.557298	Left	FALSE	FALSE	FALSE
PF3D7_0722900	NA	conserved protein, unknown function	Not CVGs	-0.396127	Mid	0.255636	Right	0.650995	Right	FALSE	FALSE	FALSE
PF3D7_0823400	NA	alpha/beta hydrolase, putative	Not CVGs	0.250357	Mid	-0.417453	Left	-0.650389	Left	FALSE	FALSE	FALSE
PF3D7_1024100	NA	conserved Plasmodium protein, unknown function	Not CVGs	0.331211	Left	0.486237	Mid	0.648163	Mid	FALSE	FALSE	FALSE
PF3D7_0514400	NA	tRNA Phenylalanine	Not CVGs	0.647618	Left	0.463721	Left	-0.393604	Sides	FALSE	FALSE	FALSE
PF3D7_1204000	NA	conserved Plasmodium protein, unknown function	Not CVGs	-0.400834	Mid	-0.647165	Sides	-0.521466	Sides	FALSE	FALSE	FALSE
PF3D7_0901300	RIF	rifin	RIFIN	0.0627454	Mid	0.646113	Left	0.616177	Sides	FALSE	FALSE	FALSE
PF3D7_0603900	NA	conserved Plasmodium protein, unknown function	Not CVGs	-0.355139	Right	0.423621	Mid	0.643832	Mid	FALSE	FALSE	FALSE
PF3D7_0733000	VAR	erythrocyte membrane protein 1, PfEMP1	VAR	-0.643317	Left	-0.610888	Left	0.0601956	Sides	FALSE	FALSE	FALSE
PF3D7_0211700	TKL1	tyrosine kinase-like protein, putative	Not CVGs	0.148198	Left	-0.493894	Left	-0.642092	Left	FALSE	FALSE	FALSE
PF3D7_1367900	NA	conserved Plasmodium protein, unknown function	Not CVGs	-0.641793	Mid	-0.28912	Mid	0.468224	Right	FALSE	FALSE	FALSE
PF3D7_0707600	MED10	mediator of RNA polymerase II transcription subunit 10, putative	Not CVGs	0.479465	Mid	0.640693	Left	0.195178	Left	FALSE	FALSE	FALSE
PF3D7_1445800	NA	conserved Plasmodium membrane protein, unknown function	Not CVGs	-0.314232	Right	0.605848	Left	0.640314	Sides	FALSE	FALSE	FALSE
PF3D7_1207300	LIMP	LIMP protein, putative	Not CVGs	0.487596	Mid	0.639269	Mid	0.151673	Mid	FALSE	FALSE	FALSE
PF3D7_0315200	CTRP	circumsporozoite- and TRAP-related protein	Not CVGs	-0.376257	Sides	0.40167	Left	0.638288	Sides	FALSE	FALSE	FALSE
PF3D7_1144400	NA	conserved Plasmodium protein, unknown function	Not CVGs	0.137367	Left	0.637341	Left	0.499974	Left	FALSE	FALSE	FALSE
PF3D7_0615200	NA	conserved protein, unknown function	Not CVGs	-0.637316	Right	0.365364	Mid	0.589183	Right	FALSE	FALSE	FALSE
PF3D7_API02000	RPL14	apicoplast ribosomal protein L14	Not CVGs	0.63622	Left	0.518019	Left	-0.157814	Sides	FALSE	FALSE	FALSE
PF3D7_1322400	NA	conserved Plasmodium protein, unknown function	Not CVGs	-0.500372	Sides	0.319436	Left	0.636128	Sides	TRUE	FALSE	FALSE
PF3D7_0300800	RIF	rifin	RIFIN	0.256125	Right	0.636034	Left	0.539691	Left	FALSE	FALSE	FALSE
PF3D7_0905600	WDR66	WD repeat-containing protein 66, putative	Not CVGs	-0.616031	Left	-0.211123	Mid	0.635889	Left	FALSE	FALSE	FALSE
PF3D7_1137700	NA	calcium-binding protein, putative	Not CVGs	-0.635869	Right	-0.371289	Sides	0.376708	Mid	TRUE	FALSE	FALSE
PF3D7_0521900	NA	conserved Plasmodium protein, unknown function	Not CVGs	-0.364342	Right	0.550568	Sides	0.635492	Sides	FALSE	FALSE	FALSE
PF3D7_0221400	STEVOR	stevor	STEVOR	-0.635221	Left	0.470325	Mid	0.526302	Mid	FALSE	FALSE	FALSE
PF3D7_1305700	NA	conserved Plasmodium protein, unknown function	Not CVGs	0.152373	Sides	0.634998	Sides	0.482625	Sides	FALSE	FALSE	FALSE
PF3D7_1143600	NA	conserved Plasmodium protein, unknown function	Not CVGs	-0.502391	Right	-0.433224	Sides	-0.63422	Left	FALSE	FALSE	FALSE
PF3D7_1349900	NA	conserved Plasmodium protein, unknown function	Not CVGs	0.262307	Left	0.632385	Left	0.389866	Sides	FALSE	FALSE	FALSE
PF3D7_1038700	NA	Plasmodium exported protein, unknown function	Not CVGs	-0.402844	Left	-0.439109	Right	0.6316	Left	TRUE	FALSE	FALSE
PF3D7_0317100	B9	6-cysteine protein	Other CVGs	0.19244	Left	0.631323	Left	0.438883	Left	FALSE	FALSE	FALSE
PF3D7_0929600	NA	G2 protein, putative	Not CVGs	-0.369845	Right	0.260847	Right	0.630692	Right	TRUE	FALSE	FALSE
PF3D7_0621400	ALV7	Pf77 protein	Other CVGs	-0.108304	Left	0.537521	Sides	0.629689	Sides	FALSE	FALSE	FALSE
PF3D7_1230300	SPM2	subpellicular microtubule protein 2, putative	Not CVGs	-0.171036	Right	0.579465	Left	0.629	Left	FALSE	FALSE	FALSE
PF3D7_0718600	NA	conserved Plasmodium protein, unknown function	Not CVGs	-0.212032	Mid	0.449428	Left	0.628968	Left	FALSE	FALSE	FALSE
PF3D7_0809700	RUVB1	RuvB-like helicase 1	Not CVGs	-0.232336	Right	0.396495	Right	0.628831	Right	TRUE	FALSE	FALSE
PF3D7_0409900	ALP5b	actin-like protein, putative	Not CVGs	-0.111793	Sides	0.626846	Left	0.628547	Sides	FALSE	FALSE	FALSE
PF3D7_1400600	RIF	rifin	RIFIN	-0.246499	Mid	0.627398	Sides	0.610738	Sides	FALSE	FALSE	FALSE
PF3D7_0211600	ALG14	UDP-N-acetylglucosamine transferase subunit ALG14, putative	Not CVGs	0.0895637	Sides	-0.565595	Left	-0.627341	Left	FALSE	FALSE	FALSE
PF3D7_0916100	TRX3	thioredoxin 3	Not CVGs	-0.527151	Left	0.25457	Sides	0.627271	Left	FALSE	FALSE	FALSE
PF3D7_0104000	TRSP	thrombospondin-related sporozoite protein	Not CVGs	-0.41041	Right	0.24982	Sides	0.627082	Right	FALSE	FALSE	FALSE
PF3D7_1103000	NA	conserved Plasmodium protein, unknown function	Not CVGs	-0.248261	Sides	0.378818	Sides	0.627079	Sides	FALSE	FALSE	FALSE
PF3D7_0517600	CPbeta	F-actin-capping protein subunit beta, putative	Not CVGs	-0.171989	Sides	0.549031	Mid	0.626437	Left	TRUE	FALSE	FALSE
PF3D7_1371900	NA	Plasmodium exported protein, unknown function	Other CVGs	0.567904	Sides	0.625738	Left	0.22583	Left	FALSE	FALSE	FALSE
PF3D7_1140000	CA	carbonic anhydrase	Not CVGs	-0.363861	Right	0.285857	Sides	0.624901	Right	FALSE	FALSE	FALSE
PF3D7_0808700	VAR	erythrocyte membrane protein 1, PfEMP1	VAR	-0.624678	Left	0.381951	Right	0.496254	Sides	FALSE	FALSE	FALSE
PF3D7_0914400	KIC3	protein KIC3	Not CVGs	-0.545158	Right	-0.624274	Right	-0.148595	Sides	FALSE	FALSE	FALSE
PF3D7_1400200	RIF	rifin	RIFIN	0.21068	Left	0.623859	Sides	0.471146	Sides	FALSE	FALSE	FALSE
PF3D7_0817900	HMGB2	high mobility group protein B2	Not CVGs	0.51525	Left	0.623494	Left	0.155901	Sides	FALSE	FALSE	FALSE
PF3D7_1003700	NA	MKT1 domain-containing protein, putative	Not CVGs	-0.132704	Left	0.490742	Left	0.623446	Left	TRUE	FALSE	FALSE
PF3D7_1423100	NA	ankyrin-repeat protein, putative	Not CVGs	-0.196718	Left	0.426353	Left	0.623071	Left	FALSE	FALSE	FALSE
PF3D7_1455300	NA	conserved protein, unknown function	Not CVGs	0.536711	Mid	-0.186815	Left	-0.62254	Mid	FALSE	FALSE	FALSE
PF3D7_0503600	MyoB	myosin B	Not CVGs	0.373379	Left	0.622368	Left	0.248989	Left	FALSE	FALSE	FALSE
PF3D7_1477900	ACS1b	acyl-CoA synthetase, pseudogene	Other CVGs	0.293583	Right	-0.621618	Left	-0.528775	Mid	FALSE	FALSE	FALSE
PF3D7_1336300	NA	conserved Plasmodium membrane protein, unknown function	Not CVGs	-0.178479	Sides	0.621467	Mid	0.523572	Mid	FALSE	FALSE	FALSE
PF3D7_1430500	NA	conserved Plasmodium protein, unknown function	Not CVGs	-0.226099	Left	0.448017	Sides	0.621399	Sides	FALSE	FALSE	FALSE
PF3D7_1111800	NA	peptidyl-prolyl cis-trans isomerase, putative	Not CVGs	-0.283755	Right	0.621284	Left	0.500573	Left	FALSE	FALSE	FALSE
PF3D7_0605700	NA	conserved Plasmodium protein, unknown function	Not CVGs	0.348622	Left	-0.272453	Left	-0.621075	Left	FALSE	FALSE	FALSE
PF3D7_0905400	RhopH3	high molecular weight rhoptry protein 3	Not CVGs	0.342531	Mid	-0.353679	Left	-0.621073	Mid	FALSE	FALSE	FALSE
PF3D7_0404400	P36	6-cysteine protein P36	Other CVGs	0.160019	Sides	0.620837	Sides	0.460818	Sides	FALSE	FALSE	FALSE
PF3D7_1222800	NA	conserved Plasmodium protein, unknown function	Not CVGs	-0.393162	Mid	0.227542	Mid	0.620704	Mid	FALSE	FALSE	FALSE
PF3D7_0113100	SURF1.1	surface-associated interspersed protein 1.1 (SURFIN 1.1)	Not CVGs	-0.312774	Left	-0.620688	Mid	-0.321887	Mid	FALSE	FALSE	FALSE
PF3D7_0719200	NEK4	NIMA related kinase 4	Not CVGs	-0.187382	Right	0.52613	Left	0.62061	Left	TRUE	FALSE	FALSE
PF3D7_1442800	NA	conserved Plasmodium protein, unknown function	Not CVGs	0.0425925	Right	0.620556	Left	0.586874	Left	FALSE	FALSE	FALSE
PF3D7_1200400	VAR	erythrocyte membrane protein 1, PfEMP1	VAR	0.492605	Right	-0.619614	Left	-0.216122	Mid	FALSE	FALSE	FALSE
PF3D7_1477600	SURF14.1	surface-associated interspersed protein 14.1 (SURFIN 14.1)	Other CVGs	0.308866	Sides	-0.371235	Left	-0.618353	Left	FALSE	FALSE	FALSE
PF3D7_1018900	NA	conserved Plasmodium protein, unknown function	Not CVGs	-0.104585	Mid	0.617039	Left	0.580551	Left	FALSE	FALSE	FALSE
PF3D7_0819800	NA	conserved Plasmodium protein, unknown function	Not CVGs	-0.338718	Mid	0.505388	Left	0.616875	Mid	FALSE	FALSE	FALSE
PF3D7_1413500	SufC	iron-sulfur cluster assembly protein SufC	Not CVGs	0.212629	Left	-0.492529	Sides	-0.616354	Left	FALSE	FALSE	FALSE
PF3D7_0202200	PTP1	EMP1-trafficking protein	Not CVGs	-0.175483	Left	0.440653	Left	0.616136	Left	FALSE	FALSE	FALSE
PF3D7_0504700	CEP120	centrosomal protein CEP120, putative	Not CVGs	-0.379348	Right	0.419622	Left	0.615647	Left	FALSE	FALSE	FALSE
PF3D7_1143900	NA	ATP-dependent (S)-NAD(P)H-hydrate dehydratase, putative	Not CVGs	0.179537	Sides	0.615337	Left	0.519711	Left	FALSE	FALSE	FALSE
PF3D7_0721700	PSOP1	secreted ookinete protein, putative	Not CVGs	0.333516	Left	0.613231	Left	0.329339	Sides	TRUE	FALSE	FALSE
PF3D7_1131200	NA	conserved Plasmodium protein, unknown function	Not CVGs	0.283758	Left	0.61317	Left	0.441274	Sides	FALSE	FALSE	FALSE
PF3D7_1455600	FER2	ferlin, putative	Not CVGs	0.0992208	Sides	-0.567157	Left	-0.613037	Left	FALSE	FALSE	FALSE
PF3D7_0109600	CoSP	cold-shock protein, putative	Not CVGs	0.225197	Sides	0.612475	Left	0.450582	Left	FALSE	FALSE	FALSE
PF3D7_1202500	TGS1	trimethylguanosine synthase, putative	Not CVGs	-0.443484	Left	0.208668	Sides	0.612463	Left	FALSE	FALSE	FALSE
PF3D7_1446400	pdhB	pyruvate dehydrogenase E1 component subunit beta	Not CVGs	-0.25729	Right	0.612348	Left	0.418567	Left	FALSE	FALSE	FALSE
PF3D7_1355400	NA	tRNA Threonine	Not CVGs	-0.612171	Left	-0.159716	Left	0.452456	Left	FALSE	FALSE	FALSE
PF3D7_1452800	NA	conserved Plasmodium protein, unknown function	Not CVGs	0.161454	Left	0.568143	Mid	0.611682	Mid	FALSE	FALSE	FALSE
PF3D7_1475900	NA	KELT protein	Not CVGs	-0.378205	Left	-0.564608	Right	-0.611007	Right	FALSE	FALSE	FALSE
PF3D7_0112800	HYP	Plasmodium exported protein (hyp11), unknown function	HYP	-0.285569	Sides	0.323563	Sides	0.609132	Sides	FALSE	FALSE	FALSE
PF3D7_1414900	NA	ATP-dependent protease, putative	Not CVGs	0.097063	Left	0.608652	Sides	0.539008	Sides	FALSE	FALSE	FALSE
PF3D7_0205000	NA	conserved Plasmodium protein, unknown function	Not CVGs	-0.516532	Mid	-0.208001	Right	0.608123	Mid	FALSE	FALSE	FALSE
PF3D7_1013400	NA	conserved Plasmodium protein, unknown function	Not CVGs	-0.197327	Mid	0.491138	Left	0.607721	Left	FALSE	FALSE	FALSE
PF3D7_1215200	CYP32	peptidyl-prolyl cis-trans isomerase	Not CVGs	-0.231563	Right	0.607503	Left	0.558105	Left	FALSE	FALSE	FALSE
PF3D7_1232300	NA	cytochrome b5, putative	Not CVGs	-0.369359	Left	0.237882	Left	0.607241	Left	TRUE	FALSE	FALSE
PF3D7_1003900	NA	dynein attachment factor-domain containing protein, putative	Not CVGs	0.201677	Left	0.607192	Left	0.405515	Left	FALSE	FALSE	FALSE
PF3D7_0918600	RECQ1	ATP-dependent DNA helicase Q1	Not CVGs	0.142404	Right	0.541358	Left	0.60662	Left	FALSE	FALSE	FALSE
PF3D7_1000400	RIF	rifin	RIFIN	0.0521208	Right	0.606518	Sides	0.586378	Left	FALSE	FALSE	FALSE
PF3D7_1118800	ARC40	actin-related protein 2/3 complex subunit 1, putative	Not CVGs	-0.365721	Right	0.441771	Left	0.60636	Left	FALSE	FALSE	FALSE
PF3D7_0928400	NA	conserved protein, unknown function	Not CVGs	0.536757	Left	0.60618	Mid	-0.377081	Left	FALSE	FALSE	FALSE
PF3D7_0221800	NA	hypothetical protein	Other CVGs	0.0436056	Mid	0.606103	Left	0.598003	Left	FALSE	FALSE	FALSE
PF3D7_API03000	ORF78	probable protein, unknown function	Not CVGs	0.276082	Left	0.606049	Mid	0.450909	Mid	FALSE	FALSE	FALSE
PF3D7_0702700	NA	tRNA Alanine	Not CVGs	0.60445	Right	-0.289253	Left	-0.537698	Right	FALSE	FALSE	FALSE
PF3D7_0604600	NA	DNA helicase, putative	Not CVGs	0.37679	Left	0.603078	Left	0.226288	Left	FALSE	FALSE	FALSE
PF3D7_1001100	ACBP1	acyl-CoA binding protein, isoform 1, ACBP1	Other CVGs	-0.300218	Mid	0.349589	Left	0.602256	Left	FALSE	FALSE	FALSE
PF3D7_1107900	MSCS	mechanosensitive ion channel protein, putative	Not CVGs	-0.203012	Right	0.543874	Left	0.601891	Mid	FALSE	FALSE	FALSE
PF3D7_1104600	NA	radial spoke head protein, putative	Not CVGs	-0.601644	Right	-0.169064	Mid	0.443786	Right	TRUE	FALSE	FALSE
PF3D7_0924900	ATAT	alpha-tubulin N-acetyltransferase, putative	Not CVGs	0.116951	Sides	0.600522	Sides	0.556188	Left	FALSE	FALSE	FALSE
PF3D7_0623400	Mei2	MEI2-like RNA-binding protein	Not CVGs	-0.14395	Right	-0.588607	Left	-0.6004	Left	FALSE	FALSE	FALSE
PF3D7_1118400	HAD4	haloacid dehalogenase-like hydrolase, putative	Not CVGs	0.224742	Right	0.599831	Sides	0.500427	Sides	FALSE	FALSE	FALSE
PF3D7_1008700	NA	tubulin beta chain	Not CVGs	0.154259	Left	-0.45282	Sides	-0.598884	Sides	FALSE	FALSE	FALSE
PF3D7_1018100	NA	conserved Plasmodium protein, unknown function	Not CVGs	-0.101551	Right	0.598883	Mid	0.585492	Mid	FALSE	FALSE	FALSE
PF3D7_0915500	NA	conserved Plasmodium protein, unknown function	Not CVGs	-0.100945	Mid	0.528964	Left	0.598601	Left	FALSE	FALSE	FALSE
PF3D7_1361300	NA	conserved Plasmodium protein, unknown function	Not CVGs	-0.59707	Right	-0.0999069	Left	0.59066	Right	FALSE	FALSE	FALSE
PF3D7_1247000	FBXO9	F-box only protein 9 homolog, putative	Not CVGs	0.299984	Left	-0.398813	Sides	-0.596533	Left	FALSE	FALSE	FALSE
PF3D7_1004100	NA	conserved Plasmodium protein, unknown function	Not CVGs	0.128114	Mid	0.596272	Left	0.547202	Sides	FALSE	FALSE	FALSE
PF3D7_1105900	NA	conserved Plasmodium membrane protein, unknown function	Not CVGs	-0.136363	Mid	0.595986	Sides	0.563787	Left	FALSE	FALSE	FALSE
PF3D7_0816300	NA	HAP2-GCS1 domain-containing protein, putative	Not CVGs	-0.595133	Left	0.482134	Right	0.542546	Left	FALSE	FALSE	FALSE
PF3D7_0200700	RIF	rifin	RIFIN	0.514919	Right	-0.595125	Left	-0.540504	Sides	FALSE	FALSE	FALSE
PF3D7_1404400	NA	ribosomal protein L16, mitochondrial, putative	Not CVGs	-0.17385	Right	0.594693	Left	0.589583	Left	FALSE	FALSE	FALSE
PF3D7_1425800	NA	conserved Plasmodium protein, unknown function	Not CVGs	0.207673	Left	0.593871	Left	0.386198	Left	FALSE	FALSE	FALSE
PF3D7_0937300	RIF	rifin	RIFIN	-0.380751	Left	-0.59382	Left	-0.213069	Left	FALSE	FALSE	FALSE
PF3D7_1146800	NA	conserved Plasmodium protein, unknown function	Other CVGs	-0.593656	Right	-0.296788	Sides	0.53261	Mid	FALSE	FALSE	FALSE
PF3D7_1227300	NA	conserved Plasmodium protein, unknown function	Not CVGs	-0.093053	Left	0.500423	Left	0.593476	Left	FALSE	FALSE	FALSE
PF3D7_0825900	NA	conserved Plasmodium protein, unknown function	Not CVGs	-0.592838	Left	-0.236366	Sides	0.563019	Left	TRUE	FALSE	FALSE
PF3D7_1460600	ISP3	inner membrane complex sub-compartment protein 3	Not CVGs	0.213243	Right	-0.415791	Left	-0.592815	Sides	FALSE	FALSE	FALSE
PF3D7_0702100	PHIST	Plasmodium exported protein (PHISTb), unknown function, pseudogene	PHIST	0.246851	Mid	0.591449	Right	0.350913	Right	FALSE	FALSE	FALSE
PF3D7_1354700	NA	conserved Plasmodium protein, unknown function	Not CVGs	-0.149154	Left	-0.532138	Sides	-0.59078	Sides	FALSE	FALSE	FALSE
PF3D7_1010400	NA	MORN repeat protein, putative	Not CVGs	-0.353771	Right	-0.306627	Left	0.589624	Right	FALSE	FALSE	FALSE
PF3D7_0209000	P230	6-cysteine protein P230	Other CVGs	-0.589009	Left	-0.105169	Sides	0.564959	Left	TRUE	FALSE	FALSE
PF3D7_1416400	NA	conserved protein, unknown function	Not CVGs	0.27494	Sides	0.588539	Left	0.384153	Left	TRUE	FALSE	FALSE
PF3D7_1102900	HYP	Plasmodium exported protein (hyp11), unknown function	HYP	0.154537	Sides	0.587329	Sides	0.432792	Sides	FALSE	FALSE	FALSE
PF3D7_1150200	RIF	rifin	RIFIN	0.0334281	Left	0.58714	Left	0.553712	Left	FALSE	FALSE	FALSE
PF3D7_1340400	NA	conserved Plasmodium protein, unknown function	Not CVGs	0.356129	Left	-0.23077	Left	-0.586899	Left	FALSE	FALSE	FALSE
PF3D7_1140500	MyoK	myosin K, putative	Not CVGs	-0.293461	Sides	0.294506	Left	0.586408	Sides	FALSE	FALSE	FALSE
PF3D7_1009500	NA	metalloprotease, putative	Not CVGs	0.319041	Sides	0.585925	Sides	0.266884	Sides	FALSE	FALSE	FALSE
PF3D7_0810100	NA	ribosomal protein L33, apicoplast, putative	Not CVGs	-0.15272	Right	0.514227	Sides	0.585642	Sides	FALSE	FALSE	FALSE
PF3D7_1238900	PK2	protein kinase 2	Not CVGs	-0.241707	Left	-0.584399	Left	-0.342692	Left	FALSE	FALSE	FALSE
PF3D7_0723500	NA	dynactin subunit 5, putative	Not CVGs	-0.297819	Sides	0.289469	Left	0.584342	Left	FALSE	FALSE	FALSE
PF3D7_1020800	DLAT	dihydrolipoamide acyltransferase component E2	Not CVGs	-0.371443	Right	0.495679	Left	0.583964	Left	FALSE	FALSE	FALSE
PF3D7_0322200	NA	conserved Plasmodium protein, unknown function	Not CVGs	-0.393626	Right	0.543717	Mid	0.583732	Right	FALSE	FALSE	FALSE
PF3D7_0628700	NA	conserved Plasmodium protein, unknown function	Not CVGs	-0.583705	Mid	-0.319614	Mid	0.505805	Left	FALSE	FALSE	FALSE
PF3D7_0726600	NA	conserved Plasmodium protein, unknown function	Not CVGs	-0.121784	Mid	0.583695	Left	0.53169	Left	FALSE	FALSE	FALSE
PF3D7_1344300	NA	zinc finger protein, putative	Not CVGs	0.234896	Mid	-0.549742	Left	-0.583598	Left	FALSE	FALSE	FALSE
PF3D7_0406900	NA	conserved Plasmodium protein, unknown function	Not CVGs	-0.583442	Right	0.348039	Left	0.475891	Sides	FALSE	FALSE	FALSE
PF3D7_0609500	NA	conserved Plasmodium protein, unknown function	Not CVGs	-0.58342	Right	-0.248074	Left	0.45396	Right	FALSE	FALSE	FALSE
PF3D7_1207700	NA	41-3 protein	Not CVGs	-0.108287	Sides	-0.583121	Left	-0.544049	Left	FALSE	FALSE	FALSE
PF3D7_0421800	NA	conserved Plasmodium protein, unknown function	Not CVGs	-0.170615	Mid	0.522666	Sides	0.582678	Sides	FALSE	FALSE	FALSE
PF3D7_0724400	PAM18	mitochondrial import inner membrane translocase subunit TIM14, putative	Not CVGs	-0.30794	Mid	0.461837	Sides	0.582372	Left	FALSE	FALSE	FALSE
PF3D7_1457800	NA	conserved Plasmodium protein, unknown function	Not CVGs	-0.191724	Right	0.425653	Mid	0.582214	Right	FALSE	FALSE	FALSE
PF3D7_0111600	NA	conserved Plasmodium protein, unknown function	Not CVGs	0.582134	Mid	0.553207	Left	-0.0710406	Mid	FALSE	FALSE	FALSE
PF3D7_1472900	NA	dihydroorotase, putative	Not CVGs	-0.141403	Sides	-0.581976	Right	-0.460574	Right	TRUE	FALSE	FALSE
PF3D7_0800100	VAR	erythrocyte membrane protein 1, PfEMP1	VAR	-0.402381	Left	0.269874	Sides	0.581914	Sides	FALSE	FALSE	FALSE
PF3D7_0720900	NA	tetratricopeptide repeat protein, putative	Not CVGs	0.379019	Left	0.581354	Left	0.24466	Mid	FALSE	FALSE	FALSE
PF3D7_0603500	CAX	cation/H antiporter	Not CVGs	-0.231264	Left	0.394056	Sides	0.580545	Left	FALSE	FALSE	FALSE
PF3D7_1125100	ICAP2	ATP synthase F0 subunit b-like protein, putative	Not CVGs	0.249765	Left	0.579976	Left	0.33414	Mid	FALSE	FALSE	FALSE
PF3D7_API02500	RPL36	apicoplast ribosomal protein L36	Not CVGs	0.226527	Right	0.524355	Sides	0.579849	Sides	FALSE	FALSE	FALSE
PF3D7_1027500	NA	conserved Plasmodium protein, unknown function	Not CVGs	-0.521278	Left	0.130726	Sides	0.578412	Left	FALSE	FALSE	FALSE
PF3D7_0414800	NA	conserved Plasmodium protein, unknown function	Not CVGs	0.379751	Mid	-0.230428	Sides	-0.577801	Sides	FALSE	FALSE	FALSE
PF3D7_1475700	NA	tubulin epsilon chain, putative	Not CVGs	0.347365	Right	0.577241	Right	0.360966	Left	FALSE	FALSE	FALSE
PF3D7_0717800	NA	conserved Plasmodium protein, unknown function	Not CVGs	-0.516516	Sides	0.177297	Mid	0.577196	Sides	FALSE	FALSE	FALSE
PF3D7_0215000	ACS9	acyl-CoA synthetase	Other CVGs	0.105614	Left	-0.471301	Left	-0.576915	Left	TRUE	FALSE	FALSE
PF3D7_1437100	NA	conserved protein, unknown function	Not CVGs	-0.576666	Mid	-0.222703	Right	0.487878	Left	FALSE	FALSE	FALSE
PF3D7_0514000	TTL	tubulin--tyrosine ligase, putative	Not CVGs	-0.17882	Right	0.522196	Left	0.576096	Mid	TRUE	FALSE	FALSE
PF3D7_1469900	MGET	protein MGET	Not CVGs	0.576075	Left	0.283216	Left	-0.292858	Left	FALSE	FALSE	FALSE
PF3D7_1478200	NA	Plasmodium exported protein, unknown function, pseudogene	Other CVGs	0.257058	Left	0.576004	Mid	0.390099	Right	FALSE	FALSE	FALSE
PF3D7_1358600	NA	zinc finger protein, putative	Not CVGs	0.131933	Mid	0.575533	Left	0.46085	Left	FALSE	FALSE	FALSE
PF3D7_1037000	REV3	DNA polymerase zeta catalytic subunit, putative	Not CVGs	0.131708	Sides	0.575039	Left	0.479289	Left	FALSE	FALSE	FALSE
PF3D7_0930300	MSP1	merozoite surface protein 1	Not CVGs	0.574459	Left	0.243399	Mid	-0.49576	Left	FALSE	FALSE	FALSE
PF3D7_1462000	TLP1	thioredoxin-like protein	Not CVGs	0.289235	Left	0.565015	Mid	0.574378	Mid	FALSE	FALSE	FALSE
PF3D7_1439200	NA	conserved Plasmodium protein, unknown function	Not CVGs	0.340303	Left	0.574309	Left	0.398352	Mid	FALSE	FALSE	FALSE
PF3D7_1436500	NA	GTP-binding protein, putative	Not CVGs	-0.538065	Left	-0.127898	Right	0.574238	Left	FALSE	FALSE	FALSE
PF3D7_0920500	NA	ADP-ribosylation factor, putative	Not CVGs	-0.0927706	Left	-0.574153	Left	-0.481382	Left	FALSE	FALSE	FALSE
PF3D7_0103000	NA	vacuolar protein sorting-associated protein VTA1, putative	Not CVGs	-0.573576	Mid	-0.165511	Mid	0.408064	Mid	FALSE	FALSE	FALSE
PF3D7_0509900	NA	NSE4 domain-containing protein, putative	Not CVGs	-0.0505726	Mid	0.554824	Sides	0.572668	Sides	FALSE	FALSE	FALSE
PF3D7_1036300	DBLMSP2	duffy binding-like merozoite surface protein 2	Other CVGs	0.572646	Right	0.436816	Mid	-0.429218	Right	FALSE	FALSE	FALSE
PF3D7_0932600	RPS6	apicoplast ribosomal protein S6, putative	Not CVGs	0.517804	Left	0.572523	Left	0.166483	Right	FALSE	FALSE	FALSE
PF3D7_0902200	FIKK9.3	serine/threonine protein kinase, FIKK family	FIKK	0.408132	Left	0.572091	Left	0.163959	Left	FALSE	FALSE	FALSE
PF3D7_1121800	NA	peptidase M16, putative	Not CVGs	-0.13034	Sides	0.450046	Right	0.570503	Right	TRUE	FALSE	FALSE
PF3D7_API04100	RPS2	30S ribosomal protein S2, putative	Not CVGs	0.497518	Left	0.570185	Left	0.193846	Mid	FALSE	FALSE	FALSE
PF3D7_1471700	NA	conserved Plasmodium protein, unknown function	Not CVGs	-0.570028	Right	-0.385422	Left	0.331487	Right	FALSE	FALSE	FALSE
PF3D7_1329900	NA	conserved Plasmodium protein, unknown function	Not CVGs	0.569133	Sides	0.314829	Sides	-0.254304	Sides	FALSE	FALSE	FALSE
PF3D7_0220400	DNAJ	DnaJ protein, putative, pseudogene	Other CVGs	0.174565	Mid	0.487559	Sides	0.5689	Sides	FALSE	FALSE	FALSE
PF3D7_0921500	NA	conserved Plasmodium protein, unknown function	Not CVGs	-0.201169	Mid	0.42206	Left	0.568812	Mid	FALSE	FALSE	FALSE
PF3D7_1400700	STEVOR	stevor	STEVOR	0.264409	Right	-0.567771	Left	-0.410155	Left	FALSE	FALSE	FALSE
PF3D7_1023300	NA	conserved protein, unknown function	Not CVGs	0.107631	Right	-0.467093	Sides	-0.567331	Sides	FALSE	FALSE	FALSE
PF3D7_1121400	NA	WD repeat-containing protein, putative	Not CVGs	-0.537342	Right	0.135091	Sides	0.567226	Right	FALSE	FALSE	FALSE
PF3D7_1216100	NA	conserved protein, unknown function	Not CVGs	0.185104	Sides	0.566615	Left	0.39247	Left	FALSE	FALSE	FALSE
PF3D7_1301400	HYP12	Plasmodium exported protein (hyp12), unknown function	HYP	0.564945	Right	-0.28105	Left	-0.467176	Mid	FALSE	FALSE	FALSE
PF3D7_0612500	NA	conserved Plasmodium protein, unknown function	Not CVGs	0.268671	Left	0.56475	Mid	0.559461	Mid	FALSE	FALSE	FALSE
PF3D7_0319400	NA	kinesin-8X	Not CVGs	-0.164119	Mid	0.479351	Left	0.564583	Left	FALSE	FALSE	FALSE
PF3D7_0610400	H3	histone H3	Not CVGs	-0.563475	Mid	-0.285775	Mid	0.330489	Right	FALSE	FALSE	FALSE
PF3D7_1466600	NA	enkurin domain-containing protein, putative	Not CVGs	0.212302	Right	0.553206	Left	0.563296	Left	TRUE	FALSE	FALSE
PF3D7_1213500	NA	integral membrane protein GPR180, putative	Not CVGs	-0.562671	Right	0.219611	Mid	0.561377	Right	FALSE	FALSE	FALSE
PF3D7_1209600	PBGD	porphobilinogen deaminase	Not CVGs	-0.209384	Mid	0.366186	Right	0.562536	Right	FALSE	FALSE	FALSE
PF3D7_0731100	PTP2	EMP1-trafficking protein	Not CVGs	-0.270115	Left	0.292209	Left	0.562324	Left	FALSE	FALSE	FALSE
PF3D7_1329500	NA	conserved protein, unknown function	Not CVGs	0.222439	Mid	0.561478	Left	0.435139	Left	FALSE	FALSE	FALSE
PF3D7_0627600	NA	conserved Plasmodium protein, unknown function	Not CVGs	0.132039	Left	0.561072	Left	0.429033	Left	FALSE	FALSE	FALSE
PF3D7_0623300	NA	EGF-like membrane protein, putative	Not CVGs	-0.144917	Left	0.431496	Sides	0.560035	Left	FALSE	FALSE	FALSE
PF3D7_0820100	NA	RNA-binding protein, putative	Not CVGs	0.0782468	Left	0.559962	Left	0.481715	Left	FALSE	FALSE	FALSE
PF3D7_0916600	NA	methyltransferase, putative	Not CVGs	0.362708	Sides	0.559189	Mid	0.337019	Mid	FALSE	FALSE	FALSE
PF3D7_1473500	NA	conserved Plasmodium protein, unknown function	Not CVGs	-0.174409	Mid	0.423469	Left	0.559035	Left	FALSE	FALSE	FALSE
PF3D7_0526600	NA	conserved Plasmodium protein, unknown function	Not CVGs	0.333907	Left	0.55882	Left	0.386377	Mid	FALSE	FALSE	FALSE
PF3D7_0629400	PABP3	polyadenylate-binding protein 3, putative	Not CVGs	-0.204897	Left	0.353919	Left	0.558817	Left	FALSE	FALSE	FALSE
PF3D7_1131900	NA	conserved Plasmodium protein, unknown function	Not CVGs	-0.558596	Right	-0.468269	Sides	0.37411	Mid	FALSE	FALSE	FALSE
PF3D7_0107400	NA	ATP synthase-associated protein, putative	Not CVGs	-0.558583	Left	-0.15442	Mid	0.417341	Left	FALSE	FALSE	FALSE
PF3D7_1476900	NA	Plasmodium exported protein, unknown function, pseudogene	Not CVGs	0.229951	Mid	0.558269	Left	0.366121	Left	TRUE	FALSE	FALSE
PF3D7_1140600	NA	conserved Plasmodium protein, unknown function	Not CVGs	0.49856	Left	0.558092	Left	0.125026	Sides	FALSE	FALSE	FALSE
PF3D7_0602700	NA	conserved Plasmodium protein, unknown function	Not CVGs	-0.288066	Right	0.366361	Left	0.558054	Left	FALSE	FALSE	FALSE
PF3D7_0303900	NA	phosphatidylethanolamine-binding protein, putative	Not CVGs	-0.557528	Right	-0.202627	Sides	0.472114	Right	TRUE	FALSE	FALSE
PF3D7_0213800	NA	conserved protein, unknown function	Not CVGs	-0.155664	Sides	0.517936	Mid	0.557379	Mid	FALSE	FALSE	FALSE
PF3D7_1230100	TLAP1	thioredoxin-like associated protein 1, putative	Not CVGs	-0.163313	Right	0.557318	Left	0.482194	Left	FALSE	FALSE	FALSE
PF3D7_1404200	NA	conserved Plasmodium protein, unknown function	Not CVGs	0.0994593	Mid	0.53905	Left	0.556698	Left	TRUE	FALSE	FALSE
PF3D7_0107600	eIK2	eukaryotic translation initiation factor 2-alpha kinase 2, putative	Not CVGs	-0.255336	Right	0.490402	Left	0.55651	Mid	FALSE	FALSE	FALSE
PF3D7_1254500	RIF	rifin	RIFIN	0.504848	Sides	0.473148	Mid	-0.556411	Sides	FALSE	FALSE	FALSE
PF3D7_1306500	NA	MORN repeat protein, putative	Not CVGs	-0.278476	Sides	0.333754	Left	0.556225	Left	FALSE	FALSE	FALSE
PF3D7_0530000	NA	conserved Plasmodium protein, unknown function	Not CVGs	0.303973	Left	0.555625	Left	0.251651	Left	FALSE	FALSE	FALSE
PF3D7_1010500	NA	ankyrin-repeat protein, putative	Not CVGs	-0.361729	Sides	0.210138	Right	0.555398	Right	FALSE	FALSE	FALSE
PF3D7_1417100	NA	conserved Plasmodium protein, unknown function	Not CVGs	0.18292	Left	0.555192	Left	0.372273	Left	FALSE	FALSE	FALSE
PF3D7_1228100	LRR13	leucine-rich repeat protein	Not CVGs	-0.307254	Right	0.381709	Left	0.554811	Mid	FALSE	FALSE	FALSE
PF3D7_1105200	WDR8	WD repeat-containing protein WRAP73, putative	Not CVGs	-0.262593	Left	0.413015	Mid	0.554804	Mid	FALSE	FALSE	FALSE
PF3D7_1132800	AQP	aquaglyceroporin	Not CVGs	-0.110861	Mid	-0.554725	Left	-0.470788	Left	TRUE	FALSE	FALSE
PF3D7_API01300	RPL4	50S ribosomal protein L4, putative	Not CVGs	0.554539	Sides	0.453699	Sides	-0.231688	Left	FALSE	FALSE	FALSE
PF3D7_0625700	NA	conserved protein, unknown function	Not CVGs	0.0648603	Sides	0.55446	Left	0.52575	Left	FALSE	FALSE	FALSE
PF3D7_0301700	NA	Plasmodium exported protein, unknown function	Not CVGs	-0.273504	Sides	-0.553883	Left	-0.490519	Left	TRUE	FALSE	FALSE
PF3D7_1329200	NA	conserved Plasmodium protein, unknown function	Not CVGs	0.080595	Sides	0.553004	Left	0.4743	Left	FALSE	FALSE	FALSE
PF3D7_0923100	NA	OTU domain-containing protein, putative	Not CVGs	-0.172751	Mid	0.382056	Left	0.552369	Left	FALSE	FALSE	FALSE
PF3D7_0504800	NA	conserved Plasmodium protein, unknown function	Not CVGs	0.136628	Left	-0.4154	Left	-0.552027	Left	FALSE	FALSE	FALSE
PF3D7_1468600	NA	aminophospholipid transporter, putative	Not CVGs	-0.419986	Right	0.189524	Mid	0.5514	Right	FALSE	FALSE	FALSE
PF3D7_0210600	CERLI1	protein CERLI1	Not CVGs	0.259073	Left	-0.323209	Sides	-0.551269	Left	FALSE	FALSE	FALSE
PF3D7_0501300	SBP1	skeleton-binding protein 1	Not CVGs	-0.285679	Sides	0.264697	Sides	0.550376	Sides	FALSE	FALSE	FALSE
PF3D7_1370200	NA	tRNA Glycine	Not CVGs	0.3763	Right	0.550373	Right	0.174073	Right	FALSE	FALSE	FALSE
PF3D7_1462200	NA	conserved protein, unknown function	Not CVGs	0.549373	Sides	0.352529	Sides	-0.226819	Left	FALSE	FALSE	FALSE
PF3D7_1407700	NA	conserved protein, unknown function	Not CVGs	0.464938	Mid	0.548526	Mid	0.222843	Right	FALSE	FALSE	FALSE
PF3D7_0504100	NA	AN1-type zinc finger protein, putative	Not CVGs	-0.201869	Right	-0.46008	Sides	-0.548382	Left	FALSE	FALSE	FALSE
PF3D7_0630800	NA	TPH domain-containing protein, putative	Not CVGs	-0.506619	Right	-0.0976216	Left	0.548335	Right	FALSE	FALSE	FALSE
PF3D7_1348600	NA	conserved Plasmodium protein, unknown function	Not CVGs	0.279272	Left	0.547909	Left	0.268637	Left	FALSE	FALSE	FALSE
PF3D7_0307300	EB1	microtubule-associated protein RP/EB family, putative	Not CVGs	0.140591	Left	0.5472	Sides	0.455237	Sides	FALSE	FALSE	FALSE
PF3D7_1459500	NA	conserved Plasmodium protein, unknown function	Not CVGs	0.399713	Left	0.546348	Left	0.239796	Right	FALSE	FALSE	FALSE
PF3D7_1206100	ISN1	IMP-specific 5'-nucleotidase 1	Not CVGs	-0.189989	Right	0.355882	Right	0.545871	Right	TRUE	FALSE	FALSE
PF3D7_1420800	NA	dynein light chain, putative	Not CVGs	0.133307	Left	0.545539	Sides	0.416373	Sides	FALSE	FALSE	FALSE
PF3D7_1103500	NA	CPW-WPC family protein	Not CVGs	-0.399396	Left	0.328861	Mid	0.545151	Mid	FALSE	FALSE	FALSE
PF3D7_1465800	NA	dynein beta chain, putative	Not CVGs	-0.545127	Sides	-0.395138	Left	0.254961	Right	FALSE	FALSE	FALSE
PF3D7_1239100	NA	ribosomal protein L23, mitochondrial, putative	Not CVGs	-0.0887003	Sides	0.459053	Left	0.544897	Left	FALSE	FALSE	FALSE
PF3D7_1407600	NA	conserved Plasmodium protein, unknown function	Not CVGs	-0.42096	Left	0.12314	Left	0.5441	Left	FALSE	FALSE	FALSE
PF3D7_0219900	NA	Plasmodium exported protein, unknown function	Not CVGs	0.54408	Left	0.276001	Mid	-0.270501	Left	FALSE	FALSE	FALSE
PF3D7_0417600	NA	conserved Plasmodium protein, unknown function	Not CVGs	-0.468931	Right	-0.210599	Sides	0.543867	Right	FALSE	FALSE	FALSE
PF3D7_0708200	NA	conserved Plasmodium protein, unknown function	Not CVGs	0.263576	Sides	0.543768	Left	0.498727	Left	FALSE	FALSE	FALSE
PF3D7_1426000	RPL21	60S ribosomal protein L21	Not CVGs	-0.418611	Mid	0.338961	Sides	0.543731	Left	FALSE	FALSE	FALSE
PF3D7_1327300	NA	conserved Plasmodium protein, unknown function	Not CVGs	0.11413	Sides	-0.498651	Left	-0.543636	Left	TRUE	FALSE	FALSE
PF3D7_0901600	STEVOR	stevor	STEVOR	0.0924293	Left	0.542995	Left	0.450566	Left	FALSE	FALSE	FALSE
PF3D7_0620000	PIMMS43	PIMMS43 protein	Not CVGs	-0.420059	Mid	0.380205	Sides	0.542891	Sides	FALSE	FALSE	FALSE
PF3D7_1130800	NA	armadillo repeat protein PF16, putative	Not CVGs	0.542655	Left	0.268373	Right	-0.468496	Left	TRUE	FALSE	FALSE
PF3D7_1422600	NA	conserved Plasmodium protein, unknown function	Not CVGs	-0.0690279	Right	0.542309	Left	0.475064	Left	FALSE	FALSE	FALSE
PF3D7_0819400	PLP4	perforin-like protein 4	Not CVGs	0.043828	Left	0.542182	Left	0.498354	Left	FALSE	FALSE	FALSE
PF3D7_1245600	NA	kinesin-15, putative	Not CVGs	-0.333971	Left	0.253619	Mid	0.542019	Left	TRUE	FALSE	FALSE
PF3D7_0404500	P52	6-cysteine protein P52	Other CVGs	-0.11661	Right	0.541969	Left	0.44027	Left	FALSE	FALSE	FALSE
PF3D7_0822400	NA	conserved Plasmodium protein, unknown function	Not CVGs	-0.209031	Right	0.508026	Left	0.541889	Left	FALSE	FALSE	FALSE
PF3D7_1437700	NA	succinyl-CoA ligase, putative	Not CVGs	-0.206355	Right	-0.460934	Left	-0.541208	Left	TRUE	FALSE	FALSE
PF3D7_0921100	NA	conserved Plasmodium protein, unknown function	Not CVGs	0.332169	Right	0.541098	Sides	0.366929	Left	FALSE	FALSE	FALSE
PF3D7_1475800	NA	conserved Plasmodium protein, unknown function	Not CVGs	-0.200693	Left	-0.53998	Sides	-0.528919	Sides	FALSE	FALSE	FALSE
PF3D7_1131600	NA	kelch domain-containing protein, putative	Not CVGs	-0.539878	Mid	-0.407723	Left	0.303716	Mid	FALSE	FALSE	FALSE
PF3D7_1406500	WDR65	WD repeat-containing protein 65, putative	Not CVGs	0.539816	Left	0.359858	Mid	0.429236	Right	FALSE	FALSE	FALSE
PF3D7_1350600	NA	conserved Plasmodium protein, unknown function	Not CVGs	-0.179659	Sides	0.358934	Sides	0.538593	Sides	FALSE	FALSE	FALSE
PF3D7_API01200	NA	tRNA Proline	Not CVGs	0.537835	Sides	0.441511	Sides	-0.181813	Left	FALSE	FALSE	FALSE
PF3D7_0913100	NA	heptatricopeptide repeat-containing protein, putative	Not CVGs	-0.109444	Right	0.537594	Left	0.442457	Left	FALSE	FALSE	FALSE
PF3D7_0216100	NA	conserved Plasmodium protein, unknown function	Not CVGs	-0.380897	Left	0.235273	Sides	0.537059	Left	FALSE	FALSE	FALSE
PF3D7_1479900	STEVOR	stevor	STEVOR	-0.177543	Left	0.359229	Left	0.536771	Left	FALSE	FALSE	FALSE
PF3D7_0411500	NA	tRNA Alanine	Not CVGs	0.493864	Sides	0.536422	Sides	0.206159	Left	FALSE	FALSE	FALSE
PF3D7_0207900	SERA2	serine repeat antigen 2	Not CVGs	0.275153	Left	0.413402	Right	0.536296	Right	FALSE	FALSE	FALSE
PF3D7_0209600	NA	transporter, putative	Not CVGs	0.228803	Mid	0.535299	Left	0.386432	Left	FALSE	FALSE	FALSE
PF3D7_1331400	NA	CPW-WPC family protein	Not CVGs	0.212935	Left	0.535236	Left	0.361079	Mid	FALSE	FALSE	FALSE
PF3D7_1342100	IRP	aconitate hydratase	Not CVGs	0.186409	Sides	0.535182	Left	0.392874	Left	FALSE	FALSE	FALSE
PF3D7_1006100	NOT5	CCR4-NOT transcription complex subunit 5, putative	Not CVGs	-0.265904	Sides	0.341161	Left	0.534837	Left	TRUE	FALSE	FALSE
PF3D7_1362100	14-3-3II	14-3-3 protein	Not CVGs	-0.0902032	Left	0.444438	Left	0.534641	Left	FALSE	FALSE	FALSE
PF3D7_1459700	NA	pyridoxal 5'-phosphate synthase, putative	Not CVGs	-0.230611	Left	0.30332	Left	0.533931	Left	FALSE	FALSE	FALSE
PF3D7_0922300	NA	conserved protein, unknown function	Not CVGs	-0.446187	Mid	0.0869875	Mid	0.533175	Mid	FALSE	FALSE	FALSE
PF3D7_1037200	NA	conserved Plasmodium protein, unknown function	Not CVGs	-0.532846	Right	0.141168	Mid	0.503096	Right	FALSE	FALSE	FALSE
PF3D7_1417000	IMC1l	inner membrane complex protein 1l	Not CVGs	0.300038	Left	0.531382	Left	0.312941	Right	FALSE	FALSE	FALSE
PF3D7_0718000	NA	dynein heavy chain, putative	Not CVGs	-0.53105	Right	-0.322149	Sides	0.431184	Right	FALSE	FALSE	FALSE
PF3D7_0401300	RIF	rifin	RIFIN	0.0976079	Mid	-0.496114	Left	-0.530546	Left	FALSE	FALSE	FALSE
PF3D7_1243500	SNF7	vacuolar-sorting protein SNF7, putative	Not CVGs	-0.174224	Right	0.509486	Left	0.53041	Left	FALSE	FALSE	FALSE
PF3D7_1037700	ERH	enhancer of rudimentary homolog, putative	Not CVGs	0.530355	Left	0.493316	Mid	-0.241007	Sides	FALSE	FALSE	FALSE
PF3D7_1228200	NA	conserved Plasmodium protein, unknown function	Not CVGs	-0.529951	Left	0.138596	Right	0.501095	Left	FALSE	FALSE	FALSE
PF3D7_0829200	PHB1	prohibitin 1, putative	Not CVGs	-0.454573	Left	0.0741721	Left	0.528745	Left	FALSE	FALSE	FALSE
PF3D7_0713600	NA	ribosomal protein S5, mitochondrial, putative	Not CVGs	-0.0860128	Right	0.528459	Left	0.509224	Left	FALSE	FALSE	FALSE
PF3D7_0726100	NA	Plasmodium exported protein, unknown function	Not CVGs	0.521464	Sides	0.528178	Sides	0.0680168	Left	FALSE	FALSE	FALSE
PF3D7_0627200	NA	myosin light chain, putative	Not CVGs	-0.212894	Sides	0.382883	Left	0.528082	Left	FALSE	FALSE	FALSE
PF3D7_1478100	HYP	Plasmodium exported protein (hyp13), unknown function	HYP	0.496775	Mid	0.527005	Mid	0.0936766	Right	FALSE	FALSE	FALSE
PF3D7_0405300	LISP2	liver specific protein 2, putative	Not CVGs	-0.0372262	Left	0.513883	Sides	0.526688	Left	FALSE	FALSE	FALSE
PF3D7_1403700	TRAM	translocation associated membrane protein, putative	Not CVGs	-0.374852	Right	-0.279277	Sides	0.526276	Mid	FALSE	FALSE	FALSE
PF3D7_1309900	NA	conserved Plasmodium protein, unknown function	Not CVGs	0.283354	Left	0.526064	Left	0.242709	Left	FALSE	FALSE	FALSE
PF3D7_1244600	ARFGAP1	ADP-ribosylation factor GTPase-activating protein 1	Not CVGs	0.276806	Left	0.52589	Left	0.318484	Sides	FALSE	FALSE	FALSE
PF3D7_0514500	NA	conserved Plasmodium membrane protein, unknown function	Not CVGs	0.391873	Left	0.489231	Right	0.525847	Right	FALSE	FALSE	FALSE
PF3D7_1341800	IMC1k	inner membrane complex protein 1k, putative	Not CVGs	0.429691	Left	0.52555	Left	0.236285	Right	TRUE	FALSE	FALSE
PF3D7_0827400	NA	conserved protein, unknown function	Not CVGs	0.145864	Left	0.513561	Left	0.524982	Right	FALSE	FALSE	FALSE
PF3D7_1444400	NA	conserved Plasmodium protein, unknown function	Not CVGs	-0.162389	Left	0.361632	Left	0.524022	Left	FALSE	FALSE	FALSE
PF3D7_1404700	NA	cysteine-rich small secreted protein CSS, putative	Not CVGs	0.31125	Mid	0.409888	Mid	0.523897	Left	FALSE	FALSE	FALSE
PF3D7_0509200	LRR2	leucine-rich repeat protein	Not CVGs	-0.523825	Right	0.11161	Left	0.461777	Right	FALSE	FALSE	FALSE
PF3D7_1016900	ETRAMP10.3	early transcribed membrane protein 10.3	Not CVGs	0.0624283	Right	-0.460909	Right	-0.523338	Right	TRUE	FALSE	FALSE
PF3D7_1306700	NA	conserved Plasmodium protein, unknown function	Not CVGs	-0.336031	Left	0.187001	Left	0.523031	Left	FALSE	FALSE	FALSE
PF3D7_0425400	PHIST	Plasmodium exported protein (PHISTa), unknown function	PHIST	0.522985	Sides	0.412206	Right	-0.477163	Left	FALSE	FALSE	FALSE
PF3D7_0310600	EIF3K	eukaryotic translation initiation factor 3 subunit K, putative	Not CVGs	0.522779	Left	0.456466	Left	-0.210269	Sides	FALSE	FALSE	FALSE
PF3D7_0609600	NA	conserved Plasmodium protein, unknown function	Not CVGs	-0.393852	Right	-0.522154	Left	0.406201	Right	FALSE	FALSE	FALSE
PF3D7_1237300	NA	conserved Plasmodium protein, unknown function	Not CVGs	-0.475999	Sides	0.156703	Left	0.521463	Sides	FALSE	FALSE	FALSE
PF3D7_1208400	NA	amino acid transporter, putative	Not CVGs	-0.338042	Mid	-0.521029	Left	0.344952	Right	FALSE	FALSE	FALSE
PF3D7_1337700	PH2	phosphoinositide-binding protein PH2	Not CVGs	0.471507	Left	0.520887	Left	0.155375	Mid	FALSE	FALSE	FALSE
PF3D7_1029500	NA	conserved Plasmodium protein, unknown function	Not CVGs	0.0896444	Mid	-0.430989	Mid	-0.520634	Mid	FALSE	FALSE	FALSE
PF3D7_0624900	NA	GAS8-like protein, putative	Not CVGs	-0.424309	Right	0.520119	Left	0.48813	Left	FALSE	FALSE	FALSE
PF3D7_0113800	NA	DBL containing protein, unknown function	Other CVGs	0.259661	Right	-0.453009	Sides	-0.519259	Right	FALSE	FALSE	FALSE
PF3D7_1406800	GAPM3	glideosome associated protein with multiple membrane spans 3	Not CVGs	0.110066	Mid	-0.519235	Left	-0.502778	Left	TRUE	FALSE	FALSE
PF3D7_0413500	PGM2	phosphoglucomutase-2	Not CVGs	-0.00223576	Left	-0.519138	Left	-0.516902	Left	FALSE	FALSE	FALSE
PF3D7_1253700	RIF	rifin	RIFIN	0.244064	Left	0.518732	Left	0.274669	Left	FALSE	FALSE	FALSE
PF3D7_0502400	MSP8	merozoite surface protein 8	Not CVGs	0.518665	Mid	0.0811615	Left	-0.447074	Mid	FALSE	FALSE	FALSE
PF3D7_1214900	NA	conserved protein, unknown function	Not CVGs	0.518449	Left	0.445732	Left	0.144153	Right	FALSE	FALSE	FALSE
PF3D7_API00900	NA	tRNA Aspartic acid	Not CVGs	0.518157	Left	0.241653	Sides	-0.277564	Left	FALSE	FALSE	FALSE
PF3D7_0723200	NA	conserved Plasmodium protein, unknown function	Not CVGs	-0.2474	Sides	0.388533	Mid	0.517747	Right	TRUE	FALSE	FALSE
PF3D7_1240300	VAR	erythrocyte membrane protein 1, PfEMP1	VAR	-0.401105	Left	-0.517716	Left	0.185536	Sides	FALSE	TRUE	TRUE
PF3D7_1469600	ACC	acetyl-CoA carboxylase	Not CVGs	-0.334366	Sides	-0.517593	Left	-0.194087	Left	FALSE	FALSE	FALSE
PF3D7_0217000	NA	conserved Plasmodium membrane protein, unknown function	Not CVGs	0.14026	Mid	0.517526	Mid	0.377266	Mid	FALSE	FALSE	FALSE
PF3D7_0105500	NA	conserved protein, unknown function	Not CVGs	0.153293	Left	0.517059	Left	0.485473	Mid	FALSE	FALSE	FALSE
PF3D7_1356000	NA	conserved Plasmodium protein, unknown function	Not CVGs	-0.517056	Sides	0.175946	Mid	0.467852	Sides	FALSE	FALSE	FALSE
PF3D7_1312000	MCAT	malonyl CoA-acyl carrier protein transacylase	Not CVGs	-0.398376	Right	-0.208545	Left	0.516654	Right	FALSE	FALSE	FALSE
PF3D7_0202600	NA	nucleic acid-binding protein, putative	Not CVGs	0.352282	Left	0.515724	Left	0.163442	Left	FALSE	FALSE	FALSE
PF3D7_1413600	NA	conserved Plasmodium protein, unknown function	Not CVGs	-0.16754	Sides	0.508224	Mid	0.51519	Mid	FALSE	FALSE	FALSE
PF3D7_1475200	NA	conserved protein, unknown function	Not CVGs	0.232273	Left	0.513927	Left	0.281653	Left	FALSE	FALSE	FALSE
PF3D7_1305600	S2P	site-2 protease S2P, putative	Not CVGs	0.159818	Sides	-0.402572	Left	-0.513808	Left	FALSE	FALSE	FALSE
PF3D7_0629300	PL	phospholipase, putative	Not CVGs	0.247351	Mid	0.512297	Left	0.300738	Left	FALSE	FALSE	FALSE
PF3D7_0207700	SERA4	serine repeat antigen 4	Not CVGs	0.511792	Left	0.187855	Mid	-0.435609	Left	FALSE	FALSE	FALSE
PF3D7_0420200	ACPS	holo-[acyl-carrier-protein] synthase, putative	Not CVGs	0.330272	Left	0.511644	Left	0.419389	Mid	FALSE	FALSE	FALSE
PF3D7_0512800	NA	conserved Plasmodium protein, unknown function	Not CVGs	-0.235329	Mid	0.361101	Left	0.511373	Left	FALSE	FALSE	FALSE
PF3D7_1146700	NA	kinesin-X4, putative	Other CVGs	0.366855	Left	0.315828	Right	0.511353	Right	FALSE	FALSE	FALSE
PF3D7_1200500	RIF	rifin	RIFIN	0.183634	Left	0.511351	Mid	0.483559	Right	FALSE	FALSE	FALSE
PF3D7_0301300	EH1	epoxide hydrolase 1	Not CVGs	0.326446	Left	0.511266	Left	0.202959	Sides	FALSE	FALSE	FALSE
PF3D7_0214700	NA	conserved Plasmodium protein, unknown function	Not CVGs	0.230248	Sides	0.510402	Left	0.371544	Left	FALSE	FALSE	FALSE
PF3D7_1001400	XL1	exported lipase 1	Not CVGs	-0.16331	Sides	0.393262	Left	0.510281	Left	FALSE	FALSE	FALSE
PF3D7_1253100	PHIST	Plasmodium exported protein (PHISTa), unknown function	PHIST	0.135665	Left	-0.464916	Right	-0.509947	Right	FALSE	FALSE	FALSE
PF3D7_0300700	RIF	rifin	RIFIN	0.19214	Mid	0.509901	Sides	0.48571	Sides	FALSE	FALSE	FALSE
PF3D7_1318100	FD	ferredoxin	Not CVGs	0.225461	Sides	-0.33194	Left	-0.509475	Sides	FALSE	FALSE	FALSE
PF3D7_API01700	RPS3	ribosomal protein S3, putative	Not CVGs	0.326157	Right	0.347471	Left	0.509448	Left	FALSE	FALSE	FALSE
PF3D7_1203000	ORC1	origin recognition complex subunit 1	Not CVGs	0.160663	Sides	0.509337	Left	0.416853	Left	FALSE	FALSE	FALSE
PF3D7_0812300	SSP3	sporozoite surface protein 3, putative	Not CVGs	0.306658	Left	0.470809	Mid	0.509281	Right	FALSE	FALSE	FALSE
PF3D7_1404600	ACalpha	adenylyl cyclase alpha	Not CVGs	-0.229463	Sides	0.316719	Left	0.508968	Left	FALSE	FALSE	FALSE
PF3D7_1342500	SPECT1	sporozoite protein essential for cell traversal	Not CVGs	-0.321782	Mid	0.18706	Mid	0.508841	Mid	FALSE	FALSE	FALSE
PF3D7_1022500	CS	citrate synthase, mitochondrial, putative	Not CVGs	0.193295	Right	0.508686	Left	0.46715	Left	FALSE	FALSE	FALSE
PF3D7_0935500	GEXP22	Plasmodium exported protein, unknown function	Not CVGs	-0.0999395	Mid	-0.508395	Mid	-0.408456	Mid	FALSE	FALSE	FALSE
PF3D7_1208500	NA	conserved Plasmodium protein, unknown function	Not CVGs	-0.438109	Left	0.0700036	Left	0.508113	Left	FALSE	FALSE	FALSE
PF3D7_0913500	AMR4	protein AMR4	Not CVGs	0.0833014	Right	0.424804	Left	0.50806	Left	FALSE	FALSE	FALSE
PF3D7_1357600	NA	conserved protein, unknown function	Not CVGs	-0.105452	Right	0.507868	Sides	0.489994	Sides	FALSE	FALSE	FALSE
PF3D7_0915800	GLTP	glycolipid transfer protein, putative	Not CVGs	0.507608	Left	0.471038	Mid	-0.292162	Left	FALSE	FALSE	FALSE
PF3D7_1362500	EXO	3'-5' exonuclease, putative	Not CVGs	-0.242785	Mid	0.37866	Sides	0.507303	Left	FALSE	FALSE	FALSE
PF3D7_1456100	SHMT	serine hydroxymethyltransferase	Not CVGs	-0.130444	Left	-0.507102	Left	-0.376658	Left	FALSE	FALSE	FALSE
PF3D7_0927400	NA	conserved Plasmodium protein, unknown function	Not CVGs	0.106524	Mid	0.453755	Right	0.507076	Sides	FALSE	FALSE	FALSE
PF3D7_1458500	SAS4	spindle assembly abnormal protein 4, putative	Not CVGs	-0.234783	Left	0.272289	Left	0.507071	Left	FALSE	FALSE	FALSE
PF3D7_1004800	AAC2	ADP,ATP carrier protein 2	Not CVGs	0.289144	Left	0.507064	Sides	0.26204	Right	FALSE	FALSE	FALSE
PF3D7_0622700	NA	conserved Plasmodium membrane protein, unknown function	Not CVGs	-0.162396	Left	0.344619	Left	0.507015	Left	FALSE	FALSE	FALSE
PF3D7_0904200	PH	PH domain-containing protein, putative	Not CVGs	-0.502985	Right	-0.369751	Sides	0.506906	Right	FALSE	FALSE	FALSE
PF3D7_0315100	eIF4E	eukaryotic translation initiation factor 4E	Not CVGs	0.332484	Left	0.506731	Left	0.215941	Mid	FALSE	FALSE	FALSE
PF3D7_1132500	NA	amino acid transporter, putative	Not CVGs	0.506347	Mid	0.431661	Right	-0.1391	Mid	FALSE	FALSE	FALSE
PF3D7_0831400	NA	Plasmodium exported protein, unknown function	Not CVGs	0.506331	Right	0.352128	Right	-0.307543	Mid	FALSE	FALSE	FALSE
PF3D7_0408700	PLP1	perforin-like protein 1	Not CVGs	0.109797	Mid	0.419268	Sides	0.506219	Sides	FALSE	FALSE	FALSE
PF3D7_0929400	RhopH2	high molecular weight rhoptry protein 2	Not CVGs	0.506009	Mid	0.19799	Right	-0.395669	Left	FALSE	FALSE	FALSE
PF3D7_1352300	NA	conserved Plasmodium protein, unknown function	Not CVGs	-0.15091	Right	0.469968	Left	0.506006	Left	FALSE	FALSE	FALSE
PF3D7_1207200	NA	conserved Plasmodium protein, unknown function	Not CVGs	-0.308248	Mid	0.292401	Left	0.505539	Left	FALSE	FALSE	FALSE
PF3D7_1241700	RFC4	replication factor C subunit 4, putative	Not CVGs	-0.291372	Left	0.245275	Sides	0.505089	Left	FALSE	FALSE	FALSE
PF3D7_1103200	NA	tRNA Glycine	Not CVGs	0.504903	Right	0.362019	Mid	-0.295679	Sides	FALSE	FALSE	FALSE
PF3D7_0625100	SMS2	sphingomyelin synthase 2, putative	Not CVGs	-0.172496	Sides	0.457435	Mid	0.504626	Right	FALSE	FALSE	FALSE
PF3D7_0315000	NA	zinc finger protein, putative	Not CVGs	-0.294502	Mid	0.399008	Sides	0.504315	Sides	FALSE	FALSE	FALSE
PF3D7_0909500	SPM1	subpellicular microtubule protein 1, putative	Not CVGs	-0.327495	Mid	0.244387	Right	0.504203	Right	FALSE	FALSE	FALSE
PF3D7_0907100	NA	conserved Plasmodium protein, unknown function	Not CVGs	-0.110842	Right	-0.455957	Sides	-0.503525	Sides	FALSE	FALSE	FALSE
PF3D7_1137900	NA	conserved Plasmodium protein, unknown function	Not CVGs	0.165116	Left	0.351644	Right	0.503152	Right	FALSE	FALSE	FALSE
PF3D7_0936400	REX4	ring-exported protein 4	Not CVGs	0.33821	Mid	-0.164602	Right	-0.502764	Right	TRUE	FALSE	FALSE
PF3D7_1248400	NA	conserved Plasmodium protein, unknown function	Not CVGs	0.183908	Left	0.501923	Left	0.399716	Mid	FALSE	FALSE	FALSE
PF3D7_0309100	OMD	OMD protein, putative	Not CVGs	0.116138	Sides	0.452492	Mid	0.501737	Mid	TRUE	FALSE	FALSE
PF3D7_0501400	FIRA	interspersed repeat antigen	Not CVGs	-0.380777	Sides	0.418185	Left	0.50161	Sides	FALSE	FALSE	FALSE
PF3D7_1303900	NA	GINS complex subunit Psf3, putative	Not CVGs	0.107887	Sides	0.501429	Sides	0.393543	Sides	FALSE	FALSE	FALSE
PF3D7_1367600	NA	ribosome biogenesis protein MRT4, putative	Not CVGs	-0.376169	Left	-0.213177	Right	0.500724	Left	FALSE	FALSE	FALSE
PF3D7_API02400	ORF91	probable protein, unknown function	Not CVGs	0.18491	Mid	0.500707	Right	0.417872	Right	FALSE	FALSE	FALSE
PF3D7_1428400	WDTC1	WD and tetratricopeptide repeats protein 1, putative	Not CVGs	0.500545	Left	-0.415455	Sides	-0.460551	Left	FALSE	FALSE	FALSE
PF3D7_1355600	PIP1	PhIL1 interacting protein PIP1	Not CVGs	-0.251651	Left	-0.304592	Right	0.500296	Left	TRUE	FALSE	FALSE
PF3D7_1452300	DER1-1	DER1-like protein	Not CVGs	0.252766	Left	0.499928	Left	0.27883	Sides	FALSE	FALSE	FALSE
PF3D7_1469500	NA	conserved Plasmodium protein, unknown function	Not CVGs	-0.174185	Sides	0.42405	Left	0.499858	Left	FALSE	FALSE	FALSE
PF3D7_0624800	NA	conserved Plasmodium protein, unknown function	Not CVGs	-0.46706	Right	-0.328089	Sides	0.499792	Right	FALSE	FALSE	FALSE
PF3D7_1462600	NA	conserved Plasmodium membrane protein, unknown function	Other CVGs	0.499543	Right	0.356963	Right	-0.14258	Right	TRUE	FALSE	FALSE
PF3D7_0203800	NA	conserved Plasmodium protein, unknown function	Not CVGs	-0.238998	Right	0.355408	Mid	0.499353	Mid	FALSE	FALSE	FALSE
PF3D7_1112800	NA	conserved protein, unknown function	Not CVGs	-0.155621	Right	0.499238	Left	0.466749	Sides	FALSE	FALSE	FALSE
PF3D7_1127100	dUTPase	deoxyuridine 5'-triphosphate nucleotidohydrolase	Not CVGs	-0.49848	Mid	-0.223969	Right	0.410211	Left	FALSE	FALSE	FALSE
PF3D7_1144700	TIC20	apicoplast import protein Tic20, putative	Not CVGs	-0.289135	Mid	-0.498079	Left	-0.283021	Left	FALSE	FALSE	FALSE
PF3D7_0114700	RIF	rifin	RIFIN	0.216649	Left	0.497778	Right	-0.364924	Left	FALSE	FALSE	FALSE
PF3D7_1362700	NA	conserved Plasmodium protein, unknown function	Not CVGs	-0.229194	Sides	-0.497507	Sides	-0.268313	Sides	TRUE	FALSE	FALSE
PF3D7_1423600	NA	calcium-dependent protein kinase, putative	Not CVGs	-0.079241	Right	-0.497453	Left	-0.4279	Left	FALSE	FALSE	FALSE
PF3D7_1447700	NA	conserved protein, unknown function	Not CVGs	0.180871	Right	0.464065	Sides	0.497363	Sides	FALSE	FALSE	FALSE
PF3D7_1444200	NA	calmodulin-like protein	Not CVGs	-0.251305	Mid	0.317906	Left	0.496974	Left	FALSE	FALSE	FALSE
PF3D7_0620800	NA	tRNA Alanine	Not CVGs	-0.243434	Mid	0.252367	Mid	0.495802	Mid	FALSE	FALSE	FALSE
PF3D7_0922200	SAMS	S-adenosylmethionine synthetase	Not CVGs	-0.4256	Mid	0.0697245	Mid	0.495324	Mid	FALSE	FALSE	FALSE
PF3D7_1346700	P48/45	6-cysteine protein	Other CVGs	-0.269806	Left	-0.495208	Sides	-0.250187	Sides	TRUE	FALSE	FALSE
PF3D7_1312200	NA	conserved protein, unknown function	Not CVGs	0.0292732	Right	0.479602	Left	0.495163	Left	FALSE	FALSE	FALSE
PF3D7_0714700	NA	tRNA Asparagine	Not CVGs	0.287535	Sides	-0.256665	Left	-0.4949	Left	FALSE	FALSE	FALSE
PF3D7_1366100	DIP13	DIP13 homolog, putative	Not CVGs	0.0745299	Sides	0.494856	Sides	0.432155	Left	FALSE	FALSE	FALSE
PF3D7_1122600	NA	conserved Plasmodium protein, unknown function	Not CVGs	-0.157785	Right	0.336456	Right	0.494242	Right	FALSE	FALSE	FALSE
PF3D7_0324100	MC-2TM	Pfmc-2TM Maurer's cleft two transmembrane protein	PFMC-2TM	0.166078	Right	0.493939	Sides	0.470175	Sides	FALSE	FALSE	FALSE
PF3D7_0111400	GEXP19	conserved Plasmodium protein, unknown function	Not CVGs	0.288883	Left	-0.204978	Left	-0.493861	Left	FALSE	FALSE	FALSE
PF3D7_API05100	NA	tRNA Arginine	Not CVGs	0.114373	Sides	0.493777	Right	0.420968	Right	FALSE	FALSE	FALSE
PF3D7_1010000	NA	ribosomal protein L43, mitochondrial, putative	Not CVGs	-0.0784194	Left	0.438243	Sides	0.493692	Sides	FALSE	FALSE	FALSE
PF3D7_0620100	NA	ATP synthase-associated protein, putative	Not CVGs	0.108676	Sides	0.493597	Left	0.42032	Left	FALSE	FALSE	FALSE
PF3D7_0926300	NA	protein kinase, putative	Not CVGs	-0.493242	Mid	-0.169853	Mid	0.328779	Left	FALSE	FALSE	FALSE
PF3D7_1416800	KRS2	lysine--tRNA ligase, putative	Not CVGs	-0.492139	Left	-0.321145	Left	0.170993	Left	FALSE	FALSE	FALSE
PF3D7_1253300	PHIST	Plasmodium exported protein (PHISTa), unknown function, pseudogene	PHIST	0.247872	Right	-0.264655	Mid	-0.491842	Right	FALSE	FALSE	FALSE
PF3D7_1338400	NA	SprT-like domain-containing protein, putative	Not CVGs	-0.237147	Mid	0.254592	Mid	0.491739	Mid	FALSE	FALSE	FALSE
PF3D7_1438800	NA	OST-HTH associated domain protein, putative	Not CVGs	0.196687	Sides	0.326853	Mid	-0.491598	Sides	FALSE	FALSE	FALSE
PF3D7_0926600	NA	conserved Plasmodium membrane protein, unknown function	Not CVGs	0.162866	Mid	0.396676	Right	0.491445	Right	FALSE	FALSE	FALSE
PF3D7_1218700	NA	conserved Plasmodium protein, unknown function	Not CVGs	-0.388533	Right	0.409191	Mid	0.491155	Right	FALSE	FALSE	FALSE
PF3D7_1335500	NA	DNA replication complex GINS protein, putative	Not CVGs	-0.477241	Right	-0.420245	Sides	0.490803	Right	FALSE	FALSE	FALSE
PF3D7_0708400	HSP90	heat shock protein 90	Not CVGs	0.479536	Sides	0.108784	Mid	-0.490773	Sides	FALSE	FALSE	FALSE
PF3D7_0923700	NA	conserved protein, unknown function	Not CVGs	0.0559373	Sides	-0.457987	Left	-0.490743	Left	TRUE	FALSE	FALSE
PF3D7_0805400	NA	N-acetyltransferase, GNAT family, putative	Not CVGs	0.0996478	Sides	0.490726	Sides	0.391079	Sides	FALSE	FALSE	FALSE
PF3D7_0516000	NA	RAP protein, putative	Not CVGs	0.195208	Sides	0.490439	Sides	0.326434	Left	FALSE	FALSE	FALSE
PF3D7_1003500	NA	40S ribosomal protein S20e, putative	Not CVGs	0.393519	Left	0.490284	Mid	0.232334	Mid	FALSE	FALSE	FALSE
PF3D7_1253200	NA	hypothetical protein	Other CVGs	0.241705	Right	-0.248512	Right	-0.490217	Right	FALSE	FALSE	FALSE
PF3D7_0525000	NA	zinc finger protein, putative	Not CVGs	-0.0468762	Sides	-0.489871	Left	-0.448265	Left	TRUE	FALSE	FALSE
PF3D7_0112100	NA	conserved Plasmodium protein, unknown function	Not CVGs	-0.12578	Left	0.394559	Sides	0.489606	Sides	FALSE	FALSE	FALSE
PF3D7_1034700	NA	ADP-ribosylation factor, putative	Not CVGs	-0.413697	Left	0.149401	Sides	0.489599	Left	FALSE	FALSE	FALSE
PF3D7_1012400	HGPRT	hypoxanthine-guanine phosphoribosyltransferase	Not CVGs	-0.263133	Left	0.389981	Sides	0.48903	Left	FALSE	FALSE	FALSE
PF3D7_1107500	NA	prefoldin, putative	Not CVGs	0.488589	Sides	0.335079	Sides	-0.176583	Right	FALSE	FALSE	FALSE
PF3D7_1364700	NA	WD repeat-containing protein, putative, pseudogene	Not CVGs	-0.189094	Mid	0.298856	Mid	0.487951	Mid	FALSE	FALSE	FALSE
PF3D7_0709200	GLP3	glutaredoxin-like protein	Not CVGs	0.177752	Left	0.487712	Left	0.415203	Sides	FALSE	FALSE	FALSE
PF3D7_0805100	NA	conserved protein, unknown function	Not CVGs	0.324456	Mid	0.487411	Right	0.339746	Right	FALSE	FALSE	FALSE
PF3D7_1366000	NA	conserved Plasmodium protein, unknown function	Not CVGs	0.185809	Left	0.487212	Left	0.301403	Left	FALSE	FALSE	FALSE
PF3D7_0414400	NA	conserved Plasmodium protein, unknown function	Not CVGs	0.172063	Sides	0.487176	Left	0.430145	Left	FALSE	FALSE	FALSE
PF3D7_0732200	RIF	rifin	RIFIN	-0.224081	Left	0.383412	Sides	0.486136	Left	FALSE	FALSE	FALSE
PF3D7_0417500	NA	memo-like protein	Not CVGs	0.403403	Sides	-0.227636	Left	-0.485994	Left	FALSE	FALSE	FALSE
PF3D7_0705100	NA	conserved Plasmodium protein, unknown function	Not CVGs	-0.437384	Left	0.0908763	Sides	0.485983	Left	FALSE	FALSE	FALSE
PF3D7_1132300	NA	nucleic acid binding protein, putative	Not CVGs	0.252276	Left	0.485657	Left	0.233381	Left	FALSE	FALSE	FALSE
PF3D7_1314800	NA	ubiquitin-like protein, putative	Not CVGs	0.166457	Right	0.485122	Sides	0.407649	Sides	FALSE	FALSE	FALSE
PF3D7_0202300	HYP	Plasmodium exported protein (hyp11), unknown function	HYP	0.389307	Right	0.485069	Sides	0.458291	Left	FALSE	FALSE	FALSE
PF3D7_0511100	NA	conserved Plasmodium protein, unknown function	Not CVGs	0.0788201	Mid	0.484997	Left	0.464001	Left	FALSE	FALSE	FALSE
PF3D7_0803200	NA	filament assembling protein, putative	Not CVGs	-0.484931	Left	-0.287748	Left	0.275679	Mid	FALSE	FALSE	FALSE
PF3D7_0529200	NA	sugar transporter, putative	Not CVGs	-0.255644	Right	0.331413	Mid	0.484924	Right	FALSE	FALSE	FALSE
PF3D7_0617500	RIF	rifin, pseudogene	RIFIN	0.452115	Mid	0.484337	Right	0.256125	Sides	FALSE	FALSE	FALSE
PF3D7_1215000	Trx-Px2	thioredoxin peroxidase 2	Not CVGs	-0.15278	Mid	0.479957	Left	0.484051	Left	FALSE	FALSE	FALSE
PF3D7_1318000	NA	conserved protein, unknown function	Not CVGs	0.435345	Left	0.483779	Left	0.0719007	Sides	FALSE	FALSE	FALSE
PF3D7_0608600	NA	conserved Plasmodium protein, unknown function	Not CVGs	0.215922	Sides	0.482766	Left	0.284074	Left	TRUE	FALSE	FALSE
PF3D7_0207200	ISCA1	iron-sulfur assembly protein, putative	Not CVGs	-0.15219	Right	-0.347046	Left	-0.482729	Left	FALSE	FALSE	FALSE
PF3D7_1117200	NA	conserved Plasmodium protein, unknown function	Not CVGs	-0.288387	Right	0.277862	Mid	0.482494	Right	FALSE	FALSE	FALSE
PF3D7_1426300	NA	dynein intermediate chain, putative	Not CVGs	0.214336	Left	0.482433	Mid	0.332817	Mid	TRUE	FALSE	FALSE
PF3D7_0910700	ALP5a	actin-like protein, putative	Not CVGs	-0.0253418	Left	0.467662	Sides	0.482326	Sides	FALSE	FALSE	FALSE
PF3D7_0932200	PFN	profilin	Not CVGs	-0.135021	Mid	-0.451141	Left	-0.480202	Left	FALSE	FALSE	FALSE
PF3D7_0103100	VPS51	vacuolar protein sorting-associated protein 51, putative	Not CVGs	0.0800466	Left	0.480047	Left	0.419134	Sides	FALSE	FALSE	FALSE
PF3D7_1356900	PK5	protein kinase 5	Not CVGs	-0.209366	Left	0.270611	Left	0.479977	Left	FALSE	FALSE	FALSE
PF3D7_0109300	NA	elongation of fatty acids protein, putative	Not CVGs	-0.235696	Left	0.243887	Left	0.479583	Left	FALSE	FALSE	FALSE
PF3D7_0605400	NA	calcium-binding protein, putative	Not CVGs	-0.479296	Left	0.3674	Right	0.30766	Mid	FALSE	FALSE	FALSE
PF3D7_1466800	NA	NOC3 domain-containing protein, putative	Not CVGs	0.0450501	Sides	-0.472318	Right	-0.47912	Right	TRUE	FALSE	FALSE
PF3D7_1478800	NA	Plasmodium exported protein, unknown function	Other CVGs	0.260567	Mid	0.478948	Right	0.341856	Right	FALSE	FALSE	FALSE
PF3D7_0202900	DHHC12	palmitoyltransferase DHHC12, putative	Not CVGs	-0.178078	Sides	0.300808	Sides	0.478886	Sides	FALSE	FALSE	FALSE
PF3D7_0521800	NA	AFG1-like ATPase, putative	Not CVGs	-0.139678	Sides	0.37324	Left	0.478182	Left	FALSE	FALSE	FALSE
PF3D7_1323700	GAPM1	glideosome associated protein with multiple membrane spans 1	Not CVGs	0.360856	Mid	-0.149222	Left	-0.478136	Mid	TRUE	FALSE	FALSE
PF3D7_0311700	PM6	plasmepsin VI	Not CVGs	-0.465195	Right	0.124008	Mid	0.478055	Right	FALSE	FALSE	FALSE
PF3D7_0802700	NA	conserved Plasmodium protein, unknown function	Not CVGs	-0.294846	Mid	-0.236711	Left	0.477993	Right	FALSE	FALSE	FALSE
PF3D7_0927200	NA	zinc finger protein, putative	Not CVGs	-0.285249	Mid	-0.477337	Right	-0.233187	Sides	FALSE	FALSE	FALSE
PF3D7_API03500	RPL11	apicoplast ribosomal protein L11, putative	Not CVGs	0.0456846	Mid	0.476053	Mid	0.430368	Mid	FALSE	FALSE	FALSE
PF3D7_1460400	UCHL3	ubiquitin carboxyl-terminal hydrolase isozyme L3	Not CVGs	0.188146	Left	0.475687	Left	0.28754	Left	FALSE	FALSE	FALSE
PF3D7_0105400	NA	conserved Plasmodium protein, unknown function	Not CVGs	0.475568	Sides	0.373908	Sides	-0.10166	Sides	FALSE	FALSE	FALSE
PF3D7_1476700	NA	lysophospholipase, putative	Not CVGs	-0.266263	Left	0.208816	Left	0.475079	Left	FALSE	FALSE	FALSE
PF3D7_1435200	NA	conserved protein, unknown function	Not CVGs	-0.358192	Left	0.255665	Sides	0.474421	Sides	FALSE	FALSE	FALSE
PF3D7_1211000	NA	kinesin-X3, putative	Not CVGs	-0.473554	Right	0.0388635	Left	0.444665	Right	FALSE	FALSE	FALSE
PF3D7_1303100	NA	methyltransferase, putative	Not CVGs	-0.471021	Mid	-0.472879	Mid	0.0555376	Left	FALSE	FALSE	FALSE
PF3D7_0918000	GAP50	glideosome-associated protein 50	Not CVGs	0.309498	Mid	-0.199796	Sides	-0.472777	Left	FALSE	FALSE	FALSE
PF3D7_1112200	COQ4	ubiquinone biosynthesis protein COQ4, putative	Not CVGs	0.236531	Left	-0.306181	Sides	-0.472702	Left	FALSE	FALSE	FALSE
PF3D7_0207300	SERA8	serine repeat antigen 8	Not CVGs	0.472299	Left	0.429112	Left	-0.209081	Right	FALSE	FALSE	FALSE
PF3D7_1137600	NA	conserved Plasmodium protein, unknown function	Not CVGs	-0.472125	Right	-0.241351	Sides	0.424564	Mid	FALSE	FALSE	FALSE
PF3D7_0515600	GEP	gamete egress protein GEP, putative	Not CVGs	-0.296041	Right	0.362477	Mid	0.471916	Mid	TRUE	FALSE	FALSE
PF3D7_1473000	NA	conserved Plasmodium protein, unknown function	Not CVGs	0.225709	Right	0.420169	Left	0.471894	Left	FALSE	FALSE	FALSE
PF3D7_1317500	NA	conserved protein, unknown function	Not CVGs	-0.156742	Left	-0.471835	Left	-0.315092	Left	FALSE	FALSE	FALSE
PF3D7_1112900	NA	conserved protein, unknown function	Not CVGs	-0.21738	Right	0.277358	Sides	0.471753	Sides	TRUE	FALSE	FALSE
PF3D7_0312700	NA	tRNA Isoleucine	Not CVGs	0.471223	Sides	-0.208303	Mid	-0.434837	Sides	FALSE	FALSE	FALSE
PF3D7_1314400	NA	conserved protein, unknown function	Not CVGs	0.15604	Left	0.4707	Left	0.31466	Left	FALSE	FALSE	FALSE
PF3D7_0607300	UROD	uroporphyrinogen III decarboxylase	Not CVGs	0.227031	Left	0.469993	Left	0.242962	Left	FALSE	FALSE	FALSE
PF3D7_1037800	NA	dynein intermediate chain, putative	Not CVGs	-0.0925008	Right	0.419752	Sides	0.469933	Sides	FALSE	FALSE	FALSE
PF3D7_0800500	RIF	rifin	RIFIN	0.204896	Left	0.378791	Mid	0.46988	Right	FALSE	FALSE	FALSE
PF3D7_0424700	FIKK4.2	serine/threonine protein kinase, FIKK family	FIKK	0.469667	Right	0.269614	Right	-0.231448	Mid	FALSE	FALSE	FALSE
PF3D7_1035300	GLURP	glutamate-rich protein GLURP	Not CVGs	-0.468919	Left	0.167718	Right	0.311872	Left	FALSE	FALSE	FALSE
PF3D7_0624300	NA	CPW-WPC family protein	Not CVGs	-0.352756	Left	0.209965	Right	0.468724	Sides	FALSE	FALSE	FALSE
PF3D7_1235000	PIH1	PIH1 domain-containing protein, putative	Not CVGs	0.219561	Left	0.306541	Right	0.468549	Right	FALSE	FALSE	FALSE
PF3D7_1443700	DPCK	dephospho-CoA kinase, putative	Not CVGs	0.367601	Left	0.468489	Left	0.132133	Sides	FALSE	FALSE	FALSE
PF3D7_1468000	NA	conserved Plasmodium protein, unknown function	Not CVGs	0.235791	Left	0.467821	Left	0.254612	Mid	FALSE	FALSE	FALSE
PF3D7_0313300	NA	YGGT family protein, putative	Not CVGs	-0.293453	Sides	0.190701	Mid	0.467665	Left	FALSE	FALSE	FALSE
PF3D7_1008600	NA	zinc finger (CCCH type) protein, putative	Not CVGs	0.199886	Left	0.466382	Mid	0.402036	Mid	FALSE	FALSE	FALSE
PF3D7_1252500	NA	Plasmodium exported protein, unknown function	Not CVGs	-0.100683	Left	-0.466348	Right	-0.433457	Right	TRUE	FALSE	FALSE
PF3D7_1251200	NA	coronin	Not CVGs	0.304537	Mid	-0.222828	Sides	-0.465678	Right	FALSE	FALSE	FALSE
PF3D7_0408900	KAE1	tRNA N6-adenosine threonylcarbamoyltransferase	Not CVGs	0.149801	Left	0.46558	Left	0.315779	Left	FALSE	FALSE	FALSE
PF3D7_0527500	HIP	Hsc70-interacting protein	Not CVGs	-0.118108	Left	0.382622	Sides	0.46539	Left	FALSE	FALSE	FALSE
PF3D7_0519000	SLBP	histone RNA hairpin-binding protein, putative	Not CVGs	-0.328785	Left	-0.465325	Sides	-0.222399	Sides	FALSE	FALSE	FALSE
PF3D7_1201100	PHIST	RESA-like protein with PHIST and DnaJ domains	PHIST	0.443325	Mid	0.465151	Right	-0.17794	Left	FALSE	FALSE	FALSE
PF3D7_1426500	ABCG2	ABC transporter G family member 2	Not CVGs	-0.270578	Mid	0.338346	Sides	0.464947	Left	TRUE	FALSE	FALSE
PF3D7_1149300	FIKK11	serine/threonine protein kinase, FIKK family	FIKK	0.106237	Left	0.464186	Left	0.46375	Sides	FALSE	FALSE	FALSE
PF3D7_0720300	NA	conserved Plasmodium protein, unknown function	Not CVGs	0.463858	Left	0.158332	Left	-0.305527	Left	FALSE	FALSE	FALSE
PF3D7_0425000	NA	Plasmodium exported protein, unknown function, pseudogene	Other CVGs	0.463782	Left	-0.0732508	Right	-0.443519	Sides	FALSE	FALSE	FALSE
PF3D7_1338700	NA	conserved protein, unknown function	Not CVGs	0.226092	Left	0.46363	Left	0.31758	Mid	FALSE	FALSE	FALSE
PF3D7_0318400	NA	coiled-coil domain-containing protein CCDC148/CCDC112, putative	Not CVGs	-0.346395	Right	0.287063	Mid	0.463336	Right	FALSE	FALSE	FALSE
PF3D7_1143100	ApiAP2	AP2 domain transcription factor AP2-O, putative	Not CVGs	0.277405	Sides	-0.185833	Sides	-0.463239	Sides	FALSE	FALSE	FALSE
PF3D7_1121200	NA	conserved protein, unknown function	Not CVGs	-0.288376	Left	0.277475	Right	0.462558	Left	FALSE	FALSE	FALSE
PF3D7_0421700	NA	conserved Plasmodium protein, unknown function	Other CVGs	0.20778	Left	-0.306233	Sides	-0.462479	Sides	FALSE	FALSE	FALSE
PF3D7_0802200	1-CysPxn	1-cys peroxiredoxin	Not CVGs	-0.107581	Mid	-0.461615	Left	-0.360697	Sides	FALSE	FALSE	FALSE
PF3D7_0937400	RIF	rifin	RIFIN	-0.29979	Sides	-0.461092	Left	-0.249212	Left	FALSE	FALSE	FALSE
PF3D7_1320700	NA	conserved Plasmodium protein, unknown function	Not CVGs	0.164969	Left	0.460492	Left	0.295523	Left	FALSE	FALSE	FALSE
PF3D7_1011200	BET1	BET1-like protein, putative	Not CVGs	0.459865	Left	0.364205	Left	-0.123333	Sides	FALSE	FALSE	FALSE
PF3D7_0714900	NA	tRNA Serine	Not CVGs	0.380663	Sides	-0.239815	Mid	-0.459691	Right	FALSE	FALSE	FALSE
PF3D7_1421300	NA	conserved Plasmodium protein, unknown function	Not CVGs	-0.24376	Right	0.401393	Mid	0.459639	Mid	FALSE	FALSE	FALSE
PF3D7_1467300	DXR	1-deoxy-D-xylulose 5-phosphate reductoisomerase	Not CVGs	0.208877	Sides	0.459587	Left	0.313747	Left	FALSE	FALSE	FALSE
PF3D7_0102500	EBA181	erythrocyte binding antigen-181	Not CVGs	0.458763	Left	-0.194207	Right	-0.380035	Left	FALSE	FALSE	FALSE
PF3D7_0727900	NA	conserved Plasmodium protein, unknown function	Not CVGs	0.458427	Mid	0.218514	Mid	-0.239913	Mid	FALSE	FALSE	FALSE
PF3D7_0112700	NA	28S ribosomal RNA	Not CVGs	0.224652	Mid	0.391065	Left	0.458345	Sides	FALSE	FALSE	FALSE
PF3D7_1461800	NA	conserved Plasmodium protein, unknown function	Not CVGs	-0.457985	Sides	-0.447323	Sides	0.305725	Mid	TRUE	FALSE	FALSE
PF3D7_0910000	SET4	SET domain protein, putative	Not CVGs	0.184101	Left	0.457709	Mid	0.410013	Right	FALSE	FALSE	FALSE
PF3D7_1005400	NA	conserved Plasmodium protein, unknown function	Not CVGs	0.422644	Left	0.371175	Mid	-0.457532	Left	FALSE	FALSE	FALSE
PF3D7_1413200	NA	conserved Plasmodium protein, unknown function	Not CVGs	-0.424247	Right	-0.292574	Sides	0.457501	Mid	TRUE	FALSE	FALSE
PF3D7_1468200	TLS1	telomere length and silencing protein 1, putative	Not CVGs	-0.457153	Right	-0.344107	Mid	0.34264	Sides	FALSE	FALSE	FALSE
PF3D7_0723100	CPH1	protein CPH1, putative	Not CVGs	-0.158818	Right	0.346102	Mid	0.456759	Right	FALSE	FALSE	FALSE
PF3D7_1149400	NA	Plasmodium exported protein, unknown function	Other CVGs	-0.196926	Left	-0.456668	Left	-0.259742	Left	FALSE	FALSE	FALSE
PF3D7_1239400	NA	conserved protein, unknown function	Not CVGs	-0.456187	Right	-0.279688	Sides	0.373477	Right	FALSE	FALSE	FALSE
PF3D7_1441800	VPS60	vacuolar protein sorting-associated protein 60, putative	Not CVGs	0.335426	Sides	0.455936	Sides	0.120511	Sides	FALSE	FALSE	FALSE
PF3D7_0104800	NPT1	novel putative transporter 1, putative	Not CVGs	0.239155	Sides	-0.246557	Left	-0.455114	Left	FALSE	FALSE	FALSE
PF3D7_0102200	RESA	ring-infected erythrocyte surface antigen	Other CVGs	-0.276595	Sides	0.365566	Mid	0.455029	Left	FALSE	FALSE	FALSE
PF3D7_0919500	MFS3	major facilitator superfamily domain-containing protein, putative	Not CVGs	-0.18017	Right	0.274805	Right	0.454974	Right	FALSE	FALSE	FALSE
PF3D7_1105000	H4	histone H4	Not CVGs	-0.454611	Right	-0.281956	Mid	0.308579	Right	FALSE	FALSE	FALSE
PF3D7_API05000	NA	tRNA Methionine	Not CVGs	0.454591	Left	0.382005	Sides	0.261087	Right	FALSE	FALSE	FALSE
PF3D7_0624100	NA	conserved protein, unknown function	Not CVGs	-0.109984	Mid	0.386388	Left	0.454221	Mid	FALSE	FALSE	FALSE
PF3D7_1248600	NA	conserved Plasmodium protein, unknown function	Not CVGs	0.238418	Right	0.418501	Left	0.454071	Left	FALSE	FALSE	FALSE
PF3D7_1020200	NA	conserved Plasmodium protein, unknown function	Not CVGs	-0.234132	Right	0.425767	Left	0.453886	Right	FALSE	FALSE	FALSE
PF3D7_0501600	RAP2	rhoptry-associated protein 2	Not CVGs	0.453837	Left	0.150848	Right	-0.42802	Left	FALSE	FALSE	FALSE
PF3D7_0917200	NA	conserved protein, unknown function	Not CVGs	-0.0921324	Left	0.403019	Mid	0.453477	Mid	FALSE	FALSE	FALSE
PF3D7_0410100	NA	tRNA Serine	Not CVGs	0.241971	Sides	-0.453034	Mid	-0.379841	Right	FALSE	FALSE	FALSE
PF3D7_1430800	PIP3	PhIL1 interacting protein PIP3	Not CVGs	0.122795	Sides	-0.329791	Sides	-0.452586	Sides	TRUE	FALSE	FALSE
PF3D7_1478500	PHIST	Plasmodium exported protein (PHISTa), unknown function, pseudogene	PHIST	-0.288741	Sides	0.353639	Right	0.452554	Sides	FALSE	FALSE	FALSE
PF3D7_1134400	NA	conserved protein, unknown function	Not CVGs	0.276198	Left	-0.176149	Left	-0.452347	Left	FALSE	FALSE	FALSE
PF3D7_0628400	NA	protease, putative	Not CVGs	-0.252111	Right	0.445334	Left	0.452187	Left	FALSE	FALSE	FALSE
PF3D7_1444000	NA	conserved Plasmodium protein, unknown function	Not CVGs	-0.297979	Sides	-0.210333	Left	0.451907	Right	FALSE	FALSE	FALSE
PF3D7_1453500	NTH	NAD(P) transhydrogenase, putative	Not CVGs	-0.338738	Left	0.451602	Mid	0.414609	Mid	FALSE	FALSE	FALSE
PF3D7_1015900	ENO	enolase	Not CVGs	0.451564	Mid	0.246156	Left	-0.265324	Right	FALSE	FALSE	FALSE
PF3D7_0523500	NA	dynein light chain Tctex-type, putative	Not CVGs	-0.211473	Right	0.451525	Left	0.433895	Mid	FALSE	FALSE	FALSE
PF3D7_0424400	SURF4.2	surface-associated interspersed protein 4.2 (SURFIN 4.2)	Not CVGs	0.246791	Right	-0.450989	Left	-0.442454	Sides	TRUE	FALSE	FALSE
PF3D7_0216000	NA	DEAD/DEAH box helicase, putative	Not CVGs	-0.261125	Right	0.189714	Right	0.450839	Right	TRUE	FALSE	FALSE
PF3D7_1118900	NA	conserved protein, unknown function	Not CVGs	-0.450283	Right	-0.224222	Right	0.22606	Right	TRUE	FALSE	FALSE
PF3D7_0612700	P12	6-cysteine protein P12	Other CVGs	0.423115	Left	0.450188	Left	0.10883	Right	FALSE	FALSE	FALSE
PF3D7_0220700	HYP	Plasmodium exported protein (hyp9), unknown function	HYP	0.44994	Mid	0.0293296	Left	-0.449796	Mid	FALSE	FALSE	FALSE
PF3D7_1030000	SPT4	transcription elongation factor SPT4, putative	Not CVGs	0.0735413	Right	-0.408151	Left	-0.449628	Left	FALSE	FALSE	FALSE
PF3D7_1358000	NA	patatin-like phospholipase, putative	Not CVGs	-0.363075	Left	0.0901516	Sides	0.44962	Left	FALSE	FALSE	FALSE
PF3D7_0314600	NA	conserved protein, unknown function	Not CVGs	-0.183818	Left	0.265323	Left	0.449141	Left	FALSE	FALSE	FALSE
PF3D7_0211100	NA	conserved Plasmodium protein, unknown function	Not CVGs	-0.116716	Mid	-0.449125	Sides	-0.40704	Sides	FALSE	FALSE	FALSE
PF3D7_0402300	RH1	reticulocyte binding protein homologue 1	Not CVGs	0.238009	Left	0.448604	Left	0.210595	Left	FALSE	FALSE	FALSE
PF3D7_0530300	NA	conserved Plasmodium membrane protein, unknown function	Not CVGs	0.383076	Left	0.447839	Left	0.092917	Mid	FALSE	FALSE	FALSE
PF3D7_1028900	IMC1m	inner membrane complex protein 1m, putative	Not CVGs	0.208543	Mid	-0.24627	Right	-0.447534	Right	FALSE	FALSE	FALSE
PF3D7_API00300	NA	tRNA Cysteine	Not CVGs	0.384569	Left	0.447339	Right	-0.395156	Left	FALSE	FALSE	FALSE
PF3D7_1336200	NA	conserved Plasmodium protein, unknown function	Not CVGs	-0.188226	Left	-0.447304	Left	-0.259078	Left	FALSE	FALSE	FALSE
PF3D7_0816100	PPCDC	phosphopantothenoylcysteine decarboxylase, putative	Not CVGs	0.446872	Mid	0.20016	Mid	-0.246712	Mid	FALSE	FALSE	FALSE
PF3D7_0726200	FIKK7.1	serine/threonine protein kinase, FIKK family	FIKK	0.446689	Right	0.385743	Right	-0.265588	Left	FALSE	FALSE	FALSE
PF3D7_1228000	NA	conserved protein, unknown function	Not CVGs	-0.090597	Right	0.446544	Left	0.378421	Sides	FALSE	FALSE	FALSE
PF3D7_1011100	NA	conserved Plasmodium protein, unknown function	Not CVGs	-0.109459	Left	0.336911	Left	0.44637	Left	FALSE	FALSE	FALSE
PF3D7_0501900	NA	conserved protein, unknown function	Not CVGs	0.446287	Mid	0.390124	Mid	0.0934268	Left	FALSE	FALSE	FALSE
PF3D7_1350400	NA	ubiquitin-activating enzyme E1, putative	Not CVGs	-0.0716354	Mid	0.414401	Left	0.446206	Left	FALSE	FALSE	FALSE
PF3D7_1360500	GCbeta	guanylyl cyclase beta	Not CVGs	-0.340895	Right	0.217798	Mid	0.445789	Mid	FALSE	FALSE	FALSE
PF3D7_0708900	SCO1	protein SCO1, putative	Not CVGs	-0.165862	Mid	0.390179	Left	0.445562	Left	FALSE	FALSE	FALSE
PF3D7_0724900	NA	kinesin-20, putative	Not CVGs	-0.374454	Mid	-0.445398	Mid	0.135059	Sides	FALSE	FALSE	FALSE
PF3D7_1038600	NA	Plasmodium exported protein, unknown function	Not CVGs	-0.107989	Mid	-0.445385	Mid	-0.337396	Mid	TRUE	FALSE	FALSE
PF3D7_0610200	RBM25	RNA-binding protein 25, putative	Not CVGs	-0.444533	Mid	-0.312404	Mid	0.132128	Mid	FALSE	FALSE	FALSE
PF3D7_0632200	RIF	rifin	RIFIN	-0.443991	Sides	-0.218832	Right	0.237451	Sides	FALSE	FALSE	FALSE
PF3D7_1240000	NA	3-hydroxyisobutyryl-CoA hydrolase, putative	Not CVGs	-0.242317	Right	0.220568	Sides	0.44333	Sides	TRUE	FALSE	FALSE
PF3D7_0616300	NA	conserved Plasmodium protein, unknown function	Not CVGs	0.156053	Right	0.311523	Left	0.44317	Left	FALSE	FALSE	FALSE
PF3D7_1115000	NA	conserved protein, unknown function	Not CVGs	0.235149	Left	-0.207776	Left	-0.442925	Left	FALSE	FALSE	FALSE
PF3D7_1334400	MSRP4	MSP7-like protein	Not CVGs	-0.22871	Right	0.265377	Mid	0.44268	Right	FALSE	FALSE	FALSE
PF3D7_1416500	GDH1	NADP-specific glutamate dehydrogenase	Not CVGs	-0.215001	Mid	-0.442496	Mid	-0.227494	Mid	FALSE	FALSE	FALSE
PF3D7_1465600	NA	conserved Plasmodium protein, unknown function	Not CVGs	-0.442279	Left	-0.232004	Sides	0.337687	Left	FALSE	FALSE	FALSE
PF3D7_API05500	NA	tRNA Asparagine	Not CVGs	0.441561	Left	0.147593	Mid	-0.387416	Left	FALSE	FALSE	FALSE
PF3D7_1017500	ELC	myosin essential light chain ELC	Not CVGs	0.144368	Mid	0.440815	Left	0.350268	Left	FALSE	FALSE	FALSE
PF3D7_1425600	NA	zinc finger protein, putative	Other CVGs	-0.440489	Right	-0.343849	Right	0.0966394	Right	FALSE	FALSE	FALSE
PF3D7_0304700	NA	conserved Plasmodium protein, unknown function	Not CVGs	-0.388266	Right	0.296512	Left	0.440444	Mid	FALSE	FALSE	FALSE
PF3D7_1438700	NA	DNA primase small subunit	Not CVGs	0.440371	Sides	0.354226	Left	-0.131943	Sides	FALSE	FALSE	FALSE
PF3D7_API05200	NA	tRNA Valine	Not CVGs	0.440293	Left	0.292834	Mid	-0.278605	Left	FALSE	FALSE	FALSE
PF3D7_1441300	NA	serine/threonine protein kinase, putative	Not CVGs	-0.0905118	Left	0.349483	Left	0.439995	Left	FALSE	FALSE	FALSE
PF3D7_0424000	PHIST	Plasmodium exported protein (PHISTc), unknown function	PHIST	-0.425404	Left	-0.277455	Mid	0.439762	Left	FALSE	FALSE	FALSE
PF3D7_0201500	HYP	Plasmodium exported protein (hyp9), unknown function	HYP	-0.143376	Sides	-0.415357	Left	-0.439635	Left	TRUE	FALSE	FALSE
PF3D7_1019900	ATG8	autophagy-related protein 8	Not CVGs	0.326966	Sides	-0.116365	Left	-0.439256	Sides	FALSE	FALSE	FALSE
PF3D7_0632400	RIF	rifin	RIFIN	-0.177367	Left	-0.406262	Sides	-0.439246	Right	FALSE	FALSE	FALSE
PF3D7_0825200	IF3a	translation initiation factor IF-3	Not CVGs	0.400462	Left	0.193864	Right	-0.439207	Left	FALSE	FALSE	FALSE
PF3D7_0418800	NA	MOLO1 domain-containing protein, putative	Not CVGs	-0.256851	Left	-0.439158	Left	0.246501	Right	FALSE	FALSE	FALSE
PF3D7_0205100	NA	conserved Plasmodium protein, unknown function	Not CVGs	-0.385041	Right	-0.439076	Sides	0.221951	Mid	TRUE	FALSE	FALSE
PF3D7_0711200	NA	conserved Plasmodium protein, unknown function	Not CVGs	-0.303069	Right	0.43798	Left	0.396333	Left	FALSE	FALSE	FALSE
PF3D7_1409500	NA	conserved Plasmodium protein, unknown function	Not CVGs	-0.270298	Mid	0.252118	Sides	0.437641	Mid	FALSE	FALSE	FALSE
PF3D7_0831300	GEXP13	Plasmodium exported protein, unknown function	Not CVGs	-0.378006	Left	-0.436896	Right	-0.409307	Right	TRUE	FALSE	FALSE
PF3D7_0219100	NA	saccharopine dehydrogenase, putative	Not CVGs	0.230234	Right	0.43656	Sides	0.338921	Left	TRUE	FALSE	FALSE
PF3D7_1207800	NA	conserved Plasmodium protein, unknown function	Not CVGs	-0.27407	Mid	0.293361	Sides	0.436186	Left	FALSE	FALSE	FALSE
PF3D7_1407000	CCp3	LCCL domain-containing protein	Not CVGs	-0.357131	Mid	0.435397	Sides	0.353824	Sides	TRUE	FALSE	FALSE
PF3D7_1105100	H2B	histone H2B	Not CVGs	-0.435086	Mid	0.229105	Sides	0.234562	Left	FALSE	FALSE	FALSE
PF3D7_0906300	NA	Maf-like protein, putative	Not CVGs	0.0940804	Sides	0.434539	Left	0.366011	Left	FALSE	FALSE	FALSE
PF3D7_0502300	NA	conserved Plasmodium protein, unknown function	Not CVGs	-0.434256	Right	-0.433244	Sides	0.222912	Right	FALSE	FALSE	FALSE
PF3D7_0904300	NA	conserved protein, unknown function	Not CVGs	-0.365959	Right	0.145375	Mid	0.434241	Right	FALSE	FALSE	FALSE
PF3D7_API01400	RPL23	ribosomal protein L23, putative	Not CVGs	-0.146745	Sides	0.310901	Right	0.434126	Right	FALSE	FALSE	FALSE
PF3D7_1245900	NA	ankyrin-repeat protein, putative	Not CVGs	-0.108498	Mid	0.369326	Sides	0.433946	Sides	FALSE	FALSE	FALSE
PF3D7_0213700	NA	conserved protein, unknown function	Not CVGs	0.15391	Right	-0.279811	Right	-0.433721	Right	FALSE	FALSE	FALSE
PF3D7_0212600	SPATR	secreted protein with altered thrombospondin repeat domain	Not CVGs	0.433492	Mid	0.372006	Left	-0.0793533	Mid	FALSE	FALSE	FALSE
PF3D7_1124000	ERO1	endoplasmic reticulum oxidoreductin, putative	Not CVGs	-0.333976	Left	0.151449	Sides	0.4334	Left	TRUE	FALSE	FALSE
PF3D7_0305800	NA	P-loop containing nucleoside triphosphate hydrolase, putative	Not CVGs	-0.432815	Right	0.409503	Left	0.329058	Mid	TRUE	FALSE	FALSE
PF3D7_1102800	ETRAMP11.2	early transcribed membrane protein 11.2	Not CVGs	0.388677	Mid	0.4229	Left	0.432632	Left	FALSE	FALSE	FALSE
PF3D7_0818600	PBLP	BEM46-like protein, putative	Not CVGs	0.197824	Left	0.432571	Left	0.282639	Mid	FALSE	FALSE	FALSE
PF3D7_0425200	HYP	Plasmodium exported protein (hyp15), unknown function	HYP	0.239293	Right	-0.432368	Sides	-0.387073	Right	FALSE	FALSE	FALSE
PF3D7_1025500	NA	conserved Plasmodium protein, unknown function	Not CVGs	-0.320868	Right	0.114711	Mid	0.432289	Mid	FALSE	FALSE	FALSE
PF3D7_0223200	RIF	rifin	RIFIN	0.0661564	Left	0.432282	Left	0.366126	Left	FALSE	FALSE	FALSE
PF3D7_0311900	NA	heptatricopeptide repeat-containing protein, putative	Not CVGs	-0.116518	Sides	0.43206	Mid	0.356513	Mid	FALSE	FALSE	FALSE
PF3D7_1147000	SLARP	sporozoite and liver stage asparagine-rich protein	Not CVGs	-0.31031	Mid	0.210476	Right	0.431522	Right	FALSE	FALSE	FALSE
PF3D7_0404800	NA	sporozoite-specific protein S10, putative	Not CVGs	-0.0994213	Right	0.431317	Left	0.42895	Mid	FALSE	FALSE	FALSE
PF3D7_0418000	NA	conserved Plasmodium protein, unknown function	Not CVGs	-0.226188	Mid	0.226681	Left	0.431246	Mid	FALSE	FALSE	FALSE
PF3D7_1349100	NA	nucleoside diphosphate hydrolase, putative	Not CVGs	-0.331025	Sides	0.243065	Mid	0.431093	Left	FALSE	FALSE	FALSE
PF3D7_0833400	RIF	rifin	RIFIN	0.286681	Right	-0.155868	Sides	-0.430877	Right	FALSE	FALSE	FALSE
PF3D7_0814400	NA	phospholipase DDHD1, putative	Not CVGs	0.123026	Sides	0.430622	Left	0.353708	Left	FALSE	FALSE	FALSE
PF3D7_0918500	TR	telomerase RNA	Not CVGs	0.194147	Left	-0.344488	Sides	-0.430015	Left	FALSE	FALSE	FALSE
PF3D7_1236800	ICMT	protein-S-isoprenylcysteine O-methyltransferase	Not CVGs	0.232346	Sides	0.429786	Sides	0.19744	Sides	FALSE	FALSE	FALSE
PF3D7_1306100	NA	conserved Plasmodium protein, unknown function	Not CVGs	0.343066	Left	0.138792	Right	-0.429692	Left	FALSE	FALSE	FALSE
PF3D7_0201000	RIF	rifin	RIFIN	-0.105847	Left	0.323115	Left	0.428962	Left	FALSE	FALSE	FALSE
PF3D7_1362900	NA	conserved Plasmodium protein, unknown function	Not CVGs	0.106675	Sides	0.428812	Left	0.328347	Left	FALSE	FALSE	FALSE
PF3D7_0513900	NA	conserved protein, unknown function	Not CVGs	0.0988287	Sides	0.428747	Left	0.337449	Left	FALSE	FALSE	FALSE
PF3D7_0415600	GAK	GTP:AMP phosphotransferase	Not CVGs	-0.428174	Mid	-0.372547	Mid	0.0974227	Right	FALSE	FALSE	FALSE
PF3D7_0616500	TLP	TRAP-like protein	Not CVGs	-0.239042	Mid	0.188701	Mid	0.427744	Mid	FALSE	FALSE	FALSE
PF3D7_0318000	NA	conserved Plasmodium protein, unknown function	Not CVGs	0.259959	Left	0.427279	Mid	0.0932604	Left	FALSE	FALSE	FALSE
PF3D7_1119500	NA	AP-4 complex subunit mu, putative	Not CVGs	0.37244	Sides	0.426912	Left	0.213591	Mid	FALSE	FALSE	FALSE
PF3D7_1365100	mtRPS17	ribosomal protein S17, mitochondrial	Not CVGs	-0.373605	Right	-0.426607	Mid	-0.132207	Mid	FALSE	FALSE	FALSE
PF3D7_1445300	NA	ribosomal protein S29, mitochondrial, putative	Not CVGs	-0.228951	Right	0.346034	Left	0.426472	Left	FALSE	FALSE	FALSE
PF3D7_0621600	NA	tRNA Serine	Not CVGs	-0.0574685	Mid	0.421422	Sides	0.42573	Sides	FALSE	FALSE	FALSE
PF3D7_1345000	NA	conserved Plasmodium protein, unknown function	Not CVGs	-0.341285	Right	0.142188	Mid	0.425662	Right	FALSE	FALSE	FALSE
PF3D7_0106500	NA	conserved Plasmodium protein, unknown function	Not CVGs	0.194709	Sides	0.425581	Left	0.367618	Mid	FALSE	FALSE	FALSE
PF3D7_0421600	VAR	erythrocyte membrane protein 1 (PfEMP1)-like pseudogene	VAR	0.417326	Left	-0.00794968	Left	-0.425275	Left	FALSE	FALSE	FALSE
PF3D7_1452200	NA	aminomethyltransferase, putative	Not CVGs	-0.42527	Left	-0.250237	Sides	0.33247	Left	FALSE	FALSE	FALSE
PF3D7_1435700	NA	ataxin-2 like protein, putative	Not CVGs	0.281372	Left	-0.145895	Sides	-0.425206	Left	FALSE	FALSE	FALSE
PF3D7_0102600	FIKK1	serine/threonine protein kinase, FIKK family	FIKK	0.425036	Mid	0.327931	Right	-0.311101	Left	FALSE	FALSE	FALSE
PF3D7_0722800	NA	conserved protein, unknown function	Not CVGs	-0.273374	Sides	0.424907	Mid	0.419641	Right	FALSE	FALSE	FALSE
PF3D7_1208200	CRMP3	cysteine repeat modular protein 3	Other CVGs	0.236666	Left	0.417206	Mid	0.424722	Right	FALSE	FALSE	FALSE
PF3D7_0320200	NA	CPW-WPC family protein	Not CVGs	-0.251023	Right	0.260149	Left	0.424607	Left	FALSE	FALSE	FALSE
PF3D7_1209800	ATP11	ATP synthase mitochondrial F1 complex assembly factor 1, putative	Not CVGs	0.259112	Sides	-0.196322	Left	-0.424557	Left	FALSE	FALSE	FALSE
PF3D7_0630500	YTM1	ribosome biogenesis protein YTM1, putative	Not CVGs	-0.289894	Mid	0.300379	Sides	0.42451	Left	FALSE	FALSE	FALSE
PF3D7_1126700	ATG23	autophagy-related protein 23, putative	Not CVGs	0.424044	Left	0.195304	Mid	-0.361515	Sides	FALSE	FALSE	FALSE
PF3D7_1202400	CYP26	peptidyl-prolyl cis-trans isomerase	Not CVGs	0.162621	Mid	0.423737	Left	0.381703	Left	FALSE	FALSE	FALSE
PF3D7_1321500	PDEbeta	3',5'-cyclic nucleotide phosphodiesterase beta	Not CVGs	0.220024	Left	-0.203625	Left	-0.423649	Left	FALSE	FALSE	FALSE
PF3D7_1352900	NA	Plasmodium exported protein, unknown function	Not CVGs	0.376033	Mid	0.423445	Mid	0.128111	Left	FALSE	FALSE	FALSE
PF3D7_1355800	SF3B5	splicing factor 3B subunit 5, putative	Not CVGs	0.0648747	Right	0.405765	Left	0.42335	Left	FALSE	FALSE	FALSE
PF3D7_1372200	HRPIII	histidine-rich protein III	Other CVGs	0.42331	Right	0.253357	Right	-0.241275	Mid	FALSE	FALSE	FALSE
PF3D7_0601700	PHIST	Plasmodium exported protein (PHISTa), unknown function, pseudogene	PHIST	-0.254472	Left	0.249465	Sides	0.423309	Sides	FALSE	FALSE	FALSE
PF3D7_1117000	NA	MFS domain-containing protein P115, putative	Not CVGs	-0.109757	Right	0.313199	Right	0.422955	Right	FALSE	FALSE	FALSE
PF3D7_0307500	SKA2	spindle and kinetochore-associated protein 2, putative	Not CVGs	0.342596	Left	-0.150636	Sides	-0.42234	Sides	FALSE	FALSE	FALSE
PF3D7_1352600	NA	protein kinase, putative	Not CVGs	0.227906	Mid	0.422209	Left	0.237187	Left	FALSE	FALSE	FALSE
PF3D7_1026400	CDC20	cell division cycle protein 20 homolog, putative	Not CVGs	-0.256222	Sides	-0.422154	Left	-0.241006	Left	FALSE	FALSE	FALSE
PF3D7_1012200	RA	rhoptry associated adhesin	Not CVGs	0.307909	Right	-0.202691	Left	-0.422105	Sides	FALSE	FALSE	FALSE
PF3D7_1223600	NA	conserved Plasmodium protein, unknown function	Not CVGs	0.20835	Sides	0.42203	Sides	0.21368	Sides	FALSE	FALSE	FALSE
PF3D7_1438300	NA	tRNA Methionine	Not CVGs	0.421944	Sides	0.353616	Right	-0.0805293	Sides	FALSE	FALSE	FALSE
PF3D7_0417000	NA	conserved Plasmodium protein, unknown function	Not CVGs	-0.293495	Right	0.179079	Left	0.421878	Right	TRUE	FALSE	FALSE
PF3D7_1332100	NA	conserved protein, unknown function	Not CVGs	0.15794	Right	0.421722	Sides	0.413486	Left	FALSE	FALSE	FALSE
PF3D7_1009100	NA	conserved Plasmodium membrane protein, unknown function	Not CVGs	0.193838	Right	0.396673	Mid	0.421518	Left	FALSE	FALSE	FALSE
PF3D7_0921400	NifU	NifU-like scaffold protein	Not CVGs	-0.297961	Right	0.35533	Left	0.421359	Sides	FALSE	FALSE	FALSE
PF3D7_1478300	NA	Plasmodium exported protein, unknown function, pseudogene	Other CVGs	0.154557	Right	0.312945	Mid	-0.420957	Sides	FALSE	FALSE	FALSE
PF3D7_API05400	NA	tRNA Leucine	Not CVGs	0.397419	Sides	0.420887	Right	0.254713	Right	FALSE	FALSE	FALSE
PF3D7_0403800	NA	alpha/beta hydrolase, putative	Not CVGs	0.257349	Mid	-0.242838	Left	-0.420512	Left	FALSE	FALSE	FALSE
PF3D7_0724000	NA	Rab GTPase activator and protein kinase, putative	Not CVGs	0.0620835	Left	0.419472	Left	0.36267	Sides	FALSE	FALSE	FALSE
PF3D7_1400800	RIF	rifin	RIFIN	0.419358	Left	0.309347	Right	-0.271382	Left	FALSE	FALSE	FALSE
PF3D7_1035000	NA	U2 snRNA/tRNA pseudouridine synthase, putative	Not CVGs	-0.419142	Left	-0.326268	Mid	0.332662	Sides	FALSE	FALSE	FALSE
PF3D7_0115200	RIF	rifin	RIFIN	0.419001	Left	0.408322	Mid	-0.245469	Left	FALSE	FALSE	FALSE
PF3D7_1446200	LAP	M17 leucyl aminopeptidase	Not CVGs	-0.149423	Left	0.269404	Left	0.418827	Left	FALSE	FALSE	FALSE
PF3D7_1428600	RF1	peptide chain release factor 1	Not CVGs	-0.157355	Left	0.340826	Sides	0.418689	Left	FALSE	FALSE	FALSE
PF3D7_0708500	NA	heat shock protein 86 family protein	Not CVGs	-0.287336	Mid	-0.418375	Mid	-0.199719	Left	FALSE	FALSE	FALSE
PF3D7_0103800	ARP1	actin-related protein ARP1, putative	Not CVGs	0.417712	Left	0.359698	Left	0.303334	Right	TRUE	FALSE	FALSE
PF3D7_0605600	NA	nucleoside diphosphate kinase, putative	Not CVGs	-0.41727	Right	-0.328507	Mid	0.411009	Sides	TRUE	FALSE	FALSE
PF3D7_1143700	NA	conserved Plasmodium protein, unknown function	Not CVGs	-0.165739	Sides	0.417086	Mid	0.320933	Mid	FALSE	FALSE	FALSE
PF3D7_1127000	NA	protein phosphatase, putative	Not CVGs	0.416988	Left	0.373009	Left	-0.0475293	Sides	FALSE	FALSE	FALSE
PF3D7_0507400	SUB1-ProM	subtilisin propeptide-like protein	Not CVGs	0.241553	Left	0.416666	Left	0.175113	Left	FALSE	FALSE	FALSE
PF3D7_1404300	SOAP	secreted ookinete adhesive protein, putative	Not CVGs	-0.416453	Sides	-0.3231	Mid	0.126471	Sides	FALSE	FALSE	FALSE
PF3D7_1456600	NA	ribosomal protein L28, mitochondrial, putative	Not CVGs	-0.41638	Left	0.332283	Right	0.386017	Left	FALSE	FALSE	FALSE
PF3D7_0810900	NA	conserved Plasmodium protein, unknown function	Not CVGs	-0.0408509	Right	0.403914	Left	0.416224	Left	FALSE	FALSE	FALSE
PF3D7_1040700	RIF	rifin	RIFIN	0.416201	Mid	0.381169	Left	0.102201	Sides	FALSE	FALSE	TRUE
PF3D7_1016000	NA	conserved Plasmodium protein, unknown function	Not CVGs	0.258384	Left	0.416168	Left	0.157784	Left	FALSE	FALSE	FALSE
PF3D7_0604800	NA	RAP protein, putative	Not CVGs	0.382505	Right	0.416001	Sides	0.382915	Left	FALSE	FALSE	FALSE
PF3D7_1338800	NA	CPW-WPC family protein	Not CVGs	-0.415907	Right	-0.195311	Sides	0.287597	Right	FALSE	FALSE	FALSE
PF3D7_1138200	NA	conserved protein, unknown function	Not CVGs	-0.322968	Sides	0.386036	Mid	0.415436	Mid	FALSE	FALSE	FALSE
PF3D7_0500800	MESA	mature parasite-infected erythrocyte surface antigen	Other CVGs	-0.387969	Right	-0.170684	Left	0.415079	Right	FALSE	FALSE	FALSE
PF3D7_1019200	NA	conserved Plasmodium protein, unknown function	Not CVGs	0.228523	Left	0.414416	Mid	0.393868	Right	FALSE	FALSE	FALSE
PF3D7_0417700	NA	conserved Plasmodium protein, unknown function	Not CVGs	-0.229337	Right	0.184713	Right	0.41405	Right	FALSE	FALSE	FALSE
PF3D7_1206300	NA	conserved Plasmodium protein, unknown function	Not CVGs	-0.281725	Left	-0.414008	Left	-0.132282	Left	FALSE	FALSE	FALSE
PF3D7_1353100	NA	Plasmodium exported protein, unknown function	Not CVGs	0.413408	Left	0.349326	Left	-0.093096	Mid	FALSE	FALSE	FALSE
PF3D7_0609200	NA	citrate synthase-like protein, putative	Not CVGs	-0.31985	Mid	-0.192468	Mid	0.41337	Left	FALSE	FALSE	FALSE
PF3D7_0927500	NA	dynein light chain, putative	Not CVGs	0.158164	Mid	0.413025	Mid	0.383157	Sides	FALSE	FALSE	FALSE
PF3D7_0618800	NA	heptatricopeptide repeat-containing protein, putative	Not CVGs	0.121951	Left	-0.290962	Left	-0.412913	Left	FALSE	FALSE	FALSE
PF3D7_0922600	NA	glutamine synthetase, putative	Not CVGs	0.301376	Mid	0.412576	Left	0.138981	Sides	FALSE	FALSE	FALSE
PF3D7_1035500	MSP6	merozoite surface protein 6	Not CVGs	0.315421	Mid	-0.160816	Left	-0.412509	Mid	FALSE	FALSE	FALSE
PF3D7_1016700	PHIST	Plasmodium exported protein (PHISTc), unknown function	PHIST	0.295684	Right	0.412039	Right	0.116355	Right	FALSE	FALSE	FALSE
PF3D7_0817300	NA	conserved Plasmodium protein, unknown function	Not CVGs	-0.350852	Sides	-0.41197	Sides	-0.154196	Left	FALSE	FALSE	FALSE
PF3D7_1010800	NA	50S ribosomal protein L22, mitochondrial, putative	Not CVGs	-0.276532	Left	0.135204	Left	0.411735	Left	FALSE	FALSE	FALSE
PF3D7_0405800	NA	conserved protein, unknown function	Not CVGs	-0.189941	Right	-0.347445	Sides	0.411602	Mid	FALSE	FALSE	FALSE
PF3D7_0401000	RIF	rifin	RIFIN	0.128063	Mid	0.41159	Mid	0.386786	Left	FALSE	FALSE	FALSE
PF3D7_0706700	MSH2-2	DNA mismatch repair protein MSH2, putative	Not CVGs	-0.0424407	Mid	0.379256	Left	0.411471	Left	FALSE	FALSE	FALSE
PF3D7_0411700	NA	conserved Plasmodium protein, unknown function	Not CVGs	-0.152208	Right	-0.411313	Sides	0.345757	Mid	FALSE	FALSE	FALSE
PF3D7_0413200	RIF	rifin	RIFIN	0.0669429	Mid	0.411082	Right	0.366574	Right	FALSE	FALSE	FALSE
PF3D7_0728700	NA	alpha/beta hydrolase, putative	Not CVGs	-0.234921	Right	-0.411035	Sides	-0.372683	Left	FALSE	FALSE	FALSE
PF3D7_0806000	NA	AAA family ATPase, putative	Not CVGs	0.150538	Left	0.411013	Left	0.260475	Left	FALSE	FALSE	FALSE
PF3D7_1035800	M712	probable protein, unknown function	Not CVGs	0.183162	Right	-0.314906	Left	-0.410878	Mid	FALSE	FALSE	FALSE
PF3D7_1005000	MRSapi	methionine--tRNA ligase, putative	Not CVGs	-0.294964	Left	-0.140706	Right	0.410673	Left	FALSE	FALSE	FALSE
PF3D7_0920800	IMPDH	inosine-5'-monophosphate dehydrogenase	Not CVGs	0.410531	Right	0.242152	Right	-0.168379	Right	FALSE	FALSE	FALSE
PF3D7_0900600	RIF	rifin	RIFIN	0.217077	Right	0.410211	Mid	-0.258558	Sides	FALSE	FALSE	FALSE
PF3D7_1344500	USB1	U6 snRNA phosphodiesterase, putative	Not CVGs	0.0757476	Left	-0.333645	Left	-0.409392	Left	FALSE	FALSE	FALSE
PF3D7_1122900	NA	dynein heavy chain, putative	Not CVGs	-0.409061	Mid	-0.369865	Left	-0.310315	Sides	FALSE	FALSE	FALSE
PF3D7_1402100	NA	pseudouridine synthase, putative	Not CVGs	0.0978146	Sides	0.408951	Left	0.359426	Left	FALSE	FALSE	FALSE
PF3D7_0826200	NA	alpha/beta hydrolase, putative	Not CVGs	-0.270053	Right	-0.162756	Left	0.408519	Right	FALSE	FALSE	FALSE
PF3D7_1465000	ApiCOX25	cytochrome c oxidase subunit ApiCOX25, putative	Not CVGs	0.408275	Sides	0.324397	Sides	-0.194549	Right	FALSE	FALSE	FALSE
PF3D7_1455000	PPM3	protein phosphatase PPM3, putative	Not CVGs	-0.243788	Right	-0.408124	Sides	-0.305376	Left	TRUE	FALSE	FALSE
PF3D7_1003600	IMC1c	inner membrane complex protein 1c, putative	Not CVGs	0.283337	Right	-0.180225	Sides	-0.40797	Sides	FALSE	FALSE	FALSE
PF3D7_0833200	RIF	rifin	RIFIN	0.197453	Mid	0.407912	Mid	0.210459	Mid	FALSE	FALSE	FALSE
PF3D7_0404100	ApiAP2	AP2 domain transcription factor AP2-SP2, putative	Not CVGs	-0.324597	Right	0.13322	Left	0.407894	Right	FALSE	FALSE	FALSE
PF3D7_0408200	NA	conserved Plasmodium protein, unknown function	Not CVGs	-0.171082	Right	0.407891	Left	0.314218	Left	FALSE	FALSE	FALSE
PF3D7_0800700	SURF8.3	surface-associated interspersed protein 8.3 (SURFIN 8.3)	Other CVGs	0.407703	Mid	0.26177	Right	-0.364796	Mid	TRUE	TRUE	TRUE
PF3D7_1356200	TIM23	mitochondrial import inner membrane translocase subunit TIM23, putative	Not CVGs	0.407431	Sides	0.226997	Sides	-0.209391	Right	FALSE	FALSE	FALSE
PF3D7_0804700	NA	conserved Plasmodium protein, unknown function	Not CVGs	-0.407195	Right	-0.289467	Right	0.404367	Left	FALSE	FALSE	FALSE
PF3D7_1217000	NA	conserved protein, unknown function	Not CVGs	-0.139761	Left	0.288912	Sides	0.407149	Left	FALSE	FALSE	FALSE
PF3D7_1121500	NA	conserved protein, unknown function	Not CVGs	0.196059	Left	0.407088	Left	0.303148	Sides	FALSE	FALSE	FALSE
PF3D7_0423000	NA	conserved Plasmodium protein, unknown function	Not CVGs	-0.10856	Mid	0.407008	Sides	0.380493	Right	FALSE	FALSE	FALSE
PF3D7_1122000	NA	conserved protein, unknown function	Not CVGs	0.280681	Left	0.406195	Left	0.251711	Sides	FALSE	FALSE	FALSE
PF3D7_1024400	NA	conserved Plasmodium protein, unknown function	Not CVGs	0.159982	Mid	0.405744	Mid	0.245761	Mid	FALSE	FALSE	FALSE
PF3D7_0822900	NA	conserved Plasmodium protein, unknown function	Not CVGs	0.249554	Right	-0.217915	Mid	-0.405625	Right	FALSE	FALSE	FALSE
PF3D7_1326700	NA	conserved Apicomplexan protein, unknown function	Not CVGs	0.104463	Left	0.405514	Left	0.301051	Left	FALSE	FALSE	FALSE
PF3D7_0306600	NA	ATP synthase-associated protein, putative	Not CVGs	-0.21261	Mid	-0.405313	Left	-0.204828	Left	FALSE	FALSE	FALSE
PF3D7_1014100	MSA180	merozoite surface protein MSA180	Not CVGs	0.243709	Mid	-0.207916	Left	-0.405146	Mid	FALSE	FALSE	FALSE
PF3D7_0812000	NA	conserved protein, unknown function	Not CVGs	-0.223471	Mid	0.334571	Left	0.405126	Left	FALSE	FALSE	FALSE
PF3D7_1440900	NA	conserved Plasmodium protein, unknown function	Not CVGs	0.357333	Mid	0.404647	Mid	-0.109683	Sides	FALSE	FALSE	FALSE
PF3D7_1433200	NA	conserved Plasmodium protein, unknown function	Not CVGs	0.219794	Left	0.40464	Mid	0.354165	Right	FALSE	FALSE	FALSE
PF3D7_1105300	NA	conserved Plasmodium protein, unknown function	Not CVGs	0.352219	Mid	0.404376	Left	0.102026	Left	FALSE	FALSE	FALSE
PF3D7_1125900	NA	XTBD domain-containing protein, putative	Not CVGs	0.215717	Sides	-0.237907	Right	-0.404064	Right	FALSE	FALSE	FALSE
PF3D7_0323400	RIPR	Rh5 interacting protein	Not CVGs	0.136846	Right	0.404043	Left	0.313041	Left	FALSE	FALSE	FALSE
PF3D7_0403600	NA	conserved Plasmodium protein, unknown function	Not CVGs	0.121717	Mid	0.36605	Left	0.404035	Left	FALSE	FALSE	FALSE
PF3D7_1011600	NA	heptatricopeptide repeat-containing protein, putative	Not CVGs	0.0882631	Left	0.403893	Left	0.315725	Sides	FALSE	FALSE	FALSE
PF3D7_1367500	NA	NADH-cytochrome b5 reductase, putative	Not CVGs	-0.0826116	Left	0.321191	Left	0.403803	Left	FALSE	FALSE	FALSE
PF3D7_0816200	VPS2	vacuolar protein sorting-associated protein 2, putative	Not CVGs	0.193239	Mid	0.403775	Left	0.274616	Left	FALSE	FALSE	FALSE
PF3D7_0622500	NA	RNA methyltransferase, putative	Not CVGs	0.0583273	Mid	0.403655	Left	0.357373	Left	FALSE	FALSE	FALSE
PF3D7_0617900	H3.3	histone H3 variant	Not CVGs	-0.402948	Mid	-0.345352	Mid	0.0575957	Mid	FALSE	FALSE	FALSE
PF3D7_1318600	NA	conserved Plasmodium protein, unknown function	Not CVGs	-0.142496	Right	0.402846	Left	0.37591	Mid	FALSE	FALSE	FALSE
PF3D7_1147300	NA	conserved Plasmodium protein, unknown function	Not CVGs	0.402781	Left	0.111734	Mid	-0.376045	Sides	FALSE	FALSE	FALSE
PF3D7_0414500	NA	RNA-binding protein, putative	Not CVGs	-0.402613	Sides	-0.324843	Sides	-0.0868361	Mid	FALSE	FALSE	FALSE
PF3D7_0818300	NA	dynactin subunit 6, putative	Not CVGs	0.134496	Right	0.40242	Sides	0.307258	Left	FALSE	FALSE	FALSE
PF3D7_1126800	SR-MG	alternative splicing factor SR-MG, putative	Not CVGs	0.221348	Right	0.185798	Left	0.401948	Left	TRUE	FALSE	FALSE
PF3D7_0934900	NA	conserved Plasmodium protein, unknown function	Not CVGs	0.102085	Sides	0.372276	Left	0.401905	Mid	FALSE	FALSE	FALSE
PF3D7_1231800	NA	asparagine-rich protein, putative	Not CVGs	-0.130258	Left	0.271389	Left	0.401647	Left	FALSE	FALSE	FALSE
PF3D7_0314400	PPP6	serine/threonine protein phosphatase 6, putative	Not CVGs	-0.132881	Left	0.268517	Left	0.401398	Left	FALSE	FALSE	FALSE
PF3D7_0207600	SERA5	serine repeat antigen 5	Not CVGs	0.38563	Mid	-0.188401	Left	-0.401353	Left	FALSE	FALSE	FALSE
PF3D7_0623700	SUV3	ATP-dependent RNA helicase SUV3, putative	Not CVGs	0.170558	Left	0.401168	Left	0.23061	Left	FALSE	FALSE	FALSE
PF3D7_1358400	NA	conserved Plasmodium protein, unknown function	Not CVGs	0.183087	Left	-0.26478	Sides	-0.399735	Left	TRUE	FALSE	FALSE
PF3D7_1216600	CelTOS	cell traversal protein for ookinetes and sporozoites	Not CVGs	0.15494	Mid	0.399282	Sides	0.395513	Sides	FALSE	FALSE	FALSE
PF3D7_1222000	NA	tRNA-splicing ligase RtcB, putative	Not CVGs	-0.275427	Right	0.335828	Left	0.39896	Mid	FALSE	FALSE	FALSE
PF3D7_0111900	NA	conserved protein, unknown function	Not CVGs	0.398946	Left	0.35353	Left	0.113831	Mid	FALSE	FALSE	FALSE
PF3D7_0302600	ABCB4	ABC transporter B family member 4, putative	Not CVGs	-0.171552	Left	0.260999	Sides	0.398926	Sides	FALSE	FALSE	FALSE
PF3D7_1239300	NA	conserved Plasmodium protein, unknown function	Not CVGs	0.133123	Right	0.325922	Left	0.398917	Left	FALSE	FALSE	FALSE
PF3D7_1316200	NA	ADP-ribosylation factor, putative	Not CVGs	0.256657	Sides	-0.223358	Left	-0.398863	Left	FALSE	FALSE	FALSE
PF3D7_0525800	IMC1g	inner membrane complex protein 1g, putative	Not CVGs	0.398719	Mid	-0.126843	Sides	-0.372101	Sides	FALSE	FALSE	FALSE
PF3D7_1337200	DXS	1-deoxy-D-xylulose 5-phosphate synthase	Not CVGs	0.17284	Left	0.398627	Left	0.246274	Sides	FALSE	FALSE	FALSE
PF3D7_1463800	NA	ribosomal protein S6, mitochondrial, putative	Not CVGs	0.398583	Left	0.166129	Sides	-0.30329	Left	FALSE	FALSE	FALSE
PF3D7_1034300	TLAP2	thioredoxin-like associated protein 2, putative	Not CVGs	-0.398459	Left	-0.274885	Left	0.278208	Mid	FALSE	FALSE	FALSE
PF3D7_1133600	NA	conserved Plasmodium protein, unknown function	Not CVGs	-0.114119	Mid	0.335089	Sides	0.398339	Left	FALSE	FALSE	FALSE
PF3D7_0813300	NA	NPL domain-containing protein, putative	Not CVGs	-0.293342	Mid	0.397768	Sides	0.293885	Left	FALSE	FALSE	FALSE
PF3D7_0310000	NA	50S ribosomal protein L9, apicoplast, putative	Not CVGs	0.397558	Left	0.254535	Left	-0.143024	Left	FALSE	FALSE	FALSE
PF3D7_1038400	Pf11-1	gametocyte-specific protein	Not CVGs	-0.397441	Right	-0.226166	Right	0.331509	Sides	TRUE	FALSE	FALSE
PF3D7_1124400	LSM1	U6 snRNA-associated Sm-like protein LSm1, putative	Not CVGs	-0.151547	Right	0.28098	Sides	0.397126	Sides	FALSE	FALSE	FALSE
PF3D7_1478600	PTP3	EMP1-trafficking protein	Other CVGs	-0.175596	Left	0.395692	Right	0.396666	Right	FALSE	FALSE	FALSE
PF3D7_1419000	NA	conserved Plasmodium protein, unknown function	Not CVGs	-0.148061	Left	0.248464	Left	0.396525	Left	FALSE	FALSE	FALSE
PF3D7_0216700	ATG11	autophagy-related protein 11, putative	Not CVGs	-0.268692	Mid	0.23618	Left	0.396323	Mid	FALSE	FALSE	FALSE
PF3D7_0114300	EPF4	exported protein family 4, pseudogene	Other CVGs	0.025524	Right	0.396245	Sides	0.39258	Sides	FALSE	FALSE	FALSE
PF3D7_1139600	NA	conserved Plasmodium protein, unknown function	Not CVGs	0.318128	Right	0.396034	Right	0.217493	Left	FALSE	FALSE	FALSE
PF3D7_1221100	NA	conserved Plasmodium protein, unknown function	Not CVGs	0.131603	Sides	0.395833	Sides	0.26423	Sides	FALSE	FALSE	FALSE
PF3D7_1229900	NA	conserved Plasmodium protein, unknown function	Not CVGs	-0.0971497	Right	0.395827	Left	0.377602	Sides	FALSE	FALSE	FALSE
PF3D7_1020300	NA	cytoplasmic dynein intermediate chain, putative	Not CVGs	-0.305642	Right	-0.176902	Left	0.395763	Right	TRUE	FALSE	FALSE
PF3D7_1145000	NA	conserved Plasmodium protein, unknown function	Not CVGs	-0.113489	Left	0.359738	Sides	0.395286	Left	FALSE	FALSE	FALSE
PF3D7_0321200	ALG7	UDP-N-acetylglucosamine--dolichyl-phosphate N-acetylglucosaminephosphotransferase, putative	Not CVGs	0.202811	Left	-0.192291	Left	-0.395102	Left	FALSE	FALSE	FALSE
PF3D7_1442600	TREP	TRAP-like protein	Not CVGs	-0.394636	Sides	-0.280295	Sides	0.201863	Right	FALSE	FALSE	FALSE
PF3D7_1440600	SOC3	protein SOC3, putative	Not CVGs	-0.222017	Right	0.289957	Left	0.394507	Left	TRUE	FALSE	FALSE
PF3D7_0829500	NA	conserved Plasmodium protein, unknown function	Not CVGs	-0.300656	Right	0.394436	Mid	0.372412	Mid	FALSE	FALSE	FALSE
PF3D7_1127600	NA	CRAL/TRIO domain-containing protein, putative	Not CVGs	0.394288	Left	0.191716	Left	-0.202572	Left	FALSE	FALSE	FALSE
PF3D7_1350800	NA	conserved Plasmodium protein, unknown function	Not CVGs	-0.144495	Sides	0.347504	Mid	0.39393	Mid	FALSE	FALSE	FALSE
PF3D7_0731500	EBA175	erythrocyte binding antigen-175	Not CVGs	0.344751	Mid	0.163226	Left	-0.392674	Right	FALSE	FALSE	FALSE
PF3D7_0309200	ARK2	serine/threonine protein kinase ARK2, putative	Not CVGs	-0.202548	Left	0.190076	Left	0.392623	Left	FALSE	FALSE	FALSE
PF3D7_0909200	POFUT2	GDP-fucose protein O-fucosyltransferase 2	Not CVGs	-0.161956	Sides	0.352046	Left	0.392555	Left	FALSE	FALSE	FALSE
PF3D7_1449600	NA	conserved protein, unknown function	Not CVGs	0.184028	Mid	0.392233	Mid	0.208205	Mid	FALSE	FALSE	FALSE
PF3D7_0810700	NA	conserved Plasmodium protein, unknown function	Not CVGs	-0.171661	Mid	0.317531	Left	0.392025	Left	FALSE	FALSE	FALSE
PF3D7_0408300	ZRANB2	zinc finger Ran-binding domain-containing protein 2, putative	Not CVGs	0.187477	Right	-0.322735	Mid	-0.391901	Mid	FALSE	FALSE	FALSE
PF3D7_1361800	GAC	glideosome-associated connector	Not CVGs	0.298984	Left	-0.0926134	Left	-0.391597	Left	FALSE	FALSE	FALSE
PF3D7_0405900	ASP	apical sushi protein	Not CVGs	0.076315	Sides	-0.327778	Left	-0.391531	Left	FALSE	FALSE	FALSE
PF3D7_0205300	NA	conserved Plasmodium protein, unknown function	Not CVGs	-0.298667	Sides	0.309514	Mid	0.391495	Mid	FALSE	FALSE	FALSE
PF3D7_0611000	NA	SNARE associated Golgi protein, putative	Not CVGs	0.391467	Sides	0.212878	Right	-0.312933	Left	FALSE	FALSE	FALSE
PF3D7_0217700	NA	E2F-associated phosphoprotein, putative	Not CVGs	0.283038	Sides	0.391404	Sides	0.108365	Sides	FALSE	FALSE	FALSE
PF3D7_0727600	NA	conserved Plasmodium protein, unknown function	Not CVGs	-0.168328	Left	0.243689	Sides	0.390812	Left	FALSE	FALSE	FALSE
PF3D7_1434000	CAF16	CCR4-associated factor 16, putative	Not CVGs	0.306498	Sides	0.3908	Left	0.243563	Left	FALSE	FALSE	FALSE
PF3D7_0831100	SURF8.1	surface-associated interspersed protein 8.1 (SURFIN 8.1)	Other CVGs	-0.385224	Left	-0.39079	Mid	0.349186	Sides	TRUE	FALSE	FALSE
PF3D7_1121300	TKL2	tyrosine kinase-like protein	Not CVGs	0.351649	Mid	0.390603	Mid	0.15188	Right	FALSE	FALSE	FALSE
PF3D7_0219300	NA	conserved Plasmodium protein, unknown function	Not CVGs	0.368694	Sides	0.390501	Sides	0.0711371	Right	FALSE	FALSE	FALSE
PF3D7_0709300	CG2	Cg2 protein	Not CVGs	0.255108	Mid	0.390274	Left	-0.161154	Right	FALSE	FALSE	FALSE
PF3D7_1403000	NA	radial spoke protein 3, putative	Not CVGs	-0.190359	Mid	0.236578	Left	0.390149	Mid	FALSE	FALSE	FALSE
PF3D7_1014000	FS	GDP-L-fucose synthase	Not CVGs	-0.352745	Mid	-0.390028	Mid	0.114951	Right	FALSE	FALSE	FALSE
PF3D7_1307400	NA	conserved Plasmodium protein, unknown function	Not CVGs	-0.187254	Right	0.387622	Sides	0.389935	Sides	FALSE	FALSE	FALSE
PF3D7_0907500	NA	conserved protein, unknown function	Not CVGs	0.192006	Left	-0.342307	Right	-0.389921	Mid	FALSE	FALSE	FALSE
PF3D7_1360400	NA	conserved Plasmodium protein, unknown function	Not CVGs	-0.341316	Left	0.121711	Sides	0.389847	Left	FALSE	FALSE	FALSE
PF3D7_0912600	NA	conserved Plasmodium protein, unknown function	Not CVGs	0.0262962	Left	0.389832	Left	0.363536	Left	FALSE	FALSE	FALSE
PF3D7_1035700	DBLMSP	duffy binding-like merozoite surface protein	Not CVGs	0.297825	Left	0.123114	Right	-0.389762	Left	FALSE	FALSE	FALSE
PF3D7_0422900	NA	methyltransferase, putative	Not CVGs	-0.226548	Left	-0.389432	Left	-0.162884	Left	FALSE	FALSE	FALSE
PF3D7_0609100	ZIP1	zinc transporter ZIP1, putative	Not CVGs	0.38928	Right	0.155069	Right	-0.234211	Right	FALSE	FALSE	FALSE
PF3D7_1465400	NA	conserved protein, unknown function	Not CVGs	0.174491	Sides	0.38925	Left	0.338314	Left	FALSE	FALSE	FALSE
PF3D7_1312600	BCKDHA	2-oxoisovalerate dehydrogenase subunit alpha, mitochondrial, putative	Not CVGs	0.252684	Left	0.389218	Left	0.218452	Sides	TRUE	FALSE	FALSE
PF3D7_1413100	NA	conserved Plasmodium protein, unknown function	Not CVGs	-0.389189	Sides	-0.33235	Sides	0.365361	Right	FALSE	FALSE	FALSE
PF3D7_1140900	NA	conserved Plasmodium protein, unknown function	Not CVGs	0.206042	Left	-0.322373	Sides	-0.389136	Left	FALSE	FALSE	FALSE
PF3D7_1452000	RON2	rhoptry neck protein 2	Not CVGs	0.227453	Mid	-0.161279	Mid	-0.388732	Mid	FALSE	FALSE	FALSE
PF3D7_1362300	TMCO1	transmembrane and coiled-coil domain-containing protein 1, putative	Not CVGs	-0.0942842	Left	0.294137	Left	0.388421	Left	FALSE	FALSE	FALSE
PF3D7_1325200	NA	lactate dehydrogenase, putative	Not CVGs	0.204962	Left	0.388329	Left	0.239065	Mid	TRUE	FALSE	FALSE
PF3D7_1452700	NA	U1 snRNP-associated protein, putative	Not CVGs	0.325346	Sides	-0.0746172	Left	-0.388137	Sides	FALSE	FALSE	FALSE
PF3D7_0616700	NA	ras GTPAse, putative	Not CVGs	-0.256164	Right	0.387823	Left	0.328391	Left	FALSE	FALSE	FALSE
PF3D7_1019300	NA	zinc finger protein, putative	Not CVGs	-0.0988133	Sides	0.311033	Left	0.387002	Left	FALSE	FALSE	FALSE
PF3D7_0820400	NA	conserved Plasmodium protein, unknown function	Not CVGs	0.115918	Sides	0.338163	Left	0.386994	Mid	FALSE	FALSE	FALSE
PF3D7_MIT02300	CYTB	cytochrome b	Not CVGs	0.386669	Left	0.37836	Left	-0.0486809	Mid	FALSE	FALSE	FALSE
PF3D7_1415500	NA	conserved Plasmodium membrane protein, unknown function	Not CVGs	0.1244	Sides	0.312312	Mid	0.386479	Mid	FALSE	FALSE	FALSE
PF3D7_0917000	MOP	merozoite organizing protein	Not CVGs	-0.20774	Mid	0.219101	Left	0.386065	Left	FALSE	FALSE	FALSE
PF3D7_1453100	NA	dynactin subunit 4, putative	Not CVGs	0.125074	Left	-0.375259	Sides	-0.386064	Left	FALSE	FALSE	FALSE
PF3D7_0515500	GEP1	gametogenesis essential protein 1, putative	Not CVGs	0.242232	Left	-0.223924	Mid	-0.385924	Mid	FALSE	FALSE	FALSE
PF3D7_1436800	ClpR	ATP-dependent Clp protease proteolytic subunit	Not CVGs	0.247637	Sides	0.385887	Left	0.248231	Mid	FALSE	FALSE	FALSE
PF3D7_0705600	NA	RNA helicase, putative	Not CVGs	0.0542392	Sides	0.385688	Left	0.378137	Left	FALSE	FALSE	FALSE
PF3D7_1210700	NA	conserved Plasmodium protein, unknown function	Not CVGs	-0.210812	Mid	0.239124	Left	0.385492	Left	FALSE	FALSE	FALSE
PF3D7_1114600	NA	conserved Plasmodium protein, unknown function	Not CVGs	-0.385343	Right	-0.229756	Right	0.339784	Sides	FALSE	FALSE	FALSE
PF3D7_0918200	NA	50S ribosomal protein L3, apicoplast, putative	Not CVGs	0.240025	Sides	0.385292	Sides	0.145267	Sides	FALSE	FALSE	FALSE
PF3D7_0531300	NA	conserved Plasmodium protein, unknown function	Not CVGs	-0.125024	Mid	-0.300861	Left	-0.385129	Left	FALSE	FALSE	FALSE
PF3D7_1416600	NA	conserved Plasmodium protein, unknown function	Not CVGs	-0.353682	Right	0.0407824	Mid	0.385124	Right	FALSE	FALSE	FALSE
PF3D7_0220500	HYP	Plasmodium exported protein (hyp2), unknown function	HYP	0.340337	Right	0.0685194	Left	-0.385087	Right	FALSE	FALSE	FALSE
PF3D7_0214800	NA	conserved Plasmodium membrane protein, unknown function	Not CVGs	0.360357	Right	0.385003	Left	0.278824	Left	FALSE	FALSE	FALSE
PF3D7_1040900	RIF	rifin	RIFIN	-0.199325	Sides	0.266096	Left	0.384892	Sides	FALSE	FALSE	FALSE
PF3D7_API00700	NA	tRNA Tyrosine	Not CVGs	0.214001	Left	0.284127	Right	0.3847	Right	FALSE	FALSE	FALSE
PF3D7_1433700	NA	conserved Plasmodium protein, unknown function	Not CVGs	-0.270161	Left	0.19122	Mid	0.384123	Left	FALSE	FALSE	FALSE
PF3D7_0935800	CLAG9	cytoadherence linked asexual protein 9	Other CVGs	0.249972	Mid	-0.227792	Left	-0.384007	Left	FALSE	FALSE	FALSE
PF3D7_1238400	NA	conserved protein, unknown function	Not CVGs	-0.299354	Sides	0.108234	Right	0.383795	Right	TRUE	FALSE	FALSE
PF3D7_1201600	NEK3	NIMA related kinase 3	Not CVGs	-0.340742	Right	0.212701	Left	0.383555	Sides	FALSE	FALSE	FALSE
PF3D7_0828800	GAMA	GPI-anchored micronemal antigen	Not CVGs	0.237767	Right	-0.170856	Sides	-0.383495	Right	FALSE	FALSE	FALSE
PF3D7_1306600	NA	V-type proton ATPase subunit H, putative	Not CVGs	0.383098	Sides	0.349854	Left	-0.0827108	Sides	FALSE	FALSE	FALSE
PF3D7_0933700	NA	conserved Plasmodium protein, unknown function	Not CVGs	0.161447	Left	0.382923	Sides	0.378517	Sides	FALSE	FALSE	FALSE
PF3D7_1016500	PHIST	Plasmodium exported protein (PHISTc), unknown function	PHIST	-0.271631	Right	-0.382841	Right	-0.332227	Mid	TRUE	FALSE	FALSE
PF3D7_0925600	NA	zinc binding protein (Yippee), putative	Not CVGs	0.0843336	Right	0.382632	Mid	0.331446	Mid	FALSE	FALSE	FALSE
PF3D7_1429200	ApiAP2	AP2 domain transcription factor AP2-O3, putative	Not CVGs	-0.370006	Right	-0.38254	Right	0.13369	Left	FALSE	FALSE	FALSE
PF3D7_1241100	PFS2	polyadenylation factor subunit 2, putative	Not CVGs	-0.38214	Right	0.13246	Left	0.269354	Right	FALSE	FALSE	FALSE
PF3D7_0905300	NA	dynein heavy chain, putative	Not CVGs	-0.216195	Sides	0.207045	Right	0.382137	Right	TRUE	FALSE	FALSE
PF3D7_1243300	NA	conserved Plasmodium protein, unknown function	Not CVGs	-0.381554	Right	-0.21362	Right	0.167935	Right	FALSE	FALSE	FALSE
PF3D7_1458900	TVP23	golgi apparatus membrane protein TVP23, putative	Not CVGs	0.201949	Sides	0.381363	Right	0.207609	Right	FALSE	FALSE	FALSE
PF3D7_1238700	NA	BTB/POZ domain-containing protein, putative	Not CVGs	0.293299	Sides	0.242352	Right	-0.381234	Left	FALSE	FALSE	FALSE
PF3D7_1405400	MutS	DNA mismatch repair protein, putative	Not CVGs	-0.11642	Sides	0.291807	Left	0.381026	Left	FALSE	FALSE	FALSE
PF3D7_1147200	NA	tubulin--tyrosine ligase, putative	Other CVGs	0.190077	Left	0.38093	Mid	0.348019	Mid	FALSE	FALSE	FALSE
PF3D7_1141000	NA	conserved Plasmodium protein, unknown function	Not CVGs	-0.344461	Right	0.380828	Mid	0.37133	Right	FALSE	FALSE	FALSE
PF3D7_1418200	NA	conserved Plasmodium protein, unknown function	Not CVGs	-0.348558	Left	-0.174865	Right	0.380553	Left	FALSE	FALSE	FALSE
PF3D7_0501100	HSP40	co-chaperone J domain protein JDP	Not CVGs	0.167307	Left	0.380552	Mid	0.216958	Mid	FALSE	FALSE	FALSE
PF3D7_1202200	PIC	mitochondrial phosphate carrier protein	Not CVGs	-0.103786	Left	-0.38042	Mid	-0.369174	Mid	TRUE	FALSE	FALSE
PF3D7_1319700	NA	protein phosphatase PP2A regulatory subunit A, putative	Not CVGs	-0.146867	Right	0.25897	Mid	0.380329	Mid	FALSE	FALSE	FALSE
PF3D7_0622900	AP2Tel	AP2 domain transcription factor AP2Tel	Not CVGs	0.167089	Mid	-0.213195	Mid	-0.380284	Mid	FALSE	FALSE	FALSE
PF3D7_0515100	ROM9	rhomboid protease ROM9	Not CVGs	0.101367	Left	-0.278782	Left	-0.380149	Left	FALSE	FALSE	FALSE
PF3D7_0513300	PNP	purine nucleoside phosphorylase	Not CVGs	-0.210498	Left	0.17355	Sides	0.379817	Left	FALSE	FALSE	FALSE
PF3D7_1402300	RPN6	26S proteasome regulatory subunit RPN6	Not CVGs	0.323657	Left	0.379805	Left	0.0561477	Left	FALSE	FALSE	FALSE
PF3D7_1334700	MSRP7	MSP7-like protein	Not CVGs	-0.271786	Left	0.107817	Left	0.379603	Left	FALSE	FALSE	FALSE
PF3D7_1367300	NA	conserved Plasmodium protein, unknown function	Not CVGs	0.219706	Right	0.360078	Left	0.379439	Left	FALSE	FALSE	FALSE
PF3D7_0423300	NA	conserved Plasmodium protein, unknown function	Not CVGs	-0.120105	Left	-0.379333	Left	-0.259228	Left	FALSE	FALSE	FALSE
PF3D7_1412700	NA	AAA family ATPase, putative	Not CVGs	-0.200246	Mid	0.259349	Left	0.379183	Left	FALSE	FALSE	FALSE
PF3D7_0809800	NA	conserved Plasmodium protein, unknown function	Not CVGs	-0.378969	Mid	-0.162152	Mid	0.216817	Mid	FALSE	FALSE	FALSE
PF3D7_1401600	PHIST	Plasmodium exported protein (PHISTb), unknown function	PHIST	-0.181192	Sides	-0.225137	Right	-0.378961	Mid	FALSE	FALSE	FALSE
PF3D7_1325000	LSM6	U6 snRNA-associated Sm-like protein LSm6, putative	Not CVGs	-0.223404	Sides	0.155403	Sides	0.378807	Sides	FALSE	FALSE	FALSE
PF3D7_1238000	NA	COPI associated protein, putative	Not CVGs	0.178778	Mid	0.378436	Mid	0.199658	Mid	FALSE	FALSE	FALSE
PF3D7_1312100	NA	GYF domain-containing protein, putative	Not CVGs	-0.167352	Mid	0.302192	Left	0.378377	Mid	FALSE	FALSE	FALSE
PF3D7_1148900	NA	Plasmodium exported protein, unknown function	Not CVGs	0.306785	Mid	0.378094	Right	0.139976	Sides	FALSE	FALSE	FALSE
PF3D7_0707300	RAMA	rhoptry-associated membrane antigen	Not CVGs	0.122431	Mid	-0.332911	Left	-0.378074	Left	FALSE	FALSE	FALSE
PF3D7_1338500	NA	conserved Plasmodium protein, unknown function	Not CVGs	-0.136198	Right	-0.251037	Left	-0.377714	Left	FALSE	FALSE	FALSE
PF3D7_0814100	NA	conserved Plasmodium protein, unknown function	Not CVGs	-0.263329	Right	0.242111	Left	0.377612	Sides	FALSE	FALSE	FALSE
PF3D7_1007300	NA	RING zinc finger protein, putative	Not CVGs	0.377434	Right	-0.0590213	Mid	-0.33899	Right	FALSE	FALSE	FALSE
PF3D7_0916300	NA	conserved Plasmodium protein, unknown function	Not CVGs	0.188748	Left	0.307111	Right	0.3771	Right	FALSE	FALSE	FALSE
PF3D7_1355200	NA	RAP protein, putative	Not CVGs	-0.16263	Right	0.3769	Left	0.281501	Left	FALSE	FALSE	FALSE
PF3D7_0626500	NA	conserved Plasmodium protein, unknown function	Not CVGs	-0.204392	Right	0.376619	Mid	0.375009	Right	FALSE	FALSE	FALSE
PF3D7_1023600	NA	conserved protein, unknown function	Not CVGs	-0.376457	Sides	-0.0891115	Sides	0.287346	Sides	FALSE	FALSE	FALSE
PF3D7_1123900	SNU13	13 kDa ribonucleoprotein-associated protein, putative	Not CVGs	-0.127185	Mid	-0.376335	Right	-0.284286	Right	FALSE	FALSE	FALSE
PF3D7_0729200	AOP	1-cys peroxiredoxin	Not CVGs	0.308529	Left	-0.0677943	Left	-0.376324	Left	FALSE	FALSE	FALSE
PF3D7_1315100	PK9	serine/threonine protein kinase PK9	Not CVGs	-0.235448	Left	0.246681	Mid	0.376015	Mid	FALSE	FALSE	FALSE
PF3D7_1360900	NA	RNA-binding protein, putative	Not CVGs	-0.293941	Mid	-0.375797	Mid	-0.231494	Left	FALSE	FALSE	FALSE
PF3D7_1126100	ATG7	autophagy-related protein 7, putative	Not CVGs	0.245409	Left	0.375613	Left	0.132409	Sides	FALSE	FALSE	FALSE
PF3D7_0212800	MATE	multidrug efflux pump, putative	Not CVGs	-0.165866	Sides	0.258224	Left	0.375445	Sides	FALSE	FALSE	FALSE
PF3D7_1223000	NA	conserved Plasmodium protein, unknown function	Not CVGs	0.374702	Left	0.26395	Mid	-0.240045	Left	FALSE	FALSE	FALSE
PF3D7_0931600	NA	conserved protein, unknown function	Not CVGs	0.289535	Left	0.374322	Mid	0.159006	Mid	FALSE	FALSE	FALSE
PF3D7_0315500	NA	ribosomal protein L47, mitochondrial, putative	Not CVGs	-0.204407	Sides	-0.374287	Left	-0.255892	Left	FALSE	FALSE	FALSE
PF3D7_1226000	NA	conserved protein, unknown function	Not CVGs	-0.117514	Right	-0.374168	Sides	-0.316844	Sides	FALSE	FALSE	FALSE
PF3D7_1214500	NA	conserved Plasmodium protein, unknown function	Not CVGs	0.129404	Mid	0.373763	Mid	0.244359	Mid	FALSE	FALSE	FALSE
PF3D7_0902000	FIKK9.1	serine/threonine protein kinase, FIKK family	FIKK	-0.181805	Mid	0.228673	Left	0.373741	Mid	FALSE	FALSE	FALSE
PF3D7_0207500	SERA6	serine repeat antigen 6	Not CVGs	-0.0830299	Sides	-0.373619	Left	-0.368226	Left	FALSE	FALSE	FALSE
PF3D7_1346800	P47	6-cysteine protein P47	Other CVGs	0.202518	Sides	-0.373613	Mid	-0.228521	Mid	TRUE	FALSE	FALSE
PF3D7_1431900	ISC3	inner membrane complex suture component, putative	Not CVGs	-0.139164	Sides	0.280781	Right	0.373301	Sides	FALSE	FALSE	FALSE
PF3D7_1201700	NA	conserved Plasmodium membrane protein, unknown function	Not CVGs	-0.199893	Left	-0.373004	Left	-0.17311	Left	FALSE	FALSE	FALSE
PF3D7_1208300	NA	acyl carrier protein, mitochondrial, putative	Not CVGs	0.357172	Left	-0.0666349	Right	-0.373004	Left	FALSE	FALSE	FALSE
PF3D7_1428000	NA	conserved Plasmodium membrane protein, unknown function	Not CVGs	0.122632	Sides	0.372771	Sides	0.250139	Sides	FALSE	FALSE	FALSE
PF3D7_0601900	NA	conserved Plasmodium protein, unknown function	Not CVGs	0.372765	Mid	0.198981	Mid	-0.173784	Mid	FALSE	FALSE	FALSE
PF3D7_1102700	ETRAMP11.1	early transcribed membrane protein 11.1	Not CVGs	-0.30568	Sides	0.148129	Left	0.37275	Sides	FALSE	FALSE	FALSE
PF3D7_1410300	NA	WD repeat-containing protein, putative	Not CVGs	-0.158097	Left	0.214453	Left	0.37255	Left	FALSE	FALSE	FALSE
PF3D7_0113700	HSP40	heat shock protein 40, type II	Other CVGs	0.363812	Left	0.14452	Right	-0.372512	Left	FALSE	FALSE	FALSE
PF3D7_1335900	TRAP	thrombospondin-related anonymous protein	Not CVGs	-0.35855	Right	-0.137186	Left	0.37239	Right	FALSE	FALSE	FALSE
PF3D7_1242500	NA	conserved protein, unknown function	Not CVGs	0.2321	Left	0.372262	Left	0.141809	Mid	FALSE	FALSE	FALSE
PF3D7_0823100	NA	RWD domain-containing protein, putative	Not CVGs	0.190977	Sides	0.371824	Left	0.249318	Left	FALSE	FALSE	FALSE
PF3D7_1216700	PLP2	perforin-like protein 2	Not CVGs	-0.371452	Right	-0.129012	Right	0.313674	Sides	TRUE	FALSE	FALSE
PF3D7_0831000	GEXP09	Plasmodium exported protein (PHISTb), unknown function	PHIST	0.290252	Mid	0.371152	Right	0.218601	Sides	FALSE	FALSE	FALSE
PF3D7_1432700	NA	protein-L-isoaspartate(D-aspartate) O-methyltransferase, putative	Not CVGs	0.228402	Right	0.22584	Left	0.370781	Left	FALSE	FALSE	FALSE
PF3D7_0913400	NA	conserved Plasmodium protein, unknown function	Not CVGs	0.0983688	Sides	0.370673	Sides	0.272304	Sides	FALSE	FALSE	FALSE
PF3D7_1334900	NA	MSP7-like protein, fragment, pseudogene	Not CVGs	0.370223	Mid	0.366459	Left	-0.109323	Right	FALSE	FALSE	FALSE
PF3D7_0207400	SERA7	serine repeat antigen 7	Not CVGs	-0.0994069	Sides	-0.370062	Left	-0.346668	Left	FALSE	FALSE	FALSE
PF3D7_0304300	NA	conserved Plasmodium protein, unknown function	Not CVGs	-0.227381	Mid	0.276075	Left	0.370033	Left	FALSE	FALSE	FALSE
PF3D7_1348800	NA	E1-E2 ATPase, putative	Not CVGs	-0.260919	Right	-0.369998	Right	0.220608	Left	TRUE	FALSE	FALSE
PF3D7_0111000	NA	kinesin-8B, putative	Not CVGs	-0.133154	Mid	0.236533	Mid	0.369687	Mid	FALSE	FALSE	FALSE
PF3D7_0201600	RLP1	PHISTb domain-containing RESA-like protein 1	PHIST	0.276024	Right	0.369682	Right	0.137168	Sides	FALSE	FALSE	FALSE
PF3D7_0411900	NA	DNA polymerase alpha catalytic subunit A	Not CVGs	-0.194125	Left	-0.369634	Left	-0.175509	Left	TRUE	FALSE	FALSE
PF3D7_0211400	KASIII	beta-ketoacyl-ACP synthase III	Not CVGs	0.0980213	Mid	0.369358	Mid	0.271337	Mid	FALSE	FALSE	FALSE
PF3D7_0311600	OST1	dolichyl-diphosphooligosaccharide--protein glycosyltransferase subunit OST1, putative	Not CVGs	0.270456	Sides	0.368884	Sides	0.15721	Left	FALSE	FALSE	FALSE
PF3D7_1242000	QSOX	sulfhydryl oxidase, putative	Not CVGs	0.13731	Mid	0.368739	Left	0.280225	Left	FALSE	FALSE	FALSE
PF3D7_0321300	NA	conserved Plasmodium protein, unknown function	Not CVGs	-0.0957905	Mid	0.333384	Right	0.368697	Right	FALSE	FALSE	FALSE
PF3D7_API03800	ORF79	probable protein, unknown function	Not CVGs	-0.237098	Mid	-0.36861	Mid	-0.227558	Left	FALSE	FALSE	FALSE
PF3D7_1026600	NA	conserved Plasmodium protein, unknown function	Not CVGs	-0.0892366	Left	0.279289	Left	0.368525	Left	FALSE	FALSE	FALSE
PF3D7_1252800	PHIST	Plasmodium exported protein (PHISTb), unknown function	PHIST	0.17032	Left	-0.197829	Left	-0.368149	Left	FALSE	FALSE	FALSE
PF3D7_1327100	NA	conserved protein, unknown function	Not CVGs	-0.230088	Left	0.137801	Left	0.367888	Left	FALSE	FALSE	FALSE
PF3D7_1349700	NA	peptidase, putative	Not CVGs	0.367634	Left	0.316516	Left	0.22164	Right	FALSE	FALSE	FALSE
PF3D7_1333100	NA	conserved Plasmodium protein, unknown function	Not CVGs	-0.136387	Right	0.367528	Left	0.361596	Mid	FALSE	FALSE	FALSE
PF3D7_1246500	NA	methyltransferase, putative	Not CVGs	-0.280646	Mid	0.114879	Left	0.367436	Left	FALSE	FALSE	FALSE
PF3D7_0628900	NA	RAP protein, putative	Not CVGs	-0.281635	Right	0.262855	Left	0.367134	Left	FALSE	FALSE	FALSE
PF3D7_1350000	NA	conserved Plasmodium protein, unknown function	Not CVGs	0.344132	Mid	0.366896	Sides	0.256446	Sides	FALSE	FALSE	FALSE
PF3D7_0323300	NA	conserved protein, unknown function	Not CVGs	-0.0941203	Right	0.351792	Mid	0.366792	Mid	FALSE	FALSE	FALSE
PF3D7_0700100	VAR	erythrocyte membrane protein 1, PfEMP1	VAR	-0.366356	Left	-0.144499	Left	0.353695	Sides	FALSE	FALSE	FALSE
PF3D7_1211100	NA	HSP20-like chaperone, putative	Not CVGs	-0.341926	Right	-0.181401	Sides	0.366088	Right	FALSE	FALSE	FALSE
PF3D7_1226600	PCNA2	proliferating cell nuclear antigen 2	Not CVGs	-0.0978643	Sides	0.267994	Sides	0.365858	Sides	FALSE	FALSE	FALSE
PF3D7_1322800	NA	conserved protein, unknown function	Not CVGs	-0.193267	Mid	0.219088	Left	0.365467	Mid	TRUE	FALSE	FALSE
PF3D7_0605000	NA	50S ribosomal protein L24, putative	Not CVGs	-0.36545	Mid	-0.191504	Mid	0.173946	Mid	FALSE	FALSE	FALSE
PF3D7_1221400	IMC1h	inner membrane complex protein 1h, putative	Not CVGs	-0.243684	Right	0.261219	Left	0.365389	Right	FALSE	FALSE	FALSE
PF3D7_1324300	NA	conserved Plasmodium membrane protein, unknown function	Not CVGs	-0.208292	Left	0.156935	Left	0.365226	Left	FALSE	FALSE	FALSE
PF3D7_0215300	ACS8	acyl-CoA synthetase	Other CVGs	0.292506	Left	0.365114	Sides	0.326283	Right	FALSE	FALSE	FALSE
PF3D7_1235400	NA	tetQ family GTPase, putative	Not CVGs	0.169626	Left	0.365104	Left	0.195677	Sides	FALSE	FALSE	FALSE
PF3D7_0813100	NA	conserved Plasmodium protein, unknown function	Not CVGs	0.340778	Mid	0.365098	Left	0.0628322	Left	FALSE	FALSE	FALSE
PF3D7_1136900	SUB2	subtilisin-like protease 2	Not CVGs	0.146508	Sides	0.364793	Left	0.251935	Left	FALSE	FALSE	FALSE
PF3D7_1401900	NA	conserved protein, unknown function	Not CVGs	-0.260848	Mid	-0.15507	Sides	0.364335	Mid	FALSE	FALSE	FALSE
PF3D7_0301400	NA	Plasmodium exported protein, unknown function	Not CVGs	0.364177	Left	0.329439	Mid	0.185972	Right	FALSE	FALSE	FALSE
PF3D7_1475300	COX11	cytochrome c oxidase assembly protein COX11, putative	Not CVGs	0.314576	Right	-0.065348	Sides	-0.364102	Right	FALSE	FALSE	FALSE
PF3D7_0727500	NA	mTERF domain-containing protein, putative	Not CVGs	0.364064	Left	0.168972	Mid	-0.30679	Left	FALSE	FALSE	FALSE
PF3D7_0818100	NA	zinc finger protein, putative	Not CVGs	0.360222	Sides	-0.14018	Right	-0.363852	Sides	FALSE	FALSE	FALSE
PF3D7_1220000	NA	zinc finger protein, putative	Not CVGs	0.128069	Sides	0.363844	Mid	0.270665	Mid	TRUE	FALSE	FALSE
PF3D7_1305200	ApiAP2	AP2 domain transcription factor, putative	Not CVGs	-0.209662	Sides	-0.363747	Left	0.213142	Right	FALSE	FALSE	FALSE
PF3D7_0811300	CAF1	CCR4-associated factor 1	Not CVGs	0.153809	Right	0.363669	Mid	0.270134	Mid	FALSE	FALSE	FALSE
PF3D7_0621200	PDX1	pyridoxine biosynthesis protein PDX1	Not CVGs	0.284212	Right	-0.17802	Mid	-0.363549	Mid	FALSE	FALSE	FALSE
PF3D7_1129600	NA	phosphatidylinositol-4-phosphate 5-kinase, putative	Not CVGs	-0.363364	Mid	-0.0953556	Sides	0.362877	Mid	FALSE	FALSE	FALSE
PF3D7_1032400	PIGA	phosphatidylinositol N-acetylglucosaminyltransferase subunit A, putative	Not CVGs	-0.0854611	Left	0.322371	Mid	0.363176	Left	FALSE	FALSE	FALSE
PF3D7_0626600	NA	conserved Plasmodium protein, unknown function	Not CVGs	-0.150647	Sides	0.293702	Left	0.363026	Left	FALSE	FALSE	FALSE
PF3D7_1406000	RBM8A	RNA-binding protein 8A, putative	Not CVGs	0.214716	Left	0.362987	Left	0.148272	Left	FALSE	FALSE	FALSE
PF3D7_1014400	MRK	MO15-related protein kinase	Not CVGs	0.362975	Right	0.309955	Mid	0.190896	Mid	FALSE	FALSE	FALSE
PF3D7_1027300	nPrx	peroxiredoxin	Not CVGs	-0.201895	Mid	0.362913	Sides	0.303513	Sides	FALSE	FALSE	FALSE
PF3D7_0811000	CUL1	cullin-1, putative	Not CVGs	0.244689	Sides	0.362893	Left	0.1891	Left	FALSE	FALSE	FALSE
PF3D7_0602500	NA	geranylgeranyl transferase type-2 subunit beta, putative	Not CVGs	0.232927	Sides	0.362831	Sides	0.170861	Left	FALSE	FALSE	FALSE
PF3D7_1432900	NA	SF-assemblin, putative	Not CVGs	0.0953737	Sides	0.362622	Left	0.309064	Left	FALSE	FALSE	FALSE
PF3D7_API04900	NA	large subunit ribosomal RNA	Not CVGs	0.153855	Left	0.362468	Left	0.258159	Right	FALSE	FALSE	FALSE
PF3D7_1429300	NA	CPW-WPC family protein	Not CVGs	-0.267663	Right	-0.362229	Sides	-0.32657	Left	FALSE	FALSE	FALSE
PF3D7_1307100	UTP6	U3 small nucleolar RNA-associated protein 6, putative	Not CVGs	-0.362117	Right	-0.201209	Right	0.237702	Sides	FALSE	FALSE	FALSE
PF3D7_1464300	NA	conserved Plasmodium protein, unknown function	Not CVGs	0.189553	Sides	0.362067	Sides	0.251836	Right	FALSE	FALSE	FALSE
PF3D7_1134700	RPA2	DNA-directed RNA polymerase I subunit RPA2, putative	Not CVGs	0.361838	Mid	0.235786	Mid	-0.126052	Mid	FALSE	FALSE	FALSE
PF3D7_0713800	NELFA	negative elongation factor A, putative	Not CVGs	0.230737	Left	0.361784	Left	0.131047	Left	FALSE	FALSE	FALSE
PF3D7_1245400	NA	50S ribosomal protein L3, mitochondrial, putative	Not CVGs	-0.153253	Mid	-0.361546	Sides	-0.354992	Sides	FALSE	FALSE	FALSE
PF3D7_API04400	rpoB	DNA-directed RNA polymerase subunit beta, putative	Not CVGs	0.217091	Right	0.361429	Mid	0.248322	Left	FALSE	FALSE	FALSE
PF3D7_0924600	NA	conserved Plasmodium protein, unknown function	Not CVGs	-0.361422	Left	-0.111429	Mid	0.288622	Sides	TRUE	FALSE	FALSE
PF3D7_0922900	FabG	3-oxoacyl-[acyl-carrier-protein] reductase	Not CVGs	-0.108628	Right	0.361319	Left	0.332726	Sides	TRUE	FALSE	FALSE
PF3D7_0403000	NA	tRNA Asparagine	Not CVGs	0.361309	Left	0.302052	Sides	-0.347445	Left	FALSE	FALSE	FALSE
PF3D7_0316300	PPase	inorganic pyrophosphatase	Not CVGs	0.242865	Left	-0.118154	Left	-0.361018	Left	FALSE	FALSE	FALSE
PF3D7_1442400	KIC9	protein KIC9	Not CVGs	0.155468	Mid	-0.206917	Left	-0.360927	Left	FALSE	FALSE	FALSE
PF3D7_1234600	TOC75	protein TOC75, putative	Not CVGs	0.360905	Left	0.348302	Left	0.179795	Right	FALSE	FALSE	FALSE
PF3D7_1124600	EK	ethanolamine kinase	Not CVGs	0.182355	Sides	0.214119	Mid	0.360631	Mid	FALSE	FALSE	FALSE
PF3D7_0518000	NA	NOSIP domain-containing protein, putative	Not CVGs	-0.242313	Right	-0.360474	Right	-0.156477	Mid	FALSE	FALSE	FALSE
PF3D7_0203500	NA	tRNA Glutamine	Not CVGs	0.126504	Left	0.360292	Sides	0.348805	Sides	FALSE	FALSE	FALSE
PF3D7_0114000	EPF1	exported protein family 1	Other CVGs	-0.2774	Right	0.303976	Left	0.360231	Sides	TRUE	FALSE	FALSE
PF3D7_0903700	NA	alpha tubulin 1	Not CVGs	0.166162	Left	0.360219	Left	0.194057	Left	TRUE	FALSE	FALSE
PF3D7_1218100	NA	conserved Plasmodium protein, unknown function	Not CVGs	-0.151439	Left	-0.360125	Left	0.254121	Right	FALSE	FALSE	FALSE
PF3D7_0820600	NA	conserved protein, unknown function	Not CVGs	0.0807559	Left	0.337658	Right	0.359763	Right	FALSE	FALSE	FALSE
PF3D7_1217100	SPO11	meiotic recombination protein SPO11, putative	Not CVGs	0.0910868	Left	0.359591	Left	0.307325	Sides	FALSE	FALSE	FALSE
PF3D7_1114800	G3PDH	glycerol-3-phosphate dehydrogenase, putative	Not CVGs	0.183	Left	0.215517	Right	-0.359125	Left	FALSE	FALSE	FALSE
PF3D7_0911000	NA	phosphatidylinositol N-acetylglucosaminyltransferase, putative	Not CVGs	0.306772	Sides	0.35895	Left	0.197684	Left	FALSE	FALSE	FALSE
PF3D7_0630400	NA	conserved Plasmodium protein, unknown function	Not CVGs	0.16634	Mid	0.358767	Mid	0.192427	Mid	FALSE	FALSE	FALSE
PF3D7_API03400	NA	tRNA Tryptophan	Not CVGs	0.342186	Left	0.35875	Mid	-0.224307	Sides	FALSE	FALSE	FALSE
PF3D7_1474400	NA	conserved Plasmodium protein, unknown function	Not CVGs	-0.291096	Right	-0.114033	Sides	0.358559	Right	FALSE	FALSE	FALSE
PF3D7_0926700	NADSYN	glutamine-dependent NAD( ) synthetase, putative	Not CVGs	-0.18509	Right	0.25945	Left	0.358102	Left	FALSE	FALSE	FALSE
PF3D7_0813800	GMD	GDP-mannose 4,6-dehydratase	Not CVGs	0.0649469	Right	0.358013	Left	0.303148	Left	FALSE	FALSE	FALSE
PF3D7_0936000	REX2	ring-exported protein 2	Not CVGs	0.357995	Mid	0.340588	Mid	0.14783	Sides	FALSE	FALSE	FALSE
PF3D7_0825000	NA	conserved Plasmodium protein, unknown function	Not CVGs	-0.357936	Mid	-0.112604	Mid	0.294613	Left	FALSE	FALSE	FALSE
PF3D7_1008200	NA	flap endonuclease, putative	Not CVGs	0.35762	Left	0.280143	Left	0.189036	Right	FALSE	FALSE	FALSE
PF3D7_1203100	NA	conserved Plasmodium protein, unknown function	Not CVGs	0.201511	Right	0.357303	Sides	0.181748	Left	FALSE	FALSE	FALSE
PF3D7_0411200	NA	PP-loop family protein, putative	Not CVGs	-0.134393	Left	0.222872	Left	0.357265	Left	FALSE	FALSE	FALSE
PF3D7_1414000	RPN13	26S proteasome regulatory subunit RPN13, putative	Not CVGs	0.357243	Sides	0.135649	Sides	-0.221594	Sides	FALSE	FALSE	FALSE
PF3D7_1348500	NA	TBC domain protein, putative	Not CVGs	0.119402	Sides	-0.242482	Left	-0.357235	Sides	FALSE	FALSE	FALSE
PF3D7_1246900	PKB	RAC-beta serine/threonine protein kinase	Not CVGs	-0.184503	Mid	0.172635	Mid	0.357138	Mid	FALSE	FALSE	FALSE
PF3D7_0730100	NA	tRNA pseudouridine synthase D, putative	Not CVGs	0.129727	Left	0.357068	Sides	0.241735	Sides	FALSE	FALSE	FALSE
PF3D7_0418600	NA	regulator of chromosome condensation, putative	Not CVGs	-0.284694	Mid	-0.356934	Right	-0.162993	Right	FALSE	FALSE	FALSE
PF3D7_0524500	NA	conserved Plasmodium protein, unknown function	Not CVGs	-0.263508	Left	0.19555	Sides	0.35692	Left	FALSE	FALSE	FALSE
PF3D7_0716500	NA	conserved Plasmodium protein, unknown function	Not CVGs	-0.121699	Left	0.235143	Left	0.356842	Left	FALSE	FALSE	FALSE
PF3D7_0503900	NA	conserved Plasmodium protein, unknown function	Not CVGs	-0.144335	Left	0.236056	Sides	0.356725	Sides	FALSE	FALSE	FALSE
PF3D7_1221700	NA	FbpA domain protein, putative	Not CVGs	0.177591	Left	0.356469	Left	0.178878	Left	FALSE	FALSE	FALSE
PF3D7_0317900	NA	conserved protein, unknown function	Not CVGs	0.157902	Sides	0.356301	Left	0.219542	Left	FALSE	FALSE	FALSE
PF3D7_0614700	NA	F-box protein FBXO6, putative	Not CVGs	0.356171	Right	0.182487	Right	-0.214407	Mid	FALSE	FALSE	FALSE
PF3D7_0726700	NA	conserved Plasmodium protein, unknown function	Not CVGs	-0.295366	Mid	-0.355976	Mid	0.245372	Sides	FALSE	FALSE	FALSE
PF3D7_1475600	BDP4	bromodomain protein 4, putative	Not CVGs	0.25723	Mid	-0.173932	Sides	-0.35595	Right	FALSE	FALSE	FALSE
PF3D7_0311400	PKRP	kinase-related protein PKRP, putative	Not CVGs	0.314917	Left	0.348872	Right	0.355805	Right	FALSE	FALSE	FALSE
PF3D7_1133400	AMA1	apical membrane antigen 1	Not CVGs	0.355566	Right	0.0940223	Right	-0.306441	Mid	FALSE	FALSE	FALSE
PF3D7_0525400	NA	7-helix-1 protein	Not CVGs	0.17391	Left	0.355564	Left	0.260547	Mid	FALSE	FALSE	FALSE
PF3D7_1446100	NA	conserved Plasmodium protein, unknown function	Not CVGs	0.180331	Mid	0.297118	Sides	0.355211	Sides	FALSE	FALSE	FALSE
PF3D7_0817700	RON5	rhoptry neck protein 5	Not CVGs	0.109937	Right	-0.349088	Left	-0.355198	Mid	FALSE	FALSE	FALSE
PF3D7_1343500	NA	conserved protein, unknown function	Not CVGs	-0.160105	Right	0.300052	Left	0.355196	Sides	FALSE	FALSE	FALSE
PF3D7_0204300	NA	conserved Plasmodium protein, unknown function	Not CVGs	-0.215763	Mid	0.16525	Left	0.355065	Left	FALSE	FALSE	FALSE
PF3D7_1107800	ApiAP2	AP2 domain transcription factor, putative	Not CVGs	0.102432	Right	-0.312783	Left	-0.354764	Mid	FALSE	FALSE	FALSE
PF3D7_1213200	MED18	mediator of RNA polymerase II transcription subunit 18, putative	Not CVGs	-0.169173	Mid	0.277983	Left	0.35471	Left	FALSE	FALSE	FALSE
PF3D7_0805500	NA	conserved Plasmodium protein, unknown function	Not CVGs	0.18772	Sides	0.354466	Sides	0.219296	Left	FALSE	FALSE	FALSE
PF3D7_0826900	NA	conserved Plasmodium protein, unknown function	Not CVGs	-0.127765	Right	0.354268	Left	0.327636	Left	FALSE	FALSE	FALSE
PF3D7_0205600	NA	conserved Plasmodium protein, unknown function	Not CVGs	0.297381	Mid	0.35423	Mid	-0.13535	Right	FALSE	FALSE	FALSE
PF3D7_0618000	NA	conserved Plasmodium membrane protein, unknown function	Not CVGs	0.201935	Mid	-0.243457	Left	-0.354201	Mid	FALSE	FALSE	FALSE
PF3D7_0109000	PHIL1	photosensitized INA-labeled protein PHIL1	Not CVGs	0.218058	Mid	0.354084	Left	-0.315019	Right	TRUE	FALSE	FALSE
PF3D7_0815800	VPS9	vacuolar protein sorting-associated protein 9, putative	Not CVGs	-0.125415	Mid	-0.353321	Left	-0.353792	Left	FALSE	FALSE	FALSE
PF3D7_1209300	TRZ	telomere repeat-binding zinc finger protein	Not CVGs	-0.19667	Left	-0.353722	Left	-0.157052	Left	FALSE	FALSE	FALSE
PF3D7_1435000	COX15	cytochrome c oxidase assembly protein COX15, putative	Not CVGs	0.222314	Left	-0.237884	Sides	-0.353626	Sides	FALSE	FALSE	FALSE
PF3D7_1323000	FabZ	beta-hydroxyacyl-ACP dehydratase	Not CVGs	0.353624	Left	0.263451	Sides	-0.131323	Mid	FALSE	FALSE	FALSE
PF3D7_1479700	RIF	rifin	RIFIN	0.145656	Left	0.315359	Right	0.353568	Right	FALSE	FALSE	FALSE
PF3D7_1322600	NA	conserved Plasmodium protein, unknown function	Not CVGs	0.312478	Sides	0.353518	Mid	-0.22978	Sides	FALSE	FALSE	FALSE
PF3D7_0106600	NA	conserved Plasmodium protein, unknown function	Not CVGs	-0.229741	Right	0.217688	Mid	0.353418	Right	FALSE	FALSE	FALSE
PF3D7_1307500	NA	conserved Plasmodium protein, unknown function	Not CVGs	0.11399	Sides	0.353288	Left	0.289018	Left	FALSE	FALSE	FALSE
PF3D7_1430700	GDH2	NADP-specific glutamate dehydrogenase	Not CVGs	-0.325495	Mid	0.267466	Left	0.353261	Left	FALSE	FALSE	FALSE
PF3D7_1372700	RIF	rifin	RIFIN	0.116249	Mid	-0.353176	Left	-0.27532	Left	FALSE	FALSE	FALSE
PF3D7_0825100	NA	ankyrin-repeat protein, putative	Not CVGs	0.352986	Mid	-0.341312	Sides	-0.335202	Sides	FALSE	FALSE	FALSE
PF3D7_1318200	G3PAT	glycerol-3-phosphate 1-O-acyltransferase	Not CVGs	-0.352951	Right	0.221699	Mid	0.294405	Right	FALSE	FALSE	FALSE
PF3D7_0510000	NA	conserved Plasmodium protein, unknown function	Not CVGs	-0.24059	Mid	0.298746	Sides	0.352932	Left	FALSE	FALSE	FALSE
PF3D7_0305400	NA	conserved protein, unknown function	Not CVGs	-0.352718	Mid	0.254188	Sides	0.348942	Sides	FALSE	FALSE	FALSE
PF3D7_1137500	NA	ribosomal protein S14, apicoplast, putative	Not CVGs	0.247547	Left	0.352115	Left	0.104568	Left	FALSE	FALSE	FALSE
PF3D7_0201800	KAHsp40	knob associated heat shock protein 40	Not CVGs	0.259057	Mid	-0.15894	Left	-0.352052	Left	FALSE	FALSE	FALSE
PF3D7_0819500	NA	conserved protein, unknown function	Not CVGs	0.267576	Sides	0.351991	Left	-0.236961	Right	TRUE	FALSE	FALSE
PF3D7_1105500	CEN4	centrin-4	Not CVGs	-0.15502	Left	0.196877	Left	0.351898	Left	FALSE	FALSE	FALSE
PF3D7_0612000	NA	conserved Plasmodium protein, unknown function	Not CVGs	-0.311738	Mid	0.186138	Sides	0.351847	Left	FALSE	FALSE	FALSE
PF3D7_1469700	MED6	mediator of RNA polymerase II transcription subunit 6, putative	Not CVGs	-0.101834	Left	0.351843	Sides	0.344547	Sides	FALSE	FALSE	FALSE
PF3D7_1340700	RAB11b	ras-related protein Rab-11B	Not CVGs	-0.268446	Right	-0.351836	Mid	-0.17121	Mid	FALSE	FALSE	FALSE
PF3D7_0302100	SRPK1	serine/threonine protein kinase	FIKK	-0.311129	Right	0.0405754	Right	0.351704	Right	FALSE	FALSE	FALSE
PF3D7_0202000	KAHRP	knob-associated histidine-rich protein	Not CVGs	-0.301854	Left	-0.351703	Left	-0.0498495	Left	FALSE	FALSE	FALSE
PF3D7_0528300	NA	conserved protein, unknown function	Not CVGs	0.239952	Mid	0.351617	Mid	0.128353	Sides	FALSE	FALSE	FALSE
PF3D7_0509600	AsnRS	asparagine--tRNA ligase	Not CVGs	-0.328194	Left	-0.141758	Mid	0.351356	Left	FALSE	FALSE	FALSE
PF3D7_1302400	NA	conserved protein, unknown function	Not CVGs	0.147362	Mid	0.351205	Mid	0.203844	Mid	FALSE	FALSE	FALSE
PF3D7_1102300	NA	Plasmodium exported protein, unknown function	Other CVGs	-0.0571504	Left	0.293913	Left	0.351064	Left	FALSE	FALSE	FALSE
PF3D7_1002200	PArt	tryptophan-rich antigen 3	Not CVGs	0.090046	Sides	-0.260979	Sides	-0.351025	Sides	TRUE	FALSE	FALSE
PF3D7_1214600	NA	adrenodoxin-type ferredoxin, putative	Not CVGs	0.143295	Mid	0.350945	Left	0.310203	Left	FALSE	FALSE	FALSE
PF3D7_1332200	NA	conserved protein, unknown function	Not CVGs	0.151676	Right	-0.199217	Right	-0.350893	Right	FALSE	FALSE	FALSE
PF3D7_0613800	ApiAP2	AP2 domain transcription factor, putative	Not CVGs	-0.199868	Left	-0.350441	Left	-0.150573	Left	TRUE	FALSE	FALSE
PF3D7_1451600	LAP5	LCCL domain-containing protein	Not CVGs	-0.0868416	Right	0.350146	Mid	0.350293	Right	TRUE	FALSE	FALSE
PF3D7_1313300	NA	peptidyl-prolyl cis-trans isomerase, putative	Not CVGs	-0.11431	Mid	-0.349972	Sides	-0.304309	Sides	FALSE	FALSE	FALSE
PF3D7_1447800	NA	calponin homology domain-containing protein, putative	Other CVGs	-0.140287	Right	0.273808	Left	0.349832	Sides	FALSE	FALSE	FALSE
PF3D7_0801900	LSD2	lysine-specific histone demethylase, putative	Not CVGs	-0.239924	Right	0.22782	Left	0.349447	Mid	TRUE	FALSE	FALSE
PF3D7_0910400	NA	selenide water dikinase, putative	Not CVGs	-0.0655982	Right	0.297019	Left	0.349242	Left	FALSE	FALSE	FALSE
PF3D7_1200300	RIF	rifin	RIFIN	0.302216	Sides	0.349158	Right	0.254699	Right	FALSE	FALSE	FALSE
PF3D7_1028100	PPO	protoporphyrinogen oxidase	Not CVGs	0.0935571	Right	0.349009	Sides	0.34689	Sides	FALSE	FALSE	FALSE
PF3D7_1027200	NA	ribosomal protein S22, mitochondrial, putative	Not CVGs	0.348849	Sides	0.339241	Sides	0.0432236	Left	FALSE	FALSE	FALSE
PF3D7_1246400	MTIP	myosin A-tail interacting protein	Not CVGs	0.148091	Left	-0.317233	Mid	-0.348778	Mid	FALSE	FALSE	FALSE
PF3D7_1305500	MKP1	mitogen-activated protein kinase phosphatase 1, putative	Not CVGs	0.268116	Mid	0.347968	Mid	0.320234	Left	FALSE	FALSE	FALSE
PF3D7_0407600	NA	conserved Plasmodium protein, unknown function	Not CVGs	-0.234826	Sides	-0.347643	Left	-0.336509	Left	FALSE	FALSE	FALSE
PF3D7_0213000	NA	conserved protein, unknown function	Not CVGs	0.347635	Sides	0.346973	Left	-0.147855	Right	FALSE	FALSE	FALSE
PF3D7_1347300	NA	conserved Plasmodium membrane protein, unknown function	Not CVGs	0.263032	Sides	0.347465	Left	0.130602	Left	FALSE	FALSE	FALSE
PF3D7_0418500	BET3	trafficking protein particle complex subunit 3, putative	Not CVGs	-0.0742538	Sides	0.319081	Left	0.347379	Left	FALSE	FALSE	FALSE
PF3D7_1334100	NA	conserved protein, unknown function	Not CVGs	0.202826	Left	0.347164	Left	0.144337	Left	FALSE	FALSE	FALSE
PF3D7_1470500	PDEdelta	cGMP-specific 3',5'-cyclic phosphodiesterase delta	Not CVGs	-0.191235	Right	0.287112	Left	0.347114	Left	TRUE	FALSE	FALSE
PF3D7_1011500	NA	conserved protein, unknown function	Not CVGs	-0.347077	Right	-0.161644	Right	0.232426	Sides	TRUE	FALSE	FALSE
PF3D7_0727000	VPS53	vacuolar protein sorting-associated protein 53, putative	Not CVGs	0.103257	Sides	0.346982	Sides	0.279551	Right	FALSE	FALSE	FALSE
PF3D7_0809200	pfa55-14	asparagine-rich antigen Pfa55-14	Not CVGs	0.291114	Mid	0.346522	Left	0.31985	Sides	FALSE	FALSE	FALSE
PF3D7_0219700	GEXP20	Plasmodium exported protein (PHISTc), unknown function	PHIST	-0.293467	Left	-0.182257	Mid	0.346509	Left	FALSE	FALSE	FALSE
PF3D7_1224100	NA	conserved protein, unknown function	Not CVGs	0.248002	Left	-0.103133	Sides	-0.346389	Sides	FALSE	FALSE	FALSE
PF3D7_0404000	NA	conserved Plasmodium protein, unknown function	Not CVGs	0.345764	Left	0.307987	Left	-0.13653	Mid	FALSE	FALSE	FALSE
PF3D7_0806900	NA	conserved protein, unknown function	Not CVGs	0.049373	Left	0.345561	Left	0.296188	Left	FALSE	FALSE	FALSE
PF3D7_0829600	ETRAMP8	early transcribed membrane protein 8	Not CVGs	-0.345398	Right	-0.161557	Sides	0.239695	Right	TRUE	FALSE	FALSE
PF3D7_1468300	LRR14.1	leucine-rich repeat protein	Not CVGs	0.0314288	Right	0.32311	Left	0.345331	Left	FALSE	FALSE	FALSE
PF3D7_0408600	SIAP1	sporozoite invasion-associated protein 1	Not CVGs	-0.217238	Right	0.30264	Sides	0.345095	Sides	FALSE	FALSE	FALSE
PF3D7_1005800	NA	conserved Plasmodium membrane protein, unknown function	Not CVGs	0.152367	Left	0.344711	Sides	0.204853	Sides	FALSE	FALSE	FALSE
PF3D7_0814200	ALBA1	DNA/RNA-binding protein Alba 1	Not CVGs	-0.129107	Mid	0.24879	Left	0.344665	Mid	FALSE	FALSE	FALSE
PF3D7_1471900	NA	conserved Plasmodium protein, unknown function	Not CVGs	-0.119611	Mid	0.231341	Sides	0.344648	Left	FALSE	FALSE	FALSE
PF3D7_1202300	NA	dynein heavy chain, putative	Not CVGs	-0.344526	Right	0.165217	Left	0.343563	Right	TRUE	FALSE	FALSE
PF3D7_0826400	CPT	cis-prenyltransferase	Not CVGs	-0.169969	Mid	0.311066	Sides	0.344517	Left	FALSE	FALSE	FALSE
PF3D7_0105100	NA	conserved Apicomplexan protein, unknown function	Not CVGs	-0.0981371	Right	0.250819	Mid	0.344397	Mid	FALSE	FALSE	FALSE
PF3D7_0221700	NA	Plasmodium exported protein, unknown function	Other CVGs	0.127348	Mid	0.344278	Mid	0.21693	Mid	FALSE	FALSE	FALSE
PF3D7_API04700	SUFB	iron-sulfur cluster assembly protein SufB	Not CVGs	0.303168	Left	0.344049	Left	0.0408813	Left	FALSE	FALSE	FALSE
PF3D7_1011300	ARV1	protein ARV1, putative	Not CVGs	-0.141239	Sides	0.245389	Left	0.343746	Left	FALSE	FALSE	FALSE
PF3D7_0204600	NA	5'-3' exonuclease, putative	Not CVGs	0.173703	Sides	0.343725	Left	0.203189	Left	FALSE	FALSE	FALSE
PF3D7_API02700	RPS12	apicoplast ribosomal protein S12	Not CVGs	0.251638	Sides	0.343325	Left	0.151673	Mid	FALSE	FALSE	FALSE
PF3D7_0312500	MFR3	major facilitator superfamily-related transporter, putative	Not CVGs	0.175366	Right	0.343303	Sides	0.215594	Sides	FALSE	FALSE	FALSE
PF3D7_0205700	NA	RNA-binding protein, putative	Not CVGs	-0.127759	Right	0.343044	Mid	0.289708	Right	FALSE	FALSE	FALSE
PF3D7_1136000	NA	conserved Plasmodium protein, unknown function	Not CVGs	-0.306548	Mid	0.0816261	Right	0.342875	Mid	FALSE	FALSE	FALSE
PF3D7_1434800	NA	mitochondrial acidic protein MAM33, putative	Not CVGs	0.260846	Right	-0.134038	Left	-0.342867	Right	FALSE	FALSE	FALSE
PF3D7_1142300	NA	conserved Plasmodium membrane protein, unknown function	Not CVGs	0.3427	Left	0.193534	Left	-0.149166	Left	FALSE	FALSE	FALSE
PF3D7_0730700	NA	tRNA Threonine	Not CVGs	0.140968	Mid	0.342584	Mid	-0.267816	Sides	FALSE	FALSE	FALSE
PF3D7_0702200	NA	lysophospholipase, putative	Not CVGs	0.342565	Mid	0.195234	Right	-0.168332	Mid	FALSE	FALSE	FALSE
PF3D7_0518800	PSOP13	secreted ookinete protein, putative	Not CVGs	0.027186	Left	0.342554	Left	0.315368	Left	FALSE	FALSE	FALSE
PF3D7_1012500	NA	phosphoglucomutase, putative	Not CVGs	-0.0891664	Left	0.253274	Left	0.34244	Left	FALSE	FALSE	FALSE
PF3D7_1426900	QCR6	cytochrome b-c1 complex subunit 6, putative	Not CVGs	0.249095	Left	-0.0931876	Left	-0.342282	Left	FALSE	FALSE	FALSE
PF3D7_1425700	NA	conserved Plasmodium protein, unknown function	Not CVGs	-0.257313	Left	0.112403	Sides	0.341913	Left	FALSE	FALSE	FALSE
PF3D7_0919900	RCC-PIP	regulator of chromosome condensation-PP1-interacting protein	Not CVGs	-0.189649	Right	-0.234112	Left	-0.341747	Left	FALSE	FALSE	FALSE
PF3D7_0420400	RRF2	ribosome-recycling factor	Not CVGs	0.136142	Sides	0.34168	Left	0.288743	Left	FALSE	FALSE	FALSE
PF3D7_0906700	LRR9	leucine-rich repeat protein	Not CVGs	-0.198002	Mid	0.221168	Left	0.341623	Left	FALSE	FALSE	FALSE
PF3D7_0504200	DDX27	ATP-dependent RNA helicase DDX27, putative	Not CVGs	0.119615	Sides	-0.252485	Left	-0.341606	Sides	FALSE	FALSE	FALSE
PF3D7_0531600	NA	18S ribosomal RNA	Not CVGs	-0.3415	Right	-0.277088	Sides	0.260298	Right	FALSE	FALSE	FALSE
PF3D7_1404000	RPB4	DNA-directed RNA polymerase II subunit RPB4, putative	Not CVGs	-0.0495939	Sides	0.297898	Left	0.341246	Sides	FALSE	FALSE	FALSE
PF3D7_1021900	NA	PHAX domain-containing protein, putative	Not CVGs	-0.22849	Right	0.201494	Left	0.341206	Mid	TRUE	FALSE	FALSE
PF3D7_1444900	NA	conserved protein, unknown function	Not CVGs	0.196208	Sides	0.341167	Sides	0.248054	Left	FALSE	FALSE	FALSE
PF3D7_0831700	HSP70x	heat shock protein 70	Not CVGs	-0.184191	Left	0.190463	Sides	0.341089	Left	FALSE	FALSE	FALSE
PF3D7_1310100	NA	conserved Plasmodium protein, unknown function	Not CVGs	0.0829238	Sides	0.32949	Mid	0.341056	Mid	FALSE	FALSE	FALSE
PF3D7_1467100	MAG	DNA-3-methyladenine glycosylase	Not CVGs	0.146943	Left	0.340805	Left	0.193861	Left	FALSE	FALSE	FALSE
PF3D7_1021600	DPA	deoxyribose-phosphate aldolase, putative	Not CVGs	-0.167018	Left	-0.340627	Mid	-0.232499	Right	FALSE	FALSE	FALSE
PF3D7_1334600	MSRP3	MSP7-like protein	Not CVGs	-0.340595	Left	-0.0316252	Right	0.325659	Left	FALSE	FALSE	FALSE
PF3D7_1416200	MCA3	metacaspase-3	Not CVGs	-0.0476161	Left	0.292614	Left	0.340231	Left	FALSE	FALSE	FALSE
PF3D7_1001700	PHIST	Plasmodium exported protein (PHISTc), unknown function	PHIST	-0.294767	Right	0.291054	Left	0.33984	Left	FALSE	FALSE	FALSE
PF3D7_1148700	GEXP12	Plasmodium exported protein (PHISTc), unknown function	PHIST	-0.338996	Sides	-0.259424	Mid	0.233766	Sides	FALSE	FALSE	FALSE
PF3D7_1206800	NA	conserved Plasmodium protein, unknown function	Not CVGs	-0.0953426	Left	0.272056	Sides	0.338769	Sides	FALSE	FALSE	FALSE
PF3D7_0105800	NA	cyclin-dependent kinases regulatory subunit, putative	Not CVGs	0.26984	Sides	0.338756	Mid	-0.159466	Sides	FALSE	FALSE	FALSE
PF3D7_0304800	NA	conserved Plasmodium membrane protein, unknown function	Not CVGs	-0.113505	Mid	-0.275597	Left	-0.338704	Sides	FALSE	FALSE	FALSE
PF3D7_API01800	RPL16	apicoplast ribosomal protein L16	Not CVGs	0.338659	Left	0.219113	Mid	-0.125714	Left	FALSE	FALSE	FALSE
PF3D7_1302700	NA	ATP-dependent RNA helicase DHR1, putative	Not CVGs	0.338271	Right	0.0723377	Right	-0.265934	Right	FALSE	FALSE	FALSE
PF3D7_0724100	NA	conserved Plasmodium protein, unknown function	Not CVGs	-0.249248	Mid	0.0889477	Mid	0.338195	Mid	FALSE	FALSE	FALSE
PF3D7_1320500	SNAP23	SNARE protein, putative	Not CVGs	-0.271125	Mid	0.337712	Sides	0.297018	Sides	FALSE	FALSE	FALSE
PF3D7_0517900	NA	zinc finger protein, putative	Not CVGs	0.181703	Left	-0.155993	Left	-0.337696	Left	FALSE	FALSE	FALSE
PF3D7_1308100	NA	CCAAT-binding transcription factor, putative	Not CVGs	-0.232803	Left	-0.175347	Mid	0.337679	Sides	FALSE	FALSE	FALSE
PF3D7_0521100	NA	conserved Plasmodium protein, unknown function	Not CVGs	-0.107123	Right	-0.27264	Left	-0.337663	Left	FALSE	FALSE	FALSE
PF3D7_0927600	NA	RNA-binding protein, putative	Not CVGs	0.21978	Sides	-0.158843	Left	-0.337638	Left	FALSE	FALSE	FALSE
PF3D7_1229400	MIF	macrophage migration inhibitory factor	Not CVGs	0.090745	Right	0.264922	Left	0.33708	Left	FALSE	FALSE	FALSE
PF3D7_1221900	NA	conserved Plasmodium membrane protein, unknown function	Not CVGs	0.337058	Mid	0.147028	Mid	-0.19003	Mid	FALSE	FALSE	FALSE
PF3D7_1133200	NA	conserved Plasmodium protein, unknown function	Not CVGs	0.336981	Left	0.125669	Mid	-0.309992	Sides	FALSE	FALSE	FALSE
PF3D7_1233700	NA	homocysteine S-methyltransferase, putative	Not CVGs	0.139104	Left	0.336862	Left	0.212735	Sides	FALSE	FALSE	FALSE
PF3D7_1355700	NIF3	NLI interacting factor-like phosphatase, putative	Not CVGs	0.227251	Mid	0.336768	Mid	0.197565	Left	FALSE	FALSE	FALSE
PF3D7_0204100	NA	Sel1 repeat-containing protein, putative	Not CVGs	0.302907	Left	0.103121	Right	-0.336675	Left	FALSE	FALSE	FALSE
PF3D7_0731700	HYP	Plasmodium exported protein (hyp9), unknown function	HYP	-0.168655	Right	0.336651	Left	0.314977	Sides	FALSE	FALSE	FALSE
PF3D7_1221600	NA	protein TSSC1, putative	Not CVGs	-0.322728	Left	-0.127038	Sides	0.33661	Left	FALSE	FALSE	FALSE
PF3D7_0915200	NA	ribonuclease H2 subunit C, putative	Not CVGs	0.178368	Left	0.336527	Left	0.196905	Sides	FALSE	FALSE	FALSE
PF3D7_0107000	CEN1	centrin-1	Not CVGs	0.330038	Sides	-0.0498646	Left	-0.336434	Sides	FALSE	FALSE	FALSE
PF3D7_1017200	NA	enoyl-CoA hydratase-related protein, putative	Not CVGs	-0.0641048	Right	0.289806	Mid	0.33627	Right	FALSE	FALSE	FALSE
PF3D7_1127500	NA	protein disulfide-isomerase, putative	Not CVGs	-0.220807	Left	-0.336096	Left	-0.156709	Mid	TRUE	FALSE	FALSE
PF3D7_1310700	NA	RNA-binding protein, putative	Not CVGs	0.170726	Mid	-0.22891	Right	-0.335988	Mid	FALSE	FALSE	FALSE
PF3D7_0108500	NA	ELM2 domain-containing protein, putative	Other CVGs	-0.250101	Sides	-0.1369	Mid	0.335986	Sides	FALSE	FALSE	FALSE
PF3D7_0702500	NA	Plasmodium exported protein, unknown function	Not CVGs	0.216321	Right	0.335922	Right	-0.141541	Left	FALSE	FALSE	FALSE
PF3D7_1134600	NA	zinc finger protein, putative	Not CVGs	-0.335745	Mid	-0.289878	Right	-0.19666	Sides	TRUE	FALSE	FALSE
PF3D7_0519400	RPS24	40S ribosomal protein S24	Not CVGs	-0.0885603	Mid	-0.256418	Right	-0.335534	Right	FALSE	FALSE	FALSE
PF3D7_0506700	NA	GTPase-activating protein, putative	Not CVGs	0.335412	Left	0.204295	Sides	-0.138269	Left	FALSE	FALSE	FALSE
PF3D7_1017700	NA	conserved Plasmodium protein, unknown function	Not CVGs	-0.133503	Mid	0.250359	Sides	0.33538	Right	FALSE	FALSE	FALSE
PF3D7_1406900	RlmN	radical SAM protein, putative	Not CVGs	0.126976	Left	0.335157	Sides	0.301247	Sides	TRUE	FALSE	FALSE
PF3D7_0209400	NA	conserved protein, unknown function	Not CVGs	0.335104	Left	0.325341	Mid	0.106568	Right	FALSE	FALSE	FALSE
PF3D7_1364900	FC	ferrochelatase	Not CVGs	-0.247731	Right	-0.335094	Right	0.261319	Sides	FALSE	FALSE	FALSE
PF3D7_0721100	NA	conserved protein, unknown function	Not CVGs	0.108713	Sides	-0.226371	Sides	-0.335083	Sides	FALSE	FALSE	FALSE
PF3D7_1303200	VAMP8	SNARE protein, putative	Not CVGs	0.222596	Sides	0.335078	Sides	0.112482	Sides	FALSE	FALSE	FALSE
PF3D7_0513700	PSOP12	secreted ookinete protein, putative	Not CVGs	-0.141253	Right	-0.334838	Sides	0.224331	Mid	TRUE	FALSE	FALSE
PF3D7_1317400	NA	zinc finger protein, putative	Not CVGs	-0.0647461	Mid	-0.334566	Mid	-0.282049	Left	FALSE	FALSE	FALSE
PF3D7_1111600	NA	endonuclease/exonuclease/phosphatase family protein, putative	Not CVGs	-0.280857	Right	-0.334493	Left	0.298517	Right	FALSE	FALSE	FALSE
PF3D7_1219700	RKIP	raf kinase inhibitor	Not CVGs	0.289992	Left	0.334251	Right	-0.278182	Left	FALSE	FALSE	FALSE
PF3D7_1247100	NA	conserved protein, unknown function	Not CVGs	0.172804	Left	0.334151	Left	0.161347	Left	FALSE	FALSE	FALSE
PF3D7_0304000	IMC1a	inner membrane complex protein 1a, putative	Not CVGs	-0.289374	Mid	-0.273436	Left	-0.334084	Sides	FALSE	FALSE	FALSE
PF3D7_0914300	NA	met-10 like protein, putative	Not CVGs	-0.103879	Mid	0.333996	Sides	0.297352	Left	FALSE	FALSE	FALSE
PF3D7_0719500	CDC50A	LEM3/CDC50 family protein, putative	Not CVGs	0.186493	Left	0.333781	Left	0.147288	Left	FALSE	FALSE	FALSE
PF3D7_API01500	RPL2	apicoplast ribosomal protein L2	Not CVGs	0.333717	Sides	0.277204	Sides	-0.200165	Left	FALSE	FALSE	FALSE
PF3D7_1317700	NA	conserved Plasmodium protein, unknown function	Not CVGs	0.0896382	Left	-0.333672	Right	-0.264689	Right	FALSE	FALSE	FALSE
PF3D7_0707200	NA	conserved Plasmodium protein, unknown function	Not CVGs	0.127462	Left	-0.206153	Left	-0.333614	Left	FALSE	FALSE	FALSE
PF3D7_0424200	RH4	reticulocyte binding protein homologue 4	Not CVGs	0.223845	Right	0.333544	Right	0.109699	Right	FALSE	FALSE	FALSE
PF3D7_0319000	ATPase7	P-type ATPase, putative	Not CVGs	0.333492	Mid	0.192046	Left	-0.198329	Mid	FALSE	FALSE	FALSE
PF3D7_1401500	NA	esterase, putative	Not CVGs	0.333239	Mid	0.199471	Right	-0.295982	Left	FALSE	FALSE	FALSE
PF3D7_0511900	NA	conserved Plasmodium protein, unknown function	Not CVGs	0.130119	Sides	0.329852	Sides	0.333152	Left	FALSE	FALSE	FALSE
PF3D7_0929300	NA	conserved Plasmodium protein, unknown function	Not CVGs	-0.20003	Mid	0.288302	Left	0.332746	Left	FALSE	FALSE	FALSE
PF3D7_1130000	PAGM	phosphoacetylglucosamine mutase, putative	Not CVGs	-0.305444	Left	0.0585073	Right	0.332701	Mid	FALSE	FALSE	FALSE
PF3D7_0602000	NA	zinc finger protein, putative	Not CVGs	-0.0504671	Left	0.282146	Left	0.332613	Left	TRUE	FALSE	FALSE
PF3D7_0308100	NA	zinc finger protein, putative	Not CVGs	0.191958	Left	-0.14055	Left	-0.332508	Left	FALSE	FALSE	FALSE
PF3D7_1131000	NA	RNA-binding protein s1, putative	Not CVGs	-0.332285	Sides	-0.253294	Sides	0.0933113	Left	FALSE	FALSE	FALSE
PF3D7_0934200	NA	conserved protein, unknown function	Not CVGs	-0.174517	Sides	-0.323408	Left	-0.332266	Left	FALSE	FALSE	FALSE
PF3D7_0519500	CCR4-1	CCR4 domain-containing protein 1, putative	Not CVGs	-0.237823	Mid	0.124586	Left	0.332014	Mid	FALSE	FALSE	FALSE
PF3D7_0314700	RNF1	RING finger protein RNF1	Not CVGs	-0.331814	Mid	-0.303213	Left	-0.262284	Sides	FALSE	FALSE	FALSE
PF3D7_0410000	EVP1	erythrocyte vesicle protein 1	Not CVGs	0.331629	Right	-0.177135	Sides	-0.290184	Right	FALSE	FALSE	FALSE
PF3D7_1232000	aFRS	phenylalanine--tRNA ligase	Not CVGs	0.0910394	Mid	0.275315	Sides	0.331578	Sides	FALSE	FALSE	FALSE
PF3D7_1333700	CenH3	histone H3-like centromeric protein CSE4	Not CVGs	0.331505	Sides	0.15391	Sides	-0.255417	Right	FALSE	FALSE	FALSE
PF3D7_0316100	NA	ribosomal protein L27, mitochondrial, putative	Not CVGs	0.331252	Sides	0.0448098	Right	-0.287908	Sides	FALSE	FALSE	FALSE
PF3D7_1456300	NA	conserved Plasmodium protein, unknown function	Not CVGs	0.331215	Right	0.170593	Right	-0.197092	Sides	FALSE	FALSE	FALSE
PF3D7_1300600	RIF	rifin	RIFIN	0.0592682	Left	-0.271924	Left	-0.331192	Left	FALSE	FALSE	FALSE
PF3D7_1132100	NA	RNA-binding protein, putative	Not CVGs	-0.191756	Left	0.204202	Right	0.331116	Right	FALSE	FALSE	FALSE
PF3D7_1401400	ETRAMP14	early transcribed membrane protein 14.1	Not CVGs	0.242925	Mid	0.215827	Right	0.33106	Sides	FALSE	FALSE	FALSE
PF3D7_1112300	NA	conserved Plasmodium protein, unknown function	Not CVGs	0.331032	Sides	0.308364	Sides	0.141204	Mid	FALSE	FALSE	FALSE
PF3D7_0604000	NA	conserved Plasmodium protein, unknown function	Not CVGs	-0.185373	Right	0.264022	Mid	0.330886	Mid	FALSE	FALSE	FALSE
PF3D7_1135900	NA	3-oxo-5-alpha-steroid 4-dehydrogenase, putative	Not CVGs	0.261647	Right	-0.171049	Left	-0.330786	Right	FALSE	FALSE	FALSE
PF3D7_0108400	NA	mitochondrial carrier protein, putative	Not CVGs	0.330703	Sides	0.287818	Right	-0.106419	Sides	FALSE	FALSE	FALSE
PF3D7_0934400	ApiAP2	AP2 domain transcription factor, putative	Not CVGs	-0.330601	Mid	-0.0839608	Mid	0.24664	Mid	FALSE	FALSE	FALSE
PF3D7_1111900	NA	Josephin domain-containing protein, putative	Not CVGs	-0.0759072	Mid	0.296078	Sides	0.330587	Left	FALSE	FALSE	FALSE
PF3D7_0722500	CWC15	pre-mRNA-splicing factor CWC15, putative	Not CVGs	-0.155461	Left	0.175077	Left	0.330539	Left	FALSE	FALSE	FALSE
PF3D7_0614900	NA	conserved Plasmodium membrane protein, unknown function	Not CVGs	0.23189	Left	-0.0986359	Left	-0.330526	Left	FALSE	FALSE	FALSE
PF3D7_1127300	NA	tRNA (guanine-N(7)-)-methyltransferase, putative	Not CVGs	0.0528509	Right	0.281562	Left	0.330526	Left	FALSE	FALSE	FALSE
PF3D7_0908000	PMP1	plasma membrane protein 1, putative	Not CVGs	-0.1043	Sides	-0.330518	Left	-0.325575	Mid	FALSE	FALSE	FALSE
PF3D7_1215300	CPN10	10 kDa chaperonin	Not CVGs	0.330229	Right	0.189169	Sides	-0.196518	Right	FALSE	FALSE	FALSE
PF3D7_0820300	NA	conserved Plasmodium protein, unknown function	Not CVGs	0.225733	Mid	0.330154	Left	-0.134838	Right	FALSE	FALSE	FALSE
PF3D7_1461000	NA	conserved Plasmodium protein, unknown function	Not CVGs	0.0995395	Left	0.33013	Left	0.230591	Left	FALSE	FALSE	FALSE
PF3D7_0403300	NA	conserved Plasmodium protein, unknown function	Not CVGs	-0.257658	Sides	0.212708	Mid	0.330016	Left	FALSE	FALSE	FALSE
PF3D7_0220600	HYP	Plasmodium exported protein (hyp9), unknown function	HYP	0.324814	Right	-0.266295	Left	-0.329892	Mid	FALSE	FALSE	FALSE
PF3D7_1311100	NA	meiosis-specific nuclear structural protein 1, putative	Not CVGs	-0.0965346	Right	0.32985	Left	0.266091	Left	FALSE	FALSE	FALSE
PF3D7_0206100	SufE	cysteine desulfuration protein SufE	Not CVGs	-0.226918	Right	-0.329786	Right	-0.102868	Right	FALSE	FALSE	FALSE
PF3D7_0605500	NA	cyclin dependent kinase binding protein, putative	Not CVGs	-0.213899	Mid	0.169107	Left	0.32915	Mid	FALSE	FALSE	FALSE
PF3D7_0413600	RPT3	26S protease regulatory subunit 6B, putative	Not CVGs	0.32908	Left	0.236616	Mid	-0.144752	Sides	FALSE	FALSE	FALSE
PF3D7_1323300	NA	N-acetyltransferase, GNAT family, putative	Not CVGs	0.0640806	Sides	0.328736	Left	0.278394	Left	FALSE	FALSE	FALSE
PF3D7_1122100	GPI16	GPI transamidase component GPI16, putative	Not CVGs	-0.102474	Mid	0.226213	Mid	0.328686	Mid	TRUE	FALSE	FALSE
PF3D7_1331000	NA	protein kinase, putative	Not CVGs	0.103156	Sides	0.328655	Left	0.253873	Left	FALSE	FALSE	FALSE
PF3D7_1252100	RON3	rhoptry neck protein 3	Not CVGs	0.328588	Mid	-0.233784	Left	-0.320498	Mid	FALSE	FALSE	FALSE
PF3D7_0612200	LRR6	leucine-rich repeat protein	Not CVGs	-0.221776	Right	-0.303041	Mid	-0.328347	Left	FALSE	FALSE	FALSE
PF3D7_1343400	RAD5	DNA repair protein RAD5, putative	Not CVGs	-0.0595078	Left	0.268632	Left	0.328139	Left	FALSE	FALSE	FALSE
PF3D7_0627900	POP4	ribonuclease P protein subunit p29, putative	Not CVGs	0.0652179	Left	0.327994	Left	0.262776	Left	FALSE	FALSE	FALSE
PF3D7_0404600	NA	conserved Plasmodium membrane protein, unknown function	Not CVGs	-0.327826	Right	0.178762	Left	0.288815	Mid	FALSE	FALSE	FALSE
PF3D7_1465100	COG6	conserved oligomeric Golgi complex subunit 6, putative	Not CVGs	0.0462563	Right	0.29242	Left	0.327668	Left	FALSE	FALSE	FALSE
PF3D7_1420900	NA	mannose-1-phosphate guanyltransferase, putative	Not CVGs	0.219427	Mid	0.327603	Left	0.17389	Sides	TRUE	FALSE	FALSE
PF3D7_1232200	LPD1	dihydrolipoyl dehydrogenase, mitochondrial	Not CVGs	0.202453	Left	0.327546	Sides	0.184016	Sides	FALSE	FALSE	FALSE
PF3D7_1436600	PKG	cGMP-dependent protein kinase	Not CVGs	0.327268	Mid	0.277406	Left	-0.0745155	Mid	FALSE	FALSE	FALSE
PF3D7_1204200	NA	conserved Plasmodium protein, unknown function	Not CVGs	-0.128605	Right	0.236917	Mid	0.327127	Mid	FALSE	FALSE	FALSE
PF3D7_1437500	NA	conserved Plasmodium membrane protein, unknown function	Not CVGs	0.107841	Mid	0.302862	Right	0.327084	Right	FALSE	FALSE	FALSE
PF3D7_1430200	PMIX	plasmepsin IX	Not CVGs	0.326956	Mid	0.273748	Mid	-0.15943	Left	FALSE	FALSE	FALSE
PF3D7_0902500	FIKK9.6	serine/threonine protein kinase, FIKK family	FIKK	-0.237265	Sides	0.197134	Left	0.326488	Left	FALSE	FALSE	FALSE
PF3D7_0729100	NA	conserved Plasmodium protein, unknown function	Not CVGs	0.152769	Left	-0.206738	Mid	-0.326423	Left	FALSE	FALSE	FALSE
PF3D7_1313200	MTFMT	methionyl-tRNA formyltransferase, putative	Not CVGs	-0.2092	Left	0.117161	Left	0.326361	Left	FALSE	FALSE	FALSE
PF3D7_1007700	AP2-I	AP2 domain transcription factor AP2-I	Not CVGs	-0.132908	Sides	-0.326242	Sides	-0.193334	Sides	FALSE	FALSE	FALSE
PF3D7_0927800	COX5B	cytochrome c oxidase subunit 5B, putative	Not CVGs	0.0560378	Sides	0.326205	Left	0.273256	Left	TRUE	FALSE	FALSE
PF3D7_0629000	GNA1	glucosamine 6-phosphate N-acetyltransferase	Not CVGs	-0.326077	Mid	0.291566	Sides	0.254116	Mid	FALSE	FALSE	FALSE
PF3D7_0717400	NA	queuine tRNA-ribosyltransferase, putative	Not CVGs	0.223755	Right	0.32599	Sides	0.222382	Left	FALSE	FALSE	FALSE
PF3D7_1024500	NA	conserved Plasmodium protein, unknown function	Not CVGs	0.2632	Left	0.325949	Left	0.240173	Sides	FALSE	FALSE	FALSE
PF3D7_0415800	NA	RING zinc finger protein, putative	Not CVGs	-0.0684448	Left	0.325824	Sides	0.318903	Left	FALSE	FALSE	FALSE
PF3D7_1001600	XL2	exported lipase 2	Not CVGs	-0.325547	Mid	0.0571909	Sides	0.317787	Mid	FALSE	FALSE	FALSE
PF3D7_0707800	NA	RAP protein, putative	Not CVGs	-0.0575965	Sides	0.325429	Left	0.305318	Left	FALSE	FALSE	FALSE
PF3D7_0410200	NA	tRNA Isoleucine	Not CVGs	0.290501	Sides	0.32525	Sides	0.191026	Mid	FALSE	FALSE	FALSE
PF3D7_1369100	NA	conserved Plasmodium protein, unknown function	Not CVGs	0.0913388	Left	0.325218	Left	0.233879	Left	FALSE	FALSE	FALSE
PF3D7_0630300	NA	DNA polymerase epsilon catalytic subunit A, putative	Not CVGs	0.325184	Left	0.298884	Left	0.0568572	Right	TRUE	FALSE	FALSE
PF3D7_1458300	NA	alpha/beta hydrolase, putative	Not CVGs	0.221579	Sides	0.324904	Left	0.219588	Left	FALSE	FALSE	FALSE
PF3D7_1320000	GP1	golgi protein 1	Not CVGs	0.186513	Mid	-0.138336	Mid	-0.324849	Mid	FALSE	FALSE	FALSE
PF3D7_0805000	NA	alpha/beta hydrolase, putative	Not CVGs	-0.324522	Mid	-0.213701	Mid	0.262276	Right	FALSE	FALSE	FALSE
PF3D7_0522300	NA	18S rRNA (guanine-N(7))-methyltransferase, putative	Not CVGs	0.324468	Right	0.177499	Right	-0.176664	Sides	FALSE	FALSE	FALSE
PF3D7_0702000	HYP	Plasmodium exported protein (hyp12), unknown function	HYP	0.324268	Mid	0.143424	Right	-0.225943	Mid	FALSE	FALSE	FALSE
PF3D7_1476800	NA	lysophospholipase, putative	Not CVGs	0.219858	Right	0.324113	Right	0.10548	Sides	FALSE	FALSE	FALSE
PF3D7_0109700	RRP36	rRNA biogenesis protein RRP36, putative	Not CVGs	-0.25617	Right	-0.324106	Mid	-0.0983347	Mid	FALSE	FALSE	FALSE
PF3D7_0607800	NA	GTP-binding protein, putative	Not CVGs	0.174412	Sides	-0.234187	Left	-0.324069	Sides	FALSE	FALSE	FALSE
PF3D7_1305000	NA	MCL1 domain-containing protein, putative	Not CVGs	0.324057	Sides	0.0645235	Left	-0.285558	Sides	FALSE	FALSE	FALSE
PF3D7_1447300	NA	ribosomal protein S14, mitochondrial, putative	Not CVGs	-0.179443	Left	0.233827	Sides	0.324005	Left	FALSE	FALSE	FALSE
PF3D7_1125400	TIM44	mitochondrial import inner membrane translocase subunit TIM44, putative	Not CVGs	0.280649	Right	-0.11111	Mid	-0.323937	Right	FALSE	FALSE	FALSE
PF3D7_0301800	NA	Plasmodium exported protein, unknown function	Not CVGs	-0.165648	Sides	0.158245	Sides	0.323893	Sides	FALSE	FALSE	FALSE
PF3D7_0423400	AARP	apical asparagine-rich protein AARP	Not CVGs	0.315786	Mid	0.171713	Right	-0.3238	Left	FALSE	FALSE	FALSE
PF3D7_0206600	NA	DNA-directed RNA polymerase III subunit RPC10, putative	Not CVGs	0.201002	Sides	0.32379	Sides	0.122788	Sides	FALSE	FALSE	FALSE
PF3D7_0412100	mtRPS12	ribosomal protein S12, mitochondrial	Not CVGs	0.130717	Right	0.323757	Sides	0.247963	Left	FALSE	FALSE	FALSE
PF3D7_1468900	NA	zinc finger protein, putative	Not CVGs	0.129641	Right	0.24432	Left	0.323662	Left	FALSE	FALSE	FALSE
PF3D7_1455400	HlyIII	hemolysin III	Not CVGs	0.27188	Left	0.323636	Mid	0.151843	Right	FALSE	FALSE	FALSE
PF3D7_0625400	NA	conserved Plasmodium protein, unknown function	Not CVGs	0.323625	Mid	0.19731	Mid	-0.209964	Right	FALSE	FALSE	FALSE
PF3D7_0815100	NA	heptatricopeptide repeat and RAP domain-containing protein, putative	Not CVGs	0.0488956	Right	0.323602	Right	0.274706	Right	FALSE	FALSE	FALSE
PF3D7_1032300	NA	conserved protein, unknown function	Not CVGs	0.323451	Mid	0.0580554	Right	-0.292181	Mid	FALSE	FALSE	FALSE
PF3D7_0317200	CRK4	cdc2-related protein kinase 4	Not CVGs	-0.0312763	Sides	-0.323177	Left	-0.311103	Left	FALSE	FALSE	FALSE
PF3D7_1353600	ERD2	ER lumen protein retaining receptor	Not CVGs	0.0283226	Right	-0.294493	Right	-0.322816	Right	FALSE	FALSE	FALSE
PF3D7_1215600	NA	conserved protein, unknown function	Not CVGs	0.236477	Sides	0.287658	Right	-0.322749	Left	FALSE	FALSE	FALSE
PF3D7_API01000	NA	tRNA Lysine	Not CVGs	0.211322	Left	0.32274	Sides	0.18783	Right	FALSE	FALSE	FALSE
PF3D7_1474100	NA	ribosomal protein L20, mitochondrial, putative	Not CVGs	0.157139	Right	0.304082	Left	0.322607	Left	FALSE	FALSE	FALSE
PF3D7_1350500	NA	conserved Plasmodium protein, unknown function	Not CVGs	-0.0574902	Right	-0.315146	Mid	-0.322186	Mid	FALSE	FALSE	FALSE
PF3D7_0716600	SufS	cysteine desulfurase	Not CVGs	0.322142	Left	0.180006	Left	-0.142137	Left	FALSE	FALSE	FALSE
PF3D7_0904400	SPC3	signal peptidase complex subunit 3, putative	Not CVGs	0.322119	Left	0.264662	Left	-0.0582299	Mid	FALSE	FALSE	FALSE
PF3D7_1012800	NA	conserved Plasmodium protein, unknown function	Not CVGs	-0.164104	Right	0.271479	Left	0.322107	Left	FALSE	FALSE	FALSE
PF3D7_0423900	NA	probable protein, unknown function	Not CVGs	0.322099	Right	0.208718	Right	-0.244337	Sides	FALSE	FALSE	FALSE
PF3D7_0529600	NA	tRNA Arginine	Not CVGs	-0.197408	Left	0.198571	Mid	0.321961	Left	FALSE	FALSE	FALSE
PF3D7_0208700	NA	SHS2 domain-containing protein, putative	Not CVGs	-0.158227	Mid	-0.321904	Mid	-0.163677	Mid	FALSE	FALSE	FALSE
PF3D7_0212000	NA	GDP-fructose:GMP antiporter, putative	Not CVGs	0.111017	Sides	-0.314407	Left	-0.321864	Left	FALSE	FALSE	FALSE
PF3D7_1449100	NA	CLASP domain-containing protein, putative	Not CVGs	0.208371	Left	0.321837	Left	0.113466	Left	FALSE	FALSE	FALSE
PF3D7_1001900	PfJ23	Plasmodium exported protein (hyp16), unknown function	HYP	0.284562	Left	0.321821	Left	-0.132792	Sides	FALSE	FALSE	FALSE
PF3D7_1144800	NA	conserved Plasmodium protein, unknown function	Not CVGs	0.321787	Left	0.13637	Left	-0.185418	Left	FALSE	FALSE	FALSE
PF3D7_1337000	OCT1	mitochondrial intermediate peptidase, putative	Not CVGs	-0.128735	Mid	0.273102	Sides	0.321749	Left	FALSE	FALSE	FALSE
PF3D7_0603700	mFRS	phenylalanine--tRNA ligase	Not CVGs	0.086607	Sides	-0.251472	Left	-0.321657	Sides	TRUE	FALSE	FALSE
PF3D7_1445600	NA	RNA-binding protein, putative	Not CVGs	-0.0870248	Mid	0.30663	Left	0.321409	Left	FALSE	FALSE	FALSE
PF3D7_1017000	NA	DNA polymerase delta catalytic subunit	Not CVGs	0.142873	Sides	-0.178263	Sides	-0.321136	Sides	FALSE	FALSE	FALSE
PF3D7_1237000	UBA2	SUMO-activating enzyme subunit 2	Not CVGs	-0.242166	Left	0.192738	Sides	0.32075	Left	FALSE	FALSE	FALSE
PF3D7_0819300	NA	conserved Plasmodium protein, unknown function	Not CVGs	-0.0749189	Left	0.24583	Left	0.320749	Left	FALSE	FALSE	FALSE
PF3D7_1230000	NA	TBC domain-containing protein, putative	Not CVGs	-0.320675	Left	-0.116444	Right	0.294475	Left	FALSE	FALSE	FALSE
PF3D7_1103800	NOT1	CCR4-NOT transcription complex subunit 1, putative	Not CVGs	0.15683	Sides	0.207415	Mid	0.320529	Mid	FALSE	FALSE	FALSE
PF3D7_API05700	NA	small subunit ribosomal RNA	Not CVGs	0.278989	Left	0.320508	Left	0.232843	Mid	FALSE	FALSE	FALSE
PF3D7_1347000	WDR92	WD repeat-containing protein 92, putative	Not CVGs	-0.205667	Right	0.315937	Left	0.320368	Mid	FALSE	FALSE	FALSE
PF3D7_0415100	NA	conserved protein, unknown function	Not CVGs	0.0453127	Right	-0.320169	Left	-0.276069	Left	FALSE	FALSE	FALSE
PF3D7_1136200	NA	conserved Plasmodium protein, unknown function	Not CVGs	0.194983	Right	0.239098	Left	0.320144	Left	FALSE	FALSE	FALSE
PF3D7_0310100	CDPK3	calcium-dependent protein kinase 3	Not CVGs	0.228375	Left	0.320121	Left	0.303585	Right	FALSE	FALSE	FALSE
PF3D7_0805600	PAP2	phosphatidic acid phosphatase 2	Not CVGs	0.137109	Right	0.320097	Right	0.182988	Right	FALSE	FALSE	FALSE
PF3D7_1035400	MSP3	merozoite surface protein 3	Not CVGs	0.213103	Sides	-0.106934	Sides	-0.320037	Sides	FALSE	FALSE	FALSE
PF3D7_1219000	FRM2	formin 2	Not CVGs	-0.074724	Left	-0.319989	Left	-0.245265	Left	FALSE	FALSE	FALSE
PF3D7_1354000	NA	conserved Plasmodium protein, unknown function	Not CVGs	-0.23998	Right	0.259775	Mid	0.319954	Mid	FALSE	FALSE	FALSE
PF3D7_0321700	NA	conserved Plasmodium protein, unknown function	Not CVGs	-0.0824519	Right	0.310229	Left	0.319885	Mid	FALSE	FALSE	FALSE
PF3D7_1210000	RPL1	50S ribosomal protein L1, apicoplast, putative	Not CVGs	-0.124296	Sides	-0.319804	Sides	-0.195508	Sides	FALSE	FALSE	FALSE
PF3D7_1136300	TSN	tudor staphylococcal nuclease	Not CVGs	-0.158785	Left	0.161005	Left	0.31979	Left	FALSE	FALSE	FALSE
PF3D7_0303600	Plrx	plasmoredoxin	Not CVGs	-0.159249	Mid	0.235779	Sides	0.319562	Sides	FALSE	FALSE	FALSE
PF3D7_0417100	PUF2	mRNA-binding protein PUF2	Not CVGs	0.284982	Left	0.319261	Left	0.034279	Left	FALSE	FALSE	FALSE
PF3D7_1121900	NA	serine/threonine protein kinase, putative	Not CVGs	0.209064	Left	0.220353	Right	0.319252	Right	FALSE	FALSE	FALSE
PF3D7_1033900	NA	ubiquitin-conjugating enzyme E2, putative	Not CVGs	-0.233997	Right	0.142962	Sides	0.319243	Right	TRUE	FALSE	FALSE
PF3D7_0727700	NA	conserved Plasmodium protein, unknown function	Not CVGs	-0.234794	Left	-0.190599	Mid	0.31909	Sides	FALSE	FALSE	FALSE
PF3D7_1446900	NA	glutaminyl-peptide cyclotransferase, putative	Not CVGs	0.123062	Mid	0.319002	Left	0.277892	Left	FALSE	FALSE	FALSE
PF3D7_1460700	RPL27	60S ribosomal protein L27	Not CVGs	0.318666	Mid	0.216143	Mid	-0.204815	Sides	FALSE	FALSE	FALSE
PF3D7_1402900	NA	conserved Plasmodium protein, unknown function	Not CVGs	-0.10031	Mid	0.224299	Left	0.318469	Left	FALSE	FALSE	FALSE
PF3D7_0731600	ACS5	acyl-CoA synthetase	Other CVGs	-0.164591	Right	0.20068	Mid	0.318466	Right	FALSE	FALSE	FALSE
PF3D7_1409300	DDI1	DNA damage-inducible protein 1, putative	Not CVGs	0.183808	Left	-0.134576	Left	-0.318384	Left	FALSE	FALSE	FALSE
PF3D7_0113900	CBP1	CX3CL1-binding protein 1	Not CVGs	0.196615	Right	0.318317	Right	0.152183	Left	FALSE	FALSE	FALSE
PF3D7_0811100	NA	mitochondrial carrier protein, putative	Not CVGs	0.123176	Mid	0.318284	Right	0.195156	Right	FALSE	FALSE	FALSE
PF3D7_1123800	SMC5	structural maintenance of chromosomes protein 5, putative	Not CVGs	0.160184	Sides	0.318274	Sides	0.15809	Sides	FALSE	FALSE	FALSE
PF3D7_1455200	NA	methyltransferase, putative	Not CVGs	-0.0680128	Mid	0.301883	Sides	0.318116	Sides	FALSE	FALSE	FALSE
PF3D7_1005600	DNAJ	DnaJ protein, putative	Other CVGs	-0.195711	Mid	0.18336	Sides	0.318049	Sides	FALSE	FALSE	FALSE
PF3D7_1321200	NA	conserved protein, unknown function	Not CVGs	-0.0746044	Mid	-0.317952	Mid	-0.243348	Mid	FALSE	FALSE	FALSE
PF3D7_1321800	NA	protein transport protein SFT2, putative	Not CVGs	0.134763	Mid	0.215705	Sides	0.317869	Sides	FALSE	FALSE	FALSE
PF3D7_0815600	EIF3G	eukaryotic translation initiation factor 3 subunit G, putative	Not CVGs	-0.2516	Right	-0.31756	Mid	-0.16557	Left	FALSE	FALSE	FALSE
PF3D7_0106100	NA	V-type proton ATPase subunit C, putative	Not CVGs	0.151012	Left	0.317517	Left	0.166506	Left	FALSE	FALSE	FALSE
PF3D7_1438100	SEC62	translocation protein SEC62, putative	Not CVGs	0.317446	Mid	0.130419	Mid	-0.187028	Mid	FALSE	FALSE	FALSE
PF3D7_1023800	NA	conserved Plasmodium protein, unknown function	Not CVGs	-0.142507	Right	0.238395	Sides	0.317305	Right	FALSE	FALSE	FALSE
PF3D7_0603800	CEP76	centrosomal protein CEP76, putative	Not CVGs	-0.317278	Left	-0.161812	Left	0.208378	Sides	FALSE	FALSE	FALSE
PF3D7_0106900	IspD	2-C-methyl-D-erythritol 4-phosphate cytidylyltransferase, putative	Not CVGs	-0.287181	Mid	-0.317138	Mid	-0.202222	Left	FALSE	FALSE	FALSE
PF3D7_1228400	NA	conserved Plasmodium protein, unknown function	Not CVGs	-0.114895	Right	0.316912	Left	0.31602	Left	FALSE	FALSE	FALSE
PF3D7_1111100	RFC5	replication factor C subunit 5, putative	Not CVGs	0.316775	Sides	0.275725	Left	-0.114595	Sides	FALSE	FALSE	FALSE
PF3D7_1113900	MAPK2	mitogen-activated protein kinase 2	Not CVGs	-0.300976	Right	0.119954	Left	0.316675	Mid	TRUE	FALSE	FALSE
PF3D7_1248000	NA	tRNA-splicing endonuclease, putative	Not CVGs	-0.102105	Mid	0.24926	Left	0.316672	Left	FALSE	FALSE	FALSE
PF3D7_0532100	ETRAMP5	early transcribed membrane protein 5	Not CVGs	-0.0978228	Left	-0.316449	Left	-0.218626	Left	FALSE	FALSE	FALSE
PF3D7_1148000	NA	serine/threonine protein kinase, putative	Not CVGs	-0.193857	Right	-0.241189	Sides	-0.316003	Left	FALSE	FALSE	FALSE
PF3D7_0419300	NA	conserved Plasmodium protein, unknown function	Not CVGs	0.101457	Sides	0.315949	Sides	0.221724	Left	FALSE	FALSE	FALSE
PF3D7_1411100	NA	conserved Plasmodium membrane protein, unknown function	Not CVGs	-0.24733	Sides	-0.145443	Right	0.315912	Sides	FALSE	FALSE	FALSE
PF3D7_0409000	NA	conserved Plasmodium protein, unknown function	Not CVGs	-0.0613263	Sides	0.262654	Right	0.3159	Right	FALSE	FALSE	FALSE
PF3D7_1365600	TOP6B	DNA topoisomerase 6 subunit B, putative	Not CVGs	-0.0650946	Sides	0.298064	Mid	0.315823	Right	TRUE	FALSE	FALSE
PF3D7_1403400	NA	conserved Plasmodium protein, unknown function	Not CVGs	0.306254	Left	-0.0177035	Sides	-0.315818	Left	FALSE	FALSE	FALSE
PF3D7_1125000	NA	conserved protein, unknown function	Not CVGs	0.0737907	Sides	-0.245685	Left	-0.315815	Sides	FALSE	FALSE	FALSE
PF3D7_1421800	NA	conserved Plasmodium protein, unknown function	Not CVGs	0.0941388	Sides	0.25871	Mid	0.315796	Mid	FALSE	FALSE	FALSE
PF3D7_1201300	LSAP1	liver stage associated protein 1	Not CVGs	-0.132624	Left	0.315564	Right	0.269039	Sides	FALSE	FALSE	FALSE
PF3D7_1441600	NA	acid cluster protein 33 homologue, putative	Not CVGs	0.315405	Left	0.225943	Left	-0.0894626	Left	FALSE	FALSE	FALSE
PF3D7_0309900	NA	conserved Plasmodium protein, unknown function	Not CVGs	-0.178399	Right	0.315275	Left	0.265237	Mid	FALSE	FALSE	FALSE
PF3D7_1457400	NA	conserved Plasmodium protein, unknown function	Not CVGs	-0.085186	Sides	0.234547	Left	0.315184	Left	FALSE	FALSE	FALSE
PF3D7_0218100	NA	conserved protein, unknown function	Not CVGs	0.179803	Sides	-0.213338	Left	-0.315139	Sides	FALSE	FALSE	FALSE
PF3D7_1225900	NA	conserved Plasmodium protein, unknown function	Not CVGs	-0.314803	Left	0.148726	Right	0.22778	Mid	FALSE	FALSE	FALSE
PF3D7_0913300	NA	conserved protein, unknown function	Not CVGs	-0.0947817	Sides	0.219687	Sides	0.314468	Sides	FALSE	FALSE	FALSE
PF3D7_1250400	NA	conserved Plasmodium protein, unknown function	Not CVGs	-0.262884	Sides	-0.261228	Sides	0.314351	Right	FALSE	FALSE	FALSE
PF3D7_0520900	SAHH	adenosylhomocysteinase	Not CVGs	-0.302942	Left	0.112959	Right	0.314282	Left	FALSE	FALSE	FALSE
PF3D7_0801700	SENP2	sentrin-specific protease 2, putative	Not CVGs	-0.314072	Mid	-0.174965	Mid	0.139107	Mid	FALSE	FALSE	FALSE
PF3D7_1328100	NA	proteasome subunit beta type-7, putative	Not CVGs	-0.183414	Left	-0.314046	Left	-0.138216	Sides	FALSE	FALSE	FALSE
PF3D7_0911300	CRMP1	cysteine repeat modular protein 1	Not CVGs	-0.0733333	Right	0.241366	Mid	0.313722	Mid	FALSE	FALSE	FALSE
PF3D7_1400100	VAR	erythrocyte membrane protein 1 (PfEMP1), pseudogene	VAR	0.298084	Mid	0.313704	Left	-0.119951	Right	FALSE	FALSE	FALSE
PF3D7_0926900	NA	replication termination factor, putative	Not CVGs	0.313625	Sides	0.241275	Sides	-0.0723499	Sides	FALSE	FALSE	FALSE
PF3D7_0524800	UFD1	ubiquitin fusion degradation protein 1, putative	Not CVGs	-0.0907495	Right	0.313462	Left	0.285976	Left	FALSE	FALSE	FALSE
PF3D7_1419600	NA	conserved Plasmodium protein, unknown function	Not CVGs	-0.135503	Sides	0.28674	Left	0.313415	Sides	FALSE	FALSE	FALSE
PF3D7_1139200	NA	VPS9 domain-containing protein, putative	Not CVGs	-0.270694	Left	0.113434	Sides	0.313148	Left	FALSE	FALSE	FALSE
PF3D7_0532700	VAR	erythrocyte membrane protein 1 (PfEMP1), pseudogene	VAR	0.313073	Left	-0.294749	Right	-0.0827226	Left	FALSE	FALSE	FALSE
PF3D7_0915300	NA	heptatricopeptide repeat-containing protein, putative	Not CVGs	-0.183886	Mid	0.191327	Left	0.312984	Left	FALSE	FALSE	FALSE
PF3D7_1337800	CDPK5	calcium-dependent protein kinase 5	Not CVGs	0.312926	Left	0.172298	Mid	-0.220971	Sides	FALSE	FALSE	FALSE
PF3D7_1439500	ORP2	oocyst rupture protein 2, putative	Not CVGs	0.312774	Mid	0.0649114	Right	-0.275405	Mid	FALSE	FALSE	FALSE
PF3D7_1134300	NA	conserved Plasmodium protein, unknown function	Not CVGs	0.129008	Left	0.312749	Left	0.183741	Left	FALSE	FALSE	FALSE
PF3D7_0905000	NA	conserved Plasmodium protein, unknown function	Not CVGs	0.136089	Mid	0.312708	Left	0.213859	Left	FALSE	FALSE	FALSE
PF3D7_1341500	ISC1	inner membrane complex suture component, putative	Not CVGs	0.173015	Mid	0.3127	Right	0.198916	Sides	FALSE	FALSE	FALSE
PF3D7_1241300	NA	ribosome-binding factor A, putative	Not CVGs	-0.102339	Right	0.259535	Left	0.312559	Mid	FALSE	FALSE	FALSE
PF3D7_1011800	PREBP	PRE-binding protein	Not CVGs	-0.231397	Mid	0.15212	Sides	0.31234	Mid	FALSE	FALSE	FALSE
PF3D7_1330600	NA	elongation factor Tu, putative	Not CVGs	0.168339	Left	0.312218	Left	0.16265	Mid	FALSE	FALSE	FALSE
PF3D7_0511600	ARNP	apical rhoptry neck protein	Not CVGs	0.152823	Left	0.311923	Left	0.1591	Left	FALSE	FALSE	FALSE
PF3D7_1347900	NA	conserved Plasmodium protein, unknown function	Not CVGs	0.252567	Left	0.311834	Left	0.0816591	Right	FALSE	FALSE	FALSE
PF3D7_0611300	NA	ATP synthase-associated protein, putative	Not CVGs	0.165918	Right	0.31037	Left	0.311716	Left	FALSE	FALSE	FALSE
PF3D7_0210300	NA	monocarboxylate transporter, putative	Not CVGs	0.295881	Sides	-0.10512	Mid	-0.311299	Left	FALSE	FALSE	FALSE
PF3D7_1019100	NA	conserved Plasmodium protein, unknown function	Not CVGs	-0.311218	Left	0.119318	Sides	0.255565	Sides	FALSE	FALSE	FALSE
PF3D7_0919600	WBP1	dolichyl-diphosphooligosaccharide--protein glycosyltransferase subunit WBP1, putative	Not CVGs	0.192027	Sides	-0.11905	Sides	-0.311077	Sides	FALSE	FALSE	FALSE
PF3D7_1204500	NA	conserved protein, unknown function	Not CVGs	0.185297	Left	0.310985	Left	0.125688	Left	FALSE	FALSE	FALSE
PF3D7_0419500	NA	conserved Plasmodium membrane protein, unknown function	Not CVGs	0.203951	Left	0.310958	Left	0.107007	Left	FALSE	FALSE	FALSE
PF3D7_0104100	NA	protein E140, putative	Not CVGs	0.246568	Left	0.31082	Sides	0.246624	Sides	FALSE	FALSE	FALSE
PF3D7_0924500	NA	conserved Plasmodium membrane protein, unknown function	Not CVGs	0.258296	Mid	0.310596	Mid	0.132722	Left	FALSE	FALSE	FALSE
PF3D7_0626200	NA	conserved Plasmodium protein, unknown function	Not CVGs	-0.111531	Sides	0.199024	Sides	0.310555	Sides	FALSE	FALSE	FALSE
PF3D7_0930400	NA	zinc finger protein, putative	Not CVGs	-0.152338	Mid	-0.3105	Right	0.23409	Left	FALSE	FALSE	FALSE
PF3D7_0715200	NA	conserved Plasmodium protein, unknown function	Not CVGs	0.310296	Left	0.106732	Left	-0.204024	Sides	FALSE	FALSE	FALSE
PF3D7_1370300	MAHRP1	membrane associated histidine-rich protein 1	Not CVGs	0.309954	Mid	0.155931	Left	-0.239702	Mid	FALSE	FALSE	FALSE
PF3D7_1143000	NA	alpha/beta hydrolase, putative	Not CVGs	-0.193675	Sides	-0.309935	Left	-0.203449	Left	FALSE	FALSE	FALSE
PF3D7_0414100	NA	conserved Plasmodium membrane protein, unknown function	Not CVGs	0.286011	Sides	0.177167	Right	-0.309921	Left	FALSE	FALSE	FALSE
PF3D7_1473400	NA	conserved protein, unknown function	Not CVGs	0.157413	Mid	0.309765	Left	0.161972	Left	FALSE	FALSE	FALSE
PF3D7_1319600	NA	ACDC domain-containing protein, putative	Not CVGs	-0.196769	Right	0.112938	Right	0.309707	Right	FALSE	FALSE	FALSE
PF3D7_1404100	NA	cytochrome c, putative	Not CVGs	0.185763	Right	-0.150393	Left	-0.309492	Right	FALSE	FALSE	FALSE
PF3D7_0512300	MAT1	CDK-activating kinase assembly factor MAT1	Not CVGs	0.308959	Right	0.114841	Right	-0.194118	Right	FALSE	FALSE	FALSE
PF3D7_1351800	NA	conserved Plasmodium protein, unknown function	Not CVGs	0.308836	Right	0.270483	Left	-0.165151	Right	FALSE	FALSE	FALSE
PF3D7_0515700	GAP40	glideosome-associated protein 40, putative	Not CVGs	0.157925	Left	-0.15091	Left	-0.308835	Left	FALSE	FALSE	FALSE
PF3D7_0728800	NA	conserved Plasmodium protein, unknown function	Not CVGs	0.121357	Left	-0.18711	Left	-0.308468	Left	FALSE	FALSE	FALSE
PF3D7_0410600	ATRP	armadillo-type repeat protein ATRP	Not CVGs	-0.175924	Right	-0.308436	Right	-0.132512	Right	FALSE	FALSE	FALSE
PF3D7_1309600	NA	ribosomal RNA methyltransferase, putative	Not CVGs	0.214944	Mid	0.308425	Left	0.28421	Left	FALSE	FALSE	FALSE
PF3D7_0404200	NA	conserved Plasmodium protein, unknown function	Not CVGs	-0.163586	Sides	-0.308383	Sides	0.165473	Right	FALSE	FALSE	FALSE
PF3D7_1205100	SEPSECS	O-phosphoseryl-tRNA(Sec) selenium transferase, putative	Not CVGs	0.111974	Right	0.308134	Sides	0.277901	Left	FALSE	FALSE	FALSE
PF3D7_API02900	TUFA	elongation factor Tu	Not CVGs	0.20517	Left	0.308035	Left	0.102864	Left	FALSE	FALSE	FALSE
PF3D7_0615000	NA	conserved Plasmodium protein, unknown function	Not CVGs	-0.186539	Left	-0.307979	Left	-0.12144	Left	FALSE	FALSE	FALSE
PF3D7_0918700	NA	conserved Plasmodium protein, unknown function	Not CVGs	0.166085	Left	0.30786	Left	0.144287	Mid	FALSE	FALSE	FALSE
PF3D7_1136100	NA	conserved Plasmodium protein, unknown function	Not CVGs	0.202346	Sides	0.199346	Mid	0.307823	Mid	FALSE	FALSE	FALSE
PF3D7_0110000	NA	conserved Plasmodium protein, unknown function	Not CVGs	0.117337	Sides	0.307755	Sides	0.190418	Sides	FALSE	FALSE	FALSE
PF3D7_0105600	NA	FtsJ-like methyltransferase, putative	Not CVGs	-0.170013	Right	0.146853	Sides	0.307677	Sides	FALSE	FALSE	FALSE
PF3D7_1252400	RH3	reticulocyte binding protein homologue 3, pseudogene	Other CVGs	0.263593	Right	0.126938	Sides	0.307533	Left	FALSE	FALSE	FALSE
PF3D7_1471600	NA	conserved Plasmodium protein, unknown function	Not CVGs	0.150431	Left	0.307075	Mid	-0.204337	Left	FALSE	FALSE	FALSE
PF3D7_0217500	CDPK1	calcium-dependent protein kinase 1	Not CVGs	0.10236	Right	-0.213448	Sides	-0.307055	Sides	FALSE	FALSE	FALSE
PF3D7_1302900	NA	conserved protein, unknown function	Not CVGs	0.122523	Sides	0.306791	Sides	0.243462	Left	FALSE	FALSE	FALSE
PF3D7_1012300	QCR7	cytochrome b-c1 complex subunit 7, putative	Not CVGs	0.110432	Sides	-0.214966	Left	-0.306742	Left	FALSE	FALSE	FALSE
PF3D7_0625600	PAP	poly(A) polymerase PAP, putative	Not CVGs	0.268243	Mid	0.306465	Left	0.202396	Left	FALSE	FALSE	FALSE
PF3D7_1142200	NA	conserved Plasmodium protein, unknown function	Not CVGs	-0.141984	Mid	0.164434	Mid	0.306418	Mid	FALSE	FALSE	FALSE
PF3D7_1326100	NA	WD repeat-containing protein, putative	Not CVGs	0.26389	Right	0.196648	Mid	0.306294	Left	FALSE	FALSE	FALSE
PF3D7_0516500	MFS1	major facilitator superfamily domain-containing protein, putative	Not CVGs	0.0425608	Left	0.306284	Left	0.263723	Left	FALSE	FALSE	FALSE
PF3D7_0906200	NA	conserved Plasmodium protein, unknown function	Not CVGs	-0.057899	Left	0.248231	Left	0.30613	Left	FALSE	FALSE	FALSE
PF3D7_0320700	SPC25	signal peptidase complex subunit 2	Not CVGs	0.223001	Sides	-0.202792	Left	-0.306056	Left	TRUE	FALSE	FALSE
PF3D7_0102400	NA	lysophospholipase, putative, pseudogene	Not CVGs	-0.196005	Right	-0.228035	Sides	0.305985	Mid	FALSE	FALSE	FALSE
PF3D7_0415500	CBP20	nuclear cap-binding protein subunit 2, putative	Not CVGs	-0.209698	Mid	-0.305911	Right	-0.126512	Right	FALSE	FALSE	FALSE
PF3D7_0505300	NA	UDP-N-acetylglucosamine transporter, putative	Not CVGs	-0.0728694	Right	0.261967	Mid	0.305812	Mid	FALSE	FALSE	FALSE
PF3D7_1468700	eIF4A	eukaryotic initiation factor 4A	Not CVGs	0.186721	Left	0.305554	Left	0.118833	Left	FALSE	FALSE	FALSE
PF3D7_0418900	NA	conserved protein, unknown function	Not CVGs	-0.132181	Mid	-0.211872	Sides	-0.305417	Sides	FALSE	FALSE	FALSE
PF3D7_1435800	ERA	GTPase Era, putative	Not CVGs	0.177321	Left	0.269853	Mid	0.305391	Mid	FALSE	FALSE	FALSE
PF3D7_1353200	MAHRP2	membrane associated histidine-rich protein 2	Not CVGs	0.241203	Mid	0.30397	Left	0.305311	Left	FALSE	FALSE	FALSE
PF3D7_0709900	NA	hydrolase, putative	Not CVGs	-0.305227	Right	0.102762	Left	0.292613	Right	FALSE	FALSE	FALSE
PF3D7_0523900	NA	MerC domain-containing protein, putative	Not CVGs	0.305096	Mid	0.228046	Mid	0.103939	Sides	FALSE	FALSE	FALSE
PF3D7_1453700	P23	HSP90 co-chaperone p23	Not CVGs	-0.269847	Mid	-0.0639774	Right	0.304907	Left	FALSE	FALSE	FALSE
PF3D7_0512000	PFD6	prefoldin subunit 6	Not CVGs	-0.0580506	Mid	-0.304848	Mid	-0.246798	Mid	FALSE	FALSE	FALSE
PF3D7_1462800	GAPDH	glyceraldehyde-3-phosphate dehydrogenase	Not CVGs	0.161408	Right	0.213216	Sides	0.304788	Left	FALSE	FALSE	FALSE
PF3D7_0527300	METAP1a	methionine aminopeptidase 1a, putative	Not CVGs	0.271236	Right	0.304696	Right	0.0652238	Left	FALSE	FALSE	FALSE
PF3D7_0211500	NA	GAF domain-related protein, putative	Not CVGs	-0.141969	Right	0.169275	Mid	0.304694	Mid	FALSE	FALSE	FALSE
PF3D7_1246200	ACT1	actin I	Not CVGs	0.136734	Right	-0.284708	Left	-0.304691	Sides	FALSE	FALSE	FALSE
PF3D7_1204700	NA	conserved protein, unknown function	Not CVGs	-0.0749037	Mid	0.241883	Left	0.304554	Left	FALSE	FALSE	FALSE
PF3D7_1116600	STT3	dolichyl-diphosphooligosaccharide--protein glycosyltransferase subunit STT3, putative	Not CVGs	0.221975	Left	0.304454	Mid	0.0974912	Mid	FALSE	FALSE	FALSE
PF3D7_1129000	SpdSyn	spermidine synthase	Not CVGs	0.0633567	Sides	-0.270081	Right	-0.304419	Right	FALSE	FALSE	FALSE
PF3D7_1309800	NA	conserved protein, unknown function	Not CVGs	0.173992	Sides	-0.167402	Left	-0.3042	Left	FALSE	FALSE	FALSE
PF3D7_0622000	NA	conserved Plasmodium protein, unknown function	Not CVGs	-0.0866484	Sides	0.217414	Sides	0.304063	Sides	FALSE	FALSE	FALSE
PF3D7_1115200	SET7	histone-lysine N-methyltransferase SET7	Not CVGs	0.30406	Mid	0.152566	Left	-0.206819	Mid	FALSE	FALSE	FALSE
PF3D7_1214100	PIGO	GPI ethanolamine phosphate transferase 3, putative	Not CVGs	-0.289008	Mid	0.166168	Left	0.303944	Mid	FALSE	FALSE	FALSE
PF3D7_0506500	NA	conserved Plasmodium protein, unknown function	Not CVGs	-0.259063	Mid	-0.134545	Right	0.30368	Left	FALSE	FALSE	FALSE
PF3D7_1324100	NA	conserved Plasmodium membrane protein, unknown function	Not CVGs	0.286396	Left	0.303671	Left	0.0442638	Mid	FALSE	FALSE	FALSE
PF3D7_1247800	DPAP2	dipeptidyl aminopeptidase 2	Not CVGs	0.114138	Left	0.277081	Right	0.303578	Right	TRUE	FALSE	FALSE
PF3D7_0512100	NA	conserved protein, unknown function	Not CVGs	-0.131806	Right	0.287376	Sides	0.303531	Sides	FALSE	FALSE	FALSE
PF3D7_0719000	NA	conserved protein, unknown function	Not CVGs	0.303243	Right	0.247969	Sides	-0.0997404	Right	FALSE	FALSE	FALSE
PF3D7_0919700	NA	pyridoxal phosphate homeostasis protein, putative	Not CVGs	0.179558	Right	0.303238	Sides	0.153829	Sides	FALSE	FALSE	FALSE
PF3D7_1208000	NA	ribosomal protein L29, apicoplast, putative	Not CVGs	-0.0624209	Right	0.303235	Left	0.292427	Sides	FALSE	FALSE	FALSE
PF3D7_0730800	NA	Plasmodium exported protein, unknown function	Not CVGs	0.302967	Mid	-0.0741624	Sides	-0.275128	Mid	FALSE	FALSE	FALSE
PF3D7_1471400	NA	diacylglycerol kinase, putative	Not CVGs	0.302889	Left	0.142442	Left	-0.182364	Sides	FALSE	FALSE	FALSE
PF3D7_0107800	MRE11	double-strand break repair protein MRE11	Not CVGs	0.0381707	Left	0.302884	Left	0.272094	Mid	FALSE	FALSE	FALSE
PF3D7_1309700	VPS18	vacuolar protein sorting-associated protein 18, putative	Not CVGs	-0.0519626	Left	0.250532	Left	0.302494	Left	FALSE	FALSE	FALSE
PF3D7_1242400	NA	GAS8-like protein, putative	Not CVGs	-0.302351	Right	-0.165642	Sides	0.253579	Mid	FALSE	FALSE	FALSE
PF3D7_0402800	VAR	erythrocyte membrane protein 1 (PfEMP1), pseudogene	VAR	0.302142	Left	0.222068	Left	-0.0800743	Left	FALSE	FALSE	FALSE
PF3D7_0911500	NA	conserved Plasmodium protein, unknown function	Not CVGs	-0.279015	Right	-0.302103	Sides	0.223107	Mid	FALSE	FALSE	FALSE
PF3D7_1331100	POLQ	DNA polymerase theta, putative	Not CVGs	0.301914	Mid	0.198017	Mid	-0.12301	Right	FALSE	FALSE	FALSE
PF3D7_1358800	RPS15	40S ribosomal protein S15	Not CVGs	0.3019	Right	-0.0777477	Left	-0.243052	Right	FALSE	FALSE	FALSE
PF3D7_1473600	NA	conserved Plasmodium protein, unknown function	Not CVGs	-0.204964	Left	-0.301783	Sides	-0.238394	Sides	FALSE	FALSE	FALSE
PF3D7_1323100	NA	60S ribosomal protein L6, putative	Not CVGs	0.187175	Right	-0.147194	Mid	-0.301686	Right	FALSE	FALSE	FALSE
PF3D7_0300400	STEVOR	stevor	STEVOR	0.27137	Left	0.301676	Left	0.0303061	Left	FALSE	FALSE	FALSE
PF3D7_0513800	RAB1a	ras-related protein Rab-1A	Not CVGs	0.12562	Left	-0.232823	Sides	-0.301569	Sides	FALSE	FALSE	FALSE
PF3D7_0935700	NA	Plasmodium exported protein, unknown function	Not CVGs	-0.201588	Sides	-0.126052	Sides	-0.30155	Mid	FALSE	FALSE	FALSE
PF3D7_1369200	NA	conserved Plasmodium protein, unknown function	Not CVGs	0.28096	Left	0.301535	Left	0.0205741	Left	FALSE	FALSE	FALSE
PF3D7_0929500	NA	CH domain-containing protein, putative	Not CVGs	0.301527	Left	0.275604	Left	-0.063778	Mid	FALSE	FALSE	FALSE
PF3D7_0808300	NA	ubiquitin regulatory protein, putative	Not CVGs	0.18643	Left	-0.114828	Left	-0.301258	Left	FALSE	FALSE	FALSE
PF3D7_1475000	MED31	mediator of RNA polymerase II transcription subunit 31, putative	Not CVGs	-0.255545	Left	0.0473188	Sides	0.300887	Left	FALSE	FALSE	FALSE
PF3D7_0214500	NA	conserved Plasmodium protein, unknown function	Not CVGs	0.0804483	Sides	0.283428	Left	0.300674	Left	FALSE	FALSE	FALSE
PF3D7_0626100	NA	oxidoreductase, short-chain dehydrogenase family, putative	Not CVGs	0.0650262	Mid	0.29392	Left	0.300642	Sides	FALSE	FALSE	FALSE
PF3D7_1201000	PHIST	Plasmodium exported protein (PHISTb), unknown function	PHIST	0.210885	Right	-0.259307	Left	-0.300625	Left	FALSE	FALSE	FALSE
PF3D7_0934700	NA	UBX domain-containing protein, putative	Not CVGs	-0.229125	Mid	-0.300593	Mid	-0.0764148	Right	FALSE	FALSE	FALSE
PF3D7_1424100	RPL5	60S ribosomal protein L5, putative	Not CVGs	-0.0905985	Left	-0.300563	Right	-0.29595	Right	FALSE	FALSE	FALSE
PF3D7_1139100	NA	RNA-binding protein, putative	Other CVGs	-0.300281	Sides	-0.289582	Right	0.131679	Left	FALSE	FALSE	FALSE
PF3D7_0402200	SURF4.1	surface-associated interspersed protein 4.1 (SURFIN 4.1), pseudogene	Other CVGs	0.131532	Left	0.300235	Left	0.168703	Left	TRUE	FALSE	FALSE
PF3D7_0320600	NA	conserved protein, unknown function	Not CVGs	-0.178239	Left	-0.3002	Left	-0.12196	Left	FALSE	FALSE	FALSE
PF3D7_1116700	DPAP1	dipeptidyl aminopeptidase 1	Not CVGs	0.300106	Right	0.194429	Right	-0.105677	Right	FALSE	FALSE	FALSE
PF3D7_0611800	NA	conserved Plasmodium protein, unknown function	Not CVGs	0.0678159	Left	0.299983	Mid	0.24254	Mid	FALSE	FALSE	FALSE
PF3D7_0507200	SUB3	subtilisin-like protease 3	Not CVGs	0.299933	Left	0.1841	Mid	-0.160883	Left	FALSE	FALSE	FALSE
PF3D7_1343600	NA	UDP-N-acetylglucosamine pyrophosphorylase, putative	Not CVGs	-0.0777117	Left	0.221964	Left	0.299676	Left	FALSE	FALSE	FALSE
PF3D7_0900900	STEVOR	stevor	STEVOR	0.097527	Sides	0.299602	Left	0.238558	Mid	FALSE	FALSE	FALSE
PF3D7_0928700	NA	conserved Plasmodium protein, unknown function	Not CVGs	0.0956122	Sides	-0.206515	Left	-0.299537	Left	FALSE	FALSE	FALSE
PF3D7_1348300	NA	elongation factor Tu, putative	Not CVGs	-0.0865093	Right	0.299465	Left	0.256448	Left	FALSE	FALSE	FALSE
PF3D7_API02200	RPL6	apicoplast ribosomal protein L6	Not CVGs	0.281966	Sides	0.299389	Sides	-0.141265	Mid	FALSE	FALSE	FALSE
PF3D7_0618100	NA	conserved Plasmodium protein, unknown function	Not CVGs	0.103046	Left	-0.196271	Left	-0.299317	Left	FALSE	FALSE	FALSE
PF3D7_1239000	NA	HD superfamily phosphohydrolase protein, putative	Not CVGs	0.161942	Mid	0.286249	Sides	0.299194	Sides	FALSE	FALSE	FALSE
PF3D7_0103600	PSH1	ATP-dependent DNA/RNA helicase PSH1	Not CVGs	-0.299166	Mid	0.069791	Left	0.285567	Mid	FALSE	FALSE	FALSE
PF3D7_0306800	CCT2	T-complex protein 1 subunit beta	Not CVGs	0.298882	Right	0.156393	Sides	-0.174739	Right	FALSE	FALSE	FALSE
PF3D7_1103300	NA	tRNA Leucine	Not CVGs	0.298864	Sides	0.220887	Sides	-0.142012	Right	FALSE	FALSE	FALSE
PF3D7_1217600	APC10	anaphase-promoting complex subunit 10, putative	Not CVGs	-0.163255	Sides	0.21396	Right	0.298787	Right	FALSE	FALSE	FALSE
PF3D7_1441700	ATP23	mitochondrial inner membrane protease ATP23, putative	Not CVGs	-0.239472	Right	0.204589	Left	0.298766	Mid	FALSE	FALSE	FALSE
PF3D7_1467400	RPL22	50S ribosomal protein L22, apicoplast, putative	Not CVGs	0.14797	Sides	0.298735	Left	0.186398	Left	FALSE	FALSE	FALSE
PF3D7_1204400	G37	sexual stage-specific protein G37, putative	Not CVGs	-0.182251	Left	0.257062	Mid	0.298574	Left	FALSE	FALSE	FALSE
PF3D7_0607400	NA	G-protein associated signal transduction protein, putative	Not CVGs	-0.180164	Mid	-0.29857	Mid	0.137101	Sides	FALSE	FALSE	FALSE
PF3D7_1222700	GAP45	glideosome-associated protein 45	Not CVGs	0.256835	Sides	-0.0922197	Mid	-0.298305	Sides	FALSE	FALSE	FALSE
PF3D7_1039000	FIKK10.2	serine/threonine protein kinase, FIKK family	FIKK	0.298187	Right	0.142725	Right	-0.211683	Sides	FALSE	FALSE	FALSE
PF3D7_1427100	NA	lipase, putative	Not CVGs	0.298182	Mid	0.173186	Mid	-0.124996	Mid	FALSE	FALSE	FALSE
PF3D7_0517100	NA	conserved protein, unknown function	Not CVGs	0.29812	Right	0.243875	Sides	-0.0927267	Right	FALSE	FALSE	FALSE
PF3D7_0314800	NA	conserved Plasmodium protein, unknown function	Not CVGs	0.144744	Sides	0.298067	Sides	0.224002	Right	FALSE	FALSE	FALSE
PF3D7_0509500	NA	ERCC4 domain-containing protein, putative	Not CVGs	-0.083188	Right	0.243101	Left	0.297833	Sides	FALSE	FALSE	FALSE
PF3D7_0501700	APC3	anaphase-promoting complex subunit 3, putative	Not CVGs	0.156097	Mid	-0.297805	Sides	-0.204774	Left	FALSE	FALSE	FALSE
PF3D7_1235800	NA	peptidase, putative	Not CVGs	0.297747	Left	0.115875	Mid	0.244808	Right	FALSE	FALSE	FALSE
PF3D7_1027400	RPB7	DNA-directed RNA polymerase II subunit RPB7, putative	Not CVGs	0.130359	Mid	0.297565	Sides	0.204322	Sides	FALSE	FALSE	FALSE
PF3D7_1129700	NA	conserved Plasmodium protein, unknown function	Not CVGs	-0.107549	Left	0.224084	Sides	0.29746	Sides	FALSE	FALSE	FALSE
PF3D7_1254800	RIF	rifin	RIFIN	-0.0515424	Left	0.24556	Left	0.297102	Left	FALSE	FALSE	FALSE
PF3D7_0806200	DPY19	Dpy-19-like C-mannosyltransferase	Not CVGs	0.222408	Left	0.296971	Sides	0.172456	Right	TRUE	FALSE	FALSE
PF3D7_1006500	NA	conserved Plasmodium protein, unknown function	Not CVGs	-0.294655	Right	-0.110188	Left	0.296966	Right	FALSE	FALSE	FALSE
PF3D7_1221200	NA	conserved Plasmodium protein, unknown function	Not CVGs	0.296205	Left	0.296827	Left	0.0574518	Sides	FALSE	FALSE	FALSE
PF3D7_1435400	EMC4	ER membrane protein complex subunit 4, putative	Not CVGs	-0.296706	Left	-0.274016	Mid	0.175782	Sides	FALSE	FALSE	FALSE
PF3D7_0916900	NA	zinc finger protein, putative	Not CVGs	-0.239637	Left	0.206481	Sides	0.296692	Left	FALSE	FALSE	FALSE
PF3D7_1213600	DLC8	dynein light chain 1, putative	Not CVGs	0.178844	Sides	-0.117627	Sides	-0.296471	Sides	FALSE	FALSE	FALSE
PF3D7_1433800	NA	conserved Plasmodium protein, unknown function	Not CVGs	0.141859	Left	-0.154468	Left	-0.296328	Left	FALSE	FALSE	FALSE
PF3D7_1035200	NA	S-antigen	Not CVGs	0.238966	Mid	-0.261848	Sides	-0.296309	Left	FALSE	FALSE	FALSE
PF3D7_1120800	NA	conserved Plasmodium protein, unknown function	Not CVGs	0.229555	Sides	-0.159635	Mid	-0.296162	Sides	FALSE	FALSE	FALSE
PF3D7_0113300	HYP	Plasmodium exported protein (hyp1), unknown function	HYP	-0.26618	Sides	0.267412	Left	0.296008	Left	FALSE	FALSE	FALSE
PF3D7_1236300	NA	conserved protein, unknown function	Not CVGs	-0.283381	Left	-0.295964	Sides	-0.190739	Right	FALSE	FALSE	FALSE
PF3D7_1235300	NOT4	CCR4-NOT transcription complex subunit 4, putative	Not CVGs	-0.295789	Mid	0.141209	Left	0.290599	Left	FALSE	FALSE	FALSE
PF3D7_1026800	RPS2	40S ribosomal protein S2	Not CVGs	-0.188015	Left	-0.11589	Right	0.29569	Left	FALSE	FALSE	FALSE
PF3D7_0933400	NA	conserved Plasmodium protein, unknown function	Not CVGs	-0.295689	Right	-0.218049	Right	0.0776403	Right	FALSE	FALSE	FALSE
PF3D7_1217800	DPH3	diphthamide biosynthesis protein 3, putative	Not CVGs	0.295626	Sides	0.117576	Sides	-0.209729	Right	FALSE	FALSE	FALSE
PF3D7_1305400	NA	AAR2 protein, putative	Not CVGs	0.124085	Left	0.295617	Left	0.171531	Left	FALSE	FALSE	FALSE
PF3D7_1112400	NA	nucleic acid binding protein, putative	Not CVGs	0.295616	Left	0.267151	Sides	-0.129388	Left	FALSE	FALSE	FALSE
PF3D7_0212900	ATEL1	arginyl-tRNA--protein transferase	Not CVGs	0.0732923	Right	0.295423	Left	0.288902	Left	FALSE	FALSE	FALSE
PF3D7_1436300	PTEX150	translocon component PTEX150	Not CVGs	0.250867	Mid	-0.0960334	Sides	-0.295328	Right	FALSE	FALSE	FALSE
PF3D7_1450400	NA	E3 ubiquitin-protein ligase ZNF598, putative	Not CVGs	-0.252523	Left	-0.139925	Right	0.295189	Left	FALSE	FALSE	FALSE
PF3D7_1137200	AEP	apical exonemal protein	Not CVGs	0.294699	Sides	0.232715	Sides	-0.189228	Mid	FALSE	FALSE	FALSE
PF3D7_1212300	NA	WD repeat-containing protein, putative	Not CVGs	-0.294654	Left	-0.239281	Sides	0.247376	Mid	TRUE	FALSE	FALSE
PF3D7_0617000	TOM40	mitochondrial import receptor subunit TOM40, putative	Not CVGs	0.294624	Right	0.133196	Right	-0.161428	Right	FALSE	FALSE	FALSE
PF3D7_0926500	NA	tetratricopeptide repeat protein, putative	Not CVGs	0.199373	Mid	-0.189009	Sides	-0.29434	Left	FALSE	FALSE	FALSE
PF3D7_1310600	RAB5b	ras-related protein Rab-5B	Not CVGs	0.165619	Right	-0.189802	Left	-0.294069	Left	FALSE	FALSE	FALSE
PF3D7_0525600	NA	RNA methyltransferase, putative	Not CVGs	0.144497	Sides	0.294048	Left	0.19644	Left	FALSE	FALSE	FALSE
PF3D7_1472700	NA	DNA-directed RNA polymerase, alpha subunit, putative	Not CVGs	0.231021	Sides	0.120907	Right	-0.293925	Left	FALSE	FALSE	FALSE
PF3D7_0416200	NA	conserved protein, unknown function	Not CVGs	0.153955	Right	-0.293823	Left	-0.16518	Left	FALSE	FALSE	FALSE
PF3D7_1310200	NA	conserved Plasmodium protein, unknown function	Not CVGs	0.293814	Mid	0.147046	Left	-0.211035	Mid	FALSE	FALSE	FALSE
PF3D7_0504900	NA	transmembrane protein TMEM222, putative	Not CVGs	0.133152	Sides	-0.293784	Mid	-0.171599	Sides	TRUE	FALSE	FALSE
[truncated: 3,210 more rows]

## Sheet: A7, E5 and B11.
Gene ID	Name	Annotation	CVG family (or NOT CVG)	A7vsB11 log2(mAFC)	A7vsB11 interval max. dif.	A7vsE5 log2(mAFC)	A7vsE5 interval max. dif.	B11vsE5 log2(mAFC)	B11vsE5 interval max. dif.	Gametocyte marker?	Dupl/Del A7?	Dupl/Del E5?	Dupl/Del B11?
PF3D7_0832200	PHIST	Plasmodium exported protein (PHISTa-like), unknown function	PHIST	7.0376	Left	0.330107	Left	-6.70749	Left	FALSE	FALSE	FALSE	TRUE
PF3D7_0706800	NA	tRNA Threonine	Not CVGs	-6.69479	Left	-0.554253	Left	6.14054	Left	FALSE	FALSE	FALSE	FALSE
PF3D7_1040200	STEVOR	stevor	STEVOR	6.23093	Mid	2.93917	Mid	-3.30748	Left	FALSE	FALSE	FALSE	FALSE
PF3D7_0832000	STEVOR	stevor	STEVOR	5.93718	Left	2.96671	Mid	-3.72374	Left	FALSE	FALSE	FALSE	TRUE
PF3D7_0324100	MC-2TM	Pfmc-2TM Maurer's cleft two transmembrane protein	PFMC-2TM	4.73784	Left	-1.10629	Left	-5.84414	Left	FALSE	FALSE	FALSE	TRUE
PF3D7_1372500	STEVOR	stevor, pseudogene	STEVOR	5.83563	Left	3.84459	Mid	-2.29918	Left	FALSE	FALSE	FALSE	FALSE
PF3D7_0413100	VAR	erythrocyte membrane protein 1, PfEMP1	VAR	5.72012	Left	2.77669	Mid	-3.69534	Left	FALSE	FALSE	FALSE	FALSE
PF3D7_0831900	PHIST	Plasmodium exported protein (PHIST), unknown function, pseudogene	PHIST	5.51815	Left	0.608003	Mid	-5.32975	Left	FALSE	FALSE	FALSE	TRUE
PF3D7_1200600	VAR2CSA	erythrocyte membrane protein 1, PfEMP1	VAR	-4.78164	Left	0.699598	Mid	5.27697	Left	FALSE	FALSE	FALSE	FALSE
PF3D7_0412700	VAR	erythrocyte membrane protein 1, PfEMP1	VAR	5.26481	Left	4.17915	Left	-1.08566	Left	FALSE	FALSE	FALSE	FALSE
PF3D7_0601200	MC-2TM	Pfmc-2TM Maurer's cleft two transmembrane protein	PFMC-2TM	4.95141	Left	-0.343361	Sides	-5.23052	Left	FALSE	FALSE	TRUE	TRUE
PF3D7_1149700	PHIST	Plasmodium exported protein (PHISTa), unknown function, fragment	PHIST	4.90409	Left	-0.397698	Right	-4.86828	Left	FALSE	FALSE	FALSE	FALSE
PF3D7_0632500	VAR	erythrocyte membrane protein 1, PfEMP1	VAR	4.90217	Left	1.47062	Mid	-4.25188	Left	FALSE	FALSE	FALSE	FALSE
PF3D7_0412400	VAR	erythrocyte membrane protein 1, PfEMP1	VAR	4.86606	Left	0.943489	Mid	-4.51344	Left	FALSE	FALSE	FALSE	FALSE
PF3D7_1480100	VAR	erythrocyte membrane protein 1 (PfEMP1), pseudogene	VAR	4.85135	Left	1.6502	Mid	-4.22864	Left	FALSE	FALSE	FALSE	FALSE
PF3D7_0813300	NA	NPL domain-containing protein, putative	Not CVGs	-0.212603	Mid	-4.82388	Left	-4.67515	Left	FALSE	FALSE	FALSE	FALSE
PF3D7_0533000	RIF	rifin, pseudogene	RIFIN	0.755224	Left	-3.99595	Left	-4.75117	Left	FALSE	FALSE	FALSE	FALSE
PF3D7_0831700	HSP70x	heat shock protein 70	Not CVGs	4.64919	Left	-0.151601	Sides	-4.72662	Left	FALSE	FALSE	FALSE	TRUE
PF3D7_0617600	STEVOR	stevor	STEVOR	1.23033	Mid	-3.44589	Mid	-4.67622	Mid	FALSE	FALSE	FALSE	FALSE
PF3D7_1100800	MC-2TM	Pfmc-2TM Maurer's cleft two transmembrane protein	PFMC-2TM	4.09023	Left	-0.70836	Mid	-4.65891	Left	FALSE	FALSE	FALSE	FALSE
PF3D7_1302100	G27/25	gamete antigen 27/25	Other CVGs	3.25722	Right	-1.35582	Right	-4.61304	Right	TRUE	FALSE	FALSE	FALSE
PF3D7_0302400	NA	non-coding RNA	Other CVGs	2.66618	Left	-1.83258	Left	-4.49876	Left	FALSE	FALSE	FALSE	FALSE
PF3D7_0300900	STEVOR	stevor	STEVOR	4.49024	Mid	3.13831	Mid	-1.55999	Left	FALSE	FALSE	FALSE	FALSE
PF3D7_0833400	RIF	rifin	RIFIN	1.14095	Left	-3.84053	Right	-4.45542	Left	FALSE	FALSE	FALSE	FALSE
PF3D7_0809100	VAR	erythrocyte membrane protein 1, PfEMP1	VAR	1.09184	Left	-3.35059	Left	-4.44243	Left	FALSE	FALSE	FALSE	FALSE
PF3D7_1039700	MC-2TM	Pfmc-2TM Maurer's cleft two transmembrane protein	PFMC-2TM	3.86736	Left	-0.51604	Left	-4.3834	Left	FALSE	FALSE	FALSE	FALSE
PF3D7_0222100	MC-2TM	Pfmc-2TM Maurer's cleft two transmembrane protein	PFMC-2TM	4.37184	Left	-0.192118	Right	-4.37982	Left	FALSE	FALSE	FALSE	FALSE
PF3D7_0700800	MC-2TM	Pfmc-2TM Maurer's cleft two transmembrane protein	PFMC-2TM	4.2567	Left	0.577501	Mid	-3.84073	Left	FALSE	FALSE	FALSE	FALSE
PF3D7_0402000	PHIST	Plasmodium exported protein (PHISTa), unknown function	PHIST	4.06787	Mid	-0.244931	Right	-4.24403	Mid	FALSE	FALSE	FALSE	TRUE
PF3D7_0413400	VAR	erythrocyte membrane protein 1 (PfEMP1), exon 1, pseudogene	VAR	0.779681	Sides	-3.66755	Left	-4.23288	Left	FALSE	FALSE	FALSE	FALSE
PF3D7_1370100	NA	tRNA Cysteine	Not CVGs	-4.19763	Left	-0.848191	Left	3.34944	Left	FALSE	FALSE	FALSE	FALSE
PF3D7_0800800	HYP	Plasmodium exported protein (hyp7), unknown function	HYP	4.09611	Left	-0.357599	Right	-4.18085	Sides	FALSE	FALSE	FALSE	FALSE
PF3D7_0808900	RIF	rifin	RIFIN	1.4089	Mid	-2.60813	Left	-3.99658	Left	FALSE	FALSE	FALSE	FALSE
PF3D7_0606800	VFT1	VFT protein	Not CVGs	3.97895	Left	-0.178017	Sides	-3.98667	Left	FALSE	FALSE	FALSE	FALSE
PF3D7_0324800	RIF	rifin	RIFIN	1.40755	Left	-3.03274	Right	-3.97426	Left	FALSE	FALSE	FALSE	FALSE
PF3D7_0221800	NA	hypothetical protein	Other CVGs	-3.92039	Left	-3.84007	Left	-0.185363	Right	FALSE	FALSE	FALSE	FALSE
PF3D7_0514400	NA	tRNA Phenylalanine	Not CVGs	-3.88512	Left	-0.732183	Left	3.15294	Left	FALSE	FALSE	FALSE	FALSE
PF3D7_0114800	HYP	Plasmodium exported protein (hyp7), unknown function	HYP	1.21756	Left	-2.61575	Left	-3.8333	Left	FALSE	FALSE	FALSE	FALSE
PF3D7_0713300	VAR	erythrocyte membrane protein 1 (PfEMP1), pseudogene	VAR	3.8188	Left	1.59407	Mid	-3.31979	Left	FALSE	FALSE	FALSE	FALSE
PF3D7_1372600	RIF	rifin	RIFIN	3.79009	Mid	2.11987	Mid	-1.67022	Mid	FALSE	FALSE	FALSE	FALSE
PF3D7_0114100	MC-2TM	Pfmc-2TM Maurer's cleft two transmembrane protein	PFMC-2TM	2.59556	Left	-1.22021	Mid	-3.77761	Left	FALSE	FALSE	FALSE	FALSE
PF3D7_0101300	MC-2TM	Pfmc-2TM Maurer's cleft two transmembrane protein	PFMC-2TM	3.25142	Left	-0.507095	Left	-3.75852	Left	FALSE	FALSE	FALSE	FALSE
PF3D7_1478000	GEXP17	Plasmodium exported protein (PHISTa), unknown function	PHIST	1.24915	Right	-2.74237	Sides	-3.75757	Sides	TRUE	FALSE	FALSE	FALSE
PF3D7_0935390	NA	gdv1 antisense RNA	NA	3.55717	Right	-0.169401	Right	-3.72657	Right	NA	NA	NA	NA
PF3D7_0713100	MC-2TM	Pfmc-2TM Maurer's cleft two transmembrane protein	PFMC-2TM	2.3312	Left	-1.5452	Mid	-3.68314	Left	FALSE	FALSE	FALSE	FALSE
PF3D7_0532600	NA	Plasmodium exported protein, unknown function	Other CVGs	3.66843	Mid	-0.162687	Right	-3.6402	Mid	FALSE	FALSE	FALSE	FALSE
PF3D7_0100400	RIF	rifin	RIFIN	3.59657	Left	1.09266	Left	-2.50391	Left	FALSE	FALSE	FALSE	FALSE
PF3D7_1300200	RIF	rifin	RIFIN	-0.602171	Right	-3.43834	Sides	-3.54973	Sides	FALSE	FALSE	FALSE	FALSE
PF3D7_1040300	RIF	rifin	RIFIN	3.52041	Left	1.2902	Mid	-2.46928	Left	FALSE	FALSE	FALSE	FALSE
PF3D7_0424900	PHIST	Plasmodium exported protein (PHISTa), unknown function	PHIST	1.18827	Right	-2.66864	Left	-3.43467	Left	FALSE	TRUE	TRUE	FALSE
PF3D7_0937700	RIF	rifin	RIFIN	2.17593	Mid	-1.83457	Sides	-3.38832	Left	FALSE	FALSE	FALSE	FALSE
PF3D7_0403000	NA	tRNA Asparagine	Not CVGs	-3.37968	Left	-0.962507	Left	2.56184	Sides	FALSE	FALSE	FALSE	FALSE
PF3D7_1253000	GECO	gametocyte erythrocyte cytosolic protein	Other CVGs	3.28842	Right	-0.140161	Sides	-3.37639	Right	TRUE	FALSE	FALSE	FALSE
PF3D7_0302300	VAR	erythrocyte membrane protein 1 (PfEMP1), pseudogene	VAR	2.34628	Left	-0.945552	Left	-3.29183	Left	FALSE	FALSE	FALSE	FALSE
PF3D7_1100300	RIF	rifin	RIFIN	3.05534	Left	0.276551	Right	-3.26078	Left	FALSE	FALSE	FALSE	FALSE
PF3D7_0425900	RIF	rifin	RIFIN	3.25163	Right	0.068391	Right	-3.18324	Right	FALSE	FALSE	FALSE	FALSE
PF3D7_1301200	GBPH2	GBPH2 protein	Other CVGs	-2.82112	Sides	-3.23683	Sides	-0.555989	Right	FALSE	FALSE	FALSE	FALSE
PF3D7_1252900	NA	Plasmodium exported protein, unknown function	Other CVGs	3.18007	Right	0.244509	Mid	-3.0123	Right	FALSE	FALSE	FALSE	FALSE
PF3D7_0312700	NA	tRNA Isoleucine	Not CVGs	-3.16269	Left	-0.747757	Left	2.55663	Sides	FALSE	FALSE	FALSE	FALSE
PF3D7_0410200	NA	tRNA Isoleucine	Not CVGs	-3.13912	Left	-0.798684	Left	2.34043	Left	FALSE	FALSE	FALSE	FALSE
PF3D7_1373400	RIF	rifin	RIFIN	3.12921	Right	2.08968	Right	-1.19593	Mid	FALSE	FALSE	FALSE	FALSE
PF3D7_0832700	PHIST	Plasmodium exported protein (PHISTa-like), unknown function, pseudogene	PHIST	2.92703	Left	-0.225478	Sides	-3.10801	Left	FALSE	FALSE	FALSE	TRUE
PF3D7_1200200	RIF	rifin	RIFIN	2.78443	Right	-0.321552	Left	-3.09703	Sides	FALSE	FALSE	FALSE	TRUE
PF3D7_0616100	NA	conserved Plasmodium protein, unknown function	Not CVGs	3.09062	Left	0.414105	Mid	-3.04841	Left	FALSE	FALSE	FALSE	FALSE
PF3D7_0701600	MC-2TM	Pfmc-2TM Maurer's cleft two transmembrane protein	PFMC-2TM	2.49988	Left	-0.5677	Left	-3.06758	Left	FALSE	FALSE	FALSE	FALSE
PF3D7_0831800	HRP2	histidine-rich protein II	Not CVGs	3.06636	Left	0.904094	Mid	-2.83753	Left	FALSE	FALSE	FALSE	TRUE
PF3D7_0202500	ETRAMP2	early transcribed membrane protein 2	Not CVGs	2.6046	Mid	2.97145	Mid	0.366854	Mid	FALSE	FALSE	FALSE	FALSE
PF3D7_1477000	HYP	Plasmodium exported protein (hyp17), unknown function, pseudogene	HYP	2.78987	Left	0.312311	Right	-2.80504	Left	FALSE	FALSE	FALSE	FALSE
PF3D7_1041200	RIF	rifin	RIFIN	2.77854	Left	2.06081	Sides	-0.857568	Left	FALSE	FALSE	FALSE	FALSE
PF3D7_1477100	HYP	Plasmodium exported protein (hyp6), unknown function	HYP	2.68757	Left	-0.625205	Right	-2.76885	Left	FALSE	FALSE	FALSE	FALSE
PF3D7_1240400	VAR	erythrocyte membrane protein 1, PfEMP1	VAR	1.08132	Left	-1.68722	Left	-2.76855	Left	FALSE	FALSE	FALSE	FALSE
PF3D7_0832500	RIF	rifin	RIFIN	2.73724	Left	0.165957	Sides	-2.61339	Left	FALSE	FALSE	FALSE	TRUE
PF3D7_1476900	NA	Plasmodium exported protein, unknown function, pseudogene	Not CVGs	1.95893	Left	-1.01227	Mid	-2.70498	Left	TRUE	FALSE	FALSE	FALSE
PF3D7_0425800	VAR	erythrocyte membrane protein 1, PfEMP1	VAR	2.62354	Left	0.418321	Mid	-2.69177	Left	FALSE	FALSE	FALSE	FALSE
PF3D7_0425700	RIF	rifin	RIFIN	2.67241	Left	1.14226	Right	-2.60409	Left	FALSE	FALSE	FALSE	FALSE
PF3D7_1200300	RIF	rifin	RIFIN	2.62858	Left	0.54377	Left	-2.08481	Left	FALSE	FALSE	FALSE	FALSE
PF3D7_1477300	Pfg14-744	Plasmodium exported protein (PHIST), unknown function	PHIST	1.85279	Mid	-0.771618	Mid	-2.62441	Mid	TRUE	FALSE	FALSE	FALSE
PF3D7_0832900	STEVOR	stevor	STEVOR	1.70407	Left	-1.12365	Mid	-2.59365	Left	FALSE	FALSE	FALSE	TRUE
PF3D7_0400300	RIF	rifin	RIFIN	-2.46817	Right	-0.312371	Left	2.57369	Right	FALSE	FALSE	FALSE	FALSE
PF3D7_0114500	HYP	Plasmodium exported protein (hyp10), unknown function	HYP	1.89255	Left	-0.679498	Left	-2.57205	Left	FALSE	FALSE	FALSE	FALSE
PF3D7_0223100	RIF	rifin	RIFIN	2.16796	Left	-0.401935	Left	-2.56989	Left	FALSE	FALSE	FALSE	FALSE
PF3D7_0937200	NA	lysophospholipase, putative	Other CVGs	1.63477	Left	-0.925414	Left	-2.56018	Left	TRUE	FALSE	FALSE	FALSE
PF3D7_0223400	RIF	rifin	RIFIN	-2.55166	Right	-0.936872	Left	2.05798	Right	FALSE	FALSE	FALSE	FALSE
PF3D7_0420700	VAR	erythrocyte membrane protein 1, PfEMP1	VAR	2.46861	Left	0.403957	Mid	-2.53608	Left	FALSE	FALSE	FALSE	FALSE
PF3D7_0101500	VAR	erythrocyte membrane protein 1 (PfEMP1), exon 2, pseudogene	VAR	2.53016	Mid	0.797474	Mid	-1.78713	Left	FALSE	FALSE	FALSE	FALSE
PF3D7_0425500	STEVOR	stevor	STEVOR	2.52323	Left	0.28227	Sides	-2.30409	Left	FALSE	FALSE	FALSE	FALSE
PF3D7_0401700	NA	Plasmodium exported protein, unknown function, pseudogene	Other CVGs	2.52098	Mid	0.257071	Sides	-2.48923	Mid	FALSE	FALSE	FALSE	FALSE
PF3D7_0115400	STEVOR	stevor	STEVOR	1.21188	Left	-1.27083	Left	-2.48271	Left	FALSE	FALSE	FALSE	FALSE
PF3D7_0102000	PHIST	Plasmodium exported protein (PHISTa), unknown function, pseudogene	PHIST	2.19162	Mid	2.47908	Mid	0.949681	Left	FALSE	FALSE	FALSE	FALSE
PF3D7_1222600	AP2-G	AP2 domain transcription factor AP2-G	Other CVGs	1.78432	Left	-0.68094	Left	-2.46526	Left	TRUE	FALSE	FALSE	FALSE
PF3D7_1480000	RIF	rifin	RIFIN	1.85239	Left	-0.636661	Mid	-2.46388	Left	FALSE	FALSE	FALSE	FALSE
PF3D7_1477400	PHIST	Plasmodium exported protein (PHIST), unknown function	PHIST	1.63413	Left	-0.871309	Mid	-2.44597	Mid	TRUE	FALSE	FALSE	FALSE
PF3D7_0632700	RIF	rifin	RIFIN	2.05425	Left	-0.391691	Left	-2.44594	Left	FALSE	FALSE	FALSE	FALSE
PF3D7_0833500	VAR	erythrocyte membrane protein 1, PfEMP1	VAR	2.44168	Left	0.646219	Mid	-1.92725	Left	FALSE	FALSE	FALSE	TRUE
PF3D7_0415500	CBP20	nuclear cap-binding protein subunit 2, putative	Not CVGs	2.30617	Mid	-0.139044	Left	-2.43631	Left	FALSE	FALSE	FALSE	FALSE
PF3D7_1149900	STEVOR	stevor	STEVOR	1.7754	Left	-0.707076	Mid	-2.43378	Left	FALSE	FALSE	FALSE	FALSE
PF3D7_0800900	HYP	Plasmodium exported protein (hyp7), unknown function, pseudogene	HYP	2.40919	Sides	0.526671	Mid	-2.38879	Sides	FALSE	FALSE	FALSE	FALSE
PF3D7_0632400	RIF	rifin	RIFIN	2.38663	Left	0.961421	Right	-1.70738	Left	FALSE	FALSE	FALSE	FALSE
PF3D7_0425400	PHIST	Plasmodium exported protein (PHISTa), unknown function	PHIST	2.34367	Left	0.857259	Mid	-1.99201	Left	FALSE	FALSE	FALSE	FALSE
PF3D7_1038600	NA	Plasmodium exported protein, unknown function	Not CVGs	1.7163	Mid	-0.612907	Left	-2.30586	Left	TRUE	FALSE	FALSE	FALSE
PF3D7_1343100	NA	conserved Plasmodium protein, unknown function	Not CVGs	2.28003	Right	0.146931	Mid	-2.27759	Right	FALSE	FALSE	FALSE	FALSE
PF3D7_1206400	TUM1	thiosulfate sulfurtransferase, putative	Not CVGs	2.26237	Left	2.14347	Left	-0.199118	Mid	FALSE	FALSE	FALSE	FALSE
PF3D7_1343200	NA	tRNA guanosine-2'-O-methyltransferase, putative	Not CVGs	2.23945	Left	-0.194187	Right	-2.25507	Left	FALSE	FALSE	FALSE	TRUE
PF3D7_0712300	VAR	erythrocyte membrane protein 1, PfEMP1	VAR	0.678083	Left	-1.56292	Left	-2.24101	Left	FALSE	FALSE	FALSE	FALSE
PF3D7_0425100	HYP	Plasmodium exported protein (hyp6), unknown function	HYP	2.05883	Mid	-0.665319	Sides	-2.23127	Left	FALSE	FALSE	FALSE	FALSE
PF3D7_0920000	ELO3	elongation of fatty acids protein, putative	Not CVGs	1.34546	Left	-0.852754	Left	-2.19821	Left	TRUE	FALSE	FALSE	FALSE
PF3D7_0935400	GDV1	gametocyte development protein 1	Not CVGs	1.86467	Right	-0.295449	Right	-2.16012	Right	FALSE	FALSE	FALSE	TRUE
PF3D7_1114000	NA	dynein light chain Tctex-type, putative	Not CVGs	-2.15192	Left	-0.97046	Left	1.18146	Left	TRUE	FALSE	FALSE	FALSE
PF3D7_0413300	RIF	rifin	RIFIN	0.488577	Left	-1.65813	Left	-2.14671	Left	FALSE	FALSE	FALSE	FALSE
PF3D7_0421300	VAR	erythrocyte membrane protein 1, PfEMP1	VAR	2.14556	Left	0.653661	Mid	-2.00404	Left	FALSE	TRUE	TRUE	TRUE
PF3D7_0901400	RIF	rifin	RIFIN	1.0763	Left	-1.06324	Left	-2.13955	Left	FALSE	FALSE	FALSE	FALSE
PF3D7_0900200	RIF	rifin	RIFIN	-0.691037	Left	-2.10769	Left	-1.85031	Right	FALSE	TRUE	FALSE	TRUE
PF3D7_1010800	NA	50S ribosomal protein L22, mitochondrial, putative	Not CVGs	-0.188489	Mid	2.02594	Left	2.10723	Left	FALSE	FALSE	FALSE	FALSE
PF3D7_0814600	NA	conserved protein, unknown function	Not CVGs	0.964821	Left	2.10203	Left	1.13721	Left	TRUE	FALSE	FALSE	FALSE
PF3D7_0115600	RIF	rifin	RIFIN	0.600844	Left	-1.49177	Left	-2.09262	Left	FALSE	FALSE	FALSE	FALSE
PF3D7_1006100	NOT5	CCR4-NOT transcription complex subunit 5, putative	Not CVGs	-1.63959	Left	0.449462	Left	2.08905	Left	TRUE	FALSE	FALSE	FALSE
PF3D7_0221500	PFMC-2TM	Pfmc-2TM Maurer's cleft two transmembrane protein, pseudogene	PFMC-2TM	1.2941	Left	-0.793386	Left	-2.08749	Left	FALSE	FALSE	FALSE	FALSE
PF3D7_1300400	RIF	rifin	RIFIN	1.96767	Left	-0.203263	Right	-2.05826	Left	FALSE	FALSE	FALSE	FALSE
PF3D7_0421500	RIF	rifin, pseudogene	RIFIN	1.30387	Mid	-0.784165	Left	-2.04283	Left	FALSE	FALSE	FALSE	FALSE
PF3D7_0700600	NA	Plasmodium exported protein, unknown function, pseudogene	Other CVGs	0.916026	Right	-2.03325	Left	-1.92792	Left	FALSE	FALSE	FALSE	FALSE
PF3D7_1100200	VAR	erythrocyte membrane protein 1, PfEMP1	VAR	1.85469	Left	0.29846	Right	-2.00591	Left	FALSE	FALSE	FALSE	FALSE
PF3D7_0926300	NA	protein kinase, putative	Not CVGs	-1.97057	Left	-0.188543	Sides	1.85756	Left	FALSE	FALSE	FALSE	FALSE
PF3D7_1473700	NUP116	nucleoporin NUP116/NSP116, putative	Not CVGs	1.48971	Mid	-0.470695	Mid	-1.9604	Mid	TRUE	FALSE	FALSE	FALSE
PF3D7_0302200	CLAG3.2	cytoadherence linked asexual protein 3.2	Other CVGs	-1.95897	Right	-0.580043	Sides	1.51963	Right	FALSE	FALSE	FALSE	FALSE
PF3D7_0400500	RIF	rifin	RIFIN	1.47724	Left	-0.550597	Sides	-1.90642	Left	FALSE	FALSE	FALSE	FALSE
PF3D7_0617700	RIF	rifin	RIFIN	-0.188768	Mid	-1.81204	Right	-1.9061	Right	FALSE	FALSE	FALSE	FALSE
PF3D7_0713200	EPF1	exported protein family 1	Other CVGs	1.84109	Left	0.405775	Mid	-1.87447	Left	FALSE	FALSE	FALSE	FALSE
PF3D7_1101300	RIF	rifin	RIFIN	1.24775	Left	-0.601689	Left	-1.84944	Left	FALSE	FALSE	FALSE	FALSE
PF3D7_1220700	NA	conserved Plasmodium protein, unknown function	Other CVGs	1.82912	Mid	0.202369	Left	-1.68406	Mid	FALSE	FALSE	FALSE	FALSE
PF3D7_0600200	VAR	erythrocyte membrane protein 1, PfEMP1	VAR	1.42551	Left	-0.40314	Left	-1.82865	Left	FALSE	FALSE	FALSE	FALSE
PF3D7_0508400	NA	conserved protein, unknown function	Not CVGs	-1.47103	Mid	0.672733	Left	1.80355	Mid	FALSE	FALSE	FALSE	FALSE
PF3D7_0101000	RIF	rifin	RIFIN	1.31029	Left	-0.541484	Sides	-1.80313	Left	FALSE	FALSE	FALSE	FALSE
PF3D7_0833100	RIF	rifin	RIFIN	1.79243	Left	0.549133	Right	-1.3001	Left	FALSE	FALSE	FALSE	TRUE
PF3D7_0401800	PfD80	Plasmodium exported protein (PHISTb), unknown function	PHIST	1.79203	Left	-0.209019	Mid	-1.78754	Left	FALSE	FALSE	FALSE	FALSE
PF3D7_0423700	ETRAMP4	early transcribed membrane protein 4	Not CVGs	1.47507	Left	-0.967513	Right	-1.7833	Left	TRUE	FALSE	FALSE	FALSE
PF3D7_0114900	NA	Plasmodium exported protein, unknown function, pseudogene	Other CVGs	-0.155079	Left	-1.77407	Left	-1.61899	Left	FALSE	FALSE	FALSE	FALSE
PF3D7_1300300	VAR	erythrocyte membrane protein 1, PfEMP1	VAR	1.76536	Left	0.405598	Mid	-1.52309	Left	FALSE	FALSE	FALSE	FALSE
PF3D7_1372100	GEXP04	Plasmodium exported protein (PHISTb), unknown function	PHIST	1.09497	Mid	-0.67576	Right	-1.75397	Mid	TRUE	FALSE	FALSE	FALSE
PF3D7_1401700	NA	conserved Plasmodium protein, unknown function	Not CVGs	-1.75206	Left	-0.319933	Left	1.43213	Left	FALSE	FALSE	FALSE	FALSE
PF3D7_0832400	STEVOR	stevor	STEVOR	1.05489	Left	-0.680201	Left	-1.73509	Left	FALSE	FALSE	FALSE	TRUE
PF3D7_1002000	HYP	Plasmodium exported protein (hyp2), unknown function	HYP	-0.650666	Left	1.10481	Mid	1.71305	Mid	FALSE	FALSE	FALSE	FALSE
PF3D7_1367300	NA	conserved Plasmodium protein, unknown function	Not CVGs	-1.70573	Right	-1.07377	Mid	0.946008	Right	FALSE	FALSE	FALSE	FALSE
PF3D7_1477800	ACBP	acyl-CoA binding protein	Other CVGs	1.53734	Sides	0.696047	Mid	-1.70133	Sides	TRUE	FALSE	FALSE	FALSE
PF3D7_0222500	RIF	rifin	RIFIN	-1.46816	Mid	-1.67664	Mid	-0.708274	Left	FALSE	FALSE	FALSE	FALSE
PF3D7_1102500	GEXP02	gametocyte exported protein 2	PHIST	1.04983	Left	-0.612852	Left	-1.66268	Left	TRUE	FALSE	FALSE	FALSE
PF3D7_0101800	STEVOR	stevor	STEVOR	-1.65228	Left	-1.42344	Left	0.283948	Mid	FALSE	FALSE	FALSE	FALSE
PF3D7_1149400	NA	Plasmodium exported protein, unknown function	Other CVGs	1.59511	Left	-0.20026	Right	-1.63902	Mid	FALSE	FALSE	FALSE	FALSE
PF3D7_1040500	RIF	rifin	RIFIN	-0.544242	Mid	-1.63859	Left	-1.50869	Left	FALSE	TRUE	TRUE	TRUE
PF3D7_0831100	SURF8.1	surface-associated interspersed protein 8.1 (SURFIN 8.1)	Other CVGs	1.08356	Left	-0.578329	Mid	-1.63682	Left	TRUE	FALSE	FALSE	FALSE
PF3D7_1029000	NA	conserved Plasmodium protein, unknown function, pseudogene	Not CVGs	1.29688	Sides	-0.596883	Right	-1.63081	Sides	FALSE	TRUE	TRUE	FALSE
PF3D7_0214300	NA	conserved Plasmodium protein, unknown function	Not CVGs	1.11336	Left	-0.547977	Mid	-1.61701	Left	TRUE	FALSE	FALSE	FALSE
PF3D7_0112900	NA	Plasmodium exported protein, unknown function	Not CVGs	1.60909	Left	0.215249	Left	-1.39384	Left	FALSE	FALSE	FALSE	FALSE
PF3D7_0732900	RIF	rifin	RIFIN	1.58971	Left	1.07657	Right	-1.18553	Left	FALSE	FALSE	FALSE	FALSE
PF3D7_0900300	RIF	rifin	RIFIN	1.42468	Left	-0.405824	Sides	-1.58398	Left	FALSE	FALSE	FALSE	FALSE
PF3D7_1479800	RIF	rifin	RIFIN	-0.364382	Sides	-1.57878	Left	-1.47082	Left	FALSE	FALSE	FALSE	FALSE
PF3D7_0937100	NA	Plasmodium exported protein, unknown function	Other CVGs	-0.262755	Mid	-1.54516	Mid	-1.28241	Mid	FALSE	FALSE	FALSE	FALSE
PF3D7_1472500	NA	conserved Plasmodium protein, unknown function	Not CVGs	-1.53078	Left	-1.04946	Left	0.553238	Sides	FALSE	FALSE	FALSE	FALSE
PF3D7_1476600	NA	Plasmodium exported protein, unknown function	Other CVGs	1.33744	Left	-0.232101	Sides	-1.52546	Left	TRUE	FALSE	FALSE	FALSE
PF3D7_1150400	VAR	erythrocyte membrane protein 1, PfEMP1	VAR	1.52446	Left	0.298877	Right	-1.48969	Left	FALSE	FALSE	FALSE	FALSE
PF3D7_0732700	RIF	rifin	RIFIN	0.61205	Left	-0.91115	Left	-1.5232	Left	FALSE	FALSE	FALSE	FALSE
PF3D7_0201000	RIF	rifin	RIFIN	-1.51909	Left	-0.716581	Left	1.10828	Right	FALSE	FALSE	FALSE	FALSE
PF3D7_0500800	MESA	mature parasite-infected erythrocyte surface antigen	Other CVGs	1.51645	Left	-0.0654429	Mid	-1.51545	Left	FALSE	FALSE	FALSE	FALSE
PF3D7_0324600	STEVOR	stevor	STEVOR	1.01936	Left	-0.495655	Left	-1.51501	Left	FALSE	FALSE	FALSE	FALSE
PF3D7_1216800	NA	tRNA Proline	Not CVGs	-0.608111	Right	-1.05999	Left	-1.50795	Left	FALSE	FALSE	FALSE	FALSE
PF3D7_0200200	RIF	rifin	RIFIN	-1.50617	Left	0.185791	Right	1.50731	Left	FALSE	FALSE	FALSE	FALSE
PF3D7_1029600	ADA	adenosine deaminase	Not CVGs	0.994467	Right	-0.510845	Right	-1.50531	Right	FALSE	TRUE	TRUE	FALSE
PF3D7_0425000	NA	Plasmodium exported protein, unknown function, pseudogene	Other CVGs	1.15065	Left	-0.367041	Sides	-1.49476	Left	FALSE	FALSE	FALSE	FALSE
PF3D7_0409000	NA	conserved Plasmodium protein, unknown function	Not CVGs	-1.48845	Left	0.175081	Sides	1.40329	Left	FALSE	FALSE	FALSE	FALSE
PF3D7_0936100	ETRAMP9	early transcribed membrane protein	Not CVGs	1.19699	Left	-0.291261	Left	-1.48825	Left	TRUE	FALSE	FALSE	FALSE
PF3D7_1019200	NA	conserved Plasmodium protein, unknown function	Not CVGs	-1.43105	Left	0.0535492	Left	1.4846	Left	FALSE	FALSE	FALSE	FALSE
PF3D7_1103300	NA	tRNA Leucine	Not CVGs	-0.32778	Left	-1.48184	Left	-1.15406	Left	FALSE	FALSE	FALSE	FALSE
PF3D7_0708600	IMC1d	inner membrane complex protein 1d, putative	Not CVGs	-1.46794	Left	-0.0383166	Left	1.42962	Left	FALSE	FALSE	FALSE	FALSE
PF3D7_0113000	GARP	glutamic acid-rich protein GARP	Not CVGs	1.41455	Left	-0.0457929	Left	-1.46034	Left	FALSE	FALSE	FALSE	FALSE
PF3D7_0832600	STEVOR	stevor	STEVOR	1.45561	Mid	1.24171	Mid	-0.394681	Left	FALSE	FALSE	FALSE	TRUE
PF3D7_0732200	RIF	rifin	RIFIN	0.809043	Left	-0.642633	Left	-1.45168	Left	FALSE	FALSE	FALSE	FALSE
PF3D7_1347600	NA	conserved protein, unknown function	Not CVGs	1.38922	Left	0.0764411	Right	-1.44331	Left	FALSE	FALSE	FALSE	FALSE
PF3D7_0314800	NA	conserved Plasmodium protein, unknown function	Not CVGs	-0.730878	Left	0.707719	Left	1.4386	Left	FALSE	FALSE	FALSE	FALSE
PF3D7_0425200	HYP	Plasmodium exported protein (hyp15), unknown function	HYP	0.882203	Right	-1.10553	Left	-1.42993	Sides	FALSE	FALSE	FALSE	FALSE
PF3D7_1335000	MSRP1	MSP7-like protein	Not CVGs	0.801887	Left	-0.627567	Left	-1.42945	Left	TRUE	FALSE	FALSE	FALSE
PF3D7_0936000	REX2	ring-exported protein 2	Not CVGs	1.1986	Mid	1.42887	Mid	0.230272	Mid	FALSE	FALSE	FALSE	FALSE
PF3D7_0411100	MED8	mediator of RNA polymerase II transcription subunit 8, putative	Not CVGs	1.42466	Right	1.23634	Right	-0.57387	Left	FALSE	FALSE	FALSE	FALSE
PF3D7_1400700	STEVOR	stevor	STEVOR	0.402812	Right	-1.42465	Left	-1.051	Left	FALSE	FALSE	FALSE	FALSE
PF3D7_1467600	NA	conserved Plasmodium protein, unknown function	Not CVGs	0.876081	Left	-0.546272	Left	-1.42235	Left	TRUE	FALSE	FALSE	FALSE
PF3D7_0937000	PHIST	Plasmodium exported protein (PHISTb), unknown function	PHIST	0.564034	Left	-1.00769	Mid	-1.41525	Mid	FALSE	FALSE	FALSE	FALSE
PF3D7_1231500	NA	mitosis protein dim1, putative	Not CVGs	1.41032	Left	0.0353944	Mid	-1.38025	Left	FALSE	FALSE	FALSE	FALSE
PF3D7_0402600	STEVOR	stevor	STEVOR	1.13919	Left	0.403277	Right	-1.39945	Left	FALSE	FALSE	FALSE	FALSE
PF3D7_1229200	NA	non-coding RNA	Not CVGs	1.39664	Left	0.22712	Mid	-1.3719	Left	FALSE	FALSE	FALSE	FALSE
PF3D7_0833300	VAR	erythrocyte membrane protein 1 (PfEMP1), exon 2, pseudogene	VAR	1.0042	Left	-0.386012	Left	-1.39022	Left	FALSE	FALSE	FALSE	TRUE
PF3D7_0424800	PHIST	Plasmodium exported protein (PHISTb), unknown function	PHIST	0.388194	Right	-1.02914	Sides	-1.3834	Sides	FALSE	FALSE	FALSE	FALSE
PF3D7_1408300	NA	conserved Plasmodium protein, unknown function	Not CVGs	-1.37717	Left	-0.230148	Mid	1.28066	Left	FALSE	FALSE	FALSE	FALSE
PF3D7_0518200	MDM2	SWIB/MDM2 domain-containing protein	Not CVGs	-1.11707	Left	0.246864	Left	1.36393	Left	FALSE	FALSE	FALSE	FALSE
PF3D7_0400900	RIF	rifin	RIFIN	0.789932	Left	-0.573352	Left	-1.36328	Left	FALSE	FALSE	FALSE	FALSE
PF3D7_1346800	P47	6-cysteine protein P47	Other CVGs	1.33865	Mid	-0.297219	Right	-1.36316	Mid	TRUE	FALSE	FALSE	FALSE
PF3D7_0800700	SURF8.3	surface-associated interspersed protein 8.3 (SURFIN 8.3)	Other CVGs	0.929024	Mid	-0.660809	Left	-1.35771	Mid	TRUE	TRUE	TRUE	FALSE
PF3D7_1200500	RIF	rifin	RIFIN	-0.939618	Right	0.416581	Right	1.3562	Right	FALSE	FALSE	FALSE	FALSE
PF3D7_1103900	NA	RIIa domain-containing protein, putative	Not CVGs	0.985565	Left	-0.370425	Left	-1.35599	Left	FALSE	FALSE	FALSE	FALSE
PF3D7_1146700	NA	kinesin-X4, putative	Other CVGs	1.35525	Sides	0.131214	Sides	-1.22404	Sides	FALSE	FALSE	FALSE	FALSE
PF3D7_1219200	RIF	rifin, pseudogene	RIFIN	-1.35255	Mid	-0.33176	Mid	1.02079	Mid	FALSE	FALSE	FALSE	FALSE
PF3D7_0500900	FIKK5	serine/threonine protein kinase, FIKK family	FIKK	-1.3462	Left	-0.273215	Left	1.07298	Left	FALSE	FALSE	FALSE	FALSE
PF3D7_0702300	STARP	sporozoite threonine and asparagine-rich protein	Not CVGs	1.32913	Mid	0.894024	Mid	-0.457057	Left	FALSE	FALSE	FALSE	FALSE
PF3D7_1130800	NA	armadillo repeat protein PF16, putative	Not CVGs	-1.32408	Left	-0.787421	Left	0.536655	Left	TRUE	FALSE	FALSE	FALSE
PF3D7_0202400	PTEF	translation-enhancing factor	Not CVGs	-0.890357	Left	0.428965	Left	1.31932	Left	FALSE	FALSE	FALSE	FALSE
PF3D7_0221700	NA	Plasmodium exported protein, unknown function	Other CVGs	-1.12556	Left	-1.30772	Left	-0.182164	Left	FALSE	FALSE	FALSE	FALSE
PF3D7_1372200	HRPIII	histidine-rich protein III	Other CVGs	1.22755	Mid	1.30671	Mid	0.459096	Right	FALSE	FALSE	FALSE	FALSE
PF3D7_0221000	NA	Plasmodium exported protein, unknown function	Other CVGs	0.919474	Right	-0.702125	Left	-1.3015	Mid	FALSE	FALSE	FALSE	FALSE
PF3D7_0830800	SURF8.2	surface-associated interspersed protein 8.2 (SURFIN 8.2)	Other CVGs	0.868219	Left	-0.430848	Left	-1.29907	Left	TRUE	FALSE	FALSE	FALSE
PF3D7_0320200	NA	CPW-WPC family protein	Not CVGs	-1.12388	Left	-0.256106	Right	1.29299	Left	FALSE	FALSE	FALSE	FALSE
PF3D7_0308100	NA	zinc finger protein, putative	Not CVGs	-1.28863	Left	-0.278009	Left	1.01063	Left	FALSE	FALSE	FALSE	FALSE
PF3D7_1143600	NA	conserved Plasmodium protein, unknown function	Not CVGs	1.28602	Left	-0.305066	Right	-1.23983	Left	FALSE	FALSE	FALSE	FALSE
PF3D7_0937500	RIF	rifin	RIFIN	1.28569	Left	0.615657	Mid	-1.2707	Left	FALSE	FALSE	FALSE	FALSE
PF3D7_0632000	RIF	rifin	RIFIN	1.20684	Left	0.303088	Right	-1.28455	Left	FALSE	FALSE	FALSE	FALSE
PF3D7_1465500	K2	potassium channel K2	Not CVGs	0.556858	Right	0.766387	Left	1.28203	Left	FALSE	FALSE	FALSE	FALSE
PF3D7_1038300	NA	conserved Plasmodium protein, unknown function	Not CVGs	-1.28201	Left	-0.731645	Left	0.55037	Left	FALSE	FALSE	FALSE	FALSE
PF3D7_0701000	VAR	erythrocyte membrane protein 1 (PfEMP1), pseudogene	VAR	0.752663	Left	-0.528209	Left	-1.28087	Left	FALSE	FALSE	FALSE	FALSE
PF3D7_1334400	MSRP4	MSP7-like protein	Not CVGs	-1.03876	Left	-1.28006	Left	-0.241308	Left	FALSE	FALSE	FALSE	FALSE
PF3D7_1001500	ETRAMP10	early transcribed membrane protein 10.1	Not CVGs	1.07192	Mid	1.27976	Mid	0.534014	Left	FALSE	FALSE	FALSE	FALSE
PF3D7_1006000	IMP4	IMP1-like protein, putative	Not CVGs	-1.27542	Left	-0.310105	Left	0.965312	Left	FALSE	FALSE	FALSE	FALSE
PF3D7_1235000	PIH1	PIH1 domain-containing protein, putative	Not CVGs	-1.27334	Mid	-0.134881	Right	1.21631	Mid	FALSE	FALSE	FALSE	FALSE
PF3D7_1475800	NA	conserved Plasmodium protein, unknown function	Not CVGs	-1.27096	Left	-0.444573	Left	0.826383	Left	FALSE	FALSE	FALSE	FALSE
PF3D7_0201700	DNAJ	DnaJ protein, putative	Other CVGs	0.967613	Mid	1.26989	Mid	0.426979	Left	FALSE	FALSE	FALSE	FALSE
PF3D7_0833000	RIF	rifin	RIFIN	-0.548131	Right	-1.26847	Left	-1.16624	Left	FALSE	FALSE	FALSE	TRUE
PF3D7_1254800	RIF	rifin	RIFIN	0.133038	Sides	-1.15654	Left	-1.26429	Left	FALSE	FALSE	FALSE	FALSE
PF3D7_0904300	NA	conserved protein, unknown function	Not CVGs	-1.0955	Mid	0.258962	Left	1.26309	Mid	FALSE	FALSE	FALSE	FALSE
PF3D7_0501400	FIRA	interspersed repeat antigen	Not CVGs	1.25926	Left	0.653143	Mid	-1.16067	Left	FALSE	FALSE	FALSE	FALSE
PF3D7_1335200	RH6	reticulocyte binding protein homologue 6, pseudogene	Not CVGs	0.664724	Sides	1.25846	Left	0.857342	Left	TRUE	FALSE	FALSE	FALSE
PF3D7_0220900	NA	Plasmodium exported protein, unknown function, pseudogene	Other CVGs	0.879967	Left	-0.48918	Mid	-1.25604	Left	FALSE	FALSE	FALSE	FALSE
PF3D7_1022200	NA	conserved Plasmodium membrane protein, unknown function	Not CVGs	-0.229449	Left	1.0202	Left	1.24965	Left	FALSE	FALSE	FALSE	FALSE
PF3D7_0706300	NA	conserved Plasmodium protein, unknown function	Not CVGs	-1.24632	Left	-0.722007	Left	0.524316	Left	FALSE	FALSE	FALSE	FALSE
PF3D7_1001100	ACBP1	acyl-CoA binding protein, isoform 1, ACBP1	Other CVGs	-0.94769	Mid	0.297111	Mid	1.2448	Mid	FALSE	FALSE	FALSE	FALSE
PF3D7_0700200	RIF	rifin	RIFIN	1.24408	Left	1.24418	Left	0.0240628	Mid	FALSE	FALSE	FALSE	FALSE
PF3D7_1109100	NA	conserved Plasmodium protein, unknown function	Not CVGs	-0.950762	Left	0.292683	Left	1.24344	Left	FALSE	FALSE	FALSE	FALSE
PF3D7_1315100	PK9	serine/threonine protein kinase PK9	Not CVGs	-1.24245	Mid	-0.130527	Right	1.22823	Mid	FALSE	FALSE	FALSE	FALSE
PF3D7_1301700	CBP2	CX3CL1-binding protein 2	Other CVGs	1.24222	Mid	1.07072	Mid	-0.171503	Mid	FALSE	FALSE	FALSE	FALSE
PF3D7_0406200	Pfs16	parasitophorous vacuole membrane protein S16	Not CVGs	0.545915	Left	-1.0306	Right	-1.2415	Right	TRUE	FALSE	FALSE	FALSE
PF3D7_1354000	NA	conserved Plasmodium protein, unknown function	Not CVGs	-1.24119	Mid	-0.646007	Mid	0.823145	Left	FALSE	FALSE	FALSE	FALSE
PF3D7_0108900	NA	non-coding RNA	Not CVGs	-1.2408	Mid	-0.64243	Mid	0.598369	Mid	FALSE	FALSE	FALSE	FALSE
PF3D7_1479700	RIF	rifin	RIFIN	-0.201846	Right	-1.23892	Left	-1.23892	Left	FALSE	FALSE	FALSE	FALSE
PF3D7_0424000	PHIST	Plasmodium exported protein (PHISTc), unknown function	PHIST	-1.15878	Left	0.0683266	Left	1.22711	Left	FALSE	FALSE	FALSE	FALSE
PF3D7_1361600	YfhJ	Fe-S assembly protein IscX, putative	Not CVGs	-1.2265	Left	-0.247812	Sides	0.996541	Left	FALSE	FALSE	FALSE	FALSE
PF3D7_1102600	GEXP14	Plasmodium exported protein, unknown function	Not CVGs	0.622466	Right	-0.733291	Mid	-1.22253	Right	TRUE	FALSE	FALSE	FALSE
PF3D7_1410100	NA	alpha/beta hydrolase, putative	Not CVGs	-1.22117	Left	-0.674382	Mid	0.674374	Left	TRUE	FALSE	FALSE	FALSE
PF3D7_0517600	CPbeta	F-actin-capping protein subunit beta, putative	Not CVGs	-0.953235	Left	0.267899	Left	1.22113	Left	TRUE	FALSE	FALSE	FALSE
PF3D7_0311000	NA	conserved Plasmodium protein, unknown function	Not CVGs	-1.22065	Mid	-0.919351	Mid	0.301297	Mid	FALSE	FALSE	FALSE	FALSE
PF3D7_0317900	NA	conserved protein, unknown function	Not CVGs	1.19857	Left	0.145358	Mid	-1.21704	Left	FALSE	FALSE	FALSE	FALSE
PF3D7_0812300	SSP3	sporozoite surface protein 3, putative	Not CVGs	-1.21678	Left	-0.257935	Mid	1.01395	Left	FALSE	FALSE	FALSE	FALSE
PF3D7_0300400	STEVOR	stevor	STEVOR	-1.21439	Left	-0.479137	Left	0.786682	Sides	FALSE	FALSE	FALSE	FALSE
PF3D7_0315600	NA	zinc finger protein, putative	Not CVGs	0.762968	Sides	-0.605268	Mid	-1.207	Right	TRUE	FALSE	FALSE	FALSE
PF3D7_0323300	NA	conserved protein, unknown function	Not CVGs	-1.20352	Left	-0.31365	Left	0.889871	Left	FALSE	FALSE	FALSE	FALSE
PF3D7_1148700	GEXP12	Plasmodium exported protein (PHISTc), unknown function	PHIST	1.20019	Mid	0.55893	Mid	-0.694865	Left	FALSE	FALSE	FALSE	FALSE
PF3D7_0413500	PGM2	phosphoglucomutase-2	Not CVGs	-0.191809	Sides	-1.1926	Sides	-1.07017	Left	FALSE	FALSE	FALSE	FALSE
PF3D7_1459700	NA	pyridoxal 5'-phosphate synthase, putative	Not CVGs	-1.18914	Left	-0.483558	Left	0.705581	Left	FALSE	FALSE	FALSE	FALSE
PF3D7_1475400	CRMP4	cysteine repeat modular protein 4	Other CVGs	0.927206	Mid	-0.259993	Mid	-1.1872	Mid	FALSE	FALSE	FALSE	FALSE
PF3D7_1230300	SPM2	subpellicular microtubule protein 2, putative	Not CVGs	-1.08912	Left	0.0980582	Left	1.18717	Left	FALSE	FALSE	FALSE	FALSE
PF3D7_0401000	RIF	rifin	RIFIN	-1.13464	Left	-1.18621	Mid	-0.374229	Right	FALSE	FALSE	FALSE	FALSE
PF3D7_0912600	NA	conserved Plasmodium protein, unknown function	Not CVGs	-1.03759	Left	0.143938	Left	1.18153	Left	FALSE	FALSE	FALSE	FALSE
PF3D7_1318700	NA	protein AAP4, putative	Not CVGs	-1.11824	Mid	0.238425	Sides	1.17817	Mid	FALSE	FALSE	FALSE	FALSE
PF3D7_0401300	RIF	rifin	RIFIN	0.757369	Left	-0.418344	Left	-1.17571	Left	FALSE	FALSE	FALSE	FALSE
PF3D7_0600800	RIF	rifin, pseudogene	RIFIN	1.17471	Left	0.130411	Right	-1.17193	Left	FALSE	FALSE	FALSE	FALSE
PF3D7_1116400	SEC12	guanine nucleotide-exchange factor SEC12	Not CVGs	-0.30558	Sides	0.89467	Left	1.17464	Left	FALSE	FALSE	FALSE	FALSE
PF3D7_0828000	ROM3	rhomboid protease ROM3	Not CVGs	-1.05689	Left	-0.178999	Right	1.17358	Left	FALSE	FALSE	FALSE	FALSE
PF3D7_0706900	NA	tRNA Histidine	Not CVGs	-1.0543	Left	0.378039	Right	1.16976	Mid	FALSE	FALSE	FALSE	FALSE
PF3D7_0922900	FabG	3-oxoacyl-[acyl-carrier-protein] reductase	Not CVGs	-1.16721	Left	-0.467097	Left	0.70011	Left	TRUE	FALSE	FALSE	FALSE
PF3D7_1474000	NA	conserved Plasmodium protein, unknown function	Not CVGs	1.02077	Sides	-0.348546	Right	-1.16102	Right	TRUE	FALSE	FALSE	FALSE
PF3D7_1251000	NA	HSP20-like chaperone, putative	Not CVGs	-1.15791	Left	-0.489594	Mid	0.713371	Left	TRUE	FALSE	FALSE	FALSE
PF3D7_0506200	TBP	TATA-box-binding protein	Not CVGs	-0.205622	Mid	-1.15738	Left	-0.976973	Left	FALSE	FALSE	FALSE	FALSE
PF3D7_1400200	RIF	rifin	RIFIN	-1.15631	Left	-0.490097	Left	0.666218	Left	FALSE	FALSE	FALSE	FALSE
PF3D7_1351300	NA	conserved Plasmodium membrane protein, unknown function	Not CVGs	-0.629987	Left	0.520379	Left	1.15037	Left	FALSE	FALSE	FALSE	FALSE
PF3D7_0208800	NA	protein P22, putative	Not CVGs	-0.108833	Right	1.03978	Right	1.14862	Right	FALSE	FALSE	FALSE	FALSE
PF3D7_0632200	RIF	rifin	RIFIN	0.885888	Right	-1.08334	Left	-1.14833	Left	FALSE	FALSE	FALSE	FALSE
PF3D7_1216100	NA	conserved protein, unknown function	Not CVGs	-1.14686	Left	-0.0672085	Sides	1.13187	Left	FALSE	FALSE	FALSE	FALSE
PF3D7_1454300	KIN	SNF1-related serine/threonine protein kinase KIN	Not CVGs	-0.783366	Left	0.362811	Left	1.14618	Left	FALSE	FALSE	FALSE	FALSE
PF3D7_1150300	RIF	rifin	RIFIN	0.832988	Sides	0.735373	Right	-1.14536	Left	FALSE	FALSE	FALSE	FALSE
PF3D7_0200300	VAR	erythrocyte membrane protein 1 (PfEMP1), exon 2	VAR	1.14495	Mid	0.383946	Mid	-0.832147	Left	FALSE	FALSE	FALSE	FALSE
PF3D7_0830500	TryThrA	sporozoite and liver stage tryptophan-rich protein, putative	Not CVGs	0.889755	Mid	1.14247	Mid	0.25272	Mid	FALSE	FALSE	FALSE	FALSE
PF3D7_1003900	NA	dynein attachment factor-domain containing protein, putative	Not CVGs	-0.946418	Left	0.269458	Mid	1.14121	Left	FALSE	FALSE	FALSE	FALSE
PF3D7_1128300	PFK11	ATP-dependent 6-phosphofructokinase	Not CVGs	-1.1369	Mid	-0.347927	Left	0.875166	Mid	TRUE	FALSE	FALSE	FALSE
PF3D7_1373100	RIF	rifin	RIFIN	-1.06291	Right	-1.1316	Mid	-0.765864	Left	FALSE	FALSE	FALSE	FALSE
PF3D7_1000800	STEVOR	stevor, pseudogene	STEVOR	0.734683	Left	-0.389445	Left	-1.12413	Left	FALSE	FALSE	FALSE	FALSE
PF3D7_1373500	VAR	erythrocyte membrane protein 1, PfEMP1	VAR	1.11856	Left	0.571975	Mid	-0.768636	Left	FALSE	FALSE	FALSE	TRUE
PF3D7_1038700	NA	Plasmodium exported protein, unknown function	Not CVGs	0.560863	Right	-0.685988	Sides	-1.11366	Right	TRUE	FALSE	FALSE	FALSE
PF3D7_0522900	NA	zinc finger protein, putative	Not CVGs	-1.10112	Left	-0.261215	Left	0.839906	Left	TRUE	FALSE	FALSE	FALSE
PF3D7_0114300	EPF4	exported protein family 4, pseudogene	Other CVGs	0.632664	Sides	-0.555165	Mid	-1.09748	Left	FALSE	FALSE	FALSE	FALSE
PF3D7_1347800	LRR4.1	leucine-rich repeat protein	Not CVGs	-1.09747	Left	-0.241366	Left	0.856108	Left	FALSE	FALSE	FALSE	FALSE
PF3D7_0702100	PHIST	Plasmodium exported protein (PHISTb), unknown function, pseudogene	PHIST	1.09173	Mid	0.382515	Mid	-0.92571	Left	FALSE	FALSE	FALSE	FALSE
PF3D7_1477900	ACS1b	acyl-CoA synthetase, pseudogene	Other CVGs	0.608558	Mid	-0.518075	Left	-1.08939	Left	FALSE	FALSE	FALSE	FALSE
PF3D7_0106500	NA	conserved Plasmodium protein, unknown function	Not CVGs	-1.08861	Left	0.150462	Right	1.04067	Left	FALSE	FALSE	FALSE	FALSE
PF3D7_0933100	NA	conserved Plasmodium protein, unknown function	Not CVGs	-0.978916	Left	0.108199	Left	1.08711	Left	FALSE	FALSE	FALSE	FALSE
PF3D7_1253700	RIF	rifin	RIFIN	-0.606421	Right	-0.848018	Left	-1.08268	Left	FALSE	FALSE	FALSE	FALSE
PF3D7_0402400	GEXP18	Plasmodium exported protein, unknown function	Not CVGs	0.265179	Left	-0.817165	Left	-1.08234	Left	FALSE	FALSE	FALSE	FALSE
PF3D7_0220500	HYP	Plasmodium exported protein (hyp2), unknown function	HYP	1.08217	Left	0.160618	Mid	-1.04907	Left	FALSE	FALSE	FALSE	FALSE
PF3D7_1246000	NA	conserved Plasmodium protein, unknown function	Not CVGs	-1.0459	Left	-0.0690733	Mid	1.0816	Left	FALSE	FALSE	FALSE	FALSE
PF3D7_0420500	NA	conserved Plasmodium protein, unknown function	Not CVGs	-0.669365	Right	-1.08143	Left	-0.759663	Left	FALSE	FALSE	FALSE	FALSE
PF3D7_0911300	CRMP1	cysteine repeat modular protein 1	Not CVGs	-1.08027	Left	-0.255665	Mid	0.932488	Left	FALSE	FALSE	FALSE	FALSE
PF3D7_1252500	NA	Plasmodium exported protein, unknown function	Not CVGs	0.714044	Right	-0.497622	Left	-1.07921	Sides	TRUE	FALSE	FALSE	FALSE
PF3D7_1364700	NA	WD repeat-containing protein, putative, pseudogene	Not CVGs	-1.07733	Left	-0.904223	Left	0.518204	Mid	FALSE	FALSE	FALSE	FALSE
PF3D7_1035800	M712	probable protein, unknown function	Not CVGs	1.07627	Left	0.131939	Mid	-1.0182	Left	FALSE	FALSE	FALSE	FALSE
PF3D7_1401000	GBPH	GBPH protein	Other CVGs	0.568148	Right	1.07452	Left	0.897784	Left	FALSE	FALSE	FALSE	FALSE
PF3D7_1336100	NA	conserved protein, unknown function	Not CVGs	-1.0738	Left	-0.1822	Left	0.891599	Left	FALSE	FALSE	FALSE	FALSE
PF3D7_1103200	NA	tRNA Glycine	Not CVGs	-0.372865	Left	-1.07234	Left	-0.699475	Left	FALSE	FALSE	FALSE	FALSE
PF3D7_0808600	VAR	erythrocyte membrane protein 1, PfEMP1	VAR	0.914863	Left	-0.156962	Left	-1.07183	Left	FALSE	FALSE	FALSE	FALSE
PF3D7_0402900	NA	probable protein, unknown function	Not CVGs	-1.07109	Left	-0.356881	Left	0.714205	Left	FALSE	FALSE	FALSE	FALSE
PF3D7_1200700	ACS7	acyl-CoA synthetase	Other CVGs	-0.601844	Left	1.07072	Mid	1.01128	Left	FALSE	FALSE	FALSE	FALSE
PF3D7_1248000	NA	tRNA-splicing endonuclease, putative	Not CVGs	-0.736604	Left	0.330698	Left	1.0673	Left	FALSE	FALSE	FALSE	FALSE
PF3D7_1030000	SPT4	transcription elongation factor SPT4, putative	Not CVGs	1.06705	Mid	-0.138977	Sides	-0.95454	Right	FALSE	TRUE	TRUE	FALSE
PF3D7_1001400	XL1	exported lipase 1	Not CVGs	0.637787	Right	1.06661	Mid	0.829836	Left	FALSE	FALSE	FALSE	FALSE
PF3D7_0300200	RIF	rifin	RIFIN	-1.06207	Mid	-0.898414	Left	-0.756182	Left	FALSE	FALSE	FALSE	FALSE
PF3D7_0100600	RIF	rifin	RIFIN	-0.670831	Right	-0.409828	Left	1.0608	Right	FALSE	FALSE	FALSE	FALSE
PF3D7_0617400	VAR	erythrocyte membrane protein 1, PfEMP1	VAR	0.791255	Left	-0.268473	Left	-1.05973	Left	FALSE	FALSE	FALSE	FALSE
PF3D7_0207800	SERA3	serine repeat antigen 3	Not CVGs	0.939301	Left	-0.143901	Sides	-1.05898	Left	FALSE	FALSE	FALSE	FALSE
PF3D7_0100800	RIF	rifin	RIFIN	0.539447	Right	-0.793836	Sides	-1.05777	Sides	FALSE	FALSE	FALSE	FALSE
PF3D7_1413200	NA	conserved Plasmodium protein, unknown function	Not CVGs	-1.0562	Mid	-0.28941	Left	0.89294	Mid	TRUE	FALSE	FALSE	FALSE
PF3D7_1476500	NA	probable protein, unknown function	Other CVGs	0.286456	Mid	-0.772865	Right	-1.05476	Right	TRUE	FALSE	FALSE	FALSE
PF3D7_1213400	NA	kelch domain-containing protein, putative	Not CVGs	-1.05433	Right	0.255816	Left	0.914553	Right	FALSE	FALSE	FALSE	FALSE
PF3D7_1477700	Pfg14-748	Plasmodium exported protein (PHISTa), unknown function	PHIST	0.689991	Sides	-0.404478	Right	-1.0541	Right	TRUE	FALSE	FALSE	FALSE
PF3D7_1431900	ISC3	inner membrane complex suture component, putative	Not CVGs	1.05384	Left	0.312899	Left	-0.740941	Left	FALSE	FALSE	FALSE	FALSE
PF3D7_1306500	NA	MORN repeat protein, putative	Not CVGs	-1.05346	Left	-0.251062	Mid	0.848058	Left	FALSE	FALSE	FALSE	FALSE
PF3D7_0528700	CYP23	peptidyl-prolyl cis-trans isomerase	Not CVGs	0.854201	Left	-0.429088	Mid	-1.05198	Left	FALSE	FALSE	FALSE	FALSE
PF3D7_1126800	SR-MG	alternative splicing factor SR-MG, putative	Not CVGs	0.745458	Right	-0.342437	Mid	-1.05122	Right	TRUE	FALSE	FALSE	FALSE
PF3D7_0931300	NA	conserved Plasmodium protein, unknown function	Not CVGs	1.04925	Mid	0.574909	Mid	-0.47434	Mid	FALSE	FALSE	FALSE	FALSE
PF3D7_1146100	NA	PH-like domain-containing protein, putative	Not CVGs	1.04903	Left	0.211223	Sides	-0.861415	Left	FALSE	FALSE	FALSE	FALSE
PF3D7_0937600	VAR	erythrocyte membrane protein 1, PfEMP1	VAR	0.998521	Sides	0.190542	Mid	-1.04285	Sides	FALSE	FALSE	FALSE	FALSE
PF3D7_1028100	PPO	protoporphyrinogen oxidase	Not CVGs	-1.0408	Left	-0.352382	Left	0.688417	Left	FALSE	FALSE	FALSE	FALSE
PF3D7_1147100	NA	dynein light chain, putative	Not CVGs	-0.637907	Left	-1.03753	Left	-0.399621	Left	FALSE	FALSE	FALSE	FALSE
PF3D7_1372000	PHIST	Plasmodium exported protein (PHISTa), unknown function	PHIST	0.939212	Right	1.0366	Mid	0.540498	Left	FALSE	FALSE	FALSE	FALSE
PF3D7_1466600	NA	enkurin domain-containing protein, putative	Not CVGs	-0.336874	Left	-1.03617	Left	-0.699298	Left	TRUE	FALSE	FALSE	FALSE
PF3D7_0712000	VAR	erythrocyte membrane protein 1, PfEMP1	VAR	0.840962	Left	-0.193194	Left	-1.03416	Left	FALSE	FALSE	FALSE	FALSE
PF3D7_1004100	NA	conserved Plasmodium protein, unknown function	Not CVGs	-1.03195	Left	-0.269616	Mid	1.02433	Left	FALSE	FALSE	FALSE	FALSE
PF3D7_1322600	NA	conserved Plasmodium protein, unknown function	Not CVGs	-1.02944	Left	-0.22222	Left	0.807221	Left	FALSE	FALSE	FALSE	FALSE
PF3D7_0902500	FIKK9.6	serine/threonine protein kinase, FIKK family	FIKK	1.00502	Mid	1.02885	Mid	0.273196	Left	FALSE	FALSE	FALSE	FALSE
PF3D7_1352900	NA	Plasmodium exported protein, unknown function	Not CVGs	0.653746	Mid	1.02412	Mid	0.370371	Mid	FALSE	FALSE	FALSE	FALSE
PF3D7_0933300	NA	conserved Plasmodium protein, unknown function	Not CVGs	-0.584857	Left	0.44548	Sides	1.02169	Left	FALSE	FALSE	FALSE	FALSE
PF3D7_1300900	STEVOR	stevor	STEVOR	0.808679	Left	-0.250075	Mid	-1.02128	Left	FALSE	FALSE	FALSE	FALSE
PF3D7_0600300	RIF	rifin	RIFIN	1.02059	Left	0.329182	Left	-0.69141	Left	FALSE	FALSE	FALSE	FALSE
PF3D7_0203600	NA	conserved Plasmodium protein, unknown function	Not CVGs	-1.02037	Left	-0.577372	Left	0.442998	Left	FALSE	FALSE	FALSE	FALSE
PF3D7_1478100	HYP	Plasmodium exported protein (hyp13), unknown function	HYP	0.809175	Left	-0.411083	Sides	-1.01996	Left	FALSE	FALSE	FALSE	FALSE
PF3D7_1105200	WDR8	WD repeat-containing protein WRAP73, putative	Not CVGs	-1.01616	Left	-0.1743	Mid	0.844139	Left	FALSE	FALSE	FALSE	FALSE
PF3D7_1412000	NA	p1/s1 nuclease, putative	Not CVGs	-1.01323	Left	-0.0678608	Mid	0.995626	Left	FALSE	FALSE	FALSE	FALSE
PF3D7_0408600	SIAP1	sporozoite invasion-associated protein 1	Not CVGs	-0.326541	Left	0.685337	Left	1.01188	Left	FALSE	FALSE	FALSE	FALSE
PF3D7_0732500	RIF	rifin	RIFIN	-0.451074	Sides	-1.01185	Left	-0.787766	Left	FALSE	FALSE	FALSE	FALSE
PF3D7_0100500	VAR	erythrocyte membrane protein 1 (PfEMP1), exon 1, pseudogene	VAR	1.01047	Left	0.149587	Right	-0.904536	Left	FALSE	FALSE	FALSE	FALSE
PF3D7_1029400	CDC50C	LEM3/CDC50 family protein, putative	Not CVGs	0.958347	Right	-0.0460019	Right	-1.00435	Right	FALSE	TRUE	TRUE	FALSE
PF3D7_1221100	NA	conserved Plasmodium protein, unknown function	Not CVGs	1.00258	Left	0.571647	Mid	-0.433246	Left	FALSE	FALSE	FALSE	FALSE
PF3D7_1416000	NA	conserved Plasmodium protein, unknown function	Not CVGs	-0.773741	Mid	-1.00251	Mid	-0.228765	Mid	FALSE	FALSE	FALSE	FALSE
PF3D7_1469800	NA	conserved Plasmodium protein, unknown function	Not CVGs	-0.0483088	Left	-1.00169	Sides	-0.975102	Sides	FALSE	FALSE	FALSE	FALSE
PF3D7_1370300	MAHRP1	membrane associated histidine-rich protein 1	Not CVGs	0.740007	Mid	0.999534	Mid	0.536761	Left	FALSE	FALSE	FALSE	FALSE
PF3D7_1000200	RIF	rifin	RIFIN	0.86707	Mid	-0.377345	Left	-0.999035	Mid	FALSE	FALSE	FALSE	FALSE
PF3D7_0102100	STEVOR	stevor, pseudogene	STEVOR	-0.338694	Left	-0.996962	Mid	-0.667931	Right	FALSE	FALSE	FALSE	FALSE
PF3D7_0714900	NA	tRNA Serine	Not CVGs	-0.60176	Left	0.394107	Left	0.995867	Left	FALSE	FALSE	FALSE	FALSE
PF3D7_0202200	PTP1	EMP1-trafficking protein	Not CVGs	-0.375574	Left	0.770636	Mid	0.994209	Mid	FALSE	FALSE	FALSE	FALSE
PF3D7_0324500	RIF	rifin	RIFIN	-0.429283	Mid	-0.992768	Left	-0.794131	Left	FALSE	FALSE	FALSE	FALSE
PF3D7_1240200	VAR	erythrocyte membrane protein 1 (PfEMP1), pseudogene	VAR	0.656803	Left	-0.335826	Left	-0.992629	Left	FALSE	FALSE	FALSE	FALSE
PF3D7_1365600	TOP6B	DNA topoisomerase 6 subunit B, putative	Not CVGs	-0.99055	Left	-0.510736	Left	0.479813	Left	TRUE	FALSE	FALSE	FALSE
PF3D7_API04200	rpoC2	DNA-directed RNA polymerase subunit beta'', putative	Not CVGs	-0.355849	Left	0.632428	Left	0.988277	Left	FALSE	FALSE	FALSE	FALSE
PF3D7_1415500	NA	conserved Plasmodium membrane protein, unknown function	Not CVGs	-0.988221	Left	-0.390026	Left	0.598195	Left	FALSE	FALSE	FALSE	FALSE
PF3D7_0200500	RIF	rifin	RIFIN	-0.615246	Left	-0.98799	Left	-0.426126	Mid	FALSE	FALSE	FALSE	FALSE
PF3D7_1246900	PKB	RAC-beta serine/threonine protein kinase	Not CVGs	-0.986914	Left	-0.483659	Left	0.503255	Left	FALSE	FALSE	FALSE	FALSE
PF3D7_0913800	NA	conserved Plasmodium protein, unknown function	Not CVGs	-0.705847	Mid	0.280972	Mid	0.986819	Mid	FALSE	FALSE	FALSE	FALSE
PF3D7_1204000	NA	conserved Plasmodium protein, unknown function	Not CVGs	-0.986027	Mid	-0.206875	Mid	0.785614	Left	FALSE	FALSE	FALSE	FALSE
PF3D7_0221900	VAR	erythrocyte membrane protein 1 (PfEMP1), pseudogene	VAR	0.696276	Left	0.552815	Right	-0.985654	Left	FALSE	FALSE	FALSE	FALSE
PF3D7_0215000	ACS9	acyl-CoA synthetase	Other CVGs	0.648548	Left	-0.336489	Left	-0.985037	Left	TRUE	FALSE	FALSE	FALSE
PF3D7_1400500	RIF	rifin	RIFIN	-0.588461	Right	-0.485987	Mid	-0.98436	Left	FALSE	FALSE	FALSE	FALSE
PF3D7_0215300	ACS8	acyl-CoA synthetase	Other CVGs	0.984105	Mid	0.692302	Mid	-0.291803	Mid	FALSE	FALSE	FALSE	FALSE
PF3D7_1009700	NA	tubulin--tyrosine ligase, putative	Not CVGs	-0.982236	Mid	-0.095982	Mid	0.886254	Mid	FALSE	FALSE	FALSE	FALSE
PF3D7_0605400	NA	calcium-binding protein, putative	Not CVGs	-0.981422	Left	-0.438624	Left	0.542797	Left	FALSE	FALSE	FALSE	FALSE
PF3D7_1239400	NA	conserved protein, unknown function	Not CVGs	-0.977881	Left	-0.773619	Left	0.311887	Mid	FALSE	FALSE	FALSE	FALSE
PF3D7_1217400	NA	conserved protein, unknown function	Not CVGs	-0.928636	Left	0.113424	Mid	0.976016	Mid	FALSE	FALSE	FALSE	FALSE
PF3D7_API00700	NA	tRNA Tyrosine	Not CVGs	-0.691248	Left	0.284193	Left	0.97544	Left	FALSE	FALSE	FALSE	FALSE
PF3D7_1341000	NA	tRNA Arginine	Not CVGs	-0.721824	Left	-0.975044	Left	-0.253219	Left	FALSE	FALSE	FALSE	FALSE
PF3D7_1321000	NA	conserved Plasmodium protein, unknown function	Not CVGs	-0.97224	Left	-0.773213	Mid	0.54797	Left	FALSE	FALSE	FALSE	FALSE
PF3D7_1418800	NA	signal recognition particle RNA	Not CVGs	-0.971513	Left	-0.527261	Sides	0.785754	Left	FALSE	FALSE	FALSE	FALSE
PF3D7_0600900	RIF	rifin, pseudogene	RIFIN	0.191644	Right	-0.919471	Left	-0.970299	Left	FALSE	FALSE	FALSE	FALSE
PF3D7_1200100	VAR	erythrocyte membrane protein 1, PfEMP1	VAR	0.901647	Left	0.159473	Right	-0.967947	Left	FALSE	FALSE	FALSE	TRUE
PF3D7_0603600	NA	AT-rich interactive domain-containing protein, putative	Not CVGs	0.487417	Left	-0.480285	Left	-0.967702	Left	TRUE	FALSE	FALSE	FALSE
PF3D7_1102700	ETRAMP11.1	early transcribed membrane protein 11.1	Not CVGs	0.825873	Mid	0.966618	Mid	0.388578	Left	FALSE	FALSE	FALSE	FALSE
PF3D7_0930200	LRR8	leucine-rich repeat protein	Not CVGs	-0.964723	Left	-0.738446	Left	0.317592	Mid	FALSE	FALSE	FALSE	FALSE
PF3D7_0712900	VAR	erythrocyte membrane protein 1, PfEMP1	VAR	0.962084	Left	0.0629505	Left	-0.899134	Left	FALSE	FALSE	FALSE	FALSE
PF3D7_1341100	NA	U6 spliceosomal RNA	Not CVGs	0.223187	Left	-0.73785	Left	-0.961037	Left	FALSE	FALSE	FALSE	FALSE
PF3D7_0404000	NA	conserved Plasmodium protein, unknown function	Not CVGs	-0.961033	Left	-0.35906	Left	0.601973	Left	FALSE	FALSE	FALSE	FALSE
PF3D7_1240600	VAR	erythrocyte membrane protein 1, PfEMP1	VAR	0.810229	Left	0.211846	Right	-0.960522	Left	FALSE	FALSE	FALSE	FALSE
PF3D7_0208900	P230p	6-cysteine protein P230p	Other CVGs	-0.84625	Left	0.297348	Right	0.960357	Left	TRUE	FALSE	FALSE	FALSE
PF3D7_1209500	PDEalpha	cGMP-specific 3',5'-cyclic phosphodiesterase alpha	Not CVGs	-0.958837	Left	-0.314906	Left	0.643931	Left	FALSE	FALSE	FALSE	FALSE
PF3D7_0712600	VAR	erythrocyte membrane protein 1, PfEMP1	VAR	0.945422	Left	0.335647	Right	-0.957107	Left	FALSE	FALSE	FALSE	FALSE
PF3D7_0622100	NA	conserved Plasmodium protein, unknown function	Not CVGs	-0.664433	Left	0.289318	Left	0.953751	Left	FALSE	FALSE	FALSE	FALSE
PF3D7_1461500	MND1	meiotic nuclear division protein 1, putative	Not CVGs	-0.951515	Left	0.369382	Right	0.910621	Left	FALSE	FALSE	FALSE	FALSE
PF3D7_1132100	NA	RNA-binding protein, putative	Not CVGs	-0.951047	Left	-0.222274	Left	0.728774	Left	FALSE	FALSE	FALSE	FALSE
PF3D7_0201200	RIF	rifin	RIFIN	0.918411	Sides	-0.24246	Mid	-0.948195	Sides	FALSE	FALSE	FALSE	FALSE
PF3D7_1358600	NA	zinc finger protein, putative	Not CVGs	-0.755425	Left	0.321668	Mid	0.946521	Left	FALSE	FALSE	FALSE	FALSE
PF3D7_0627200	NA	myosin light chain, putative	Not CVGs	-0.945801	Left	0.15866	Right	0.822109	Left	FALSE	FALSE	FALSE	FALSE
PF3D7_1301400	HYP12	Plasmodium exported protein (hyp12), unknown function	HYP	0.945662	Mid	0.729935	Mid	-0.247666	Right	FALSE	FALSE	FALSE	FALSE
PF3D7_1040900	RIF	rifin	RIFIN	0.364725	Right	-0.94345	Left	-0.644201	Left	FALSE	FALSE	FALSE	FALSE
PF3D7_1238200	NA	conserved Plasmodium protein, unknown function	Not CVGs	-0.462424	Mid	0.581166	Left	0.943141	Left	FALSE	FALSE	FALSE	FALSE
PF3D7_1340400	NA	conserved Plasmodium protein, unknown function	Not CVGs	0.551977	Left	-0.390223	Left	-0.942199	Left	FALSE	FALSE	FALSE	FALSE
PF3D7_0818300	NA	dynactin subunit 6, putative	Not CVGs	-0.941111	Left	-0.30956	Mid	0.929306	Left	FALSE	FALSE	FALSE	FALSE
PF3D7_0201900	EMP3	erythrocyte membrane protein 3	Not CVGs	0.940952	Mid	0.563923	Right	-0.678958	Left	FALSE	FALSE	FALSE	FALSE
PF3D7_1346700	P48/45	6-cysteine protein	Other CVGs	-0.891732	Left	-0.835483	Sides	-0.940814	Sides	TRUE	FALSE	FALSE	FALSE
PF3D7_1437300	NA	conserved Plasmodium protein, unknown function	Not CVGs	-0.940447	Left	-0.253817	Mid	0.703602	Left	FALSE	FALSE	FALSE	FALSE
PF3D7_0925100	NA	conserved Plasmodium protein, unknown function	Not CVGs	-0.878973	Mid	0.0614596	Left	0.939901	Left	FALSE	FALSE	FALSE	FALSE
PF3D7_API03100	NA	tRNA Phenylalanine	Not CVGs	-0.429279	Left	0.509545	Left	0.938824	Left	FALSE	FALSE	FALSE	FALSE
PF3D7_0324400	RIF	rifin	RIFIN	-0.352761	Right	-0.938134	Left	-0.889153	Left	FALSE	FALSE	FALSE	FALSE
PF3D7_0712200	RIF	rifin, pseudogene	RIFIN	0.110271	Left	-0.827552	Left	-0.937824	Left	FALSE	FALSE	FALSE	FALSE
PF3D7_0715100	MYCBP	C-Myc-binding protein, putative	Not CVGs	0.937652	Left	0.322625	Mid	-0.865335	Left	FALSE	FALSE	FALSE	FALSE
PF3D7_0323400	RIPR	Rh5 interacting protein	Not CVGs	-0.936863	Left	-0.277529	Sides	0.669312	Left	FALSE	FALSE	FALSE	FALSE
PF3D7_1000300	RIF	rifin	RIFIN	0.65605	Sides	-0.312724	Mid	-0.935067	Left	FALSE	FALSE	FALSE	FALSE
PF3D7_0400400	VAR	erythrocyte membrane protein 1, PfEMP1	VAR	0.624295	Sides	-0.396834	Left	-0.934876	Left	FALSE	FALSE	FALSE	FALSE
PF3D7_API03900	NA	tRNA Serine	Not CVGs	-0.510156	Left	0.424227	Left	0.934384	Left	FALSE	FALSE	FALSE	FALSE
PF3D7_1121900	NA	serine/threonine protein kinase, putative	Not CVGs	-0.930185	Left	-0.875951	Left	0.150672	Sides	FALSE	FALSE	FALSE	FALSE
PF3D7_0720300	NA	conserved Plasmodium protein, unknown function	Not CVGs	0.725282	Left	-0.422294	Sides	-0.929917	Left	FALSE	FALSE	FALSE	FALSE
PF3D7_1367200	NA	CLAMP domain-containing protein, putative	Not CVGs	-0.917679	Left	-0.236714	Right	0.926449	Left	FALSE	FALSE	FALSE	FALSE
PF3D7_1030100	PRP22	pre-mRNA-splicing factor ATP-dependent RNA helicase PRP22, putative	Not CVGs	0.829826	Right	-0.0963064	Right	-0.926132	Right	FALSE	TRUE	TRUE	FALSE
PF3D7_1340000	PSOP7	secreted ookinete protein, putative	Not CVGs	-0.761816	Left	0.162076	Left	0.923892	Left	FALSE	FALSE	FALSE	FALSE
PF3D7_0703400	NA	conserved Plasmodium protein, unknown function	Not CVGs	-0.92111	Left	-0.209603	Sides	0.886004	Left	FALSE	FALSE	FALSE	FALSE
PF3D7_0525000	NA	zinc finger protein, putative	Not CVGs	0.791374	Left	-0.282153	Right	-0.92009	Left	TRUE	FALSE	FALSE	FALSE
PF3D7_0402100	PHIST	Plasmodium exported protein (PHISTb), unknown function	PHIST	0.919604	Mid	0.434197	Mid	-0.485408	Mid	FALSE	FALSE	FALSE	FALSE
PF3D7_1247000	FBXO9	F-box only protein 9 homolog, putative	Not CVGs	-0.902194	Left	-0.919558	Left	-0.135427	Sides	FALSE	FALSE	FALSE	FALSE
PF3D7_1038400	Pf11-1	gametocyte-specific protein	Not CVGs	0.919057	Left	0.227496	Left	-0.691561	Left	TRUE	FALSE	FALSE	FALSE
PF3D7_1400600	RIF	rifin	RIFIN	0.604514	Mid	-0.323492	Left	-0.917182	Left	FALSE	FALSE	FALSE	FALSE
PF3D7_0530300	NA	conserved Plasmodium membrane protein, unknown function	Not CVGs	-0.843647	Left	0.0727237	Left	0.916371	Left	FALSE	FALSE	FALSE	FALSE
PF3D7_0800200	VAR	erythrocyte membrane protein 1, PfEMP1	VAR	0.869519	Left	0.146667	Right	-0.916338	Left	FALSE	FALSE	FALSE	TRUE
PF3D7_1139400	NA	non-coding RNA	Not CVGs	-0.665019	Left	0.451311	Mid	0.916186	Left	FALSE	FALSE	FALSE	FALSE
PF3D7_0711700	VAR	erythrocyte membrane protein 1, PfEMP1	VAR	0.916075	Left	0.24997	Mid	-0.823151	Sides	FALSE	FALSE	FALSE	FALSE
PF3D7_0611500	NA	conserved protein, unknown function	Not CVGs	0.782478	Left	-0.138044	Sides	-0.915214	Left	FALSE	FALSE	FALSE	FALSE
PF3D7_1016100	NA	conserved Plasmodium protein, unknown function	Not CVGs	-0.91504	Left	-0.0687985	Right	0.896047	Left	FALSE	FALSE	FALSE	FALSE
PF3D7_0628900	NA	RAP protein, putative	Not CVGs	0.611415	Left	-0.309614	Sides	-0.914613	Left	FALSE	FALSE	FALSE	FALSE
PF3D7_1461800	NA	conserved Plasmodium protein, unknown function	Not CVGs	0.732138	Right	-0.349506	Left	-0.91359	Left	TRUE	FALSE	FALSE	FALSE
PF3D7_1255000	RIF	rifin	RIFIN	-0.832503	Sides	-0.912594	Left	0.281451	Right	FALSE	FALSE	FALSE	FALSE
PF3D7_1425600	NA	zinc finger protein, putative	Other CVGs	0.741389	Left	-0.22194	Right	-0.909653	Mid	FALSE	FALSE	FALSE	FALSE
PF3D7_0425300	PHIST	Plasmodium exported protein (PHISTa), unknown function, pseudogene	PHIST	-0.907525	Left	0.223377	Right	0.85351	Left	FALSE	FALSE	FALSE	FALSE
PF3D7_1448200	CAPG2	condensin-2 complex subunit G2, putative	Not CVGs	-0.907149	Mid	0.109942	Right	0.884663	Mid	FALSE	FALSE	FALSE	FALSE
PF3D7_0620200	NA	conserved Plasmodium protein, unknown function	Not CVGs	-0.904877	Mid	-0.287463	Mid	0.617413	Mid	FALSE	FALSE	FALSE	FALSE
PF3D7_0732400	RIF	rifin	RIFIN	-0.52378	Sides	-0.903781	Left	-0.380835	Left	FALSE	FALSE	FALSE	FALSE
PF3D7_1029900	NA	ORC3 domain-containing protein, putative	Not CVGs	0.797274	Right	-0.125479	Mid	-0.903541	Right	TRUE	TRUE	TRUE	FALSE
PF3D7_1446100	NA	conserved Plasmodium protein, unknown function	Not CVGs	-0.902942	Left	-0.189164	Left	0.719543	Sides	FALSE	FALSE	FALSE	FALSE
PF3D7_1428000	NA	conserved Plasmodium membrane protein, unknown function	Not CVGs	-0.897752	Left	-0.469122	Left	0.42863	Left	FALSE	FALSE	FALSE	FALSE
PF3D7_1372700	RIF	rifin	RIFIN	-0.895215	Mid	-0.784222	Mid	-0.459711	Sides	FALSE	FALSE	FALSE	FALSE
PF3D7_1254400	RIF	rifin	RIFIN	0.768063	Sides	0.412487	Right	-0.895173	Sides	FALSE	FALSE	FALSE	FALSE
PF3D7_1030300	NA	conserved Plasmodium protein, unknown function	Not CVGs	0.827406	Right	-0.179834	Mid	-0.893512	Right	FALSE	TRUE	TRUE	FALSE
PF3D7_1462800	GAPDH	glyceraldehyde-3-phosphate dehydrogenase	Not CVGs	-0.891831	Left	-0.416431	Right	0.666984	Left	FALSE	FALSE	FALSE	FALSE
PF3D7_0819200	PLP5	perforin-like protein 5	Not CVGs	-0.445063	Left	0.446316	Left	0.891378	Left	FALSE	FALSE	FALSE	FALSE
PF3D7_1453500	NTH	NAD(P) transhydrogenase, putative	Not CVGs	-0.890273	Left	-0.21755	Left	0.672722	Left	FALSE	FALSE	FALSE	FALSE
PF3D7_0934900	NA	conserved Plasmodium protein, unknown function	Not CVGs	-0.889683	Mid	-0.0904511	Mid	0.799232	Mid	FALSE	FALSE	FALSE	FALSE
PF3D7_1238000	NA	COPI associated protein, putative	Not CVGs	-0.889682	Mid	-0.240963	Left	0.779	Mid	FALSE	FALSE	FALSE	FALSE
PF3D7_0517500	NA	UTP--glucose-1-phosphate uridylyltransferase, putative	Not CVGs	-0.888493	Left	-0.401224	Mid	0.552717	Left	FALSE	FALSE	FALSE	FALSE
PF3D7_1456100	SHMT	serine hydroxymethyltransferase	Not CVGs	0.230795	Sides	-0.656263	Sides	-0.887059	Sides	FALSE	FALSE	FALSE	FALSE
PF3D7_1000900	VAR	erythrocyte membrane protein 1 (PfEMP1), pseudogene	VAR	0.137329	Right	-0.88654	Left	-0.798066	Left	FALSE	FALSE	FALSE	FALSE
PF3D7_0901300	RIF	rifin	RIFIN	-0.740392	Right	-0.883446	Left	-0.81909	Left	FALSE	FALSE	FALSE	FALSE
PF3D7_1437100	NA	conserved protein, unknown function	Not CVGs	-0.837481	Left	0.0450756	Left	0.882557	Left	FALSE	FALSE	FALSE	FALSE
PF3D7_0936800	PHIST	Plasmodium exported protein (PHISTc), unknown function	PHIST	0.8215	Mid	0.879502	Mid	-0.116125	Sides	FALSE	FALSE	FALSE	FALSE
PF3D7_1335500	NA	DNA replication complex GINS protein, putative	Not CVGs	-0.359623	Right	0.879313	Left	0.646363	Left	FALSE	FALSE	FALSE	FALSE
PF3D7_API00600	NA	tRNA Methionine	Not CVGs	-0.549832	Mid	0.508609	Left	0.878981	Left	FALSE	FALSE	FALSE	FALSE
PF3D7_0400800	STEVOR	stevor	STEVOR	0.878207	Right	0.380411	Right	-0.497795	Right	FALSE	FALSE	FALSE	FALSE
PF3D7_0609800	DHHC2	palmitoyltransferase DHHC2, putative	Not CVGs	-0.877431	Sides	-0.165355	Right	0.802963	Sides	FALSE	FALSE	FALSE	FALSE
PF3D7_0423300	NA	conserved Plasmodium protein, unknown function	Not CVGs	-0.877223	Left	-0.706621	Left	0.193285	Mid	FALSE	FALSE	FALSE	FALSE
PF3D7_1479200	PHIST	Plasmodium exported protein (PHISTa), unknown function	PHIST	-0.057909	Mid	-0.875954	Left	-0.834357	Left	FALSE	FALSE	FALSE	FALSE
PF3D7_1459900	NA	rhoptry protein, putative	Not CVGs	-0.875696	Mid	-0.725623	Left	0.246121	Mid	FALSE	FALSE	FALSE	FALSE
PF3D7_1319200	NA	conserved Plasmodium protein, unknown function	Not CVGs	-0.872213	Left	-0.0930952	Left	0.779118	Left	FALSE	FALSE	FALSE	FALSE
PF3D7_0109300	NA	elongation of fatty acids protein, putative	Not CVGs	0.556877	Right	-0.332681	Sides	-0.871027	Right	FALSE	FALSE	FALSE	FALSE
PF3D7_0832800	RIF	rifin	RIFIN	0.30134	Mid	-0.621312	Left	-0.870602	Mid	FALSE	FALSE	FALSE	TRUE
PF3D7_1464800	NA	conserved Plasmodium protein, unknown function	Not CVGs	-0.86878	Left	-0.331271	Mid	0.569427	Left	FALSE	FALSE	FALSE	FALSE
PF3D7_1141500	NA	conserved Plasmodium protein, unknown function	Not CVGs	-0.726878	Left	0.295257	Right	0.868578	Mid	FALSE	FALSE	FALSE	FALSE
PF3D7_0832300	PHIST	Plasmodium exported protein (PHISTa-like), unknown function	PHIST	0.733701	Mid	-0.39668	Left	-0.867909	Mid	FALSE	FALSE	FALSE	TRUE
PF3D7_1122100	GPI16	GPI transamidase component GPI16, putative	Not CVGs	-0.633202	Left	0.234578	Left	0.86778	Left	TRUE	FALSE	FALSE	FALSE
PF3D7_1017500	ELC	myosin essential light chain ELC	Not CVGs	-0.771533	Left	0.289528	Mid	0.86669	Left	FALSE	FALSE	FALSE	FALSE
PF3D7_0401200	RIF	rifin	RIFIN	0.464112	Left	-0.411645	Sides	-0.865892	Left	FALSE	FALSE	FALSE	FALSE
PF3D7_API01800	RPL16	apicoplast ribosomal protein L16	Not CVGs	-0.433203	Left	0.428919	Left	0.862123	Left	FALSE	FALSE	FALSE	FALSE
PF3D7_0922000	NA	dynein intermediate chain, putative	Not CVGs	-0.773751	Left	0.0877206	Left	0.861472	Left	FALSE	FALSE	FALSE	FALSE
PF3D7_0919200	NA	PPPDE peptidase, putative	Not CVGs	0.860823	Mid	0.715959	Mid	-0.146388	Right	FALSE	FALSE	FALSE	FALSE
PF3D7_1328600	NA	conserved Plasmodium protein, unknown function	Not CVGs	-0.860129	Left	-0.324865	Left	0.535264	Left	FALSE	FALSE	FALSE	FALSE
PF3D7_0611100	SDH3	succinate dehydrogenase subunit 3, putative	Not CVGs	-0.829674	Left	0.057434	Mid	0.858374	Left	FALSE	FALSE	FALSE	FALSE
PF3D7_1373000	RIF	rifin	RIFIN	-0.743011	Sides	-0.857154	Left	-0.4133	Left	FALSE	FALSE	FALSE	FALSE
PF3D7_1000600	RIF	rifin	RIFIN	0.597501	Left	-0.257998	Left	-0.855499	Left	FALSE	FALSE	FALSE	FALSE
PF3D7_1218100	NA	conserved Plasmodium protein, unknown function	Not CVGs	-0.647196	Left	0.20756	Left	0.854756	Left	FALSE	FALSE	FALSE	FALSE
PF3D7_0936900	PHIST	Plasmodium exported protein (PHISTb), unknown function, pseudogene	PHIST	0.345693	Left	0.85456	Left	0.508867	Left	FALSE	FALSE	FALSE	FALSE
PF3D7_1205200	HADO	HAD domain ookinete protein, putative	Not CVGs	-0.854033	Left	-0.379857	Left	0.474176	Left	FALSE	FALSE	FALSE	FALSE
PF3D7_0413800	NA	50S ribosomal protein L10, putative	Not CVGs	0.853318	Left	0.163725	Left	-0.768195	Sides	FALSE	FALSE	FALSE	FALSE
PF3D7_1107600	NA	conserved Plasmodium protein, unknown function	Not CVGs	-0.852623	Left	-0.191825	Mid	0.688394	Left	FALSE	FALSE	FALSE	FALSE
PF3D7_1219500	VAR	erythrocyte membrane protein 1 (PfEMP1), exon 2, pseudogene	VAR	0.849763	Left	0.234246	Mid	-0.737103	Left	FALSE	FALSE	FALSE	FALSE
PF3D7_0800300	VAR	erythrocyte membrane protein 1, PfEMP1	VAR	0.727348	Left	-0.121208	Left	-0.848555	Left	FALSE	FALSE	FALSE	TRUE
PF3D7_1220000	NA	zinc finger protein, putative	Not CVGs	-0.847805	Left	-0.206663	Left	0.641143	Left	TRUE	FALSE	FALSE	FALSE
PF3D7_1040100	RIF	rifin	RIFIN	0.374649	Sides	-0.847768	Mid	-0.481326	Mid	FALSE	FALSE	FALSE	FALSE
PF3D7_0631900	STEVOR	stevor	STEVOR	0.69754	Right	-0.381702	Left	-0.844136	Mid	FALSE	FALSE	FALSE	FALSE
PF3D7_1102800	ETRAMP11.2	early transcribed membrane protein 11.2	Not CVGs	0.532579	Mid	0.841891	Mid	0.590519	Left	FALSE	FALSE	FALSE	FALSE
PF3D7_0208000	SERA1	serine repeat antigen 1	Not CVGs	0.405179	Mid	0.840406	Left	0.593832	Sides	FALSE	FALSE	FALSE	FALSE
PF3D7_0704500	NA	serine/threonine protein kinase, putative	Not CVGs	-0.840007	Mid	-0.187218	Mid	0.805068	Left	FALSE	FALSE	FALSE	FALSE
PF3D7_0612300	TMEM234	transmembrane protein 234, putative	Not CVGs	-0.790999	Left	-0.838683	Left	-0.0476848	Left	FALSE	FALSE	FALSE	FALSE
PF3D7_1409500	NA	conserved Plasmodium protein, unknown function	Not CVGs	0.208703	Mid	-0.837743	Left	-0.663351	Left	FALSE	FALSE	FALSE	FALSE
PF3D7_1428700	NA	heme/steroid binding domain containing protein, putative	Not CVGs	0.837472	Left	0.0790447	Sides	-0.761757	Left	FALSE	FALSE	FALSE	FALSE
PF3D7_1342100	IRP	aconitate hydratase	Not CVGs	-0.779578	Left	-0.179962	Right	0.837365	Left	FALSE	FALSE	FALSE	FALSE
PF3D7_0832100	RIF	rifin, pseudogene	RIFIN	0.836944	Sides	0.320904	Sides	-0.516041	Sides	FALSE	FALSE	FALSE	TRUE
PF3D7_0524200	NA	conserved Plasmodium membrane protein, unknown function	Not CVGs	-0.832378	Left	-0.550325	Left	0.320647	Sides	FALSE	FALSE	FALSE	FALSE
PF3D7_0920500	NA	ADP-ribosylation factor, putative	Not CVGs	-0.828512	Left	-0.44869	Left	0.379823	Left	FALSE	FALSE	FALSE	FALSE
PF3D7_1009100	NA	conserved Plasmodium membrane protein, unknown function	Not CVGs	-0.827042	Left	0.321551	Right	0.748269	Sides	FALSE	FALSE	FALSE	FALSE
PF3D7_1472900	NA	dihydroorotase, putative	Not CVGs	0.478783	Right	-0.347916	Right	-0.8267	Right	TRUE	FALSE	FALSE	FALSE
PF3D7_1372400	ACS4	acyl-CoA synthetase	Other CVGs	0.825927	Mid	0.332761	Mid	-0.636378	Right	FALSE	FALSE	FALSE	FALSE
PF3D7_0630400	NA	conserved Plasmodium protein, unknown function	Not CVGs	-0.824586	Left	-0.426249	Left	0.398337	Left	FALSE	FALSE	FALSE	FALSE
PF3D7_1319700	NA	protein phosphatase PP2A regulatory subunit A, putative	Not CVGs	-0.823574	Left	-0.437527	Left	0.386048	Left	FALSE	FALSE	FALSE	FALSE
PF3D7_1001300	PHIST	Plasmodium exported protein (PHISTa), unknown function	PHIST	-0.77818	Left	0.129137	Mid	0.822817	Left	FALSE	FALSE	FALSE	FALSE
PF3D7_1404700	NA	cysteine-rich small secreted protein CSS, putative	Not CVGs	-0.755743	Left	-0.115741	Right	0.820275	Left	FALSE	FALSE	FALSE	FALSE
PF3D7_0823500	IMC1i	inner membrane complex protein 1i, putative	Not CVGs	-0.820247	Left	-0.282064	Sides	0.661207	Left	FALSE	FALSE	FALSE	FALSE
PF3D7_1140600	NA	conserved Plasmodium protein, unknown function	Not CVGs	-0.66861	Left	0.266045	Sides	0.819226	Left	FALSE	FALSE	FALSE	FALSE
PF3D7_1458500	SAS4	spindle assembly abnormal protein 4, putative	Not CVGs	-0.817659	Left	-0.539929	Left	0.31137	Sides	FALSE	FALSE	FALSE	FALSE
PF3D7_1344600	LipA	lipoyl synthase	Not CVGs	-0.817538	Left	-0.224758	Left	0.662432	Sides	FALSE	FALSE	FALSE	FALSE
PF3D7_0915500	NA	conserved Plasmodium protein, unknown function	Not CVGs	-0.814359	Left	-0.225007	Mid	0.6163	Left	FALSE	FALSE	FALSE	FALSE
PF3D7_0532300	PHIST	Plasmodium exported protein (PHISTb), unknown function	PHIST	0.810037	Mid	0.475425	Mid	-0.567272	Left	FALSE	FALSE	FALSE	FALSE
PF3D7_0813800	GMD	GDP-mannose 4,6-dehydratase	Not CVGs	-0.700408	Sides	-0.809031	Left	0.227057	Right	FALSE	FALSE	FALSE	FALSE
PF3D7_1371900	NA	Plasmodium exported protein, unknown function	Other CVGs	0.685168	Right	0.271876	Left	-0.808937	Right	FALSE	FALSE	FALSE	FALSE
PF3D7_0902100	FIKK9.2	serine/threonine protein kinase, FIKK family	FIKK	-0.807667	Left	-0.207117	Left	0.60055	Left	FALSE	FALSE	FALSE	FALSE
PF3D7_1105900	NA	conserved Plasmodium membrane protein, unknown function	Not CVGs	-0.440392	Left	-0.805841	Sides	-0.687139	Sides	FALSE	FALSE	FALSE	FALSE
PF3D7_0510800	NA	WD repeat-containing protein, putative	Not CVGs	0.805481	Left	0.695506	Left	0.435506	Right	FALSE	FALSE	FALSE	FALSE
PF3D7_0529600	NA	tRNA Arginine	Not CVGs	-0.804159	Left	0.210695	Right	0.779966	Left	FALSE	FALSE	FALSE	FALSE
PF3D7_1002300	NA	conserved Plasmodium protein, unknown function	Not CVGs	-0.803792	Right	0.191037	Left	0.646478	Right	FALSE	FALSE	FALSE	FALSE
PF3D7_0919500	MFS3	major facilitator superfamily domain-containing protein, putative	Not CVGs	-0.803334	Left	-0.553423	Left	0.740159	Right	FALSE	FALSE	FALSE	FALSE
PF3D7_1372800	STEVOR	stevor	STEVOR	-0.395544	Right	-0.801409	Left	-0.801409	Left	FALSE	FALSE	FALSE	FALSE
PF3D7_0514700	NA	MORN repeat protein, putative	Not CVGs	-0.801334	Left	-0.415092	Left	0.525089	Mid	FALSE	FALSE	FALSE	FALSE
PF3D7_0823400	NA	alpha/beta hydrolase, putative	Not CVGs	-0.799712	Left	-0.043618	Left	0.78896	Mid	FALSE	FALSE	FALSE	FALSE
PF3D7_1254100	STEVOR	stevor	STEVOR	-0.435518	Mid	-0.799096	Left	-0.420758	Left	FALSE	FALSE	FALSE	FALSE
PF3D7_1252000	NA	tRNA Glutamine	Not CVGs	-0.798468	Left	-0.656477	Left	0.141991	Left	FALSE	FALSE	FALSE	FALSE
PF3D7_1010400	NA	MORN repeat protein, putative	Not CVGs	-0.658318	Mid	0.254824	Left	0.796693	Mid	FALSE	FALSE	FALSE	FALSE
PF3D7_0114200	EPF3	exported protein family 3	Other CVGs	-0.795808	Mid	-0.52564	Left	0.47352	Right	FALSE	FALSE	FALSE	FALSE
PF3D7_1029100	NA	conserved Plasmodium protein, unknown function	Not CVGs	0.784523	Mid	0.0613467	Sides	-0.794479	Mid	FALSE	TRUE	TRUE	FALSE
PF3D7_1027600	SPO11-2	meiotic recombination protein SPO11-2, putative	Not CVGs	-0.794075	Mid	-0.299182	Sides	0.642983	Mid	FALSE	FALSE	FALSE	FALSE
PF3D7_1141100	NA	conserved Plasmodium protein, unknown function	Other CVGs	0.603235	Mid	-0.188889	Mid	-0.792124	Mid	FALSE	FALSE	FALSE	FALSE
PF3D7_1420800	NA	dynein light chain, putative	Not CVGs	-0.781098	Left	-0.397809	Left	0.790581	Mid	FALSE	FALSE	FALSE	FALSE
PF3D7_0503600	MyoB	myosin B	Not CVGs	-0.67762	Left	0.381389	Mid	0.790463	Left	FALSE	FALSE	FALSE	FALSE
PF3D7_0922300	NA	conserved protein, unknown function	Not CVGs	-0.789624	Left	-0.119369	Left	0.670255	Left	FALSE	FALSE	FALSE	FALSE
PF3D7_1359500	NA	conserved Plasmodium protein, unknown function	Not CVGs	-0.789587	Left	-0.240295	Left	0.549292	Left	FALSE	FALSE	FALSE	FALSE
PF3D7_1452300	DER1-1	DER1-like protein	Not CVGs	-0.78947	Left	-0.129716	Mid	0.69635	Left	FALSE	FALSE	FALSE	FALSE
PF3D7_1011200	BET1	BET1-like protein, putative	Not CVGs	0.498279	Left	-0.288792	Left	-0.787071	Left	FALSE	FALSE	FALSE	FALSE
PF3D7_0300700	RIF	rifin	RIFIN	-0.434668	Mid	-0.784704	Left	-0.462484	Left	FALSE	FALSE	FALSE	FALSE
PF3D7_1201200	PHIST	Plasmodium exported protein (PHISTa-like), unknown function	PHIST	-0.665469	Left	0.51196	Mid	0.781975	Left	FALSE	FALSE	FALSE	FALSE
PF3D7_0620900	NA	tRNA Leucine	Not CVGs	-0.781262	Left	0.24126	Right	0.632552	Left	FALSE	FALSE	FALSE	FALSE
PF3D7_1368000	NA	conserved protein, unknown function	Not CVGs	-0.713742	Left	-0.251976	Sides	0.78102	Mid	FALSE	FALSE	FALSE	FALSE
PF3D7_1455900	PPRD	polyprenol reductase	Not CVGs	-0.781003	Left	-0.774153	Left	-0.245742	Sides	FALSE	FALSE	FALSE	FALSE
PF3D7_1150200	RIF	rifin	RIFIN	-0.21011	Right	-0.694154	Mid	-0.780672	Mid	FALSE	FALSE	FALSE	FALSE
PF3D7_0405800	NA	conserved protein, unknown function	Not CVGs	0.78049	Left	0.306964	Mid	-0.734201	Sides	FALSE	FALSE	FALSE	FALSE
PF3D7_1447500	IMC20	inner membrane complex protein, putative	Not CVGs	-0.651842	Left	-0.780386	Mid	-0.306363	Mid	FALSE	FALSE	FALSE	FALSE
PF3D7_1302200	UIS3	protein UIS3	Other CVGs	0.779298	Right	0.152666	Right	-0.626632	Right	FALSE	FALSE	FALSE	FALSE
PF3D7_0621400	ALV7	Pf77 protein	Other CVGs	-0.615651	Sides	0.230053	Mid	0.778204	Left	FALSE	FALSE	FALSE	FALSE
PF3D7_1247800	DPAP2	dipeptidyl aminopeptidase 2	Not CVGs	-0.776871	Left	-0.392134	Mid	0.459289	Left	TRUE	FALSE	FALSE	FALSE
PF3D7_1008200	NA	flap endonuclease, putative	Not CVGs	-0.776615	Left	-0.323858	Left	0.452757	Left	FALSE	FALSE	FALSE	FALSE
PF3D7_1122700	NA	conserved Plasmodium protein, unknown function	Not CVGs	0.775221	Left	0.394306	Left	-0.380915	Left	FALSE	FALSE	FALSE	FALSE
PF3D7_0935900	REX1	ring-exported protein 1	Not CVGs	0.742061	Left	0.774815	Mid	-0.459983	Left	FALSE	FALSE	FALSE	FALSE
PF3D7_1310200	NA	conserved Plasmodium protein, unknown function	Not CVGs	0.726514	Left	-0.0988538	Mid	-0.771307	Left	FALSE	FALSE	FALSE	FALSE
PF3D7_0924900	ATAT	alpha-tubulin N-acetyltransferase, putative	Not CVGs	-0.770855	Left	0.165527	Mid	0.707934	Left	FALSE	FALSE	FALSE	FALSE
PF3D7_1316000	NA	protein kinase, putative	Not CVGs	-0.286163	Mid	-0.769396	Left	-0.490571	Left	FALSE	FALSE	FALSE	FALSE
PF3D7_0532700	VAR	erythrocyte membrane protein 1 (PfEMP1), pseudogene	VAR	0.767967	Left	0.288706	Left	-0.479261	Left	FALSE	FALSE	FALSE	FALSE
PF3D7_0422300	NA	alpha tubulin 2	Not CVGs	0.275936	Sides	-0.568911	Right	-0.766004	Right	TRUE	FALSE	FALSE	FALSE
PF3D7_1300700	RIF	rifin	RIFIN	-0.254382	Left	-0.764496	Left	-0.510113	Left	FALSE	FALSE	FALSE	FALSE
PF3D7_1322400	NA	conserved Plasmodium protein, unknown function	Not CVGs	0.734399	Left	-0.208538	Mid	-0.764177	Left	TRUE	FALSE	FALSE	FALSE
PF3D7_0402800	VAR	erythrocyte membrane protein 1 (PfEMP1), pseudogene	VAR	0.29079	Right	-0.575616	Left	-0.762707	Left	FALSE	FALSE	FALSE	FALSE
PF3D7_1476700	NA	lysophospholipase, putative	Not CVGs	0.570013	Left	-0.218256	Sides	-0.761985	Left	FALSE	FALSE	FALSE	FALSE
PF3D7_1454800	NA	conserved Plasmodium protein, unknown function	Not CVGs	-0.679016	Left	0.220037	Mid	0.761635	Left	FALSE	FALSE	FALSE	FALSE
PF3D7_0922400	pBAS	para-aminobenzoic acid synthetase	Not CVGs	-0.761017	Left	-0.223991	Left	0.537025	Left	FALSE	FALSE	FALSE	FALSE
PF3D7_1430200	PMIX	plasmepsin IX	Not CVGs	-0.75824	Left	-0.58281	Left	0.309021	Mid	FALSE	FALSE	FALSE	FALSE
PF3D7_0702700	NA	tRNA Alanine	Not CVGs	-0.758124	Left	-0.47011	Left	0.288014	Left	FALSE	FALSE	FALSE	FALSE
PF3D7_0626300	FabB/FabF	3-oxoacyl-acyl-carrier protein synthase I/II	Not CVGs	-0.757207	Left	-0.142653	Left	0.614554	Left	FALSE	FALSE	FALSE	FALSE
PF3D7_0102600	FIKK1	serine/threonine protein kinase, FIKK family	FIKK	0.755148	Left	0.160599	Left	-0.594549	Left	FALSE	FALSE	FALSE	FALSE
PF3D7_1369000	GPAA1	glycosylphosphatidylinositol anchor attachment 1 protein, putative	Not CVGs	-0.75481	Left	-0.389933	Left	0.364877	Left	FALSE	FALSE	FALSE	FALSE
PF3D7_1215500	NA	conserved Plasmodium protein, unknown function	Not CVGs	-0.754591	Left	-0.523054	Left	0.275289	Mid	FALSE	FALSE	FALSE	FALSE
PF3D7_1318900	NA	conserved Plasmodium protein, unknown function	Not CVGs	-0.753928	Mid	-0.345905	Mid	0.408022	Mid	FALSE	FALSE	FALSE	FALSE
PF3D7_1320700	NA	conserved Plasmodium protein, unknown function	Not CVGs	-0.753686	Left	-0.143412	Mid	0.618474	Left	FALSE	FALSE	FALSE	FALSE
PF3D7_0716200	NA	PDCD2 domain-containing protein, putative	Not CVGs	-0.676312	Left	-0.105064	Right	0.75365	Left	FALSE	FALSE	FALSE	FALSE
PF3D7_0620800	NA	tRNA Alanine	Not CVGs	-0.753523	Sides	-0.171055	Left	0.712192	Sides	FALSE	FALSE	FALSE	FALSE
PF3D7_1108800	NA	conserved Plasmodium protein, unknown function	Not CVGs	-0.593632	Left	0.15911	Left	0.752742	Left	FALSE	FALSE	FALSE	FALSE
PF3D7_1016500	PHIST	Plasmodium exported protein (PHISTc), unknown function	PHIST	0.432079	Left	-0.326502	Mid	-0.752123	Mid	TRUE	FALSE	FALSE	FALSE
PF3D7_1145000	NA	conserved Plasmodium protein, unknown function	Not CVGs	-0.748853	Left	-0.353973	Left	0.394879	Left	FALSE	FALSE	FALSE	FALSE
PF3D7_1465700	PM8	plasmepsin VIII, putative	Not CVGs	0.434545	Right	-0.64435	Sides	-0.747171	Sides	TRUE	FALSE	FALSE	FALSE
PF3D7_1337600	NA	tRNA Serine	Not CVGs	-0.741267	Left	-0.746848	Left	0.273828	Right	FALSE	FALSE	FALSE	FALSE
PF3D7_0509700	NA	conserved Plasmodium protein, unknown function	Not CVGs	-0.74651	Left	-0.197412	Left	0.549097	Left	FALSE	FALSE	FALSE	FALSE
PF3D7_0215600	NA	conserved Plasmodium protein, unknown function	Not CVGs	-0.0794559	Right	-0.697224	Left	-0.745869	Left	FALSE	FALSE	FALSE	FALSE
PF3D7_1144400	NA	conserved Plasmodium protein, unknown function	Not CVGs	-0.654065	Left	0.281971	Right	0.745024	Left	FALSE	FALSE	FALSE	FALSE
PF3D7_API02900	TUFA	elongation factor Tu	Not CVGs	-0.293034	Sides	0.5076	Left	0.744525	Left	FALSE	FALSE	FALSE	FALSE
PF3D7_1240300	VAR	erythrocyte membrane protein 1, PfEMP1	VAR	0.744116	Left	0.235139	Mid	-0.601943	Left	FALSE	FALSE	FALSE	FALSE
PF3D7_0613200	NA	conserved Plasmodium protein, unknown function	Not CVGs	-0.743713	Left	-0.421495	Left	0.322218	Left	FALSE	FALSE	FALSE	FALSE
PF3D7_1016300	GBP130	GBP130 protein	Other CVGs	-0.743606	Left	-0.41857	Mid	0.644235	Left	FALSE	FALSE	FALSE	FALSE
PF3D7_1212800	SDHB	succinate dehydrogenase [ubiquinone] iron-sulfur subunit, mitochondrial	Not CVGs	-0.626348	Left	-0.120066	Right	0.742922	Left	FALSE	FALSE	FALSE	FALSE
PF3D7_0713800	NELFA	negative elongation factor A, putative	Not CVGs	-0.670176	Left	-0.0798551	Sides	0.742513	Left	FALSE	FALSE	FALSE	FALSE
PF3D7_0410000	EVP1	erythrocyte vesicle protein 1	Not CVGs	0.740287	Mid	0.235842	Mid	-0.504445	Mid	FALSE	FALSE	FALSE	FALSE
PF3D7_1015900	ENO	enolase	Not CVGs	-0.739298	Left	-0.172574	Right	0.708439	Left	FALSE	FALSE	FALSE	FALSE
PF3D7_0820400	NA	conserved Plasmodium protein, unknown function	Not CVGs	-0.739014	Left	-0.197502	Sides	0.587921	Left	FALSE	FALSE	FALSE	FALSE
PF3D7_1301800	SURF13.1	surface-associated interspersed protein 13.1 (SURFIN 13.1), pseudogene	Other CVGs	0.73847	Mid	0.300338	Right	-0.496409	Mid	TRUE	FALSE	FALSE	FALSE
PF3D7_0321100	NA	conserved Plasmodium protein, unknown function	Not CVGs	-0.737568	Left	-0.345754	Left	0.449169	Sides	FALSE	FALSE	FALSE	FALSE
PF3D7_1029300	NA	conserved protein, unknown function	Not CVGs	0.543087	Sides	-0.208648	Mid	-0.736621	Right	FALSE	TRUE	TRUE	FALSE
PF3D7_0901500	RIF	rifin	RIFIN	0.381259	Right	-0.735612	Left	-0.687565	Left	FALSE	FALSE	FALSE	FALSE
PF3D7_1146800	NA	conserved Plasmodium protein, unknown function	Other CVGs	0.73528	Mid	0.165443	Right	-0.617163	Mid	FALSE	FALSE	FALSE	FALSE
PF3D7_1221400	IMC1h	inner membrane complex protein 1h, putative	Not CVGs	0.685648	Left	-0.0948581	Sides	-0.735213	Left	FALSE	FALSE	FALSE	FALSE
PF3D7_0923300	PLP3	perforin-like protein 3	Not CVGs	-0.706194	Left	-0.0956698	Mid	0.734899	Left	FALSE	FALSE	FALSE	FALSE
PF3D7_1318000	NA	conserved protein, unknown function	Not CVGs	-0.734781	Mid	-0.485297	Left	0.378094	Mid	FALSE	FALSE	FALSE	FALSE
PF3D7_1418300	NA	calmodulin, putative	Not CVGs	0.388769	Left	-0.34479	Left	-0.733559	Left	FALSE	FALSE	FALSE	FALSE
PF3D7_1101100	RIF	rifin	RIFIN	-0.732744	Left	-0.310563	Left	0.603307	Sides	FALSE	FALSE	FALSE	FALSE
PF3D7_1017700	NA	conserved Plasmodium protein, unknown function	Not CVGs	0.451386	Left	-0.28118	Left	-0.732566	Left	FALSE	FALSE	FALSE	FALSE
PF3D7_0701800	RIF	rifin	RIFIN	0.552851	Left	-0.179401	Left	-0.732252	Left	FALSE	FALSE	FALSE	FALSE
PF3D7_0933800	NA	tubulin delta chain, putative	Not CVGs	-0.436572	Left	0.295326	Left	0.731899	Left	FALSE	FALSE	FALSE	FALSE
PF3D7_0530800	NA	CPW-WPC family protein	Not CVGs	-0.731731	Left	-0.166868	Sides	0.586425	Left	FALSE	FALSE	FALSE	FALSE
PF3D7_0935600	GIG	gametocytogenesis-implicated protein	Not CVGs	0.352389	Right	0.730766	Mid	0.514865	Mid	FALSE	FALSE	FALSE	FALSE
PF3D7_1249000	NA	conserved Plasmodium membrane protein, unknown function	Not CVGs	-0.695244	Right	0.101112	Mid	0.729811	Right	FALSE	FALSE	FALSE	FALSE
PF3D7_1001900	PfJ23	Plasmodium exported protein (hyp16), unknown function	HYP	-0.460903	Left	0.268826	Left	0.72973	Left	FALSE	FALSE	FALSE	FALSE
PF3D7_0712500	RIF	rifin, pseudogene	RIFIN	0.150713	Mid	-0.729407	Left	-0.72806	Left	FALSE	FALSE	FALSE	FALSE
PF3D7_0702200	NA	lysophospholipase, putative	Not CVGs	0.729177	Mid	0.527539	Mid	-0.417896	Left	FALSE	FALSE	FALSE	FALSE
PF3D7_0936300	REX3	ring-exported protein 3	Not CVGs	0.667904	Mid	0.726886	Mid	0.134754	Left	FALSE	FALSE	FALSE	FALSE
PF3D7_0625100	SMS2	sphingomyelin synthase 2, putative	Not CVGs	-0.7265	Left	-0.418143	Left	0.308357	Left	FALSE	FALSE	FALSE	FALSE
PF3D7_0221200	HYP	Plasmodium exported protein (hyp15), unknown function	HYP	0.71822	Sides	-0.0603758	Left	-0.725595	Sides	FALSE	FALSE	FALSE	FALSE
PF3D7_0729800	NA	dynein light chain, putative	Not CVGs	-0.72467	Sides	-0.200356	Right	0.583303	Sides	FALSE	FALSE	FALSE	FALSE
PF3D7_1362900	NA	conserved Plasmodium protein, unknown function	Not CVGs	-0.724511	Left	-0.479163	Left	0.245348	Left	FALSE	FALSE	FALSE	FALSE
PF3D7_1328000	NA	conserved Plasmodium protein, unknown function	Not CVGs	-0.659663	Left	-0.724473	Left	-0.0930934	Sides	FALSE	FALSE	FALSE	FALSE
PF3D7_0203500	NA	tRNA Glutamine	Not CVGs	-0.406039	Left	-0.724166	Left	-0.318127	Left	FALSE	FALSE	FALSE	FALSE
PF3D7_1103000	NA	conserved Plasmodium protein, unknown function	Not CVGs	-0.110963	Left	-0.724054	Mid	-0.716307	Mid	FALSE	FALSE	FALSE	FALSE
PF3D7_1316700	NA	conserved protein, unknown function	Not CVGs	-0.723713	Left	-0.153225	Mid	0.693302	Left	FALSE	FALSE	FALSE	FALSE
PF3D7_0622300	NA	vacuolar transporter chaperone, putative	Not CVGs	-0.723234	Left	-0.264503	Sides	0.472814	Left	FALSE	FALSE	FALSE	FALSE
PF3D7_1226200	NA	conserved Plasmodium protein, unknown function	Not CVGs	-0.722685	Left	-0.190888	Left	0.531796	Left	FALSE	FALSE	FALSE	FALSE
PF3D7_1001800	PHIST	Plasmodium exported protein (PHISTc), unknown function	PHIST	-0.542856	Left	0.258617	Mid	0.722168	Left	FALSE	FALSE	FALSE	FALSE
PF3D7_0931700	NA	PIH1 domain-containing protein, putative	Not CVGs	-0.721785	Left	-0.213844	Mid	0.579498	Left	FALSE	FALSE	FALSE	FALSE
PF3D7_0426000	VAR	erythrocyte membrane protein 1, PfEMP1	VAR	0.721521	Left	0.322828	Left	-0.398692	Left	FALSE	FALSE	FALSE	FALSE
PF3D7_1336300	NA	conserved Plasmodium membrane protein, unknown function	Not CVGs	-0.721336	Left	-0.391612	Left	0.425509	Mid	FALSE	FALSE	FALSE	FALSE
PF3D7_0627000	NA	conserved Plasmodium protein, unknown function	Not CVGs	-0.721235	Left	-0.178743	Left	0.542492	Left	FALSE	FALSE	FALSE	FALSE
PF3D7_0721700	PSOP1	secreted ookinete protein, putative	Not CVGs	-0.529501	Sides	0.511332	Mid	0.721114	Left	TRUE	FALSE	FALSE	FALSE
PF3D7_0523500	NA	dynein light chain Tctex-type, putative	Not CVGs	-0.720851	Mid	-0.32517	Left	0.548328	Mid	FALSE	FALSE	FALSE	FALSE
PF3D7_0507300	SOPT	subtilisin-like ookinete protein SOPT	Not CVGs	0.479251	Right	-0.280365	Mid	-0.719697	Right	FALSE	FALSE	FALSE	FALSE
PF3D7_0911500	NA	conserved Plasmodium protein, unknown function	Not CVGs	-0.719094	Left	-0.563145	Left	0.182	Mid	FALSE	FALSE	FALSE	FALSE
PF3D7_0215900	DHHC11	palmitoyltransferase DHHC11, putative	Not CVGs	-0.719072	Left	-0.31202	Left	0.407052	Left	FALSE	FALSE	FALSE	FALSE
PF3D7_1404200	NA	conserved Plasmodium protein, unknown function	Not CVGs	-0.719011	Left	-0.204387	Left	0.514624	Left	TRUE	FALSE	FALSE	FALSE
PF3D7_0507400	SUB1-ProM	subtilisin propeptide-like protein	Not CVGs	0.412137	Mid	0.718711	Mid	0.407839	Left	FALSE	FALSE	FALSE	FALSE
PF3D7_1450900	NA	acetyl-CoA acetyltransferase, putative	Not CVGs	-0.718654	Left	-0.471858	Sides	0.362334	Mid	FALSE	FALSE	FALSE	FALSE
PF3D7_0532500	NA	Plasmodium exported protein, unknown function	Not CVGs	0.681201	Mid	-0.0922226	Right	-0.717759	Mid	FALSE	FALSE	FALSE	FALSE
PF3D7_1419500	NA	conserved Plasmodium protein, unknown function	Not CVGs	0.716504	Left	-0.19008	Right	-0.71751	Left	FALSE	FALSE	FALSE	FALSE
PF3D7_1334900	NA	MSP7-like protein, fragment, pseudogene	Not CVGs	-0.715521	Left	-0.570214	Left	0.276237	Mid	FALSE	FALSE	FALSE	FALSE
PF3D7_1029800	HPR2	heptatricopeptide repeat and RAP domain-containing protein, putative	Not CVGs	0.715363	Right	-0.0383746	Sides	-0.712912	Right	FALSE	TRUE	TRUE	FALSE
PF3D7_0918000	GAP50	glideosome-associated protein 50	Not CVGs	-0.625018	Left	-0.186132	Right	0.715183	Left	FALSE	FALSE	FALSE	FALSE
PF3D7_1014200	HAP2	male gamete fusion factor HAP2, putative	Not CVGs	-0.372319	Left	0.342206	Left	0.714525	Left	FALSE	FALSE	FALSE	FALSE
PF3D7_1117400	NA	conserved Plasmodium protein, unknown function	Not CVGs	-0.713821	Mid	-0.232009	Right	0.538354	Left	FALSE	FALSE	FALSE	FALSE
PF3D7_0621100	NA	conserved Plasmodium protein, unknown function	Not CVGs	-0.713568	Left	-0.0983149	Right	0.698336	Left	TRUE	FALSE	FALSE	FALSE
PF3D7_0604400	NA	conserved protein, unknown function	Not CVGs	-0.663172	Left	-0.0725455	Right	0.713441	Left	FALSE	FALSE	FALSE	FALSE
PF3D7_0937400	RIF	rifin	RIFIN	0.713356	Left	0.449756	Right	-0.474509	Left	FALSE	FALSE	FALSE	FALSE
PF3D7_1018800	NA	conserved protein, unknown function	Not CVGs	-0.713029	Left	-0.0655316	Right	0.712556	Left	FALSE	FALSE	FALSE	FALSE
PF3D7_0106600	NA	conserved Plasmodium protein, unknown function	Not CVGs	-0.711102	Left	-0.634879	Mid	0.306965	Sides	FALSE	FALSE	FALSE	FALSE
PF3D7_0313000	NA	conserved Plasmodium protein, unknown function	Not CVGs	0.374039	Left	0.710511	Left	0.336472	Left	FALSE	FALSE	FALSE	FALSE
PF3D7_1229400	MIF	macrophage migration inhibitory factor	Not CVGs	-0.709695	Left	-0.345124	Mid	0.58446	Left	FALSE	FALSE	FALSE	FALSE
PF3D7_1476300	PHIST	Plasmodium exported protein (PHISTb), unknown function	PHIST	-0.708555	Mid	-0.425746	Left	0.407968	Mid	FALSE	FALSE	FALSE	FALSE
PF3D7_0827700	NA	magnesium transporter, putative	Not CVGs	-0.343792	Mid	-0.708413	Left	-0.367145	Left	FALSE	FALSE	FALSE	FALSE
PF3D7_0501300	SBP1	skeleton-binding protein 1	Not CVGs	0.607642	Right	0.70749	Mid	0.314369	Left	FALSE	FALSE	FALSE	FALSE
PF3D7_0527800	NA	tRNA Leucine	Not CVGs	-0.706301	Left	-0.692229	Left	-0.147063	Mid	FALSE	FALSE	FALSE	FALSE
PF3D7_1430700	GDH2	NADP-specific glutamate dehydrogenase	Not CVGs	-0.631992	Left	0.0737442	Left	0.705736	Left	FALSE	FALSE	FALSE	FALSE
PF3D7_1031400	OTU	OTU-like cysteine protease	Not CVGs	-0.705722	Left	-0.241522	Mid	0.507711	Left	FALSE	FALSE	FALSE	FALSE
PF3D7_1003700	NA	MKT1 domain-containing protein, putative	Not CVGs	-0.704573	Left	-0.123768	Right	0.657935	Left	TRUE	FALSE	FALSE	FALSE
PF3D7_1200400	VAR	erythrocyte membrane protein 1, PfEMP1	VAR	0.589701	Left	0.269002	Right	-0.703414	Left	FALSE	FALSE	FALSE	TRUE
PF3D7_1254000	RIF	rifin	RIFIN	-0.702643	Mid	-0.679936	Mid	-0.301187	Left	FALSE	FALSE	FALSE	FALSE
PF3D7_0424700	FIKK4.2	serine/threonine protein kinase, FIKK family	FIKK	0.701616	Mid	0.620231	Mid	-0.203229	Left	FALSE	FALSE	FALSE	FALSE
PF3D7_1245200	NA	conserved Plasmodium membrane protein, unknown function	Not CVGs	0.332672	Sides	-0.417807	Left	-0.700787	Left	FALSE	FALSE	FALSE	FALSE
PF3D7_0816500	HSP20	small heat shock protein HSP20, putative	Not CVGs	-0.559948	Left	0.147578	Sides	0.700743	Sides	FALSE	FALSE	FALSE	FALSE
PF3D7_1437500	NA	conserved Plasmodium membrane protein, unknown function	Not CVGs	-0.386671	Left	0.313532	Left	0.700203	Left	FALSE	FALSE	FALSE	FALSE
PF3D7_0311900	NA	heptatricopeptide repeat-containing protein, putative	Not CVGs	0.686374	Left	-0.111413	Sides	-0.698988	Left	FALSE	FALSE	FALSE	FALSE
PF3D7_0100900	RIF	rifin	RIFIN	0.698184	Left	0.0752487	Sides	-0.689389	Left	FALSE	FALSE	FALSE	FALSE
PF3D7_1028700	MTRAP	merozoite TRAP-like protein	Not CVGs	0.684191	Mid	0.342692	Mid	-0.697402	Right	FALSE	TRUE	TRUE	FALSE
PF3D7_0828900	NA	conserved protein, unknown function	Not CVGs	-0.629969	Left	-0.69671	Left	-0.0667409	Left	TRUE	FALSE	FALSE	FALSE
PF3D7_0714700	NA	tRNA Asparagine	Not CVGs	-0.375075	Mid	-0.695641	Left	-0.422619	Left	FALSE	FALSE	FALSE	FALSE
PF3D7_1115100	NA	conserved protein, unknown function	Not CVGs	-0.694767	Left	-0.476645	Left	-0.25632	Mid	FALSE	FALSE	FALSE	FALSE
PF3D7_0109850	NA	phosphatidate cytidylyltransferase, putative	Not CVGs	-0.693803	Left	-0.661056	Left	0.0407705	Sides	FALSE	FALSE	FALSE	FALSE
PF3D7_1229300	NA	conserved Plasmodium protein, unknown function	Not CVGs	0.693367	Left	-0.140653	Right	-0.630166	Left	FALSE	FALSE	FALSE	FALSE
PF3D7_1253100	PHIST	Plasmodium exported protein (PHISTa), unknown function	PHIST	0.66208	Right	0.14079	Mid	-0.693272	Right	FALSE	FALSE	FALSE	FALSE
PF3D7_1347000	WDR92	WD repeat-containing protein 92, putative	Not CVGs	-0.692196	Left	-0.140513	Left	0.551683	Left	FALSE	FALSE	FALSE	FALSE
PF3D7_0902400	FIKK9.5	serine/threonine protein kinase, FIKK family	FIKK	-0.599531	Left	0.0924549	Left	0.691986	Left	FALSE	FALSE	FALSE	FALSE
PF3D7_0412300	NA	phosphopantothenoylcysteine synthetase, putative	Not CVGs	0.691929	Mid	0.101326	Mid	-0.628874	Left	FALSE	FALSE	FALSE	FALSE
PF3D7_0603900	NA	conserved Plasmodium protein, unknown function	Not CVGs	-0.691791	Left	-0.382557	Left	0.340221	Mid	FALSE	FALSE	FALSE	FALSE
PF3D7_1105100	H2B	histone H2B	Not CVGs	-0.494409	Right	-0.691552	Right	0.222443	Left	FALSE	FALSE	FALSE	FALSE
PF3D7_1234700	ULG8	upregulated in late gametocytes ULG8	Not CVGs	-0.690157	Left	-0.259645	Left	0.430512	Left	FALSE	FALSE	FALSE	FALSE
PF3D7_0201400	HYP	Plasmodium exported protein (hyp10), unknown function	HYP	0.552435	Left	0.401989	Right	-0.689257	Left	FALSE	FALSE	FALSE	FALSE
PF3D7_1241100	PFS2	polyadenylation factor subunit 2, putative	Not CVGs	-0.688901	Right	-0.562952	Right	0.2063	Mid	FALSE	FALSE	FALSE	FALSE
PF3D7_1253200	NA	hypothetical protein	Other CVGs	0.635297	Right	-0.158853	Sides	-0.688766	Right	FALSE	FALSE	FALSE	FALSE
PF3D7_0607300	UROD	uroporphyrinogen III decarboxylase	Not CVGs	-0.687791	Left	-0.484941	Left	0.202849	Left	FALSE	FALSE	FALSE	FALSE
PF3D7_0705800	NA	cysteine-rich secretory protein, putative	Not CVGs	-0.687623	Left	-0.172321	Mid	0.555153	Left	FALSE	FALSE	FALSE	FALSE
PF3D7_0730900	PTP4	EMP1-trafficking protein	Not CVGs	0.686654	Mid	0.0880584	Right	-0.636065	Mid	TRUE	FALSE	FALSE	FALSE
PF3D7_1438200	NA	tRNA Selenocysteine	Not CVGs	-0.685341	Left	-0.136377	Left	0.561654	Mid	FALSE	FALSE	FALSE	FALSE
PF3D7_1243900	DOC2	double C2-like domain-containing protein	Not CVGs	-0.685116	Left	-0.177381	Left	0.519434	Mid	FALSE	FALSE	FALSE	FALSE
PF3D7_1248600	NA	conserved Plasmodium protein, unknown function	Not CVGs	-0.570276	Left	0.11172	Left	0.681997	Left	FALSE	FALSE	FALSE	FALSE
PF3D7_1412200	NA	conserved Plasmodium protein, unknown function	Not CVGs	-0.535401	Left	0.146591	Left	0.681991	Left	FALSE	FALSE	FALSE	FALSE
PF3D7_0423400	AARP	apical asparagine-rich protein AARP	Not CVGs	-0.681124	Mid	0.0449297	Sides	0.660578	Mid	FALSE	FALSE	FALSE	FALSE
PF3D7_0930000	NA	procollagen lysine 5-dioxygenase, putative	Not CVGs	0.68009	Left	0.583841	Left	0.142557	Right	FALSE	FALSE	FALSE	FALSE
PF3D7_0209600	NA	transporter, putative	Not CVGs	-0.679482	Left	-0.20461	Sides	0.543933	Left	FALSE	FALSE	FALSE	FALSE
PF3D7_1355400	NA	tRNA Threonine	Not CVGs	-0.46032	Left	-0.6794	Left	-0.219079	Left	FALSE	FALSE	FALSE	FALSE
PF3D7_1340600	DBR1	RNA lariat debranching enzyme, putative	Not CVGs	-0.679217	Left	-0.0553138	Mid	0.636324	Left	FALSE	FALSE	FALSE	FALSE
PF3D7_0411500	NA	tRNA Alanine	Not CVGs	-0.350176	Sides	0.32839	Sides	0.678566	Sides	FALSE	FALSE	FALSE	FALSE
PF3D7_0518400	CYC3	cyclin, putative	Not CVGs	-0.67806	Mid	0.152666	Sides	0.661093	Left	FALSE	FALSE	FALSE	FALSE
PF3D7_API03300	NA	tRNA Glycine	Not CVGs	0.107451	Left	0.677985	Left	0.570534	Left	FALSE	FALSE	FALSE	FALSE
PF3D7_1134000	HSP70-3	heat shock protein 70	Not CVGs	0.657616	Left	-0.124021	Right	-0.677323	Left	FALSE	FALSE	FALSE	FALSE
PF3D7_0600500	RIF	rifin	RIFIN	0.289173	Sides	-0.458179	Left	-0.676564	Left	FALSE	FALSE	FALSE	FALSE
PF3D7_1328200	NA	conserved Plasmodium protein, unknown function	Not CVGs	-0.676301	Left	-0.41966	Left	0.317146	Sides	FALSE	FALSE	FALSE	FALSE
PF3D7_1415700	SPT	serine palmitoyltransferase, putative	Not CVGs	-0.675487	Left	-0.126575	Mid	0.609515	Left	FALSE	FALSE	FALSE	FALSE
PF3D7_0409900	ALP5b	actin-like protein, putative	Not CVGs	-0.675421	Sides	-0.295981	Sides	0.379439	Sides	FALSE	FALSE	FALSE	FALSE
PF3D7_1007800	NA	conserved Plasmodium protein, unknown function	Not CVGs	-0.675303	Left	0.0717176	Sides	0.620077	Left	FALSE	FALSE	FALSE	FALSE
PF3D7_0404600	NA	conserved Plasmodium membrane protein, unknown function	Not CVGs	0.580151	Mid	-0.15545	Left	-0.675219	Left	FALSE	FALSE	FALSE	FALSE
PF3D7_1346900	NA	conserved Plasmodium protein, unknown function	Not CVGs	-0.674452	Left	-0.161357	Sides	0.642325	Left	FALSE	FALSE	FALSE	FALSE
PF3D7_1017200	NA	enoyl-CoA hydratase-related protein, putative	Not CVGs	-0.657651	Left	-0.674427	Left	0.214274	Right	FALSE	FALSE	FALSE	FALSE
PF3D7_1413500	SufC	iron-sulfur cluster assembly protein SufC	Not CVGs	-0.673738	Left	-0.353002	Sides	0.373658	Left	FALSE	FALSE	FALSE	FALSE
PF3D7_0105500	NA	conserved protein, unknown function	Not CVGs	-0.531473	Left	0.141316	Left	0.67279	Left	FALSE	FALSE	FALSE	FALSE
PF3D7_1316300	NA	conserved Plasmodium protein, unknown function	Not CVGs	-0.67256	Left	-0.61163	Left	-0.188434	Right	FALSE	FALSE	FALSE	FALSE
PF3D7_0600700	RIF	rifin	RIFIN	-0.627131	Right	-0.671841	Mid	-0.347718	Left	FALSE	FALSE	FALSE	FALSE
PF3D7_1219700	RKIP	raf kinase inhibitor	Not CVGs	-0.671167	Left	-0.282674	Mid	0.515123	Left	FALSE	FALSE	FALSE	FALSE
PF3D7_0202100	LSAP2	liver stage associated protein 2	Other CVGs	-0.274292	Left	0.473358	Mid	0.671017	Left	FALSE	FALSE	FALSE	FALSE
PF3D7_1369300	NA	conserved Plasmodium protein, unknown function	Not CVGs	0.670851	Left	0.0737861	Left	-0.597065	Left	FALSE	FALSE	FALSE	FALSE
PF3D7_0731900	RIF	rifin, pseudogene	RIFIN	-0.670282	Sides	-0.338223	Mid	0.615378	Sides	FALSE	FALSE	FALSE	FALSE
PF3D7_1360500	GCbeta	guanylyl cyclase beta	Not CVGs	-0.670156	Left	-0.0592751	Right	0.651065	Left	FALSE	FALSE	FALSE	FALSE
PF3D7_0730700	NA	tRNA Threonine	Not CVGs	-0.66942	Mid	-0.620533	Left	0.347373	Mid	FALSE	FALSE	FALSE	FALSE
PF3D7_1219800	NA	conserved Plasmodium protein, unknown function	Not CVGs	-0.668268	Right	-0.381008	Right	0.484634	Left	FALSE	FALSE	FALSE	FALSE
PF3D7_1026200	NA	conserved protein, unknown function	Not CVGs	0.515247	Sides	-0.152685	Sides	-0.667932	Sides	FALSE	FALSE	FALSE	FALSE
PF3D7_0933700	NA	conserved Plasmodium protein, unknown function	Not CVGs	-0.26717	Left	0.513487	Sides	0.667038	Sides	FALSE	FALSE	FALSE	FALSE
PF3D7_0601900	NA	conserved Plasmodium protein, unknown function	Not CVGs	0.666304	Left	0.314273	Mid	-0.624526	Left	FALSE	FALSE	FALSE	FALSE
PF3D7_0411000	NA	conserved Plasmodium protein, unknown function	Not CVGs	0.665907	Mid	0.356836	Right	-0.360123	Left	FALSE	FALSE	FALSE	FALSE
PF3D7_0705600	NA	RNA helicase, putative	Not CVGs	-0.545346	Left	0.120011	Left	0.665357	Left	FALSE	FALSE	FALSE	FALSE
PF3D7_0611600	BTP1	basal complex transmembrane protein 1	Not CVGs	0.657858	Left	0.0544774	Mid	-0.66461	Left	FALSE	FALSE	FALSE	FALSE
PF3D7_1419300	GST	glutathione S-transferase	Not CVGs	-0.663672	Left	-0.177331	Sides	0.521876	Left	FALSE	FALSE	FALSE	FALSE
PF3D7_0404700	DPAP3	dipeptidyl aminopeptidase 3	Not CVGs	-0.663476	Mid	-0.226149	Left	0.471437	Right	FALSE	FALSE	FALSE	FALSE
PF3D7_0729700	NA	conserved protein, unknown function	Not CVGs	-0.663133	Right	-0.559693	Right	0.311939	Sides	FALSE	FALSE	FALSE	FALSE
PF3D7_1300500	RIF	rifin	RIFIN	-0.662225	Left	-0.232673	Left	0.429552	Left	FALSE	FALSE	FALSE	FALSE
PF3D7_0923700	NA	conserved protein, unknown function	Not CVGs	-0.552867	Left	0.107904	Left	0.660771	Left	TRUE	FALSE	FALSE	FALSE
PF3D7_1477600	SURF14.1	surface-associated interspersed protein 14.1 (SURFIN 14.1)	Other CVGs	0.536597	Left	-0.150615	Mid	-0.660655	Left	FALSE	FALSE	FALSE	FALSE
PF3D7_1426900	QCR6	cytochrome b-c1 complex subunit 6, putative	Not CVGs	-0.620987	Left	0.0983418	Mid	0.660047	Left	FALSE	FALSE	FALSE	FALSE
PF3D7_0412200	NA	conserved Plasmodium protein, unknown function	Not CVGs	0.659639	Mid	0.141612	Mid	-0.585435	Right	FALSE	FALSE	FALSE	FALSE
PF3D7_0715300	NA	calcium/calmodulin-dependent protein kinase, putative	Not CVGs	-0.659162	Left	-0.29419	Left	0.364971	Left	FALSE	FALSE	FALSE	FALSE
PF3D7_1306000	NA	conserved Plasmodium protein, unknown function	Not CVGs	0.0700412	Mid	-0.639871	Left	-0.658827	Left	FALSE	FALSE	FALSE	FALSE
PF3D7_1465000	ApiCOX25	cytochrome c oxidase subunit ApiCOX25, putative	Not CVGs	-0.657038	Left	-0.246144	Sides	0.445825	Left	FALSE	FALSE	FALSE	FALSE
PF3D7_0513700	PSOP12	secreted ookinete protein, putative	Not CVGs	0.570639	Sides	-0.33349	Mid	-0.657	Sides	TRUE	FALSE	FALSE	FALSE
PF3D7_1005700	NA	peptidase, putative	Not CVGs	-0.656911	Left	-0.350478	Left	0.306433	Left	FALSE	FALSE	FALSE	FALSE
PF3D7_0300100	VAR	erythrocyte membrane protein 1, PfEMP1	VAR	0.434959	Left	-0.221721	Left	-0.656679	Left	FALSE	FALSE	FALSE	TRUE
PF3D7_0909200	POFUT2	GDP-fucose protein O-fucosyltransferase 2	Not CVGs	-0.656514	Mid	-0.0941872	Mid	0.586234	Left	FALSE	FALSE	FALSE	FALSE
PF3D7_0531200	NA	ribosomal protein S16, mitochondrial, putative	Not CVGs	0.656513	Left	0.255718	Left	-0.400795	Left	FALSE	FALSE	FALSE	FALSE
PF3D7_1149500	RESA2	ring-infected erythrocyte surface antigen 2, pseudogene	Other CVGs	0.488833	Sides	-0.375034	Left	-0.656296	Sides	FALSE	FALSE	FALSE	FALSE
PF3D7_1117000	NA	MFS domain-containing protein P115, putative	Not CVGs	-0.58804	Left	-0.184652	Right	0.655743	Left	FALSE	FALSE	FALSE	FALSE
PF3D7_0729900	NA	dynein heavy chain, putative	Other CVGs	-0.642499	Right	-0.653946	Right	0.245106	Left	TRUE	FALSE	FALSE	FALSE
PF3D7_API01500	RPL2	apicoplast ribosomal protein L2	Not CVGs	-0.300975	Mid	0.443319	Left	0.653541	Left	FALSE	FALSE	FALSE	FALSE
PF3D7_1357300	NA	dynein light chain, putative	Not CVGs	-0.417404	Left	0.289449	Sides	0.653449	Left	FALSE	FALSE	FALSE	FALSE
PF3D7_1325300	NA	conserved Plasmodium protein, unknown function	Not CVGs	-0.653299	Left	-0.325842	Left	0.327458	Left	FALSE	FALSE	FALSE	FALSE
PF3D7_0506900	ROM4	rhomboid protease ROM4	Not CVGs	-0.653165	Mid	-0.167497	Right	0.646441	Mid	FALSE	FALSE	FALSE	FALSE
PF3D7_1219400	VAR	erythrocyte membrane protein 1 (PfEMP1), pseudogene	VAR	0.623506	Mid	0.152314	Right	-0.653043	Mid	FALSE	FALSE	FALSE	FALSE
PF3D7_1410700	NA	conserved protein, unknown function	Not CVGs	-0.640264	Left	-0.112501	Right	0.653037	Left	FALSE	FALSE	FALSE	FALSE
PF3D7_1214100	PIGO	GPI ethanolamine phosphate transferase 3, putative	Not CVGs	-0.651586	Left	-0.425902	Sides	0.253756	Left	FALSE	FALSE	FALSE	FALSE
PF3D7_0801100	NA	28S ribosomal RNA	Not CVGs	-0.462783	Left	0.188776	Left	0.651558	Left	FALSE	FALSE	FALSE	FALSE
PF3D7_1138000	NA	conserved Plasmodium protein, unknown function	Not CVGs	0.651112	Left	0.293367	Left	-0.357744	Left	FALSE	FALSE	FALSE	FALSE
PF3D7_1149100	NA	Plasmodium exported protein, unknown function	Not CVGs	0.467046	Mid	-0.229123	Right	-0.650835	Mid	FALSE	FALSE	FALSE	FALSE
PF3D7_1220200	NA	conserved Plasmodium protein, unknown function, pseudogene	Not CVGs	-0.650523	Left	-0.223243	Left	0.42728	Left	FALSE	FALSE	FALSE	FALSE
PF3D7_1239100	NA	ribosomal protein L23, mitochondrial, putative	Not CVGs	-0.650314	Left	-0.348996	Sides	0.476584	Mid	FALSE	FALSE	FALSE	FALSE
PF3D7_1340500	NA	conserved Plasmodium protein, unknown function	Not CVGs	-0.650312	Mid	0.0977196	Sides	0.624412	Left	FALSE	FALSE	FALSE	FALSE
PF3D7_1370200	NA	tRNA Glycine	Not CVGs	-0.578219	Mid	-0.649372	Left	-0.240459	Left	FALSE	FALSE	FALSE	FALSE
PF3D7_1135500	NA	conserved protein, unknown function	Not CVGs	-0.649352	Left	-0.3651	Sides	0.301044	Left	FALSE	FALSE	FALSE	FALSE
PF3D7_1460000	HCS2	biotin--protein ligase 2	Not CVGs	-0.649279	Mid	-0.476463	Mid	0.279382	Left	FALSE	FALSE	FALSE	FALSE
PF3D7_0910000	SET4	SET domain protein, putative	Not CVGs	-0.648586	Left	-0.145502	Sides	0.641427	Left	FALSE	FALSE	FALSE	FALSE
PF3D7_1420100	NA	conserved Plasmodium protein, unknown function	Not CVGs	-0.648192	Left	-0.0817271	Mid	0.572984	Left	FALSE	FALSE	FALSE	FALSE
PF3D7_0712400	VAR	erythrocyte membrane protein 1, PfEMP1	VAR	0.588756	Sides	-0.113998	Left	-0.64808	Sides	FALSE	FALSE	FALSE	FALSE
PF3D7_1138900	NA	non-coding RNA	Not CVGs	-0.648045	Left	-0.386709	Sides	0.635129	Mid	FALSE	FALSE	FALSE	FALSE
PF3D7_0217000	NA	conserved Plasmodium membrane protein, unknown function	Not CVGs	-0.602708	Sides	-0.647944	Left	-0.045571	Left	FALSE	FALSE	FALSE	FALSE
PF3D7_0422000	NA	steroid dehydrogenase, putative	Not CVGs	-0.300244	Mid	-0.647017	Right	-0.573523	Sides	TRUE	FALSE	FALSE	FALSE
PF3D7_1336500	NA	small nucleolar RNA snoR19	Not CVGs	-0.646254	Left	-0.256745	Left	0.389509	Left	FALSE	FALSE	FALSE	FALSE
PF3D7_0114400	VAR	erythrocyte membrane protein 1 (PfEMP1), exon 2, pseudogene	VAR	-0.471732	Left	-0.645661	Left	-0.272643	Mid	FALSE	FALSE	FALSE	FALSE
PF3D7_API02800	RPS7	apicoplast ribosomal protein S7	Not CVGs	-0.283772	Mid	0.393921	Left	0.643743	Left	FALSE	FALSE	FALSE	FALSE
PF3D7_1023500	NA	conserved Plasmodium protein, unknown function	Not CVGs	-0.643295	Left	-0.587192	Left	0.114135	Sides	FALSE	FALSE	FALSE	FALSE
PF3D7_0717800	NA	conserved Plasmodium protein, unknown function	Not CVGs	-0.577148	Mid	0.105105	Right	0.642625	Mid	FALSE	FALSE	FALSE	FALSE
PF3D7_1253800	PHIST	Plasmodium exported protein (PHISTa), unknown function	PHIST	-0.239034	Right	-0.47798	Mid	-0.642608	Left	FALSE	FALSE	FALSE	FALSE
PF3D7_1134600	NA	zinc finger protein, putative	Not CVGs	0.410862	Right	-0.408308	Left	-0.642474	Left	TRUE	FALSE	FALSE	FALSE
PF3D7_API02300	RPS5	apicoplast ribosomal protein S5	Not CVGs	-0.285787	Sides	0.370165	Left	0.64207	Left	FALSE	FALSE	FALSE	FALSE
PF3D7_0914400	KIC3	protein KIC3	Not CVGs	-0.556971	Mid	0.153227	Left	0.64144	Mid	FALSE	FALSE	FALSE	FALSE
PF3D7_0414200	NA	calmodulin-like protein	Not CVGs	-0.641088	Left	-0.574482	Left	-0.15491	Right	FALSE	FALSE	FALSE	FALSE
PF3D7_0208700	NA	SHS2 domain-containing protein, putative	Not CVGs	-0.149221	Left	0.641041	Right	0.583302	Mid	FALSE	FALSE	FALSE	FALSE
PF3D7_0417700	NA	conserved Plasmodium protein, unknown function	Not CVGs	0.433105	Left	-0.208923	Sides	-0.640374	Left	FALSE	FALSE	FALSE	FALSE
PF3D7_0105400	NA	conserved Plasmodium protein, unknown function	Not CVGs	-0.640336	Left	-0.296313	Left	0.344023	Left	FALSE	FALSE	FALSE	FALSE
PF3D7_0817000	UBA3	NEDD8-activating enzyme E1 catalytic subunit, putative	Not CVGs	-0.224636	Left	-0.638769	Left	-0.455803	Sides	FALSE	FALSE	FALSE	FALSE
PF3D7_1146200	NA	conserved Plasmodium protein, unknown function	Not CVGs	0.637927	Left	0.517073	Left	-0.120854	Left	FALSE	FALSE	FALSE	FALSE
PF3D7_0700500	RIF	rifin	RIFIN	0.63765	Left	0.309492	Sides	-0.447921	Left	FALSE	FALSE	FALSE	FALSE
PF3D7_1208200	CRMP3	cysteine repeat modular protein 3	Other CVGs	-0.63725	Left	-0.1849	Mid	0.566943	Left	FALSE	FALSE	FALSE	FALSE
PF3D7_0927500	NA	dynein light chain, putative	Not CVGs	-0.63529	Right	0.376344	Left	0.529837	Mid	FALSE	FALSE	FALSE	FALSE
PF3D7_0530400	NA	conserved Plasmodium protein, unknown function	Not CVGs	0.588415	Left	-0.194499	Right	-0.634753	Left	FALSE	FALSE	FALSE	FALSE
PF3D7_1348600	NA	conserved Plasmodium protein, unknown function	Not CVGs	-0.634193	Left	-0.225724	Left	0.408469	Left	FALSE	FALSE	FALSE	FALSE
PF3D7_1000500	RIF	rifin	RIFIN	0.633774	Left	0.404337	Mid	-0.326561	Left	FALSE	FALSE	FALSE	FALSE
PF3D7_0924800	TRF1	telomeric repeat binding factor 1, putative	Not CVGs	-0.633419	Left	-0.489649	Sides	0.318127	Mid	FALSE	FALSE	FALSE	FALSE
PF3D7_1312000	MCAT	malonyl CoA-acyl carrier protein transacylase	Not CVGs	-0.633243	Left	-0.245636	Left	0.387608	Left	FALSE	FALSE	FALSE	FALSE
PF3D7_1029500	NA	conserved Plasmodium protein, unknown function	Not CVGs	0.632762	Right	0.191643	Mid	-0.57981	Right	FALSE	FALSE	FALSE	FALSE
PF3D7_0403600	NA	conserved Plasmodium protein, unknown function	Not CVGs	-0.632618	Left	-0.298965	Sides	0.513076	Left	FALSE	FALSE	FALSE	FALSE
PF3D7_0217700	NA	E2F-associated phosphoprotein, putative	Not CVGs	-0.632454	Mid	-0.239651	Right	0.607568	Left	FALSE	FALSE	FALSE	FALSE
PF3D7_0937300	RIF	rifin	RIFIN	-0.421823	Sides	0.210465	Sides	0.632288	Sides	FALSE	FALSE	FALSE	FALSE
PF3D7_1018400	NA	conserved Plasmodium protein, unknown function	Not CVGs	-0.541923	Left	-0.280821	Right	0.632267	Left	FALSE	FALSE	FALSE	FALSE
PF3D7_0902800	SERA9	serine repeat antigen 9	Not CVGs	0.632226	Mid	0.211772	Mid	-0.482264	Right	FALSE	FALSE	FALSE	FALSE
PF3D7_1333100	NA	conserved Plasmodium protein, unknown function	Not CVGs	0.304048	Sides	-0.424432	Left	-0.632129	Left	FALSE	FALSE	FALSE	FALSE
PF3D7_1107900	MSCS	mechanosensitive ion channel protein, putative	Not CVGs	-0.543752	Left	0.156367	Right	0.630254	Left	FALSE	FALSE	FALSE	FALSE
PF3D7_1236900	NA	conserved Plasmodium protein, unknown function	Not CVGs	-0.629951	Left	-0.118982	Left	0.510969	Left	TRUE	FALSE	FALSE	FALSE
PF3D7_API03600	ClpM	chaperone protein ClpM	Not CVGs	-0.306737	Mid	0.339239	Left	0.629746	Left	FALSE	FALSE	FALSE	FALSE
PF3D7_0912200	NA	conserved protein, unknown function	Not CVGs	-0.315967	Left	0.313582	Left	0.629549	Left	FALSE	FALSE	FALSE	FALSE
PF3D7_0500500	RIF	rifin	RIFIN	0.382176	Left	0.473185	Mid	0.628845	Right	FALSE	FALSE	FALSE	FALSE
PF3D7_0511200	SCD	stearoyl-CoA desaturase	Not CVGs	-0.628587	Left	-0.326674	Left	0.301913	Left	FALSE	FALSE	FALSE	FALSE
PF3D7_0934300	NA	ATP synthase-associated protein, putative	Not CVGs	-0.627351	Left	-0.0825603	Sides	0.620802	Left	FALSE	FALSE	FALSE	FALSE
PF3D7_0913100	NA	heptatricopeptide repeat-containing protein, putative	Not CVGs	-0.627113	Left	-0.139302	Right	0.579265	Left	FALSE	FALSE	FALSE	FALSE
PF3D7_API01200	NA	tRNA Proline	Not CVGs	-0.225677	Left	0.401308	Left	0.626986	Left	FALSE	FALSE	FALSE	FALSE
PF3D7_1475700	NA	tubulin epsilon chain, putative	Not CVGs	-0.626961	Left	0.127256	Mid	0.606564	Left	FALSE	FALSE	FALSE	FALSE
PF3D7_0808200	PMX	plasmepsin X	Not CVGs	-0.626148	Right	-0.238028	Sides	0.490618	Mid	FALSE	FALSE	FALSE	FALSE
PF3D7_0815900	aLipDH	dihydrolipoyl dehydrogenase, apicoplast	Not CVGs	0.626095	Left	0.306496	Mid	-0.409847	Left	FALSE	FALSE	FALSE	FALSE
PF3D7_API04300	rpoC1	DNA-directed RNA polymerase subunit beta', putative	Not CVGs	-0.192832	Mid	0.487123	Left	0.625986	Left	FALSE	FALSE	FALSE	FALSE
PF3D7_0532400	LyMP	lysine-rich membrane-associated PHISTb protein	PHIST	0.62527	Left	-0.209386	Right	-0.609216	Left	FALSE	FALSE	FALSE	FALSE
PF3D7_0929100	NA	conserved protein, unknown function	Not CVGs	-0.485254	Left	0.139958	Left	0.625212	Left	FALSE	FALSE	FALSE	FALSE
PF3D7_0822700	TRP1	thrombospondin-related protein 1, putative	Not CVGs	0.444368	Right	0.320029	Left	0.624187	Left	FALSE	FALSE	FALSE	FALSE
PF3D7_1252300	NA	conserved Plasmodium protein, unknown function	Not CVGs	0.428049	Mid	-0.258594	Sides	-0.62398	Left	FALSE	FALSE	FALSE	FALSE
PF3D7_0220800	CLAG2	cytoadherence linked asexual protein 2	Other CVGs	-0.37893	Mid	0.244748	Mid	0.623679	Mid	FALSE	FALSE	FALSE	FALSE
PF3D7_0107600	eIK2	eukaryotic translation initiation factor 2-alpha kinase 2, putative	Not CVGs	-0.623659	Left	-0.137519	Left	0.48614	Left	FALSE	FALSE	FALSE	FALSE
PF3D7_1210700	NA	conserved Plasmodium protein, unknown function	Not CVGs	-0.623547	Left	-0.259504	Left	0.364043	Left	FALSE	FALSE	FALSE	FALSE
PF3D7_1148900	NA	Plasmodium exported protein, unknown function	Not CVGs	-0.301488	Left	0.587522	Right	0.62338	Mid	FALSE	FALSE	FALSE	FALSE
PF3D7_0114600	STEVOR	stevor, pseudogene	STEVOR	0.55565	Right	0.308189	Right	-0.623028	Left	FALSE	FALSE	FALSE	FALSE
PF3D7_1359700	NA	conserved Plasmodium protein, unknown function	Not CVGs	-0.622959	Left	-0.605694	Left	0.0951803	Sides	FALSE	FALSE	FALSE	FALSE
PF3D7_1370000	NA	tRNA Arginine	Not CVGs	-0.468549	Left	-0.622958	Left	-0.154409	Left	FALSE	FALSE	FALSE	FALSE
PF3D7_API03700	NA	tRNA Glycine	Not CVGs	-0.425535	Mid	0.412229	Left	0.622662	Mid	FALSE	FALSE	FALSE	FALSE
PF3D7_1478900	NA	non-coding RNA	Other CVGs	0.289441	Right	-0.332893	Right	-0.622334	Right	FALSE	FALSE	FALSE	FALSE
PF3D7_1431500	MAPK1	mitogen-activated protein kinase 1	Not CVGs	0.486205	Left	-0.13612	Left	-0.622325	Left	FALSE	FALSE	FALSE	FALSE
PF3D7_1327100	NA	conserved protein, unknown function	Not CVGs	-0.622273	Left	-0.339634	Sides	0.443229	Left	FALSE	FALSE	FALSE	FALSE
PF3D7_0424100	RH5	reticulocyte binding protein homologue 5	Not CVGs	-0.491271	Mid	0.136421	Left	0.621965	Left	FALSE	FALSE	FALSE	FALSE
PF3D7_1350600	NA	conserved Plasmodium protein, unknown function	Not CVGs	-0.621939	Left	-0.223342	Left	0.398597	Left	FALSE	FALSE	FALSE	FALSE
PF3D7_1019300	NA	zinc finger protein, putative	Not CVGs	-0.621645	Left	-0.293958	Left	0.470031	Sides	FALSE	FALSE	FALSE	FALSE
PF3D7_1131700	NA	conserved Plasmodium protein, unknown function	Not CVGs	0.453033	Left	0.620927	Left	0.350347	Sides	FALSE	FALSE	FALSE	FALSE
PF3D7_1467000	NA	magnesium transporter, putative	Not CVGs	-0.526722	Left	0.290921	Right	0.62081	Mid	FALSE	FALSE	FALSE	FALSE
PF3D7_0721500	NA	conserved Plasmodium membrane protein, unknown function	Not CVGs	-0.434727	Left	0.213316	Sides	0.618665	Left	FALSE	FALSE	FALSE	FALSE
PF3D7_1003000	NA	guanylate cyclase organizer UGO, putative	Not CVGs	-0.618621	Left	-0.478211	Left	0.312968	Sides	FALSE	FALSE	FALSE	FALSE
PF3D7_1324900	LDH	L-lactate dehydrogenase	Not CVGs	-0.618513	Mid	-0.361615	Mid	0.392103	Left	FALSE	FALSE	FALSE	FALSE
PF3D7_0209500	NA	conserved Plasmodium protein, unknown function	Not CVGs	-0.618496	Right	-0.372152	Left	0.536128	Right	FALSE	FALSE	FALSE	FALSE
PF3D7_1144800	NA	conserved Plasmodium protein, unknown function	Not CVGs	-0.618103	Left	-0.177264	Left	0.464388	Sides	FALSE	FALSE	FALSE	FALSE
PF3D7_1149000	Pf332	antigen 332, DBL-like protein	Not CVGs	0.617923	Left	0.166684	Sides	-0.530949	Left	FALSE	FALSE	FALSE	FALSE
PF3D7_1369900	NA	tRNA Tryptophan	Not CVGs	-0.283242	Left	-0.617889	Left	-0.334648	Left	FALSE	FALSE	FALSE	FALSE
PF3D7_1127100	dUTPase	deoxyuridine 5'-triphosphate nucleotidohydrolase	Not CVGs	-0.459838	Left	0.389817	Mid	0.617818	Left	FALSE	FALSE	FALSE	FALSE
PF3D7_1361300	NA	conserved Plasmodium protein, unknown function	Not CVGs	-0.617542	Left	-0.0818497	Mid	0.607635	Left	FALSE	FALSE	FALSE	FALSE
PF3D7_1421900	CTR2	copper transporter, putative	Not CVGs	-0.512778	Left	0.104522	Left	0.617299	Left	FALSE	FALSE	FALSE	FALSE
PF3D7_1323000	FabZ	beta-hydroxyacyl-ACP dehydratase	Not CVGs	-0.617049	Left	0.0530744	Right	0.604113	Left	FALSE	FALSE	FALSE	FALSE
PF3D7_0927700	PPP4	serine/threonine protein phosphatase 4, putative	Not CVGs	-0.617043	Left	-0.261136	Sides	0.513896	Left	FALSE	FALSE	FALSE	FALSE
PF3D7_0102200	RESA	ring-infected erythrocyte surface antigen	Other CVGs	0.415746	Right	0.616985	Mid	0.404791	Mid	FALSE	FALSE	FALSE	FALSE
PF3D7_1425800	NA	conserved Plasmodium protein, unknown function	Not CVGs	-0.49289	Left	0.173086	Sides	0.616489	Left	FALSE	FALSE	FALSE	FALSE
PF3D7_0615100	ENR	enoyl-acyl carrier reductase	Not CVGs	0.278519	Mid	-0.389026	Sides	-0.615374	Left	FALSE	FALSE	FALSE	FALSE
PF3D7_1427700	NA	conserved Plasmodium protein, unknown function	Not CVGs	-0.548005	Left	-0.100559	Sides	0.614575	Left	FALSE	FALSE	FALSE	FALSE
PF3D7_1249700	NA	conserved Plasmodium protein, unknown function	Not CVGs	-0.26187	Left	-0.614399	Left	-0.352529	Left	FALSE	FALSE	FALSE	FALSE
PF3D7_0611000	NA	SNARE associated Golgi protein, putative	Not CVGs	-0.613663	Left	-0.243456	Mid	0.418028	Left	FALSE	FALSE	FALSE	FALSE
PF3D7_1367900	NA	conserved Plasmodium protein, unknown function	Not CVGs	-0.281701	Sides	-0.44411	Right	0.613273	Left	FALSE	FALSE	FALSE	FALSE
PF3D7_0102800	NA	seipin domain-containing protein, putative	Not CVGs	-0.612764	Left	-0.153645	Left	0.459119	Left	FALSE	FALSE	FALSE	FALSE
PF3D7_0307300	EB1	microtubule-associated protein RP/EB family, putative	Not CVGs	0.413202	Mid	0.612098	Mid	0.212846	Right	FALSE	FALSE	FALSE	FALSE
PF3D7_0211500	NA	GAF domain-related protein, putative	Not CVGs	-0.537057	Sides	0.131224	Mid	0.612075	Left	FALSE	FALSE	FALSE	FALSE
PF3D7_0712800	VAR	erythrocyte membrane protein 1, PfEMP1	VAR	0.612044	Sides	0.40223	Mid	-0.529661	Sides	FALSE	FALSE	FALSE	FALSE
PF3D7_1240700	RIF	rifin, pseudogene	RIFIN	-0.397281	Right	-0.467132	Left	0.611977	Right	FALSE	FALSE	FALSE	FALSE
PF3D7_0502500	NA	conserved Plasmodium protein, unknown function	Not CVGs	-0.611597	Left	-0.402007	Mid	0.393392	Sides	FALSE	FALSE	FALSE	FALSE
PF3D7_1405600	RNR	ribonucleoside-diphosphate reductase small chain, putative	Not CVGs	-0.611504	Left	-0.204755	Sides	0.431715	Left	FALSE	FALSE	FALSE	FALSE
PF3D7_0629900	NA	sec14-like cytosolic factor or phosphatidylinositol/phosphatidylcholine transfer protein, putative	Not CVGs	-0.486812	Left	0.124063	Left	0.610875	Left	FALSE	FALSE	FALSE	FALSE
PF3D7_0106200	NA	EF hand domain-containing protein, putative	Not CVGs	-0.480551	Left	0.129605	Left	0.610156	Left	FALSE	FALSE	FALSE	FALSE
PF3D7_0404800	NA	sporozoite-specific protein S10, putative	Not CVGs	-0.579658	Left	-0.135834	Right	0.60986	Left	FALSE	FALSE	FALSE	FALSE
PF3D7_0931600	NA	conserved protein, unknown function	Not CVGs	-0.598399	Right	0.496298	Left	0.608764	Sides	FALSE	FALSE	FALSE	FALSE
PF3D7_0112100	NA	conserved Plasmodium protein, unknown function	Not CVGs	0.520927	Left	-0.0876424	Left	-0.608569	Left	FALSE	FALSE	FALSE	FALSE
PF3D7_0113200	NA	Plasmodium exported protein, unknown function	Other CVGs	0.608567	Left	0.158639	Sides	-0.607127	Left	FALSE	FALSE	FALSE	FALSE
PF3D7_0601700	PHIST	Plasmodium exported protein (PHISTa), unknown function, pseudogene	PHIST	0.607772	Left	0.567416	Mid	0.445175	Right	FALSE	FALSE	FALSE	FALSE
PF3D7_1429600	GEXP03	conserved Plasmodium protein, unknown function	Not CVGs	0.607618	Left	0.244525	Right	-0.54814	Left	FALSE	FALSE	FALSE	FALSE
PF3D7_1112900	NA	conserved protein, unknown function	Not CVGs	-0.440974	Sides	0.168335	Left	0.607605	Sides	TRUE	FALSE	FALSE	FALSE
PF3D7_1238600	NSM	sphingomyelin phosphodiesterase	Not CVGs	-0.607379	Left	-0.152134	Mid	0.467043	Left	FALSE	FALSE	FALSE	FALSE
PF3D7_0925000	NA	conserved Plasmodium protein, unknown function	Not CVGs	-0.573715	Left	0.133284	Right	0.607222	Left	FALSE	FALSE	FALSE	FALSE
PF3D7_1240900	VAR	erythrocyte membrane protein 1, PfEMP1	VAR	0.490189	Left	-0.171557	Sides	-0.60706	Left	FALSE	FALSE	FALSE	FALSE
PF3D7_1220300	NA	cell cycle associated protein, putative	Not CVGs	-0.606939	Left	-0.359784	Left	0.247155	Left	FALSE	FALSE	FALSE	FALSE
PF3D7_1346200	NA	nuclear import protein MOG1, putative	Not CVGs	-0.556172	Left	-0.308962	Right	0.606803	Left	FALSE	FALSE	FALSE	FALSE
PF3D7_1022300	ZIPCO	ZIP domain-containing protein, putative	Not CVGs	-0.606484	Left	-0.274031	Left	-0.407724	Right	FALSE	FALSE	FALSE	FALSE
PF3D7_1468300	LRR14.1	leucine-rich repeat protein	Not CVGs	-0.371681	Left	0.234641	Left	0.606322	Left	FALSE	FALSE	FALSE	FALSE
PF3D7_1323700	GAPM1	glideosome associated protein with multiple membrane spans 1	Not CVGs	-0.556564	Mid	-0.195746	Right	0.606179	Left	TRUE	FALSE	FALSE	FALSE
PF3D7_1327300	NA	conserved Plasmodium protein, unknown function	Not CVGs	0.460934	Left	0.164692	Right	-0.606066	Left	TRUE	FALSE	FALSE	FALSE
PF3D7_1478700	NA	Plasmodium exported protein, unknown function, pseudogene	Other CVGs	-0.276142	Mid	-0.605829	Left	-0.477374	Left	FALSE	FALSE	FALSE	FALSE
PF3D7_1040700	RIF	rifin	RIFIN	0.485988	Left	0.222386	Right	-0.60574	Left	FALSE	TRUE	TRUE	TRUE
PF3D7_1440000	NA	conserved Plasmodium protein, unknown function	Not CVGs	-0.605513	Left	-0.288756	Left	0.316757	Left	FALSE	FALSE	FALSE	FALSE
PF3D7_1366100	DIP13	DIP13 homolog, putative	Not CVGs	-0.605473	Left	-0.0940593	Sides	0.580184	Mid	FALSE	FALSE	FALSE	FALSE
PF3D7_1342200	NA	conserved Plasmodium membrane protein, unknown function	Not CVGs	-0.294215	Right	0.398784	Left	0.605459	Sides	FALSE	FALSE	FALSE	FALSE
PF3D7_1236200	NA	conserved Plasmodium protein, unknown function	Not CVGs	0.405408	Left	-0.351829	Right	-0.605031	Sides	TRUE	FALSE	FALSE	FALSE
PF3D7_0829500	NA	conserved Plasmodium protein, unknown function	Not CVGs	-0.604391	Left	-0.460293	Left	0.417083	Mid	FALSE	FALSE	FALSE	FALSE
PF3D7_1346600	NA	conserved protein, unknown function	Not CVGs	-0.603705	Left	-0.331764	Sides	0.281945	Left	FALSE	FALSE	FALSE	FALSE
PF3D7_1117200	NA	conserved Plasmodium protein, unknown function	Not CVGs	-0.490298	Left	0.234783	Mid	0.602104	Left	FALSE	FALSE	FALSE	FALSE
PF3D7_1206100	ISN1	IMP-specific 5'-nucleotidase 1	Not CVGs	-0.601911	Left	-0.33368	Left	0.279562	Sides	TRUE	FALSE	FALSE	FALSE
PF3D7_1255100	RIF	rifin	RIFIN	-0.601885	Mid	-0.554582	Mid	0.167196	Left	FALSE	FALSE	FALSE	FALSE
PF3D7_0829700	NA	non-coding RNA	Not CVGs	-0.601878	Left	-0.533456	Left	0.2827	Mid	FALSE	FALSE	FALSE	FALSE
PF3D7_1144200	NA	conserved Plasmodium protein, unknown function	Not CVGs	-0.601308	Left	-0.0602105	Sides	0.559278	Left	FALSE	FALSE	FALSE	FALSE
PF3D7_0109000	PHIL1	photosensitized INA-labeled protein PHIL1	Not CVGs	-0.527702	Left	0.16955	Mid	0.600609	Left	TRUE	FALSE	FALSE	FALSE
PF3D7_1237300	NA	conserved Plasmodium protein, unknown function	Not CVGs	-0.600552	Right	-0.205398	Sides	0.457932	Right	FALSE	FALSE	FALSE	FALSE
PF3D7_0902900	NA	conserved Plasmodium protein, unknown function	Not CVGs	0.511705	Left	0.428558	Sides	0.599416	Right	FALSE	FALSE	FALSE	FALSE
PF3D7_1410000	EMC2	ER membrane protein complex subunit 2, putative	Not CVGs	-0.339812	Left	0.259143	Left	0.598955	Left	FALSE	FALSE	FALSE	FALSE
PF3D7_1137700	NA	calcium-binding protein, putative	Not CVGs	0.597824	Right	0.459094	Mid	-0.411021	Sides	TRUE	FALSE	FALSE	FALSE
PF3D7_0730000	NA	conserved protein, unknown function	Not CVGs	-0.499276	Mid	-0.597479	Right	0.298948	Left	FALSE	FALSE	FALSE	FALSE
PF3D7_0206800	MSP2	merozoite surface protein 2	Not CVGs	-0.402254	Right	-0.596998	Sides	0.408469	Mid	FALSE	FALSE	FALSE	FALSE
PF3D7_1476200	PHIST	Plasmodium exported protein (PHISTb), unknown function	PHIST	0.590107	Left	0.0574003	Mid	-0.596667	Left	FALSE	FALSE	FALSE	FALSE
PF3D7_0802700	NA	conserved Plasmodium protein, unknown function	Not CVGs	0.596485	Left	0.235068	Mid	-0.510278	Left	FALSE	FALSE	FALSE	FALSE
PF3D7_1142200	NA	conserved Plasmodium protein, unknown function	Not CVGs	-0.310725	Left	0.285034	Left	0.59576	Left	FALSE	FALSE	FALSE	FALSE
PF3D7_0816800	DMC1	meiotic recombination protein DMC1, putative	Not CVGs	-0.59547	Left	0.0831707	Right	0.541124	Left	FALSE	FALSE	FALSE	FALSE
PF3D7_1113900	MAPK2	mitogen-activated protein kinase 2	Not CVGs	-0.595294	Left	-0.425188	Sides	0.350474	Left	TRUE	FALSE	FALSE	FALSE
PF3D7_0505900	MED11	mediator of RNA polymerase II transcription subunit 11, putative	Not CVGs	-0.437931	Left	0.157165	Left	0.595096	Left	FALSE	FALSE	FALSE	FALSE
PF3D7_1131600	NA	kelch domain-containing protein, putative	Not CVGs	0.359558	Right	-0.358837	Mid	-0.595047	Right	FALSE	FALSE	FALSE	FALSE
PF3D7_0406800	NA	ribosomal protein L25, putative	Not CVGs	-0.474768	Left	0.120271	Left	0.595038	Left	FALSE	FALSE	FALSE	FALSE
PF3D7_0221400	STEVOR	stevor	STEVOR	-0.59469	Left	-0.427283	Left	0.313314	Sides	FALSE	FALSE	FALSE	FALSE
PF3D7_1421150	NA	C/D small nucleolar RNA	Not CVGs	-0.259961	Right	-0.594641	Left	-0.57426	Left	FALSE	FALSE	FALSE	FALSE
PF3D7_1433900	NA	protein kinase, putative	Not CVGs	0.326104	Left	-0.268266	Left	-0.594369	Left	FALSE	FALSE	FALSE	FALSE
PF3D7_0404900	P41	6-cysteine protein P41	Other CVGs	-0.593734	Mid	-0.177966	Right	0.561447	Mid	FALSE	FALSE	FALSE	FALSE
PF3D7_0935700	NA	Plasmodium exported protein, unknown function	Not CVGs	-0.240514	Mid	0.352148	Mid	0.592662	Mid	FALSE	FALSE	FALSE	FALSE
PF3D7_0618800	NA	heptatricopeptide repeat-containing protein, putative	Not CVGs	0.445214	Left	-0.146395	Left	-0.591609	Left	FALSE	FALSE	FALSE	FALSE
PF3D7_1135400	NA	HotDog domain-containing protein, putative	Not CVGs	-0.486863	Left	0.248224	Mid	0.5911	Left	FALSE	FALSE	FALSE	FALSE
PF3D7_0901800	NA	Plasmodium exported protein, unknown function	Not CVGs	-0.293736	Left	-0.591034	Sides	-0.335299	Sides	FALSE	FALSE	FALSE	FALSE
PF3D7_1222800	NA	conserved Plasmodium protein, unknown function	Not CVGs	-0.590812	Left	0.180861	Right	0.51524	Left	FALSE	FALSE	FALSE	FALSE
PF3D7_1301900	NA	Plasmodium exported protein, unknown function	Not CVGs	-0.434737	Left	0.15579	Left	0.590528	Left	FALSE	FALSE	FALSE	FALSE
PF3D7_0917200	NA	conserved protein, unknown function	Not CVGs	-0.28706	Left	0.424156	Mid	0.589904	Mid	FALSE	FALSE	FALSE	FALSE
PF3D7_1446900	NA	glutaminyl-peptide cyclotransferase, putative	Not CVGs	-0.589439	Sides	0.081058	Left	0.564906	Left	FALSE	FALSE	FALSE	FALSE
PF3D7_1445300	NA	ribosomal protein S29, mitochondrial, putative	Not CVGs	-0.53248	Left	0.103518	Mid	0.589227	Left	FALSE	FALSE	FALSE	FALSE
PF3D7_1022700	NA	phospholipid scramblase, putative	Not CVGs	-0.589223	Left	-0.453967	Left	0.270652	Mid	TRUE	FALSE	FALSE	FALSE
PF3D7_0818000	SNRNP27	U4/U6.U5 small nuclear ribonucleoprotein, putative	Not CVGs	-0.479488	Mid	0.117781	Left	0.589107	Left	FALSE	FALSE	FALSE	FALSE
PF3D7_1117900	NA	conserved Plasmodium protein, unknown function	Not CVGs	0.315979	Left	-0.273011	Left	-0.58899	Left	TRUE	FALSE	FALSE	FALSE
PF3D7_1466500	NA	conserved Plasmodium protein, unknown function	Not CVGs	0.468595	Left	0.142632	Right	-0.588062	Left	FALSE	FALSE	FALSE	FALSE
PF3D7_1328800	SIR2A	transcriptional regulatory protein sir2a	Not CVGs	-0.587036	Mid	-0.0892742	Right	0.561958	Mid	TRUE	FALSE	FALSE	FALSE
PF3D7_0115200	RIF	rifin	RIFIN	-0.586755	Sides	-0.539659	Left	0.464144	Right	FALSE	FALSE	FALSE	FALSE
PF3D7_0501500	RAP3	rhoptry-associated protein 3	Not CVGs	-0.585824	Mid	-0.218898	Left	0.368253	Mid	FALSE	FALSE	FALSE	FALSE
PF3D7_1133300	CDC50B	LEM3/CDC50 family protein, putative	Not CVGs	-0.584792	Left	-0.0397774	Mid	0.585332	Left	FALSE	FALSE	FALSE	FALSE
PF3D7_1407000	CCp3	LCCL domain-containing protein	Not CVGs	-0.585069	Left	0.0579766	Right	0.564742	Left	TRUE	FALSE	FALSE	FALSE
PF3D7_API01600	RPS19	apicoplast ribosomal protein S19	Not CVGs	-0.239997	Mid	0.40202	Left	0.584068	Left	FALSE	FALSE	FALSE	FALSE
PF3D7_0505300	NA	UDP-N-acetylglucosamine transporter, putative	Not CVGs	-0.582279	Left	-0.230713	Left	0.351566	Left	FALSE	FALSE	FALSE	FALSE
PF3D7_0614400	CWF7	pre-mRNA-splicing factor CWF7, putative	Not CVGs	-0.462803	Left	0.160636	Mid	0.582022	Left	FALSE	FALSE	FALSE	FALSE
PF3D7_1406400	PPR1	pentatricopeptide repeat-containing protein 1	Not CVGs	-0.581647	Mid	-0.336483	Sides	0.493681	Mid	FALSE	FALSE	FALSE	FALSE
PF3D7_1028800	NA	conserved protein, unknown function	Not CVGs	0.564651	Right	0.105892	Left	-0.581622	Right	FALSE	FALSE	FALSE	FALSE
PF3D7_0808000	NA	conserved Plasmodium protein, unknown function	Not CVGs	-0.581091	Sides	-0.082789	Right	0.506123	Sides	FALSE	FALSE	FALSE	FALSE
PF3D7_0812200	NA	trypsin-like serine protease, putative	Not CVGs	-0.580863	Left	-0.519004	Left	-0.133223	Right	FALSE	FALSE	FALSE	FALSE
PF3D7_1427200	Sel4	selenoprotein	Not CVGs	-0.580782	Sides	-0.299266	Left	0.39424	Sides	FALSE	FALSE	FALSE	FALSE
PF3D7_1426500	ABCG2	ABC transporter G family member 2	Not CVGs	-0.580101	Left	-0.235996	Mid	0.502466	Sides	TRUE	FALSE	FALSE	FALSE
PF3D7_1206000	SHLP2	shewanella-like protein phosphatase 2	Not CVGs	-0.579468	Mid	-0.195551	Sides	0.490447	Mid	FALSE	FALSE	FALSE	FALSE
PF3D7_0612000	NA	conserved Plasmodium protein, unknown function	Not CVGs	-0.578874	Left	-0.223076	Right	0.568354	Left	FALSE	FALSE	FALSE	FALSE
PF3D7_1348400	NA	conserved Plasmodium membrane protein, unknown function	Not CVGs	0.578789	Left	0.433989	Sides	-0.296732	Left	FALSE	FALSE	FALSE	FALSE
PF3D7_1145900	NA	conserved Plasmodium protein, unknown function	Not CVGs	0.578681	Mid	0.243153	Mid	-0.407576	Sides	FALSE	FALSE	FALSE	FALSE
PF3D7_1406800	GAPM3	glideosome associated protein with multiple membrane spans 3	Not CVGs	-0.498463	Left	-0.127845	Right	0.578018	Left	TRUE	FALSE	FALSE	FALSE
PF3D7_1002200	PArt	tryptophan-rich antigen 3	Not CVGs	0.509298	Left	-0.125902	Mid	-0.577798	Left	TRUE	FALSE	FALSE	FALSE
PF3D7_0718800	NA	conserved protein, unknown function	Not CVGs	0.530819	Left	0.57775	Left	0.109954	Mid	FALSE	FALSE	FALSE	FALSE
PF3D7_0307000	NA	small nucleolar RNA snoR03	Not CVGs	-0.573362	Left	0.460698	Right	0.577653	Left	FALSE	FALSE	FALSE	FALSE
PF3D7_0700400	STEVOR	stevor	STEVOR	0.577491	Mid	0.376353	Mid	-0.269051	Left	FALSE	FALSE	FALSE	FALSE
PF3D7_0516500	MFS1	major facilitator superfamily domain-containing protein, putative	Not CVGs	-0.577176	Left	-0.313101	Left	0.264075	Left	FALSE	FALSE	FALSE	FALSE
PF3D7_0732000	STEVOR	stevor	STEVOR	-0.35261	Mid	-0.575621	Mid	-0.256978	Left	FALSE	FALSE	FALSE	FALSE
PF3D7_1026500	NA	conserved Plasmodium protein, unknown function	Not CVGs	-0.575485	Left	-0.242047	Mid	0.466774	Sides	FALSE	FALSE	FALSE	FALSE
PF3D7_0528300	NA	conserved protein, unknown function	Not CVGs	-0.575324	Right	-0.111891	Right	0.463433	Right	FALSE	FALSE	FALSE	FALSE
PF3D7_1032400	PIGA	phosphatidylinositol N-acetylglucosaminyltransferase subunit A, putative	Not CVGs	-0.575304	Left	-0.204374	Sides	0.42193	Left	FALSE	FALSE	FALSE	FALSE
PF3D7_1149200	RESA3	ring-infected erythrocyte surface antigen	Not CVGs	0.433886	Mid	0.57392	Mid	0.164805	Left	FALSE	FALSE	FALSE	FALSE
PF3D7_1310700	NA	RNA-binding protein, putative	Not CVGs	-0.573671	Left	-0.361116	Right	0.360394	Left	FALSE	FALSE	FALSE	FALSE
PF3D7_0300500	RIF	rifin	RIFIN	-0.161511	Left	-0.573395	Sides	-0.480088	Sides	FALSE	FALSE	FALSE	FALSE
PF3D7_0805300	NA	conserved Plasmodium protein, unknown function	Not CVGs	0.572498	Right	0.521677	Right	0.152939	Left	FALSE	FALSE	FALSE	FALSE
PF3D7_0610300	NA	non-coding RNA	Not CVGs	-0.342339	Right	0.25654	Sides	0.572069	Sides	FALSE	FALSE	FALSE	FALSE
PF3D7_1339000	NA	conserved Plasmodium protein, unknown function	Not CVGs	-0.57176	Left	0.238455	Right	0.53133	Left	FALSE	FALSE	FALSE	FALSE
PF3D7_0312900	NA	hypothetical protein	Not CVGs	-0.53301	Left	0.0455405	Sides	0.571609	Left	FALSE	FALSE	FALSE	FALSE
PF3D7_1321600	PDEgamma	cGMP-specific 3',5'-cyclic phosphodiesterase gamma, putative	Not CVGs	-0.456868	Left	0.284283	Right	0.570838	Sides	FALSE	FALSE	FALSE	FALSE
PF3D7_0533100	VAR1CSA	erythrocyte membrane protein 1 (PfEMP1), pseudogene	VAR	-0.131781	Sides	-0.57083	Left	-0.533907	Mid	FALSE	FALSE	FALSE	FALSE
PF3D7_1353100	NA	Plasmodium exported protein, unknown function	Not CVGs	0.503889	Mid	0.570751	Mid	0.442887	Left	FALSE	FALSE	FALSE	FALSE
PF3D7_1232700	NA	conserved protein, unknown function	Not CVGs	-0.533905	Left	0.0928632	Sides	0.570645	Left	FALSE	FALSE	FALSE	FALSE
PF3D7_1335300	RH2b	reticulocyte binding protein 2 homologue b	Not CVGs	-0.382607	Right	0.187375	Right	0.569982	Right	FALSE	FALSE	FALSE	FALSE
PF3D7_0212900	ATEL1	arginyl-tRNA--protein transferase	Not CVGs	-0.569615	Left	-0.493031	Left	0.0765847	Left	FALSE	FALSE	FALSE	FALSE
PF3D7_0715500	NA	ATP synthase subunit epsilon, mitochondrial, putative	Not CVGs	-0.379152	Left	0.190052	Left	0.569204	Left	FALSE	FALSE	FALSE	FALSE
PF3D7_0907100	NA	conserved Plasmodium protein, unknown function	Not CVGs	-0.569103	Left	-0.186656	Left	0.382447	Left	FALSE	FALSE	FALSE	FALSE
PF3D7_1468400	D13	zinc finger protein, putative	Not CVGs	-0.568802	Left	-0.257361	Sides	0.362374	Left	FALSE	FALSE	FALSE	FALSE
PF3D7_0827200	NA	conserved Plasmodium protein, unknown function	Not CVGs	-0.568429	Left	-0.307001	Left	0.261428	Left	FALSE	FALSE	FALSE	FALSE
PF3D7_0920300	NA	conserved Plasmodium protein, unknown function	Not CVGs	-0.384177	Mid	-0.551031	Left	-0.56683	Left	FALSE	FALSE	FALSE	FALSE
PF3D7_0719200	NEK4	NIMA related kinase 4	Not CVGs	-0.507582	Mid	-0.56674	Mid	0.150579	Sides	TRUE	FALSE	FALSE	FALSE
PF3D7_0822500	DLC1	dynein light chain 1	Not CVGs	-0.355106	Left	0.211554	Left	0.56666	Left	FALSE	FALSE	FALSE	FALSE
PF3D7_0517200	NA	conserved Plasmodium protein, unknown function	Not CVGs	-0.446382	Left	0.280843	Right	0.566368	Left	FALSE	FALSE	FALSE	FALSE
PF3D7_0704900	RF2	peptide chain release factor 2	Not CVGs	-0.514067	Left	-0.141492	Right	0.566327	Left	FALSE	FALSE	FALSE	FALSE
PF3D7_1430500	NA	conserved Plasmodium protein, unknown function	Not CVGs	-0.566286	Left	-0.0426945	Left	0.523592	Left	FALSE	FALSE	FALSE	FALSE
PF3D7_1479400	RIF	rifin	RIFIN	0.2225	Sides	-0.467974	Left	-0.566079	Left	FALSE	FALSE	FALSE	FALSE
PF3D7_1449600	NA	conserved protein, unknown function	Not CVGs	-0.459548	Mid	0.143036	Left	0.565831	Mid	FALSE	FALSE	FALSE	FALSE
PF3D7_0624800	NA	conserved Plasmodium protein, unknown function	Not CVGs	-0.393749	Right	0.565432	Left	0.397503	Sides	FALSE	FALSE	FALSE	FALSE
PF3D7_1022500	CS	citrate synthase, mitochondrial, putative	Not CVGs	-0.487266	Left	-0.0973591	Sides	0.564577	Left	FALSE	FALSE	FALSE	FALSE
PF3D7_0902200	FIKK9.3	serine/threonine protein kinase, FIKK family	FIKK	-0.399559	Left	0.164751	Left	0.56431	Left	FALSE	FALSE	FALSE	FALSE
PF3D7_0105000	NA	non-coding RNA	Not CVGs	-0.563808	Mid	-0.26628	Left	0.405291	Mid	FALSE	FALSE	FALSE	FALSE
PF3D7_1030200	CLAMP	claudin-like apicomplexan microneme protein, putative	Not CVGs	0.46714	Sides	-0.105702	Right	-0.563501	Right	FALSE	TRUE	TRUE	FALSE
PF3D7_0114000	EPF1	exported protein family 1	Other CVGs	0.476081	Left	-0.0872071	Left	-0.563288	Left	TRUE	FALSE	FALSE	FALSE
PF3D7_1253900	PHIST	Plasmodium exported protein (PHISTa), unknown function, pseudogene	PHIST	0.563054	Left	-0.553483	Right	-0.51831	Sides	FALSE	FALSE	FALSE	FALSE
PF3D7_1149300	FIKK11	serine/threonine protein kinase, FIKK family	FIKK	0.562672	Right	0.0902269	Mid	-0.542283	Right	FALSE	FALSE	FALSE	FALSE
PF3D7_1204400	G37	sexual stage-specific protein G37, putative	Not CVGs	-0.24906	Right	0.38687	Mid	0.562169	Mid	FALSE	FALSE	FALSE	FALSE
PF3D7_API03200	NA	tRNA Glutamine	Not CVGs	-0.320164	Mid	0.316251	Left	0.562115	Mid	FALSE	FALSE	FALSE	FALSE
PF3D7_1319000	NA	conserved Plasmodium protein, unknown function	Not CVGs	-0.561921	Left	-0.365337	Left	0.196584	Left	TRUE	FALSE	FALSE	FALSE
PF3D7_0926500	NA	tetratricopeptide repeat protein, putative	Not CVGs	0.561794	Left	0.0802839	Left	-0.48151	Left	FALSE	FALSE	FALSE	FALSE
PF3D7_0606300	NA	conserved Plasmodium protein, unknown function	Not CVGs	-0.561093	Right	-0.0873048	Mid	0.484141	Right	FALSE	FALSE	FALSE	FALSE
PF3D7_0200700	RIF	rifin	RIFIN	-0.414959	Sides	-0.560917	Sides	-0.145958	Sides	FALSE	FALSE	FALSE	FALSE
PF3D7_0310400	PIESP1	parasite-infected erythrocyte surface protein	Not CVGs	-0.29671	Left	0.264059	Left	0.560769	Left	FALSE	FALSE	FALSE	FALSE
PF3D7_0830300	SIAP2	sporozoite invasion-associated protein 2	Not CVGs	-0.560429	Left	0.0904124	Right	0.541324	Left	FALSE	FALSE	FALSE	FALSE
PF3D7_1305400	NA	AAR2 protein, putative	Not CVGs	0.516038	Left	-0.0791264	Sides	-0.560108	Left	FALSE	FALSE	FALSE	FALSE
PF3D7_1361700	COX2A	cytochrome c oxidase subunit 2A, putative	Not CVGs	-0.559636	Left	-0.319421	Left	0.240215	Left	FALSE	FALSE	FALSE	FALSE
PF3D7_1240100	ETRAMP12	early transcribed membrane protein 12	Other CVGs	-0.341154	Left	0.252298	Mid	0.559632	Mid	FALSE	FALSE	FALSE	FALSE
PF3D7_0935500	GEXP22	Plasmodium exported protein, unknown function	Not CVGs	-0.559222	Right	-0.106645	Right	0.452577	Right	FALSE	FALSE	FALSE	FALSE
PF3D7_0527000	MCM3	DNA replication licensing factor MCM3, putative	Not CVGs	-0.558967	Left	-0.228557	Sides	0.449317	Left	FALSE	FALSE	FALSE	FALSE
PF3D7_1218000	TRAMP	thrombospondin-related apical membrane protein	Not CVGs	-0.558711	Mid	-0.0988741	Right	0.541696	Mid	FALSE	FALSE	FALSE	FALSE
PF3D7_1346000	NA	dynactin subunit 2, putative	Not CVGs	-0.558394	Left	-0.355353	Mid	0.25282	Sides	FALSE	FALSE	FALSE	FALSE
PF3D7_API04700	SUFB	iron-sulfur cluster assembly protein SufB	Not CVGs	-0.319335	Mid	0.398097	Left	0.558038	Left	FALSE	FALSE	FALSE	FALSE
PF3D7_0620100	NA	ATP synthase-associated protein, putative	Not CVGs	-0.417997	Mid	-0.557649	Left	-0.344942	Sides	FALSE	FALSE	FALSE	FALSE
PF3D7_0908200	NA	conserved Plasmodium protein, unknown function	Not CVGs	-0.528079	Left	0.113497	Sides	0.557386	Left	FALSE	FALSE	FALSE	FALSE
PF3D7_1035900	MAAP	merozoites-associated armadillo repeats protein	Not CVGs	-0.557365	Right	-0.357111	Right	0.216936	Sides	FALSE	FALSE	FALSE	FALSE
PF3D7_1115300	FP2B	cysteine proteinase falcipain 2b	Not CVGs	-0.490775	Left	-0.125074	Sides	0.557191	Left	FALSE	FALSE	FALSE	FALSE
PF3D7_1350800	NA	conserved Plasmodium protein, unknown function	Not CVGs	-0.556981	Left	-0.146814	Sides	0.411042	Left	FALSE	FALSE	FALSE	FALSE
PF3D7_0732300	RIF	rifin	RIFIN	-0.519567	Left	-0.556953	Left	0.0796796	Mid	FALSE	FALSE	FALSE	FALSE
PF3D7_1036600	NA	conserved protein, unknown function	Not CVGs	-0.109752	Left	-0.519183	Sides	-0.556589	Sides	FALSE	FALSE	FALSE	FALSE
PF3D7_1016800	PHIST	Plasmodium exported protein (PHISTc), unknown function	PHIST	-0.443683	Left	0.225167	Mid	0.555563	Left	FALSE	FALSE	FALSE	FALSE
PF3D7_0528900	NA	conserved protein, unknown function	Not CVGs	-0.485215	Left	0.127381	Right	0.55521	Left	FALSE	FALSE	FALSE	FALSE
PF3D7_1479600	RIF	rifin	RIFIN	-0.476993	Right	-0.0988123	Left	0.555199	Right	FALSE	FALSE	FALSE	FALSE
PF3D7_1366000	NA	conserved Plasmodium protein, unknown function	Not CVGs	-0.555145	Left	0.174276	Mid	0.500348	Left	FALSE	FALSE	FALSE	FALSE
PF3D7_API00300	NA	tRNA Cysteine	Not CVGs	-0.380653	Mid	0.555104	Left	0.489664	Left	FALSE	FALSE	FALSE	FALSE
PF3D7_1252800	PHIST	Plasmodium exported protein (PHISTb), unknown function	PHIST	0.554243	Left	-0.186453	Right	-0.401112	Left	FALSE	FALSE	FALSE	FALSE
PF3D7_1438900	Trx-Px1	thioredoxin peroxidase 1	Not CVGs	-0.553172	Left	-0.107526	Sides	0.486544	Left	FALSE	FALSE	FALSE	FALSE
PF3D7_1129600	NA	phosphatidylinositol-4-phosphate 5-kinase, putative	Not CVGs	-0.47208	Left	0.145403	Sides	0.552151	Left	FALSE	FALSE	FALSE	FALSE
PF3D7_0302500	CLAG3.1	cytoadherence linked asexual protein 3.1	Other CVGs	-0.551857	Right	-0.157458	Right	0.394399	Right	FALSE	FALSE	FALSE	FALSE
PF3D7_1454900	NA	conserved protein, unknown function	Not CVGs	-0.55098	Left	0.231494	Right	0.484964	Left	FALSE	FALSE	FALSE	FALSE
PF3D7_API01100	NA	tRNA Glutamic acid	Not CVGs	-0.550176	Mid	-0.183865	Sides	0.539674	Mid	FALSE	FALSE	FALSE	FALSE
PF3D7_1133700	NA	FHA domain-containing protein, putative	Not CVGs	0.521472	Mid	0.549867	Mid	0.220703	Left	FALSE	FALSE	FALSE	FALSE
PF3D7_1370500	NA	non-coding RNA	Not CVGs	0.548346	Right	0.271852	Sides	-0.309573	Right	FALSE	FALSE	FALSE	FALSE
PF3D7_1443500	PARN	poly(A)-specific ribonuclease PARN, putative	Not CVGs	-0.133651	Sides	0.548004	Left	0.504386	Sides	FALSE	FALSE	FALSE	FALSE
PF3D7_1403800	MISFIT	nuclear formin-like protein MISFIT, putative	Not CVGs	-0.547758	Left	-0.22489	Left	0.333924	Mid	FALSE	FALSE	FALSE	FALSE
PF3D7_1453100	NA	dynactin subunit 4, putative	Not CVGs	-0.546913	Left	-0.389516	Left	0.293191	Mid	FALSE	FALSE	FALSE	FALSE
PF3D7_0200600	RIF	rifin	RIFIN	-0.468126	Left	-0.546435	Left	0.216564	Right	FALSE	FALSE	FALSE	FALSE
PF3D7_0823200	NA	RNA-binding protein, putative	Not CVGs	-0.546264	Left	-0.257164	Sides	-0.364686	Right	FALSE	FALSE	FALSE	FALSE
PF3D7_1015800	NA	ribonucleoside-diphosphate reductase small chain, putative	Not CVGs	-0.546233	Left	-0.28174	Sides	0.40649	Left	FALSE	FALSE	FALSE	FALSE
PF3D7_1204500	NA	conserved protein, unknown function	Not CVGs	0.40303	Left	-0.156233	Sides	-0.545937	Left	FALSE	FALSE	FALSE	FALSE
PF3D7_0308300	NA	conserved Plasmodium protein, unknown function	Not CVGs	-0.545868	Left	-0.271229	Sides	0.500175	Left	FALSE	FALSE	FALSE	FALSE
PF3D7_0305800	NA	P-loop containing nucleoside triphosphate hydrolase, putative	Not CVGs	-0.386426	Left	0.159109	Left	0.545535	Left	TRUE	FALSE	FALSE	FALSE
PF3D7_0604900	NA	conserved Plasmodium protein, unknown function	Not CVGs	-0.429531	Left	0.115994	Left	0.545525	Left	FALSE	FALSE	FALSE	FALSE
PF3D7_0921400	NifU	NifU-like scaffold protein	Not CVGs	-0.42477	Mid	-0.478332	Left	-0.545178	Sides	FALSE	FALSE	FALSE	FALSE
PF3D7_0106000	NA	conserved protein, unknown function	Not CVGs	-0.437024	Left	0.179815	Mid	0.545	Left	FALSE	FALSE	FALSE	FALSE
PF3D7_1013700	NA	thioredoxin-like protein, putative	Not CVGs	-0.413047	Left	0.171354	Sides	0.544747	Sides	FALSE	FALSE	FALSE	FALSE
PF3D7_0105100	NA	conserved Apicomplexan protein, unknown function	Not CVGs	-0.357015	Mid	0.212462	Left	0.544255	Left	FALSE	FALSE	FALSE	FALSE
PF3D7_1014100	MSA180	merozoite surface protein MSA180	Not CVGs	-0.54259	Right	-0.193396	Right	0.349194	Right	FALSE	FALSE	FALSE	FALSE
PF3D7_0319400	NA	kinesin-8X	Not CVGs	-0.542209	Left	-0.157126	Left	0.385083	Left	FALSE	FALSE	FALSE	FALSE
PF3D7_0315700	NA	conserved Plasmodium membrane protein, unknown function	Not CVGs	0.541663	Left	0.246132	Left	-0.340734	Sides	FALSE	FALSE	FALSE	FALSE
PF3D7_1150100	RIF	rifin, pseudogene	RIFIN	-0.405888	Left	0.173349	Sides	0.541544	Left	FALSE	FALSE	FALSE	FALSE
PF3D7_1221900	NA	conserved Plasmodium membrane protein, unknown function	Not CVGs	0.540593	Mid	0.482869	Mid	-0.210752	Sides	FALSE	FALSE	FALSE	FALSE
PF3D7_0525800	IMC1g	inner membrane complex protein 1g, putative	Not CVGs	-0.540456	Sides	-0.332863	Sides	0.502991	Mid	FALSE	FALSE	FALSE	FALSE
PF3D7_0715400	PSOP20	secreted ookinete protein, putative	Not CVGs	-0.539987	Mid	-0.124242	Right	0.450686	Mid	FALSE	FALSE	FALSE	FALSE
PF3D7_1227000	NA	conserved Plasmodium protein, unknown function	Not CVGs	-0.4604	Mid	0.209708	Left	0.539941	Mid	FALSE	FALSE	FALSE	FALSE
PF3D7_1307500	NA	conserved Plasmodium protein, unknown function	Not CVGs	-0.539934	Left	0.279654	Mid	0.502826	Left	FALSE	FALSE	FALSE	FALSE
PF3D7_0504500	NA	MOLO1 domain-containing protein, putative	Not CVGs	0.53988	Left	-0.179573	Mid	-0.440618	Mid	FALSE	FALSE	FALSE	FALSE
PF3D7_1452800	NA	conserved Plasmodium protein, unknown function	Not CVGs	-0.434484	Left	0.17285	Sides	0.539205	Left	FALSE	FALSE	FALSE	FALSE
PF3D7_1019600	NA	conserved Plasmodium protein, unknown function	Not CVGs	-0.539148	Left	-0.406437	Left	0.13271	Left	FALSE	FALSE	FALSE	FALSE
PF3D7_1143200	DNAJ	DnaJ protein, putative	Other CVGs	0.383569	Mid	-0.314902	Sides	-0.538377	Left	FALSE	FALSE	FALSE	FALSE
PF3D7_0932500	DHHC6	palmitoyltransferase DHHC6, putative	Not CVGs	-0.538338	Left	-0.111363	Mid	0.431793	Left	FALSE	FALSE	FALSE	FALSE
PF3D7_0402500	RIF	rifin, pseudogene	RIFIN	0.437121	Sides	-0.326344	Mid	-0.537944	Left	FALSE	FALSE	FALSE	FALSE
PF3D7_0608600	NA	conserved Plasmodium protein, unknown function	Not CVGs	-0.380448	Sides	0.184827	Left	0.537829	Left	TRUE	FALSE	FALSE	FALSE
PF3D7_0805100	NA	conserved protein, unknown function	Not CVGs	-0.537758	Right	-0.335249	Left	0.417447	Right	FALSE	FALSE	FALSE	FALSE
PF3D7_0900600	RIF	rifin	RIFIN	0.482179	Left	0.336286	Right	-0.537238	Left	FALSE	FALSE	FALSE	FALSE
PF3D7_0934800	PKAc	cAMP-dependent protein kinase catalytic subunit	Not CVGs	-0.449656	Mid	-0.158332	Sides	0.537153	Mid	FALSE	FALSE	FALSE	FALSE
PF3D7_0829800	NA	non-coding RNA	Not CVGs	0.504911	Right	0.155275	Left	-0.537145	Right	FALSE	FALSE	FALSE	FALSE
PF3D7_1325000	LSM6	U6 snRNA-associated Sm-like protein LSm6, putative	Not CVGs	-0.415204	Left	0.142536	Mid	0.536922	Left	FALSE	FALSE	FALSE	FALSE
PF3D7_1411000	NA	conserved Plasmodium protein, unknown function	Not CVGs	-0.536677	Left	-0.234509	Sides	0.44144	Left	FALSE	FALSE	FALSE	FALSE
PF3D7_0321000	NA	conserved protein, unknown function	Not CVGs	0.433582	Left	-0.103075	Left	-0.536657	Left	FALSE	FALSE	FALSE	FALSE
PF3D7_1218800	PSOP17	secreted ookinete protein, putative	Not CVGs	-0.330287	Left	0.536397	Right	0.396656	Sides	TRUE	FALSE	FALSE	FALSE
PF3D7_0310600	EIF3K	eukaryotic translation initiation factor 3 subunit K, putative	Not CVGs	-0.253949	Left	0.282314	Left	0.536264	Left	FALSE	FALSE	FALSE	FALSE
PF3D7_0612200	LRR6	leucine-rich repeat protein	Not CVGs	0.536125	Left	0.103888	Mid	-0.471993	Left	FALSE	FALSE	FALSE	FALSE
PF3D7_0423900	NA	probable protein, unknown function	Not CVGs	-0.536088	Mid	-0.157237	Sides	0.446234	Mid	FALSE	FALSE	FALSE	FALSE
PF3D7_0812900	NA	conserved Plasmodium protein, unknown function	Other CVGs	-0.536006	Right	-0.479439	Right	0.20574	Sides	FALSE	FALSE	FALSE	FALSE
PF3D7_1447800	NA	calponin homology domain-containing protein, putative	Other CVGs	-0.53569	Mid	-0.125552	Mid	0.45939	Left	FALSE	FALSE	FALSE	FALSE
PF3D7_0315000	NA	zinc finger protein, putative	Not CVGs	0.534708	Mid	-0.220022	Sides	-0.402762	Right	FALSE	FALSE	FALSE	FALSE
PF3D7_0102300	NA	Plasmodium exported protein, unknown function	Not CVGs	-0.350646	Left	0.183861	Left	0.534507	Left	FALSE	FALSE	FALSE	FALSE
PF3D7_0927400	NA	conserved Plasmodium protein, unknown function	Not CVGs	-0.533378	Sides	-0.157409	Left	0.429016	Right	FALSE	FALSE	FALSE	FALSE
PF3D7_0833200	RIF	rifin	RIFIN	-0.368114	Left	-0.533309	Left	-0.165195	Left	FALSE	FALSE	FALSE	TRUE
PF3D7_1456700	NA	conserved Plasmodium protein, unknown function	Not CVGs	-0.532815	Left	-0.139809	Right	0.446458	Left	FALSE	FALSE	FALSE	FALSE
PF3D7_1137200	AEP	apical exonemal protein	Not CVGs	-0.532164	Left	-0.122386	Right	0.475628	Left	FALSE	FALSE	FALSE	FALSE
PF3D7_0932400	RF1	peptide chain release factor 1	Not CVGs	-0.522516	Left	0.0294263	Mid	0.531671	Left	FALSE	FALSE	FALSE	FALSE
PF3D7_1410800	NA	ankyrin-repeat protein, putative	Not CVGs	-0.515299	Mid	0.0834467	Right	0.531534	Mid	TRUE	FALSE	FALSE	FALSE
PF3D7_1354900	NA	conserved Plasmodium protein, unknown function	Not CVGs	0.531469	Left	0.392873	Left	-0.138596	Left	FALSE	FALSE	FALSE	FALSE
PF3D7_1008600	NA	zinc finger (CCCH type) protein, putative	Not CVGs	0.0566784	Mid	-0.531101	Left	-0.519215	Left	FALSE	FALSE	FALSE	FALSE
PF3D7_0507000	NA	conserved protein, unknown function	Not CVGs	-0.448491	Left	0.0975398	Mid	0.530894	Left	FALSE	FALSE	FALSE	FALSE
PF3D7_1105000	H4	histone H4	Not CVGs	-0.530167	Right	-0.466341	Right	0.470131	Left	FALSE	FALSE	FALSE	FALSE
PF3D7_0211000	NA	non-coding RNA	Not CVGs	-0.529565	Right	-0.0582208	Right	0.471344	Right	FALSE	FALSE	FALSE	FALSE
PF3D7_1011800	PREBP	PRE-binding protein	Not CVGs	0.480369	Left	0.294589	Right	-0.529242	Left	FALSE	FALSE	FALSE	FALSE
PF3D7_1142900	NA	conserved Plasmodium protein, unknown function	Not CVGs	-0.52915	Left	-0.208745	Mid	0.394525	Sides	FALSE	FALSE	FALSE	FALSE
PF3D7_0722800	NA	conserved protein, unknown function	Not CVGs	-0.528941	Mid	-0.199807	Mid	0.365283	Left	FALSE	FALSE	FALSE	FALSE
PF3D7_1359100	NA	riboflavin kinase, putative	Not CVGs	0.246126	Left	-0.282435	Left	-0.528562	Left	FALSE	FALSE	FALSE	FALSE
PF3D7_1031900	NA	conserved Plasmodium protein, unknown function	Not CVGs	-0.44119	Left	0.0873104	Left	0.528501	Left	FALSE	FALSE	FALSE	FALSE
PF3D7_1226100	HAD3	haloacid dehalogenase-like hydrolase, putative	Not CVGs	0.299859	Right	-0.315282	Left	-0.528352	Right	TRUE	FALSE	FALSE	FALSE
PF3D7_1005400	NA	conserved Plasmodium protein, unknown function	Not CVGs	-0.313301	Sides	0.485819	Mid	0.528199	Left	FALSE	FALSE	FALSE	FALSE
PF3D7_0531500	NA	non-coding RNA	Not CVGs	-0.309329	Mid	-0.528085	Right	-0.440143	Sides	FALSE	FALSE	FALSE	FALSE
PF3D7_0318700	NA	conserved Plasmodium protein, unknown function	Not CVGs	-0.417606	Left	0.110449	Left	0.528055	Left	FALSE	FALSE	FALSE	FALSE
PF3D7_1013800	NA	conserved Plasmodium protein, unknown function	Not CVGs	0.0721028	Sides	-0.455409	Sides	-0.527512	Sides	FALSE	FALSE	FALSE	FALSE
PF3D7_1234400	MiGS	microgamete surface protein MiGS, putative	Not CVGs	-0.527129	Left	-0.056135	Sides	0.498953	Left	TRUE	FALSE	FALSE	FALSE
PF3D7_1344300	NA	zinc finger protein, putative	Not CVGs	0.526006	Left	-0.0676575	Right	-0.527061	Left	FALSE	FALSE	FALSE	FALSE
PF3D7_1229100	MRP2	multidrug resistance-associated protein 2	Not CVGs	0.525895	Left	0.152505	Left	-0.373391	Left	FALSE	FALSE	FALSE	FALSE
PF3D7_0510000	NA	conserved Plasmodium protein, unknown function	Not CVGs	-0.525613	Left	0.0964228	Right	0.435674	Left	FALSE	FALSE	FALSE	FALSE
PF3D7_0424500	FIKK4.1	serine/threonine protein kinase, FIKK family	FIKK	0.525364	Mid	0.525062	Mid	-0.1285	Right	FALSE	FALSE	FALSE	FALSE
PF3D7_0613900	MyoE	myosin E, putative	Not CVGs	-0.218493	Right	0.502175	Left	0.524922	Mid	FALSE	FALSE	FALSE	FALSE
PF3D7_1246300	KIC4	protein KIC4	Not CVGs	0.524621	Mid	0.185746	Left	-0.339955	Mid	FALSE	FALSE	FALSE	FALSE
PF3D7_1243400	NA	conserved Plasmodium protein, unknown function	Not CVGs	-0.523832	Left	-0.38615	Left	0.137682	Left	FALSE	FALSE	FALSE	FALSE
PF3D7_1341500	ISC1	inner membrane complex suture component, putative	Not CVGs	-0.464412	Left	0.105361	Mid	0.523699	Left	FALSE	FALSE	FALSE	FALSE
PF3D7_1455600	FER2	ferlin, putative	Not CVGs	-0.523331	Left	-0.148823	Sides	0.39984	Mid	FALSE	FALSE	FALSE	FALSE
PF3D7_1439600	NA	cytochrome c oxidase subunit ApiCOX26, putative	Not CVGs	0.523282	Mid	0.313096	Mid	-0.210186	Mid	FALSE	FALSE	FALSE	FALSE
PF3D7_1104500	NA	WD repeat-containing protein, putative	Not CVGs	-0.522854	Sides	-0.22522	Left	0.445311	Right	FALSE	FALSE	FALSE	FALSE
PF3D7_0811500	CARM1	histone-arginine methyltransferase CARM1, putative	Not CVGs	-0.522301	Mid	-0.11155	Right	0.444553	Mid	FALSE	FALSE	FALSE	FALSE
PF3D7_0607200	NA	RING zinc finger protein, putative	Not CVGs	-0.52221	Left	-0.443881	Left	0.0783299	Left	FALSE	FALSE	FALSE	FALSE
PF3D7_0404500	P52	6-cysteine protein P52	Other CVGs	-0.522079	Left	-0.0970687	Sides	0.507761	Left	FALSE	FALSE	FALSE	FALSE
PF3D7_1474900	CITH	trailer hitch homolog, putative	Not CVGs	0.279968	Sides	-0.242108	Sides	-0.522076	Sides	TRUE	FALSE	FALSE	FALSE
PF3D7_1325600	FIS1	mitochondrial fission 1 protein	Not CVGs	-0.522015	Left	-0.389084	Sides	0.291855	Mid	FALSE	FALSE	FALSE	FALSE
PF3D7_0625500	NA	conserved Plasmodium membrane protein, unknown function	Not CVGs	-0.521123	Sides	-0.28504	Right	0.287976	Sides	FALSE	FALSE	FALSE	FALSE
PF3D7_1462000	TLP1	thioredoxin-like protein	Not CVGs	-0.52104	Left	-0.365271	Mid	0.253693	Left	FALSE	FALSE	FALSE	FALSE
PF3D7_1003400	NA	conserved Plasmodium protein, unknown function	Not CVGs	-0.520597	Left	-0.219103	Left	0.357291	Sides	FALSE	FALSE	FALSE	FALSE
PF3D7_0521600	NA	conserved Plasmodium protein, unknown function	Not CVGs	-0.51946	Mid	-0.172428	Right	0.450711	Mid	FALSE	FALSE	FALSE	FALSE
PF3D7_1458300	NA	alpha/beta hydrolase, putative	Not CVGs	-0.390389	Left	-0.171281	Right	0.519436	Left	FALSE	FALSE	FALSE	FALSE
PF3D7_1329700	ACBP1	apicoplast calcium binding protein 1	Not CVGs	-0.518856	Right	-0.141371	Right	0.501688	Mid	FALSE	FALSE	FALSE	FALSE
PF3D7_0630000	NA	CPW-WPC family protein	Not CVGs	0.401687	Sides	-0.320456	Left	-0.518395	Left	FALSE	FALSE	FALSE	FALSE
PF3D7_1361500	NA	PH domain-containing protein, putative	Not CVGs	-0.276629	Left	0.24121	Left	0.517839	Left	FALSE	FALSE	FALSE	FALSE
PF3D7_0423000	NA	conserved Plasmodium protein, unknown function	Not CVGs	-0.517609	Left	-0.2261	Left	0.303005	Mid	FALSE	FALSE	FALSE	FALSE
PF3D7_0731000	NA	non-coding RNA	Not CVGs	-0.501637	Sides	0.467742	Left	0.517173	Left	FALSE	FALSE	FALSE	FALSE
PF3D7_1012800	NA	conserved Plasmodium protein, unknown function	Not CVGs	-0.501298	Left	0.170396	Right	0.516993	Left	FALSE	FALSE	FALSE	FALSE
PF3D7_1357600	NA	conserved protein, unknown function	Not CVGs	0.516711	Left	0.0369724	Sides	-0.482239	Left	FALSE	FALSE	FALSE	FALSE
PF3D7_0108600	NA	DnaJ domain-containing protein, putative	Not CVGs	-0.516565	Left	0.138945	Right	0.477848	Left	FALSE	FALSE	FALSE	FALSE
PF3D7_0805200	GAMER	gamete release protein, putative	Not CVGs	-0.516078	Mid	-0.10494	Mid	0.411345	Left	FALSE	FALSE	FALSE	FALSE
PF3D7_1310100	NA	conserved Plasmodium protein, unknown function	Not CVGs	0.378995	Sides	-0.312233	Right	-0.515882	Sides	FALSE	FALSE	FALSE	FALSE
PF3D7_0936400	REX4	ring-exported protein 4	Not CVGs	0.515744	Mid	0.352116	Mid	-0.292451	Right	TRUE	FALSE	FALSE	FALSE
PF3D7_0402700	RIF	rifin, pseudogene	RIFIN	-0.515409	Sides	-0.456189	Left	0.50361	Right	FALSE	FALSE	FALSE	FALSE
PF3D7_1454100	NA	tRNA intron endonuclease, putative	Not CVGs	-0.515385	Left	-0.424832	Left	0.0905534	Left	FALSE	FALSE	FALSE	FALSE
PF3D7_1349900	NA	conserved Plasmodium protein, unknown function	Not CVGs	-0.51534	Left	-0.268939	Sides	0.337691	Left	FALSE	FALSE	FALSE	FALSE
PF3D7_1451700	CNB	calcineurin subunit B	Not CVGs	0.515226	Mid	0.335325	Left	-0.262609	Right	FALSE	FALSE	FALSE	FALSE
PF3D7_0219700	GEXP20	Plasmodium exported protein (PHISTc), unknown function	PHIST	-0.514952	Left	0.141902	Mid	0.488618	Left	FALSE	FALSE	FALSE	FALSE
PF3D7_1318500	NA	conserved Plasmodium protein, unknown function	Not CVGs	-0.503512	Sides	0.0845186	Right	0.51452	Sides	FALSE	FALSE	FALSE	FALSE
PF3D7_1360000	NA	ATP synthase-associated protein, putative	Not CVGs	-0.514243	Mid	-0.242608	Mid	0.271635	Mid	FALSE	FALSE	FALSE	FALSE
PF3D7_0530000	NA	conserved Plasmodium protein, unknown function	Not CVGs	-0.419936	Left	-0.0994464	Right	0.513876	Left	FALSE	FALSE	FALSE	FALSE
PF3D7_0932700	NA	conserved Plasmodium protein, unknown function	Not CVGs	-0.370997	Mid	0.14789	Left	0.51376	Left	FALSE	FALSE	FALSE	FALSE
PF3D7_1143000	NA	alpha/beta hydrolase, putative	Not CVGs	-0.513383	Mid	-0.425006	Mid	0.114653	Left	FALSE	FALSE	FALSE	FALSE
PF3D7_API02700	RPS12	apicoplast ribosomal protein S12	Not CVGs	-0.251129	Sides	0.309697	Left	0.513372	Left	FALSE	FALSE	FALSE	FALSE
PF3D7_1441300	NA	serine/threonine protein kinase, putative	Not CVGs	-0.513154	Left	-0.150537	Mid	0.403443	Left	FALSE	FALSE	FALSE	FALSE
PF3D7_1364600	NA	aldehyde reductase, putative	Not CVGs	-0.513099	Left	-0.0968724	Mid	0.44913	Left	FALSE	FALSE	FALSE	FALSE
[truncated: 4,301 more rows]
