# Supplementary material for: Patterns of Heterochromatin Transitions Linked to Changes in the Expression of Plasmodium falciparum Clonally Variant Genes
Source: Microbiol Spectr. 2022 Dec 14;11(1):e03049-22. doi: 10.1128/spectrum.03049-22 (PMC9927496; doi:10.1128/spectrum.03049-22)
Supplement: Supplemental file 3 — Data Set S2. Download spectrum.03049-22-s0003.xlsx, XLSX file, 0.2 MB [file spectrum.03049-22-s0003.xlsx]

## Sheet: Description
Numeric values and gene IDs for the transcriptomic and epigenomic results presented in heatmaps Each tab contains the values for a heatmap presented in a main figure or a supplementary figure. Fig. 2A. Values are the average fold-change (AFC) relative to the mean among the three parasite lines analyzed in parallel (10G, 1.2B and 3D7-B, or A7, E5 and B11) at the time interval at which the maximum …

## Sheet: Fig.2A_left
Gene ID	Name	Annotation	Pairwise comparison with highest log2(mAFC)	Time interval with maximum AFC (mAFC)	Highest log2(mAFC)	1.2B FC relative to mean	10G FC relative to mean	3D7-B FC relative to mean	Expr. in A7, E5 & B11:	A7 FC relative to mean	E5 FC relative to mean	B11 FC relative to mean	Is CVG?	Gametocyte marker?
PF3D7_0632600	RIF	rifin, pseudogene	12B_10G	Left	2.03225	1.27206	-0.760195	-0.511865		NA	NA	NA	TRUE	FALSE
PF3D7_0930000	NA	procollagen lysine 5-dioxygenase, putative	12B_10G	Left	2.25883	1.19031	-1.06851	-0.121802		0.42131	-0.162531	-0.258779	FALSE	FALSE
PF3D7_0808900	RIF	rifin	12B_10G	Left	3.5963	1.77139	-1.82491	0.0535156		-0.406563	2.20157	-1.79501	TRUE	FALSE
PF3D7_1300200	RIF	rifin	12B_10G	Right	3.62537	1.76081	-1.86457	0.103763		-1.29119	1.98021	-0.689021	TRUE	FALSE
PF3D7_0100200	RIF	rifin	12B_10G	Right	3.48859	1.3927	-2.09588	0.703179		0.0945777	-0.0731493	-0.0214284	TRUE	FALSE
PF3D7_1301500	PHIST	Plasmodium exported protein (PHISTa), unknown function	12B_10G	Left	3.97029	1.56066	-2.40962	0.84896		0.0513949	-0.0188028	-0.0325921	TRUE	FALSE
PF3D7_0302500	CLAG3.1	cytoadherence linked asexual protein 3.1	12B_10G	Right	3.43948	1.15965	-2.27983	1.12017		-0.236439	-0.0789803	0.315419	TRUE	FALSE
PF3D7_0220800	CLAG2	cytoadherence linked asexual protein 2	12B_10G	Right	3.80298	1.32352	-2.47946	1.15594		-0.0690265	-0.0870961	0.156123	TRUE	FALSE
PF3D7_0402000	PHIST	Plasmodium exported protein (PHISTa), unknown function	10G_3D7B	Mid	-3.68723	1.03699	-2.36211	1.32512		1.29724	1.47339	-2.77063	TRUE	FALSE
PF3D7_0532600	NA	Plasmodium exported protein, unknown function	10G_3D7B	Mid	-2.88829	0.806172	-1.84723	1.04106		1.23222	1.20399	-2.43621	TRUE	FALSE
PF3D7_0711700	VAR	erythrocyte membrane protein 1, PfEMP1	12B_10G	Left	5.40783	3.25065	-2.15718	-1.09347		0.339158	0.23776	-0.576918	TRUE	FALSE
PF3D7_0412700	VAR	erythrocyte membrane protein 1, PfEMP1	12B_3D7B	Left	-3.85638	-1.32563	-1.20513	2.53076		3.14799	-1.03116	-2.11682	TRUE	FALSE
PF3D7_0832200	PHIST	Plasmodium exported protein (PHISTa-like), unknown function	12B_3D7B	Left	-4.27635	-1.61863	-1.03909	2.65772		2.4559	2.12579	-4.5817	TRUE	FALSE
PF3D7_0936800	PHIST	Plasmodium exported protein (PHISTc), unknown function	12B_3D7B	Left	-3.65524	-1.46291	-0.729426	2.19233		0.269346	-0.110073	-0.159274	TRUE	FALSE
PF3D7_1302100	G27/25	gamete antigen 27/25	12B_3D7B	Right	-3.77727	-1.53774	-0.701792	2.23953		0.633798	1.98962	-2.62342	TRUE	TRUE
PF3D7_1372400	ACS4	acyl-CoA synthetase	10G_3D7B	Right	-3.76114	-0.800855	-1.48014	2.281		0.322352	0.157013	-0.479365	TRUE	FALSE
PF3D7_0713100	MC-2TM	Pfmc-2TM Maurer's cleft two transmembrane protein	10G_3D7B	Left	-3.93659	-0.89097	-1.52281	2.41378		0.326421	1.67836	-2.00478	TRUE	FALSE
PF3D7_1100800	MC-2TM	Pfmc-2TM Maurer's cleft two transmembrane protein	10G_3D7B	Mid	-3.46031	-0.843802	-1.30825	2.15206		0.962007	1.67037	-2.63237	TRUE	FALSE
PF3D7_1253000	GECO	gametocyte erythrocyte cytosolic protein	10G_3D7B	Right	-4.13846	-1.14129	-1.49859	2.63988		1.06682	1.15479	-2.2216	TRUE	TRUE
PF3D7_1039700	MC-2TM	Pfmc-2TM Maurer's cleft two transmembrane protein	10G_3D7B	Left	-2.68238	-0.474996	-1.10369	1.57869		1.11711	1.63315	-2.75025	TRUE	FALSE
PF3D7_0421500	RIF	rifin, pseudogene	10G_3D7B	Left	-2.7357	-0.386669	-1.17451	1.56118		0.158165	0.94233	-1.10049	TRUE	FALSE
PF3D7_0601200	MC-2TM	Pfmc-2TM Maurer's cleft two transmembrane protein	10G_3D7B	Left	-2.99254	-0.144496	-1.42402	1.56852		1.55743	1.83654	-3.39398	TRUE	FALSE
PF3D7_0700200	RIF	rifin	10G_3D7B	Left	-2.47904	-0.640601	-0.919221	1.55982		0.829422	-0.414762	-0.41466	TRUE	FALSE
PF3D7_1477800	ACBP	acyl-CoA binding protein	10G_3D7B	Sides	-2.50028	-0.678856	-0.910711	1.58957		0.457787	0.62177	-1.07956	TRUE	TRUE
PF3D7_0114900	NA	Plasmodium exported protein, unknown function, pseudogene	10G_3D7B	Left	-2.52233	-0.561026	-0.980654	1.54168		-0.64305	1.13102	-0.487971	TRUE	FALSE
PF3D7_1101300	RIF	rifin	10G_3D7B	Left	-2.29015	-0.716911	-0.786622	1.50353		0.215353	0.817042	-1.03239	TRUE	FALSE
PF3D7_1477400	PHIST	Plasmodium exported protein (PHIST), unknown function	10G_3D7B	Right	-2.29069	-0.684747	-0.802973	1.48772		0.204649	0.981482	-1.18613	TRUE	TRUE
PF3D7_1477200	HYP	Plasmodium exported protein (hyp15), unknown function	10G_3D7B	Left	-2.38704	-0.755781	-0.81563	1.57141		-0.0593684	0.147416	-0.088048	TRUE	FALSE
PF3D7_1477700	Pfg14-748	Plasmodium exported protein (PHISTa), unknown function	10G_3D7B	Right	-2.43092	-0.764574	-0.833174	1.59775		0.0817151	0.486194	-0.567909	TRUE	TRUE
PF3D7_0425500	STEVOR	stevor	10G_3D7B	Left	-2.71262	-0.677454	-1.01758	1.69504		0.91412	0.694987	-1.60911	TRUE	FALSE
PF3D7_1000200	RIF	rifin	10G_3D7B	Mid	-2.00585	-0.461971	-0.771941	1.23391		0.245035	0.377	-0.622035	TRUE	FALSE
PF3D7_0223100	RIF	rifin	10G_3D7B	Left	-2.05433	-0.494661	-0.779833	1.27449		0.588675	0.99061	-1.57928	TRUE	FALSE
PF3D7_0936700	NA	lysophospholipase, putative	10G_3D7B	Sides	-2.07869	-0.543454	-0.767619	1.31107		0.115525	0.143603	-0.259128	TRUE	FALSE
PF3D7_0732900	RIF	rifin	10G_3D7B	Left	-2.14848	-0.470544	-0.838969	1.30951		0.66463	0.26045	-0.92508	TRUE	FALSE
PF3D7_0222100	MC-2TM	Pfmc-2TM Maurer's cleft two transmembrane protein	10G_3D7B	Left	-2.27351	-0.520753	-0.876379	1.39713		1.45462	1.4626	-2.91722	TRUE	FALSE
PF3D7_1475400	CRMP4	cysteine repeat modular protein 4	10G_3D7B	Right	-2.15589	-0.610116	-0.772886	1.383		0.240345	0.37142	-0.611764	TRUE	FALSE
PF3D7_1301200	GBPH2	GBPH2 protein	10G_3D7B	Sides	-2.16795	-0.625166	-0.771393	1.39656		-2.01932	1.21752	0.801804	TRUE	FALSE
PF3D7_1343100	NA	conserved Plasmodium protein, unknown function	10G_3D7B	Right	-2.03711	-0.642036	-0.697536	1.33957		0.760821	0.758386	-1.51921	FALSE	FALSE
PF3D7_1477100	HYP	Plasmodium exported protein (hyp6), unknown function	12B_3D7B	Left	-2.12099	-0.712621	-0.695753	1.40837		0.868762	0.950045	-1.81881	TRUE	FALSE
PF3D7_1372600	RIF	rifin	12B_3D7B	Mid	-2.18584	-0.76604	-0.653755	1.4198		1.96998	-0.149881	-1.8201	TRUE	FALSE
PF3D7_1040300	RIF	rifin	12B_3D7B	Left	-2.82039	-0.945431	-0.929528	1.87496		1.52384	0.472721	-1.99656	TRUE	FALSE
PF3D7_0114500	HYP	Plasmodium exported protein (hyp10), unknown function	10G_3D7B	Left	-2.88273	-0.943904	-0.969413	1.91332		0.404352	1.08385	-1.4882	TRUE	FALSE
PF3D7_1477300	Pfg14-744	Plasmodium exported protein (PHIST), unknown function	10G_3D7B	Right	-2.74058	-0.888224	-0.926176	1.8144		0.278612	0.950726	-1.22934	TRUE	TRUE
PF3D7_1372100	GEXP04	Plasmodium exported protein (PHISTb), unknown function	10G_3D7B	Right	-2.81686	-0.892909	-0.961977	1.85489		0.104841	0.780602	-0.885443	TRUE	TRUE
PF3D7_1040200	STEVOR	stevor	10G_3D7B	Left	-2.87557	-0.816016	-1.02977	1.84579		2.93377	0.186853	-3.12062	TRUE	FALSE
PF3D7_0712900	VAR	erythrocyte membrane protein 1, PfEMP1	12B_3D7B	Left	-2.92812	-1.04097	-0.846171	1.88714		0.341678	0.278728	-0.620406	TRUE	FALSE
PF3D7_0401700	NA	Plasmodium exported protein, unknown function, pseudogene	12B_3D7B	Mid	-2.95663	-1.04825	-0.860123	1.90838		0.850912	0.819159	-1.67007	TRUE	FALSE
PF3D7_0712300	VAR	erythrocyte membrane protein 1, PfEMP1	12B_3D7B	Left	-2.98846	-1.03691	-0.914627	1.95154		-0.294946	1.26798	-0.97303	TRUE	FALSE
PF3D7_0114800	HYP	Plasmodium exported protein (hyp7), unknown function	12B_3D7B	Left	-2.5962	-0.929493	-0.737218	1.66671		-0.466063	2.14968	-1.68362	TRUE	FALSE
PF3D7_1041200	RIF	rifin	12B_3D7B	Mid	-2.60383	-0.875444	-0.85294	1.72838		1.34898	-0.492294	-0.856684	TRUE	FALSE
PF3D7_0832000	STEVOR	stevor	10G_3D7B	Left	-3.0137	-0.958235	-1.02773	1.98597		2.71687	0.503436	-3.22031	TRUE	FALSE
PF3D7_0632700	RIF	rifin	10G_3D7B	Right	-3.21084	-1.0056	-1.10262	2.10822		0.141934	0.244328	-0.386262	TRUE	FALSE
PF3D7_0412400	VAR	erythrocyte membrane protein 1, PfEMP1	12B_3D7B	Left	-3.28278	-1.15608	-0.970612	2.1267		1.73956	1.38694	-3.1265	TRUE	FALSE
PF3D7_0100300	VAR	erythrocyte membrane protein 1, PfEMP1	12B_3D7B	Left	-3.38319	-1.15945	-1.06428	2.22373		NA	NA	NA	TRUE	FALSE
PF3D7_0221500	PFMC-2TM	Pfmc-2TM Maurer's cleft two transmembrane protein, pseudogene	12B_3D7B	Left	-2.27571	-0.918815	-0.438077	1.35689		0.166904	0.960291	-1.1272	TRUE	FALSE
PF3D7_0809100	VAR	erythrocyte membrane protein 1, PfEMP1	12B_3D7B	Left	-2.37667	-1.01748	-0.341708	1.35919		-0.752915	2.59767	-1.84476	TRUE	FALSE
PF3D7_1149700	PHIST	Plasmodium exported protein (PHISTa), unknown function, fragment	12B_3D7B	Left	-2.15041	-0.903245	-0.343923	1.24717		1.64663	1.61082	-3.25746	TRUE	FALSE
PF3D7_0400400	VAR	erythrocyte membrane protein 1, PfEMP1	12B_3D7B	Left	-2.16862	-0.914566	-0.339484	1.25405		0.0470693	0.443904	-0.490973	TRUE	FALSE
PF3D7_0712000	VAR	erythrocyte membrane protein 1, PfEMP1	12B_3D7B	Left	-2.17902	-0.931895	-0.315227	1.24712		0.215923	0.409117	-0.62504	TRUE	FALSE
PF3D7_0712800	VAR	erythrocyte membrane protein 1, PfEMP1	12B_3D7B	Left	-2.03729	-0.839475	-0.358343	1.19782		0.257345	0.0639576	-0.321303	TRUE	FALSE
PF3D7_0600100	VAR	erythrocyte membrane protein 1 (PfEMP1), pseudogene	12B_3D7B	Left	-2.0043	-0.899305	-0.205695	1.105		-0.01151	0.115216	-0.103706	TRUE	FALSE
PF3D7_1222600	AP2-G	AP2 domain transcription factor AP2-G	12B_3D7B	Sides	-2.23868	-0.838635	-0.561412	1.40005		0.387498	0.843128	-1.23063	TRUE	TRUE
PF3D7_1219400	VAR	erythrocyte membrane protein 1 (PfEMP1), pseudogene	12B_3D7B	Left	-2.26954	-0.847828	-0.573889	1.42172		0.12821	0.163109	-0.291319	TRUE	FALSE
PF3D7_1240400	VAR	erythrocyte membrane protein 1, PfEMP1	12B_3D7B	Left	-2.47453	-0.921002	-0.632527	1.55353		-0.201966	1.48526	-1.28329	TRUE	FALSE
PF3D7_0600400	VAR	erythrocyte membrane protein 1, PfEMP1	12B_3D7B	Left	-2.71595	-1.14432	-0.4273	1.57162		NA	NA	NA	TRUE	FALSE
PF3D7_1150400	VAR	erythrocyte membrane protein 1, PfEMP1	12B_3D7B	Left	-2.7283	-1.17688	-0.374536	1.55142		0.519741	0.484977	-1.00472	TRUE	FALSE
PF3D7_0420700	VAR	erythrocyte membrane protein 1, PfEMP1	12B_3D7B	Left	-2.80986	-1.19907	-0.411711	1.61078		0.800378	0.867851	-1.66823	TRUE	FALSE
PF3D7_1480100	VAR	erythrocyte membrane protein 1 (PfEMP1), pseudogene	12B_3D7B	Left	-2.5889	-1.09426	-0.400384	1.49464		1.82469	1.20198	-3.02666	TRUE	FALSE
PF3D7_0300900	STEVOR	stevor	12B_3D7B	Mid	-2.84596	-1.13124	-0.58347	1.71471		2.54285	-0.59546	-1.94739	TRUE	FALSE
PF3D7_0713300	VAR	erythrocyte membrane protein 1 (PfEMP1), pseudogene	12B_3D7B	Left	-3.1571	-1.40111	-0.354879	1.75599		1.43927	0.940259	-2.37953	TRUE	FALSE
PF3D7_1372500	STEVOR	stevor, pseudogene	10G_3D7B	Mid	-5.03507	-1.61324	-1.71092	3.32416		3.13163	-0.712956	-2.41867	TRUE	FALSE
PF3D7_0632500	VAR	erythrocyte membrane protein 1, PfEMP1	12B_3D7B	Left	-5.09873	-1.89959	-1.29955	3.19914		1.85082	1.20053	-3.05135	TRUE	FALSE
PF3D7_1240100	ETRAMP12	early transcribed membrane protein 12	12B_10G	Sides	-2.09068	-1.3315	0.759173	0.57233		-0.060417	-0.0733382	0.133755	TRUE	FALSE
PF3D7_0425900	RIF	rifin	12B_10G	Right	-2.29763	-1.39343	0.904198	0.489229		1.10667	1.03828	-2.14496	TRUE	FALSE
PF3D7_1102200	DNAJ	DnaJ protein, putative	12B_10G	Sides	-2.48824	-1.38412	1.10412	0.279993		NA	NA	NA	TRUE	FALSE
PF3D7_1301700	CBP2	CX3CL1-binding protein 2	12B_10G	Left	-2.9035	-1.85345	1.05005	0.803407		0.124015	-0.0366684	-0.0873466	TRUE	FALSE
PF3D7_1100500	RIF	rifin	12B_10G	Left	-3.35463	-2.03416	1.32047	0.713695		NA	NA	NA	TRUE	FALSE
PF3D7_1100300	RIF	rifin	12B_3D7B	Left	-3.62986	-2.01343	0.397009	1.61643		0.949968	1.1554	-2.10537	TRUE	FALSE
PF3D7_1301600	EBA140	erythrocyte binding antigen-140	12B_3D7B	Right	-3.88693	-2.3856	0.88427	1.50133		-0.0611295	-0.0829113	0.144041	TRUE	FALSE
PF3D7_0302200	CLAG3.2	cytoadherence linked asexual protein 3.2	10G_3D7B	Right	4.80523	-0.910174	2.8577	-1.94753		-0.799438	-0.360095	1.15953	TRUE	FALSE

## Sheet: Fig.2A_right
Gene ID	Name	Annotation	Pairwise comparison with highest log2(mAFC)	Time interval with maximum AFC (mAFC)	Highest log2(mAFC)	A7 FC relative to mean	E5 FC relative to mean	B11 FC relative to mean	Expr. in 1.2B, 10G & 3D7-B:	1.2B FC relative to mean	10G FC relative to mean	3D7-B FC relative to mean	Is CVG?	Gametocyte marker?
PF3D7_0223400	RIF	rifin	A7_B11	Right	-2.55166	-1.01511	-0.521435	1.53655		-0.445569	-0.449381	0.89495	TRUE	FALSE
PF3D7_0400300	RIF	rifin	B11_E5	Right	2.57369	-0.787553	-0.893067	1.68062		NA	NA	NA	TRUE	FALSE
PF3D7_1006100	NOT5	CCR4-NOT transcription complex subunit 5, putative	B11_E5	Left	2.08905	-0.39671	-0.846172	1.24288		0.0491615	0.242838	-0.291999	FALSE	TRUE
PF3D7_1114000	NA	dynein light chain Tctex-type, putative	A7_B11	Left	-2.15192	-1.04079	-0.0703325	1.11112		NA	NA	NA	FALSE	TRUE
PF3D7_1200600	VAR2CSA	erythrocyte membrane protein 1, PfEMP1	B11_E5	Left	5.27697	-1.42877	-1.9241	3.35287		-0.792845	-0.229528	1.02237	TRUE	FALSE
PF3D7_1301200	GBPH2	GBPH2 protein	A7_E5	Sides	-3.23683	-2.01932	1.21752	0.801804		-0.625166	-0.771393	1.39656	TRUE	FALSE
PF3D7_0221800	NA	hypothetical protein	A7_B11	Left	-3.92039	-2.58682	1.25325	1.33357		0.204734	0.196634	-0.401369	TRUE	FALSE
PF3D7_1343100	NA	conserved Plasmodium protein, unknown function	A7_B11	Right	2.28003	0.760821	0.758386	-1.51921		-0.642036	-0.697536	1.33957	FALSE	FALSE
PF3D7_0800900	HYP	Plasmodium exported protein (hyp7), unknown function, pseudogene	A7_B11	Sides	2.40919	0.80986	0.789466	-1.59933		0.144736	-0.879394	0.734658	TRUE	FALSE
PF3D7_0415500	CBP20	nuclear cap-binding protein subunit 2, putative	B11_E5	Left	-2.43631	0.719409	0.858452	-1.57786		-0.0385365	0.0474069	-0.0088704	FALSE	FALSE
PF3D7_0401700	NA	Plasmodium exported protein, unknown function, pseudogene	A7_B11	Mid	2.52098	0.850912	0.819159	-1.67007		-1.04825	-0.860123	1.90838	TRUE	FALSE
PF3D7_0420700	VAR	erythrocyte membrane protein 1, PfEMP1	B11_E5	Left	-2.53608	0.800378	0.867851	-1.66823		-1.19907	-0.411711	1.61078	TRUE	FALSE
PF3D7_0425500	STEVOR	stevor	A7_B11	Left	2.52323	0.91412	0.694987	-1.60911		-0.677454	-1.01758	1.69504	TRUE	FALSE
PF3D7_0425800	VAR	erythrocyte membrane protein 1, PfEMP1	B11_E5	Left	-2.69177	0.851769	0.920002	-1.77177		NA	NA	NA	TRUE	FALSE
PF3D7_1477100	HYP	Plasmodium exported protein (hyp6), unknown function	B11_E5	Left	-2.76885	0.868762	0.950045	-1.81881		-0.712621	-0.695753	1.40837	TRUE	FALSE
PF3D7_1477000	HYP	Plasmodium exported protein (hyp17), unknown function, pseudogene	B11_E5	Left	-2.80504	0.924898	0.94007	-1.86497		-0.259432	-0.328213	0.587645	TRUE	FALSE
PF3D7_1100200	VAR	erythrocyte membrane protein 1, PfEMP1	B11_E5	Left	-2.00591	0.567827	0.71904	-1.28687		-0.80447	-0.856122	1.66059	TRUE	FALSE
PF3D7_1300400	RIF	rifin	B11_E5	Left	-2.05826	0.625692	0.716284	-1.34198		-0.540449	-0.185594	0.726043	TRUE	FALSE
PF3D7_1200300	RIF	rifin	B11_E5	Left	-2.08481	1.05745	0.513681	-1.57113		0.162094	-0.11084	-0.0512544	TRUE	FALSE
PF3D7_0425400	PHIST	Plasmodium exported protein (PHISTa), unknown function	A7_B11	Left	2.34367	0.898443	0.546784	-1.44523		0.184507	-0.330835	0.146328	TRUE	FALSE
PF3D7_0632400	RIF	rifin	A7_B11	Left	2.38663	1.02196	0.342708	-1.36467		-0.141148	0.0362184	0.10493	TRUE	FALSE
PF3D7_0114500	HYP	Plasmodium exported protein (hyp10), unknown function	B11_E5	Left	-2.57205	0.404352	1.08385	-1.4882		-0.943904	-0.969413	1.91332	TRUE	FALSE
PF3D7_1477300	Pfg14-744	Plasmodium exported protein (PHIST), unknown function	B11_E5	Mid	-2.62441	0.360392	1.13201	-1.4924		-0.918633	-0.897642	1.81628	TRUE	TRUE
PF3D7_1476900	NA	Plasmodium exported protein, unknown function, pseudogene	B11_E5	Left	-2.70498	0.404293	1.15034	-1.55464		0.250139	0.0579914	-0.30813	FALSE	TRUE
PF3D7_1149900	STEVOR	stevor	B11_E5	Left	-2.43378	0.372339	1.03072	-1.40306		-0.511873	-0.740806	1.25268	TRUE	FALSE
PF3D7_1222600	AP2-G	AP2 domain transcription factor AP2-G	B11_E5	Left	-2.46526	0.367793	1.04873	-1.41653		-0.504641	-0.304193	0.808834	TRUE	TRUE
PF3D7_1480000	RIF	rifin	B11_E5	Left	-2.46388	0.413635	1.02513	-1.43876		-0.652056	-0.293452	0.945508	TRUE	FALSE
PF3D7_1477400	PHIST	Plasmodium exported protein (PHIST), unknown function	B11_E5	Mid	-2.44597	0.234451	1.10576	-1.34021		-0.728196	-0.760984	1.48918	TRUE	TRUE
PF3D7_0937200	NA	lysophospholipase, putative	B11_E5	Left	-2.56018	0.236451	1.16186	-1.39831		-0.163522	-0.0201127	0.183635	TRUE	TRUE
PF3D7_0425100	HYP	Plasmodium exported protein (hyp6), unknown function	B11_E5	Left	-2.23127	0.30182	0.964726	-1.26655		-0.235634	0.0340869	0.201547	TRUE	FALSE
PF3D7_1038600	NA	Plasmodium exported protein, unknown function	B11_E5	Left	-2.30586	0.360014	0.972921	-1.33294		-0.105607	-0.0470129	0.15262	FALSE	TRUE
PF3D7_0223100	RIF	rifin	B11_E5	Left	-2.56989	0.588675	0.99061	-1.57928		-0.494661	-0.779833	1.27449	TRUE	FALSE
PF3D7_0421500	RIF	rifin, pseudogene	B11_E5	Left	-2.04283	0.158165	0.94233	-1.10049		-0.386669	-1.17451	1.56118	TRUE	FALSE
PF3D7_0221500	PFMC-2TM	Pfmc-2TM Maurer's cleft two transmembrane protein, pseudogene	B11_E5	Left	-2.08749	0.166904	0.960291	-1.1272		-0.918815	-0.438077	1.35689	TRUE	FALSE
PF3D7_0115600	RIF	rifin	B11_E5	Left	-2.09262	-0.296976	1.1948	-0.89782		-0.465337	-0.53353	0.998867	TRUE	FALSE
PF3D7_0712300	VAR	erythrocyte membrane protein 1, PfEMP1	B11_E5	Left	-2.24101	-0.294946	1.26798	-0.97303		-1.03691	-0.914627	1.95154	TRUE	FALSE
PF3D7_0413300	RIF	rifin	B11_E5	Left	-2.14671	-0.389851	1.26828	-0.878428		NA	NA	NA	TRUE	FALSE
PF3D7_1240400	VAR	erythrocyte membrane protein 1, PfEMP1	B11_E5	Left	-2.76855	-0.201966	1.48526	-1.28329		-0.921002	-0.632527	1.55353	TRUE	FALSE
PF3D7_0302300	VAR	erythrocyte membrane protein 1 (PfEMP1), pseudogene	B11_E5	Left	-3.29183	0.466909	1.41246	-1.87937		-0.403336	-0.267588	0.670923	TRUE	FALSE
PF3D7_0937700	RIF	rifin	B11_E5	Left	-3.38832	0.295636	1.54634	-1.84198		NA	NA	NA	TRUE	FALSE
PF3D7_0713100	MC-2TM	Pfmc-2TM Maurer's cleft two transmembrane protein	B11_E5	Left	-3.68314	0.326421	1.67836	-2.00478		-0.89097	-1.52281	2.41378	TRUE	FALSE
PF3D7_0114100	MC-2TM	Pfmc-2TM Maurer's cleft two transmembrane protein	B11_E5	Left	-3.77761	0.471168	1.65322	-2.12439		NA	NA	NA	TRUE	FALSE
PF3D7_0701600	MC-2TM	Pfmc-2TM Maurer's cleft two transmembrane protein	B11_E5	Left	-3.06758	0.644061	1.21176	-1.85582		-0.227822	-0.378547	0.606369	TRUE	FALSE
PF3D7_0302400	NA	non-coding RNA	B11_E5	Left	-4.49876	0.277865	2.11045	-2.38831		NA	NA	NA	TRUE	FALSE
PF3D7_1302100	G27/25	gamete antigen 27/25	B11_E5	Right	-4.61304	0.633798	1.98962	-2.62342		-1.53774	-0.701792	2.23953	TRUE	TRUE
PF3D7_1480100	VAR	erythrocyte membrane protein 1 (PfEMP1), pseudogene	A7_B11	Left	4.85135	1.82469	1.20198	-3.02666		-1.09426	-0.400384	1.49464	TRUE	FALSE
PF3D7_0632500	VAR	erythrocyte membrane protein 1, PfEMP1	A7_B11	Left	4.90217	1.85082	1.20053	-3.05135		-1.89959	-1.29955	3.19914	TRUE	FALSE
PF3D7_0412400	VAR	erythrocyte membrane protein 1, PfEMP1	A7_B11	Left	4.86606	1.73956	1.38694	-3.1265		-1.15608	-0.970612	2.1267	TRUE	FALSE
PF3D7_1149700	PHIST	Plasmodium exported protein (PHISTa), unknown function, fragment	A7_B11	Left	4.90409	1.64663	1.61082	-3.25746		-0.903245	-0.343923	1.24717	TRUE	FALSE
PF3D7_0606800	VFT1	VFT protein	B11_E5	Left	-3.98667	1.32374	1.33146	-2.65521		0.0366107	0.065804	-0.102415	FALSE	FALSE
PF3D7_0800800	HYP	Plasmodium exported protein (hyp7), unknown function	B11_E5	Sides	-4.18085	1.26057	1.46014	-2.72071		0.431561	-0.364292	-0.0672692	TRUE	FALSE
PF3D7_0222100	MC-2TM	Pfmc-2TM Maurer's cleft two transmembrane protein	B11_E5	Left	-4.37982	1.45462	1.4626	-2.91722		-0.520753	-0.876379	1.39713	TRUE	FALSE
PF3D7_1039700	MC-2TM	Pfmc-2TM Maurer's cleft two transmembrane protein	B11_E5	Left	-4.3834	1.11711	1.63315	-2.75025		-0.474996	-1.10369	1.57869	TRUE	FALSE
PF3D7_1100800	MC-2TM	Pfmc-2TM Maurer's cleft two transmembrane protein	B11_E5	Left	-4.65891	1.17385	1.74253	-2.91638		-0.931092	-1.2172	2.1483	TRUE	FALSE
PF3D7_1100300	RIF	rifin	B11_E5	Left	-3.26078	0.949968	1.1554	-2.10537		-2.01343	0.397009	1.61643	TRUE	FALSE
PF3D7_1253000	GECO	gametocyte erythrocyte cytosolic protein	B11_E5	Right	-3.37639	1.06682	1.15479	-2.2216		-1.14129	-1.49859	2.63988	TRUE	TRUE
PF3D7_0616100	NA	conserved Plasmodium protein, unknown function	A7_B11	Left	3.09062	1.04428	1.00207	-2.04634		0.0471634	-0.0317229	-0.0154405	FALSE	FALSE
PF3D7_1252900	NA	Plasmodium exported protein, unknown function	A7_B11	Right	3.18007	1.11595	0.948174	-2.06412		-0.161485	-0.50188	0.663364	TRUE	FALSE
PF3D7_0425900	RIF	rifin	A7_B11	Right	3.25163	1.10667	1.03828	-2.14496		-1.39343	0.904198	0.489229	TRUE	FALSE
PF3D7_0101300	MC-2TM	Pfmc-2TM Maurer's cleft two transmembrane protein	B11_E5	Left	-3.75852	0.914776	1.42187	-2.33665		-0.655852	-0.643812	1.29966	TRUE	FALSE
PF3D7_0532600	NA	Plasmodium exported protein, unknown function	A7_B11	Mid	3.66843	1.23222	1.20399	-2.43621		0.806172	-1.84723	1.04106	TRUE	FALSE
PF3D7_0713300	VAR	erythrocyte membrane protein 1 (PfEMP1), pseudogene	A7_B11	Left	3.8188	1.43927	0.940259	-2.37953		-1.40111	-0.354879	1.75599	TRUE	FALSE
PF3D7_0700800	MC-2TM	Pfmc-2TM Maurer's cleft two transmembrane protein	A7_B11	Left	4.2567	1.55756	1.14158	-2.69914		NA	NA	NA	TRUE	FALSE
PF3D7_0413400	VAR	erythrocyte membrane protein 1 (PfEMP1), exon 1, pseudogene	B11_E5	Left	-4.23288	-1.03407	2.63348	-1.5994		-0.339107	0.0126965	0.326411	TRUE	FALSE
PF3D7_0533000	RIF	rifin, pseudogene	B11_E5	Left	-4.75117	-1.08024	2.91571	-1.83546		-0.726248	-0.485242	1.21149	TRUE	FALSE
PF3D7_0809100	VAR	erythrocyte membrane protein 1, PfEMP1	B11_E5	Left	-4.44243	-0.752915	2.59767	-1.84476		-1.01748	-0.341708	1.35919	TRUE	FALSE
PF3D7_0833400	RIF	rifin	B11_E5	Left	-4.45542	-0.724503	2.58996	-1.86546		-0.0441766	0.144149	-0.0999729	TRUE	FALSE
PF3D7_0617600	STEVOR	stevor	B11_E5	Mid	-4.67622	-0.738518	2.70737	-1.96885		-0.501273	-0.554742	1.05602	TRUE	FALSE
PF3D7_0324800	RIF	rifin	B11_E5	Left	-3.97426	-0.386389	2.18032	-1.79394		0.221431	-0.692984	0.471554	TRUE	FALSE
PF3D7_0808900	RIF	rifin	B11_E5	Left	-3.99658	-0.406563	2.20157	-1.79501		1.77139	-1.82491	0.0535156	TRUE	FALSE
PF3D7_0114800	HYP	Plasmodium exported protein (hyp7), unknown function	B11_E5	Left	-3.8333	-0.466063	2.14968	-1.68362		-0.929493	-0.737218	1.66671	TRUE	FALSE
PF3D7_1478000	GEXP17	Plasmodium exported protein (PHISTa), unknown function	B11_E5	Sides	-3.75757	-0.575724	2.16665	-1.59092		-0.314688	-0.489443	0.804131	TRUE	TRUE
PF3D7_1300200	RIF	rifin	B11_E5	Sides	-3.54973	-1.10898	2.32936	-1.22038		1.21832	-1.39946	0.181142	TRUE	FALSE
PF3D7_0813300	NA	NPL domain-containing protein, putative	A7_E5	Left	-4.82388	-1.65754	3.16634	-1.5088		0.0730079	0.110439	-0.183446	FALSE	FALSE
PF3D7_0300900	STEVOR	stevor	A7_B11	Mid	4.49024	2.54285	-0.59546	-1.94739		-1.13124	-0.58347	1.71471	TRUE	FALSE
PF3D7_0412700	VAR	erythrocyte membrane protein 1, PfEMP1	A7_B11	Left	5.26481	3.14799	-1.03116	-2.11682		-1.32563	-1.20513	2.53076	TRUE	FALSE
PF3D7_1372500	STEVOR	stevor, pseudogene	A7_B11	Left	5.83563	3.12403	-0.412427	-2.7116		-1.37746	-1.68061	3.05808	TRUE	FALSE
PF3D7_0413100	VAR	erythrocyte membrane protein 1, PfEMP1	A7_B11	Left	5.72012	2.58164	0.55685	-3.13849		0.424352	-0.802199	0.377846	TRUE	FALSE
PF3D7_1040200	STEVOR	stevor	A7_B11	Mid	6.23093	3.0567	0.117526	-3.17423		-0.635707	-1.03794	1.67365	TRUE	FALSE
PF3D7_1041200	RIF	rifin	A7_B11	Left	2.77854	1.5665	-0.354467	-1.21203		-0.83034	-0.769254	1.59959	TRUE	FALSE
PF3D7_1373400	RIF	rifin	A7_B11	Right	3.12921	1.73963	-0.350047	-1.38958		NA	NA	NA	TRUE	FALSE
PF3D7_1372600	RIF	rifin	A7_B11	Mid	3.79009	1.96998	-0.149881	-1.8201		-0.76604	-0.653755	1.4198	TRUE	FALSE
PF3D7_1040300	RIF	rifin	A7_B11	Left	3.52041	1.52384	0.472721	-1.99656		-0.945431	-0.929528	1.87496	TRUE	FALSE
PF3D7_0100400	RIF	rifin	A7_B11	Left	3.59657	1.56308	0.470416	-2.03349		0.0795199	-1.06949	0.98997	TRUE	FALSE

## Sheet: Fig.3A
Gene ID	Annotation	Coverage Difference Upstream	Coverage Difference CDS1/2	Coverage Difference CDS2/2	Coverage Difference Downstr	1.2Bvs10G log2(mAFC)	Gametocyte marker?
PF3D7_0532700	erythrocyte membrane protein 1 (PfEMP1), pseudogene	-0.193544	-1.06237	-2.3307	-2.60914	0.313073	FALSE
PF3D7_0421600	erythrocyte membrane protein 1 (PfEMP1)-like pseudogene	0.0781714	-0.903185	-1.84762	-2.48885	0.417326	FALSE
PF3D7_0223400	rifin	0.167231	0.21931	2.63076	1.22744	0.244507	FALSE
PF3D7_1100500	rifin	1.22871	1.37357	1.51419	0.603185	-3.35463	FALSE
PF3D7_0425900	rifin	1.75306	1.20091	0.808087	-0.117544	-2.29763	FALSE
PF3D7_1301700	CX3CL1-binding protein 2	3.71488	4.46159	4.18912	4.01006	-2.9035	FALSE
PF3D7_1149600	DnaJ protein, putative	3.1358	3.32428	1.15265	-0.0348095	-1.18073	FALSE
PF3D7_0302200	cytoadherence linked asexual protein 3.2	4.04619	3.13754	2.99887	0.988277	-3.76787	FALSE
PF3D7_1301800	surface-associated interspersed protein 13.1 (SURFIN 13.1), pseudogene	4.17909	2.87586	0.339285	-0.0473124	-0.906353	TRUE
PF3D7_1301600	erythrocyte binding antigen-140	4.42139	3.68417	-2.07419	-3.5989	-3.26987	FALSE
PF3D7_0220800	cytoadherence linked asexual protein 2	-3.89908	-3.88236	-3.13511	-0.618722	3.80298	FALSE
PF3D7_1301500	Plasmodium exported protein (PHISTa), unknown function	-3.67103	-4.36463	-4.59484	-3.89856	3.97029	FALSE
PF3D7_0302500	cytoadherence linked asexual protein 3.1	-4.37325	-3.26362	-0.132957	0.86251	3.43948	FALSE
PF3D7_1372000	Plasmodium exported protein (PHISTa), unknown function	-2.98421	-3.09867	-2.02729	-0.29016	0.883746	FALSE
PF3D7_0800800	Plasmodium exported protein (hyp7), unknown function	-2.37022	-2.66743	-1.82528	-0.808852	1.04051	FALSE
PF3D7_0532600	Plasmodium exported protein, unknown function	-3.25771	-2.32742	-1.93739	-0.240783	2.67278	FALSE
PF3D7_0324800	rifin	-1.62293	-1.75633	-0.829856	0.347267	2.00961	FALSE
PF3D7_0711700	erythrocyte membrane protein 1, PfEMP1	-2.02105	-2.07609	-2.00832	-0.48512	5.40783	FALSE
PF3D7_0402000	Plasmodium exported protein (PHISTa), unknown function	-1.25763	-2.22332	-2.41877	-1.2753	3.43534	FALSE
PF3D7_1300500	rifin	-0.88767	-1.37777	-2.62805	-2.48918	1.41302	FALSE
PF3D7_0808900	rifin	-1.24253	-1.48066	-1.15387	-0.30774	3.5963	FALSE
PF3D7_0732900	rifin	-0.719883	-0.910877	-3.18281	-3.19916	0.535255	FALSE

## Sheet: Fig.3B
Gene ID	Annotation	1.2Bvs10G log2(mAFC)	Coverage 1.2B	Coverage 10G	Coverage Difference (1.2Bvs10G)	Gametocyte marker?
PF3D7_0302200	cytoadherence linked asexual protein 3.2	-3.76787	2.77175	0	2.77175	FALSE
PF3D7_1100500	rifin	-3.35463	2.70805	1.39582	1.31222	FALSE
PF3D7_1301600	erythrocyte binding antigen-140	-3.26987	2.04728	0	2.04728	FALSE
PF3D7_1301700	CX3CL1-binding protein 2	-2.9035	2.01829	0	2.01829	FALSE
PF3D7_1102200	DnaJ protein, putative	-2.48824	1.41916	0.696516	0.722648	FALSE
PF3D7_1100300	rifin	-2.41044	2.65877	2.509	0.149773	FALSE
PF3D7_0425900	rifin	-2.29763	2.53004	0.966223	1.56382	FALSE
PF3D7_1240100	early transcribed membrane protein 12	-2.09068	0.853138	0	0.853138	FALSE
PF3D7_0632600	rifin, pseudogene	2.03225	3.21141	3.29431	-0.0828964	FALSE
PF3D7_0930000	procollagen lysine 5-dioxygenase, putative	2.25883	0	0	0	FALSE
PF3D7_0532600	Plasmodium exported protein, unknown function	2.67278	0	1.97442	-1.97442	FALSE
PF3D7_0402000	Plasmodium exported protein (PHISTa), unknown function	3.43534	0	0.66508	-0.66508	FALSE
PF3D7_0302500	cytoadherence linked asexual protein 3.1	3.43948	0	3.18095	-3.18095	FALSE
PF3D7_0100200	rifin	3.48859	0.815954	1.59362	-0.777666	FALSE
PF3D7_0808900	rifin	3.5963	1.48444	2.83828	-1.35384	FALSE
PF3D7_1300200	rifin	3.62537	0.834836	2.1857	-1.35086	FALSE
PF3D7_0220800	cytoadherence linked asexual protein 2	3.80298	0	3.07001	-3.07001	FALSE
PF3D7_1301500	Plasmodium exported protein (PHISTa), unknown function	3.97029	0	2.4933	-2.4933	FALSE
PF3D7_0711700	erythrocyte membrane protein 1, PfEMP1	5.40783	1.12938	3.35481	-2.22542	FALSE

## Sheet: Fig.4
Gene ID	Name	Annotation	CVG family (or NOT CVG)	Highest log2(mAFC)	"Active" Line	"Silenced" Line	Gametocyte marker?	Cluster
PF3D7_0711700	VAR	erythrocyte membrane protein 1, PfEMP1	VAR	5.40783	12B	10G	NO	1
PF3D7_1200600	VAR2CSA	erythrocyte membrane protein 1, PfEMP1	VAR	5.27697	B11	E5	NO	1
PF3D7_0632500	VAR	erythrocyte membrane protein 1, PfEMP1	VAR	5.09873	A7	12B	NO	1
PF3D7_0302200	CLAG3.2	cytoadherence linked asexual protein 3.2	Other CVGs	4.80523	10G	A7	NO	1
PF3D7_1302100	G27/25	gamete antigen 27/25	Other CVGs	4.61304	E5	B11	YES	1
PF3D7_0300900	STEVOR	stevor	STEVOR	4.49024	A7	B11	NO	1
PF3D7_0832200	PHIST	Plasmodium exported protein (PHISTa-like), unknown function	PHIST	4.27635	A7	12B	NO	1
PF3D7_0800800	HYP	Plasmodium exported protein (hyp7), unknown function	HYP	4.18085	E5	B11	NO	1
PF3D7_0324800	RIF	rifin	RIFIN	3.97426	E5	B11	NO	1
PF3D7_1301500	PHIST	Plasmodium exported protein (PHISTa), unknown function	PHIST	3.97029	12B	10G	NO	1
PF3D7_0221800	NA	hypothetical protein	Other CVGs	3.92039	B11	A7	NO	1
PF3D7_0114800	HYP	Plasmodium exported protein (hyp7), unknown function	HYP	3.8333	E5	B11	NO	1
PF3D7_0220800	CLAG2	cytoadherence linked asexual protein 2	Other CVGs	3.80298	12B	10G	NO	1
PF3D7_1372600	RIF	rifin	RIFIN	3.79009	A7	B11	NO	1
PF3D7_1478000	GEXP17	Plasmodium exported protein (PHISTa), unknown function	PHIST	3.75757	E5	B11	YES	1
PF3D7_0402000	PHIST	Plasmodium exported protein (PHISTa), unknown function	PHIST	3.68723	E5	10G	NO	1
PF3D7_0936800	PHIST	Plasmodium exported protein (PHISTc), unknown function	PHIST	3.65524	A7	12B	NO	1
PF3D7_0832000	STEVOR	stevor	STEVOR	3.0137	A7	10G	NO	1
PF3D7_1301700	CBP2	CX3CL1-binding protein 2	Other CVGs	2.9035	10G	12B	NO	1
PF3D7_1477800	ACBP	acyl-CoA binding protein	Other CVGs	2.50028	E5	10G	YES	1
PF3D7_0800900	HYP	Plasmodium exported protein (hyp7), unknown function, pseudogene	HYP	2.40919	A7	B11	NO	1
PF3D7_1240100	ETRAMP12	early transcribed membrane protein 12	Other CVGs	2.09068	10G	12B	NO	1
PF3D7_0412400	VAR	erythrocyte membrane protein 1, PfEMP1	VAR	4.86606	A7	B11	NO	2
PF3D7_1480100	VAR	erythrocyte membrane protein 1 (PfEMP1), pseudogene	VAR	4.85135	A7	B11	NO	2
PF3D7_0617600	STEVOR	stevor	STEVOR	4.67622	E5	B11	NO	2
PF3D7_0809100	VAR	erythrocyte membrane protein 1, PfEMP1	VAR	4.44243	E5	B11	NO	2
PF3D7_0413400	VAR	erythrocyte membrane protein 1 (PfEMP1), exon 1, pseudogene	VAR	4.23288	E5	B11	NO	2
PF3D7_1253000	GECO	gametocyte erythrocyte cytosolic protein	Other CVGs	4.13846	E5	10G	YES	2
PF3D7_1301600	EBA140	erythrocyte binding antigen-140	Other CVGs	3.88693	B11	12B	NO	2
PF3D7_0713300	VAR	erythrocyte membrane protein 1 (PfEMP1), pseudogene	VAR	3.8188	A7	B11	NO	2
PF3D7_0532600	NA	Plasmodium exported protein, unknown function	Other CVGs	3.66843	A7	B11	NO	2
PF3D7_0302500	CLAG3.1	cytoadherence linked asexual protein 3.1	Other CVGs	3.43948	12B	10G	NO	2
PF3D7_0632700	RIF	rifin	RIFIN	3.21084	E5	10G	NO	2
PF3D7_1252900	NA	Plasmodium exported protein, unknown function	Other CVGs	3.18007	A7	B11	NO	2
PF3D7_0632400	RIF	rifin	RIFIN	2.38663	A7	B11	NO	2
PF3D7_1475400	CRMP4	cysteine repeat modular protein 4	Other CVGs	2.15589	E5	10G	NO	2
PF3D7_1040200	STEVOR	stevor	STEVOR	6.23093	A7	B11	NO	3
PF3D7_0533000	RIF	rifin, pseudogene	RIFIN	4.75117	E5	B11	NO	3
PF3D7_1100800	MC-2TM	Pfmc-2TM Maurer's cleft two transmembrane protein	PFMC-2TM	4.65891	E5	B11	NO	3
PF3D7_0700800	MC-2TM	Pfmc-2TM Maurer's cleft two transmembrane protein	PFMC-2TM	4.2567	A7	B11	NO	3
PF3D7_0713100	MC-2TM	Pfmc-2TM Maurer's cleft two transmembrane protein	PFMC-2TM	3.93659	E5	10G	NO	3
PF3D7_0114100	MC-2TM	Pfmc-2TM Maurer's cleft two transmembrane protein	PFMC-2TM	3.77761	E5	B11	NO	3
PF3D7_1100500	RIF	rifin	RIFIN	3.35463	10G	12B	NO	3
PF3D7_1301200	GBPH2	GBPH2 protein	Other CVGs	3.23683	E5	A7	NO	3
PF3D7_0601200	MC-2TM	Pfmc-2TM Maurer's cleft two transmembrane protein	PFMC-2TM	2.99254	A7	10G	NO	3
PF3D7_0712300	VAR	erythrocyte membrane protein 1, PfEMP1	VAR	2.98846	E5	12B	NO	3
PF3D7_1477000	HYP	Plasmodium exported protein (hyp17), unknown function, pseudogene	HYP	2.80504	E5	B11	NO	3
PF3D7_1477100	HYP	Plasmodium exported protein (hyp6), unknown function	HYP	2.76885	E5	B11	NO	3
PF3D7_1240400	VAR	erythrocyte membrane protein 1, PfEMP1	VAR	2.76855	E5	B11	NO	3
PF3D7_0425800	VAR	erythrocyte membrane protein 1, PfEMP1	VAR	2.69177	E5	B11	NO	3
PF3D7_0700200	RIF	rifin	RIFIN	2.47904	A7	10G	NO	3
PF3D7_1222600	AP2-G	AP2 domain transcription factor AP2-G	Other CVGs	2.46526	E5	B11	YES	3
PF3D7_1477400	PHIST	Plasmodium exported protein (PHIST), unknown function	PHIST	2.44597	E5	B11	YES	3
PF3D7_0425100	HYP	Plasmodium exported protein (hyp6), unknown function	HYP	2.23127	E5	B11	NO	3
PF3D7_1200300	RIF	rifin	RIFIN	2.08481	E5	B11	NO	3
PF3D7_0600100	VAR	erythrocyte membrane protein 1 (PfEMP1), pseudogene	VAR	2.0043	E5	12B	NO	3
PF3D7_0413100	VAR	erythrocyte membrane protein 1, PfEMP1	VAR	5.72012	A7	B11	NO	4
PF3D7_0833400	RIF	rifin	RIFIN	4.45542	E5	B11	NO	4
PF3D7_1300200	RIF	rifin	RIFIN	3.62537	12B	10G	NO	4
PF3D7_0100400	RIF	rifin	RIFIN	3.59657	A7	B11	NO	4
PF3D7_0100200	RIF	rifin	RIFIN	3.48859	12B	10G	NO	4
PF3D7_0937700	RIF	rifin	RIFIN	3.38832	E5	B11	NO	4
PF3D7_1373400	RIF	rifin	RIFIN	3.12921	A7	B11	NO	4
PF3D7_0401700	NA	Plasmodium exported protein, unknown function, pseudogene	Other CVGs	2.95663	A7	12B	NO	4
PF3D7_0420700	VAR	erythrocyte membrane protein 1, PfEMP1	VAR	2.80986	E5	12B	NO	4
PF3D7_0400300	RIF	rifin	RIFIN	2.57369	B11	E5	NO	4
PF3D7_0223400	RIF	rifin	RIFIN	2.55166	B11	A7	NO	4
PF3D7_1100200	VAR	erythrocyte membrane protein 1, PfEMP1	VAR	2.46506	E5	12B	NO	4
PF3D7_0115600	RIF	rifin	RIFIN	2.09262	E5	B11	NO	4
PF3D7_1149700	PHIST	Plasmodium exported protein (PHISTa), unknown function, fragment	PHIST	4.90409	A7	B11	NO	5
PF3D7_1039700	MC-2TM	Pfmc-2TM Maurer's cleft two transmembrane protein	PFMC-2TM	4.3834	E5	B11	NO	5
PF3D7_0222100	MC-2TM	Pfmc-2TM Maurer's cleft two transmembrane protein	PFMC-2TM	4.37982	E5	B11	NO	5
PF3D7_0101300	MC-2TM	Pfmc-2TM Maurer's cleft two transmembrane protein	PFMC-2TM	3.75852	E5	B11	NO	5
PF3D7_1100300	RIF	rifin	RIFIN	3.62986	E5	12B	NO	5
PF3D7_1040300	RIF	rifin	RIFIN	3.52041	A7	B11	NO	5
PF3D7_0302300	VAR	erythrocyte membrane protein 1 (PfEMP1), pseudogene	VAR	3.29183	E5	B11	NO	5
PF3D7_0701600	MC-2TM	Pfmc-2TM Maurer's cleft two transmembrane protein	PFMC-2TM	3.06758	E5	B11	NO	5
PF3D7_0712900	VAR	erythrocyte membrane protein 1, PfEMP1	VAR	2.92812	A7	12B	NO	5
PF3D7_0114500	HYP	Plasmodium exported protein (hyp10), unknown function	HYP	2.88273	E5	10G	NO	5
PF3D7_1372100	GEXP04	Plasmodium exported protein (PHISTb), unknown function	PHIST	2.81686	E5	10G	YES	5
PF3D7_1477300	Pfg14-744	Plasmodium exported protein (PHIST), unknown function	PHIST	2.74058	E5	10G	YES	5
PF3D7_0421500	RIF	rifin, pseudogene	RIFIN	2.7357	E5	10G	NO	5
PF3D7_1150400	VAR	erythrocyte membrane protein 1, PfEMP1	VAR	2.7283	A7	12B	NO	5
PF3D7_0425500	STEVOR	stevor	STEVOR	2.71262	A7	10G	NO	5
PF3D7_0223100	RIF	rifin	RIFIN	2.56989	E5	B11	NO	5
PF3D7_0937200	NA	lysophospholipase, putative	Other CVGs	2.56018	E5	B11	YES	5
PF3D7_1102200	DNAJ	DnaJ protein, putative	Other CVGs	2.48824	10G	12B	NO	5
PF3D7_1149900	STEVOR	stevor	STEVOR	2.43378	E5	B11	NO	5
PF3D7_1477200	HYP	Plasmodium exported protein (hyp15), unknown function	HYP	2.38704	E5	10G	NO	5
PF3D7_0425400	PHIST	Plasmodium exported protein (PHISTa), unknown function	PHIST	2.34367	A7	B11	NO	5
PF3D7_1101300	RIF	rifin	RIFIN	2.29015	E5	10G	NO	5
PF3D7_0221500	PFMC-2TM	Pfmc-2TM Maurer's cleft two transmembrane protein, pseudogene	PFMC-2TM	2.27571	E5	12B	NO	5
PF3D7_1219400	VAR	erythrocyte membrane protein 1 (PfEMP1), pseudogene	VAR	2.26954	E5	12B	NO	5
PF3D7_0712000	VAR	erythrocyte membrane protein 1, PfEMP1	VAR	2.17902	E5	12B	NO	5
PF3D7_0400400	VAR	erythrocyte membrane protein 1, PfEMP1	VAR	2.16862	E5	12B	NO	5
PF3D7_1300400	RIF	rifin	RIFIN	2.05826	E5	B11	NO	5
PF3D7_0712800	VAR	erythrocyte membrane protein 1, PfEMP1	VAR	2.03729	A7	12B	NO	5
PF3D7_0632600	RIF	rifin, pseudogene	RIFIN	2.03225	12B	10G	NO	5
PF3D7_1372500	STEVOR	stevor, pseudogene	STEVOR	5.83563	A7	B11	NO	6
PF3D7_0412700	VAR	erythrocyte membrane protein 1, PfEMP1	VAR	5.26481	A7	B11	NO	6
PF3D7_0808900	RIF	rifin	RIFIN	3.99658	E5	B11	NO	6
PF3D7_1372400	ACS4	acyl-CoA synthetase	Other CVGs	3.76114	A7	10G	NO	6
PF3D7_0425900	RIF	rifin	RIFIN	3.25163	A7	B11	NO	6
PF3D7_1041200	RIF	rifin	RIFIN	2.77854	A7	B11	NO	6
PF3D7_0114900	NA	Plasmodium exported protein, unknown function, pseudogene	Other CVGs	2.52233	E5	10G	NO	6
PF3D7_1480000	RIF	rifin	RIFIN	2.46388	E5	B11	NO	6
PF3D7_1477700	Pfg14-748	Plasmodium exported protein (PHISTa), unknown function	PHIST	2.43092	E5	10G	YES	6
PF3D7_0732900	RIF	rifin	RIFIN	2.14848	A7	10G	NO	6
PF3D7_0413300	RIF	rifin	RIFIN	2.14671	E5	B11	NO	6
PF3D7_0936700	NA	lysophospholipase, putative	Other CVGs	2.07869	E5	10G	NO	6
PF3D7_0813300	NA	NPL domain-containing protein, putative	Not CVGs	4.82388	E5	A7	NO	7
PF3D7_0302400	NA	non-coding RNA	Other CVGs	4.49876	E5	B11	NO	7
PF3D7_0606800	VFT1	VFT protein	Not CVGs	3.98667	E5	B11	NO	7
PF3D7_0616100	NA	conserved Plasmodium protein, unknown function	Not CVGs	3.09062	A7	B11	NO	7
PF3D7_1476900	NA	Plasmodium exported protein, unknown function, pseudogene	Not CVGs	2.70498	E5	B11	YES	7
PF3D7_0415500	CBP20	nuclear cap-binding protein subunit 2, putative	Not CVGs	2.43631	E5	B11	NO	7
PF3D7_1038600	NA	Plasmodium exported protein, unknown function	Not CVGs	2.30586	E5	B11	YES	7
PF3D7_1343100	NA	conserved Plasmodium protein, unknown function	Not CVGs	2.28003	A7	B11	NO	7
PF3D7_0930000	NA	procollagen lysine 5-dioxygenase, putative	Not CVGs	2.25883	12B	10G	NO	7
PF3D7_1114000	NA	dynein light chain Tctex-type, putative	Not CVGs	2.15192	B11	A7	YES	7
PF3D7_1006100	NOT5	CCR4-NOT transcription complex subunit 5, putative	Not CVGs	2.08905	B11	E5	YES	7

## Sheet: Fig.S3A
Gene ID	Annotation	Coverage Difference Upstream	Coverage Difference CDS1/2	Coverage Difference CDS2/2	Coverage Difference Downstr	A7vsE5 log2(mAFC)	Gametocyte marker?
PF3D7_1300600	rifin	-0.883679	-0.901377	-0.301654	-0.0828427	0.448753	FALSE
PF3D7_1040200	stevor	-0.949556	-1.09052	-0.713466	-0.0474285	2.93917	FALSE
PF3D7_0632400	rifin	-1.44893	-0.925615	-0.776005	0.21099	0.961421	FALSE
PF3D7_1200500	rifin	-2.10426	-1.22753	-1.97418	-0.615163	0.416581	FALSE
PF3D7_1041100	rifin	-0.0412862	-0.692614	-1.88091	-0.856199	-0.31098	FALSE
PF3D7_1041200	rifin	-0.626571	-1.45563	-1.78971	0.190248	2.06081	FALSE
PF3D7_0832000	stevor	-2.22712	-2.64261	-3.02277	-2.58988	2.96671	FALSE
PF3D7_0300900	stevor	-2.74141	-2.15052	-2.3781	-1.53291	3.13831	FALSE
PF3D7_1372600	rifin	-1.08948	-2.49183	-1.93635	-0.035348	2.11987	FALSE
PF3D7_1372500	stevor, pseudogene	-1.08948	-2.66331	-3.1875	-2.93058	3.84459	FALSE
PF3D7_0412700	erythrocyte membrane protein 1, PfEMP1	-1.18085	-2.95981	-2.74377	-3.26943	4.17915	FALSE
PF3D7_0209000	6-cysteine protein P230	-3.9801	-3.91691	-3.97043	-2.02788	0.507799	TRUE
PF3D7_0601700	Plasmodium exported protein (PHISTa), unknown function, pseudogene	-3.30357	-3.24693	-3.36827	-3.00541	0.567416	FALSE
PF3D7_0221800	hypothetical protein	2.56642	2.09525	1.98796	1.12231	-3.84007	FALSE
PF3D7_1301200	GBPH2 protein	2.46024	2.18856	1.01176	0.381665	-3.23683	FALSE
PF3D7_1478000	Plasmodium exported protein (PHISTa), unknown function	2.48093	2.40355	2.0892	1.87864	-2.74237	TRUE
PF3D7_0617600	stevor	2.22203	2.16843	1.33878	1.52532	-3.44589	FALSE
PF3D7_0221600	Plasmodium exported protein, unknown function, pseudogene	2.62437	1.84801	1.70751	0.497616	-0.401643	FALSE
PF3D7_0809100	erythrocyte membrane protein 1, PfEMP1	1.98023	2.76171	0.598137	0.246568	-3.35059	FALSE
PF3D7_0221700	Plasmodium exported protein, unknown function	3.07457	3.1241	3.20165	2.74763	-1.30772	FALSE
PF3D7_0812900	conserved Plasmodium protein, unknown function	2.86424	2.93889	1.39839	0.0439109	-0.479439	FALSE
PF3D7_0413400	erythrocyte membrane protein 1 (PfEMP1), exon 1, pseudogene	4.1916	3.31913	1.24229	0.259949	-3.66755	FALSE
PF3D7_0424800	Plasmodium exported protein (PHISTb), unknown function	3.68387	3.64131	3.42719	3.30638	-1.02914	FALSE
PF3D7_0302300	erythrocyte membrane protein 1 (PfEMP1), pseudogene	1.44447	0.685968	0.169516	0.00754792	-0.945552	FALSE
PF3D7_0533100	erythrocyte membrane protein 1 (PfEMP1), pseudogene	1.38447	0.725983	0.116218	-0.412722	-0.57083	FALSE
PF3D7_1240400	erythrocyte membrane protein 1, PfEMP1	1.18978	0.316817	0.461981	0.101127	-1.68722	FALSE
PF3D7_0712300	erythrocyte membrane protein 1, PfEMP1	1.87418	0.6821	0.680188	0.0571537	-1.56292	FALSE
PF3D7_0324800	rifin	2.08412	1.65494	1.20124	1.05165	-3.03274	FALSE
PF3D7_0114800	Plasmodium exported protein (hyp7), unknown function	1.95626	1.90304	1.49761	0.868415	-2.61575	FALSE
PF3D7_1300200	rifin	1.66362	1.85956	1.47209	0.692521	-3.43834	FALSE
PF3D7_0115600	rifin	1.92792	1.32202	1.04226	0.366798	-1.49177	FALSE
PF3D7_0413300	rifin	1.08763	1.8504	2.83222	3.56197	-1.65813	FALSE
PF3D7_0833300	erythrocyte membrane protein 1 (PfEMP1), exon 2, pseudogene	0.830003	1.40091	2.40896	0.950721	-0.386012	FALSE
PF3D7_1400100	erythrocyte membrane protein 1 (PfEMP1), pseudogene	0.19067	1.87427	1.93901	0.965663	0.179107	FALSE
PF3D7_0808900	rifin	0.539605	0.855222	2.1157	2.72776	-2.60813	FALSE
PF3D7_0114900	Plasmodium exported protein, unknown function, pseudogene	0.450161	1.23206	1.66169	1.92304	-1.77407	FALSE

## Sheet: Fig.S3B
Gene ID	Annotation	Coverage Difference Upstream	Coverage Difference CDS1/2	Coverage Difference CDS2/2	Coverage Difference Downstr	A7vsB11 log2(mAFC)	Gametocyte marker?
PF3D7_0632400	rifin	-1.9778	-1.14962	-1.09564	-0.262292	2.38663	FALSE
PF3D7_1040200	stevor	-1.63434	-1.05507	-0.709185	-0.0747731	6.23093	FALSE
PF3D7_0425900	rifin	-1.67903	-1.7905	-2.86363	-1.85697	3.25163	FALSE
PF3D7_1477900	acyl-CoA synthetase, pseudogene	-2.47949	-1.35077	-0.146266	-0.48017	0.608558	FALSE
PF3D7_0700800	Pfmc-2TM Maurer's cleft two transmembrane protein	-2.2913	-0.934866	-0.891091	-0.61646	4.2567	FALSE
PF3D7_0713200	exported protein family 1	-3.00473	-2.14996	-1.55372	-0.950416	1.84109	FALSE
PF3D7_0300900	stevor	-3.13412	-2.2726	-2.26713	-1.85663	4.49024	FALSE
PF3D7_0713300	erythrocyte membrane protein 1 (PfEMP1), pseudogene	-2.79594	-1.86802	-0.594153	-0.229392	3.8188	FALSE
PF3D7_1372600	rifin	-1.97341	-2.94067	-1.95275	-0.729556	3.79009	FALSE
PF3D7_1372500	stevor, pseudogene	-1.97341	-2.37595	-3.24949	-4.13258	5.83563	FALSE
PF3D7_0412700	erythrocyte membrane protein 1, PfEMP1	-1.11308	-2.83496	-2.86694	-3.55308	5.26481	FALSE
PF3D7_1302100	gamete antigen 27/25	-3.52803	-3.5777	-4.0393	-4.47055	3.25722	TRUE
PF3D7_0532600	Plasmodium exported protein, unknown function	-3.67237	-3.58004	-2.29317	-0.94329	3.66843	FALSE
PF3D7_1146700	kinesin-X4, putative	-3.41695	-3.59158	-3.0524	-1.98016	1.35525	FALSE
PF3D7_0800800	Plasmodium exported protein (hyp7), unknown function	-3.39148	-3.53067	-3.59195	-3.8867	4.09611	FALSE
PF3D7_0800900	Plasmodium exported protein (hyp7), unknown function, pseudogene	-3.8118	-3.63092	-2.97528	-3.28226	2.40919	FALSE
PF3D7_1253000	gametocyte erythrocyte cytosolic protein	-3.85247	-3.0839	-1.43616	-0.83366	3.28842	TRUE
PF3D7_1425600	zinc finger protein, putative	-3.2543	-3.79678	-3.41713	-2.79273	0.741389	FALSE
PF3D7_1475400	cysteine repeat modular protein 4	-2.9467	-3.59418	-3.31077	-0.679072	0.927206	FALSE
PF3D7_1475500	LCCL domain-containing protein	-3.10728	-3.23415	-2.87955	-1.88255	-0.280582	TRUE
PF3D7_0412400	erythrocyte membrane protein 1, PfEMP1	-3.13094	-3.18178	-3.29443	-1.50347	4.86606	FALSE
PF3D7_1477800	acyl-CoA binding protein	-3.18186	-2.96913	-2.47097	-2.47562	1.53734	TRUE
PF3D7_1480100	erythrocyte membrane protein 1 (PfEMP1), pseudogene	-2.94242	-2.7583	-2.46893	-1.0092	4.85135	FALSE
PF3D7_0632500	erythrocyte membrane protein 1, PfEMP1	-2.78774	-2.87628	-1.7298	-0.429892	4.90217	FALSE
PF3D7_1149400	Plasmodium exported protein, unknown function	-4.55329	-2.98461	-2.76304	-3.05009	1.59511	FALSE
PF3D7_0401700	Plasmodium exported protein, unknown function, pseudogene	-4.61653	-2.88253	-1.30415	-2.24383	2.52098	FALSE
PF3D7_1220700	conserved Plasmodium protein, unknown function	-4.47293	-3.33053	-0.976826	-0.851935	1.82912	FALSE
PF3D7_1477200	Plasmodium exported protein (hyp15), unknown function	-1.16133	-0.144487	0.155463	-0.960253	-0.131112	FALSE
PF3D7_0937600	erythrocyte membrane protein 1, PfEMP1	-1.34569	-0.0800073	0.0670641	-0.433996	0.998521	FALSE
PF3D7_0221100	Plasmodium exported protein, unknown function, pseudogene	-1.15854	-0.341815	-0.619112	-1.51788	-0.225716	FALSE
PF3D7_1253800	Plasmodium exported protein (PHISTa), unknown function	-0.948533	0.0071871	-0.987046	-0.607544	-0.239034	FALSE
PF3D7_1240300	erythrocyte membrane protein 1, PfEMP1	-0.966291	-0.0596606	0.255451	-0.342326	0.744116	FALSE
PF3D7_1100800	Pfmc-2TM Maurer's cleft two transmembrane protein	-1.00142	-0.122298	-0.101314	-0.0959377	4.09023	FALSE
PF3D7_1240900	erythrocyte membrane protein 1, PfEMP1	-0.843046	0.00899025	2.20859	3.85477	0.490189	FALSE
PF3D7_1240600	erythrocyte membrane protein 1, PfEMP1	-0.875487	-0.0655881	-0.0321833	-0.339168	0.810229	FALSE
PF3D7_0936700	lysophospholipase, putative	-0.989976	0.149949	-0.628182	-1.26259	0.374653	FALSE
PF3D7_0425800	erythrocyte membrane protein 1, PfEMP1	-0.822806	0.105248	-1.18273	-0.932649	2.62354	FALSE
PF3D7_0600200	erythrocyte membrane protein 1, PfEMP1	-1.69959	0.0980741	0.510511	-1.00297	1.42551	FALSE
PF3D7_1477000	Plasmodium exported protein (hyp17), unknown function, pseudogene	-1.6526	0.121755	0.238514	-0.855082	2.78987	FALSE
PF3D7_0713100	Pfmc-2TM Maurer's cleft two transmembrane protein	-1.65176	-0.096332	-0.223463	-0.950416	2.3312	FALSE
PF3D7_0700200	rifin	-1.17278	-0.855445	-0.504533	0.140785	1.24408	FALSE
PF3D7_1479900	stevor	-0.6309	0.285029	-0.0804017	0.198216	-0.210134	FALSE
PF3D7_0401500	stevor, pseudogene	-0.827497	0.392761	-0.133765	-0.471058	0.249306	FALSE
PF3D7_0400500	rifin	-0.387791	0.263344	0.0176633	0.103366	1.47724	FALSE
PF3D7_1149900	stevor	-0.360148	0.200291	0.0820532	-0.140567	1.7754	FALSE
PF3D7_0115400	stevor	-0.463532	0.0830865	-0.0154735	-0.311101	1.21188	FALSE
PF3D7_0115200	rifin	-0.389275	-0.21595	0.127519	-0.285929	-0.586755	FALSE
PF3D7_0533000	rifin, pseudogene	-0.638686	-0.31554	0.235589	-0.86698	0.755224	FALSE
PF3D7_1041100	rifin	-0.24074	-0.953103	-1.68308	-1.37264	0.376595	FALSE
PF3D7_1477700	Plasmodium exported protein (PHISTa), unknown function	-0.503802	-0.822054	-1.68792	-3.20314	0.689991	TRUE
PF3D7_0324800	rifin	0.0842471	-0.721483	-1.96147	-1.52499	1.40755	FALSE
PF3D7_1041200	rifin	-0.415501	-1.71653	-2.88848	-2.93261	2.77854	FALSE
PF3D7_0400300	rifin	1.43087	1.30579	0.547195	-0.179415	-2.46817	FALSE
PF3D7_0115600	rifin	1.13312	1.06988	0.741058	-0.207345	0.600844	FALSE
PF3D7_1301200	GBPH2 protein	0.294534	0.937107	0.965921	0.405835	-2.82112	FALSE
PF3D7_1400100	erythrocyte membrane protein 1 (PfEMP1), pseudogene	0.549483	3.03711	1.95415	0.523831	-0.258466	FALSE
PF3D7_1200600	erythrocyte membrane protein 1, PfEMP1	2.90492	3.19966	1.35254	0.0162219	-4.78164	FALSE
PF3D7_0812900	conserved Plasmodium protein, unknown function	2.81146	3.05387	1.47142	-1.02439	-0.536006	FALSE
PF3D7_0221700	Plasmodium exported protein, unknown function	2.56074	3.02196	2.42613	0.11171	-1.12556	FALSE
PF3D7_0221800	hypothetical protein	2.54548	2.58622	2.43775	1.00379	-3.92039	FALSE

## Sheet: Fig.S3C
Gene ID	Annotation	Coverage Difference Upstream	Coverage Difference CDS1/2	Coverage Difference CDS2/2	Coverage Difference Downstr	E5vsB11 log2(mAFC)	Gametocyte marker?
PF3D7_0936700	lysophospholipase, putative	-1.07755	-0.3489	-1.03832	-1.68481	0.402731	FALSE
PF3D7_0400500	rifin	-1.19135	-0.345831	-1.12323	-0.915056	1.90642	FALSE
PF3D7_1477200	Plasmodium exported protein (hyp15), unknown function	-1.30297	-0.181519	-0.109127	-1.1711	0.235464	FALSE
PF3D7_1100800	Pfmc-2TM Maurer's cleft two transmembrane protein	-1.24249	-0.222028	0.0910607	-0.374148	4.65891	FALSE
PF3D7_1372600	rifin	-0.883931	-0.448839	-0.016406	-0.694208	1.67022	FALSE
PF3D7_0533000	rifin, pseudogene	-0.964092	-0.460681	-0.724371	-1.88008	4.75117	FALSE
PF3D7_1373100	rifin	-1.04835	-0.477057	-0.163648	-0.207793	0.765864	FALSE
PF3D7_1240300	erythrocyte membrane protein 1, PfEMP1	-0.970182	-0.0738248	-0.57988	-1.72307	0.601943	FALSE
PF3D7_1253800	Plasmodium exported protein (PHISTa), unknown function	-1.15364	-0.0353443	-0.814699	-0.289402	0.642608	FALSE
PF3D7_0401500	stevor, pseudogene	-1.04241	0.130091	-0.203777	-0.94742	0.428511	FALSE
PF3D7_0425800	erythrocyte membrane protein 1, PfEMP1	-1.02409	0.0904998	-1.24513	-1.41015	2.69177	FALSE
PF3D7_0901600	stevor	-0.789569	0.113546	-0.11226	-0.0555106	-0.401716	FALSE
PF3D7_1240900	erythrocyte membrane protein 1, PfEMP1	-0.726072	0.0877763	-0.108172	0.0866036	0.60706	FALSE
PF3D7_1240600	erythrocyte membrane protein 1, PfEMP1	-0.81068	0.00642808	-0.139634	-0.343822	0.960522	FALSE
PF3D7_1477300	Plasmodium exported protein (PHIST), unknown function	-0.747089	0.0056466	0.0383546	-0.157985	2.62441	TRUE
PF3D7_0631900	stevor	-0.862057	0.0609319	-0.00143654	-0.194375	0.844136	FALSE
PF3D7_0937600	erythrocyte membrane protein 1, PfEMP1	-1.53179	0.0313853	-0.958782	-2.23138	1.04285	FALSE
PF3D7_0600200	erythrocyte membrane protein 1, PfEMP1	-1.69603	0.0792486	0.46497	-1.19433	1.82865	FALSE
PF3D7_0221000	Plasmodium exported protein, unknown function	-1.65334	-0.0936948	-0.279482	-1.172	1.3015	FALSE
PF3D7_1477000	Plasmodium exported protein (hyp17), unknown function, pseudogene	-1.69643	-0.0716785	0.169565	-1.10951	2.80504	FALSE
PF3D7_1479900	stevor	-0.726692	0.203147	0.0604567	-0.0921491	0.0858993	FALSE
PF3D7_0115400	stevor	-0.641953	0.156298	-0.0653544	-0.511	2.48271	FALSE
PF3D7_1149900	stevor	-0.53343	0.17548	0.000564528	-0.106152	2.43378	FALSE
PF3D7_1300400	rifin	-0.484726	0.410508	-0.200685	-0.478005	2.05826	FALSE
PF3D7_0115200	rifin	-0.514068	-0.15544	0.158548	-0.284945	-0.464144	FALSE
PF3D7_1222600	AP2 domain transcription factor AP2-G	-0.620057	-0.165567	-0.671205	-2.53363	2.46526	TRUE
PF3D7_0901500	rifin	-0.415917	-0.340704	-0.08069	-0.835564	0.687565	FALSE
PF3D7_0732000	stevor	-0.331499	-0.062811	0.138466	-0.671063	0.256978	FALSE
PF3D7_0300900	stevor	-0.392712	-0.122084	0.11097	-0.32372	1.55999	FALSE
PF3D7_1240400	erythrocyte membrane protein 1, PfEMP1	-2.1177	-0.247457	-0.872794	-0.588154	2.76855	FALSE
PF3D7_0713100	Pfmc-2TM Maurer's cleft two transmembrane protein	-2.0557	-0.423181	-0.207093	-1.45145	3.68314	FALSE
PF3D7_0712300	erythrocyte membrane protein 1, PfEMP1	-2.48208	-0.768007	-0.205151	-0.375108	2.24101	FALSE
PF3D7_0221100	Plasmodium exported protein, unknown function, pseudogene	-1.74378	-0.722541	-1.17487	-1.55635	-0.152824	FALSE
PF3D7_0302300	erythrocyte membrane protein 1 (PfEMP1), pseudogene	-1.71223	-0.744184	-0.152377	-0.282317	3.29183	FALSE
PF3D7_0533100	erythrocyte membrane protein 1 (PfEMP1), pseudogene	-1.73218	-0.567508	0.0280605	0.338436	0.533907	FALSE
PF3D7_0617700	rifin	-0.909238	-0.888485	-1.96184	-3.6337	1.9061	FALSE
PF3D7_0808900	rifin	-0.758261	-1.06733	-2.14604	-2.98445	3.99658	FALSE
PF3D7_1477700	Plasmodium exported protein (PHISTa), unknown function	-0.975965	-1.13882	-2.10016	-3.36705	1.0541	TRUE
PF3D7_0114500	Plasmodium exported protein (hyp10), unknown function	-1.10103	-1.04329	0.05874	-0.635293	2.57205	FALSE
PF3D7_0114900	Plasmodium exported protein, unknown function, pseudogene	-0.793983	-1.3656	-1.68175	-2.73028	1.61899	FALSE
PF3D7_0200200	rifin	-0.360992	-0.919665	-2.20285	-2.38991	-1.50731	FALSE
PF3D7_0833400	rifin	0.159458	-2.01458	-2.67054	-1.72076	4.45542	FALSE
PF3D7_0425900	rifin	-1.96344	-1.75478	-2.82671	-1.89938	3.18324	FALSE
PF3D7_1300200	rifin	-1.66027	-1.71656	-1.25767	-0.878938	3.54973	FALSE
PF3D7_0413300	rifin	-1.32925	-1.7736	-2.98467	-4.51915	2.14671	FALSE
PF3D7_0324800	rifin	-1.99988	-2.37642	-3.16271	-2.57664	3.97426	FALSE
PF3D7_0221600	Plasmodium exported protein, unknown function, pseudogene	-2.28675	-1.49697	-1.43861	-0.762105	0.324458	FALSE
PF3D7_1301200	GBPH2 protein	-2.16571	-1.25145	-0.0458366	0.02417	0.555989	FALSE
PF3D7_0114800	Plasmodium exported protein (hyp7), unknown function	-2.90253	-2.2593	-1.49296	-1.28358	3.8333	FALSE
PF3D7_0617600	stevor	-2.69385	-1.94657	-1.09353	-1.31938	4.67622	FALSE
PF3D7_0713300	erythrocyte membrane protein 1 (PfEMP1), pseudogene	-3.05307	-1.82529	-0.542331	-0.648962	3.31979	FALSE
PF3D7_0713200	exported protein family 1	-3.34783	-2.20198	-1.75616	-1.45145	1.87447	FALSE
PF3D7_0632500	erythrocyte membrane protein 1, PfEMP1	-3.1302	-2.20172	-1.22504	-0.462227	4.25188	FALSE
PF3D7_1478000	Plasmodium exported protein (PHISTa), unknown function	-3.13328	-2.57028	-1.86132	-2.23278	3.75757	TRUE
PF3D7_1480100	erythrocyte membrane protein 1 (PfEMP1), pseudogene	-3.15245	-2.62162	-2.26109	-0.717711	4.22864	FALSE
PF3D7_0412400	erythrocyte membrane protein 1, PfEMP1	-3.11178	-2.87399	-2.93409	-1.49893	4.51344	FALSE
PF3D7_0809100	erythrocyte membrane protein 1, PfEMP1	-2.61265	-2.76036	-0.36352	-0.278714	4.44243	FALSE
PF3D7_1253000	gametocyte erythrocyte cytosolic protein	-3.98096	-3.06992	-1.12301	-0.77062	3.37639	TRUE
PF3D7_0413400	erythrocyte membrane protein 1 (PfEMP1), exon 1, pseudogene	-4.04298	-3.02484	-0.806357	-1.38172	4.23288	FALSE
PF3D7_1220700	conserved Plasmodium protein, unknown function	-4.21624	-3.10999	-0.969764	-0.70202	1.68406	FALSE
PF3D7_0532600	Plasmodium exported protein, unknown function	-4.30043	-3.42292	-2.40118	-1.00525	3.6402	FALSE
PF3D7_1149400	Plasmodium exported protein, unknown function	-4.75747	-3.15016	-2.85095	-3.00963	1.63902	FALSE
PF3D7_0401700	Plasmodium exported protein, unknown function, pseudogene	-4.53532	-2.7947	-1.26552	-2.38456	2.48923	FALSE
PF3D7_0424800	Plasmodium exported protein (PHISTb), unknown function	-5.58553	-3.39782	-3.33162	-4.24641	1.3834	FALSE
PF3D7_1475500	LCCL domain-containing protein	-3.26237	-3.16616	-2.70851	-2.14156	0.28922	TRUE
PF3D7_1302100	gamete antigen 27/25	-3.34387	-3.30561	-3.63697	-4.40265	4.61304	TRUE
PF3D7_1477800	acyl-CoA binding protein	-3.49593	-3.12453	-2.84053	-3.52505	1.70133	TRUE
PF3D7_1477900	acyl-CoA synthetase, pseudogene	-3.68713	-3.03504	-2.24398	-2.83285	1.08939	FALSE
PF3D7_1146700	kinesin-X4, putative	-3.75046	-3.15583	-2.77171	-1.62002	1.22404	FALSE
PF3D7_1425600	zinc finger protein, putative	-3.03313	-3.49253	-3.20974	-2.2293	0.909653	FALSE
PF3D7_1475400	cysteine repeat modular protein 4	-3.10469	-3.67858	-3.39477	-1.17098	1.1872	FALSE
PF3D7_0800900	Plasmodium exported protein (hyp7), unknown function, pseudogene	-3.94178	-3.79993	-3.39534	-3.319	2.38879	FALSE
PF3D7_0800800	Plasmodium exported protein (hyp7), unknown function	-4.22753	-4.13492	-3.78805	-3.94156	4.18085	FALSE
PF3D7_0400300	rifin	1.22423	1.07794	0.60902	-0.350191	-2.57369	FALSE
PF3D7_1200500	rifin	2.24978	1.7571	2.1911	0.343421	-1.3562	FALSE
PF3D7_1300600	rifin	0.579067	0.730495	0.208051	0.0812537	-0.275827	FALSE
PF3D7_1100300	rifin	0.13692	0.274486	0.186735	-0.503205	3.26078	FALSE
PF3D7_1200600	erythrocyte membrane protein 1, PfEMP1	2.8859	3.19376	3.41212	1.04625	-5.27697	FALSE
PF3D7_0601700	Plasmodium exported protein (PHISTa), unknown function, pseudogene	2.22616	3.29826	3.2524	2.26056	-0.445175	FALSE
PF3D7_0209000	6-cysteine protein P230	3.41354	3.84136	3.97493	1.61945	-0.330871	TRUE

## Sheet: Fig.S3D
Gene ID	Annotation	A7vsE5 log2(mAFC)	Coverage A7	Coverage E5	Coverage Difference (A7vsE5)	Gametocyte marker?
PF3D7_0813300	NPL domain-containing protein, putative	-4.82388	0	0	0	FALSE
PF3D7_0533000	rifin, pseudogene	-3.99595	2.29807	2.05235	0.245721	FALSE
PF3D7_0833400	rifin	-3.84053	1.62821	0.833756	0.794451	FALSE
PF3D7_0221800	hypothetical protein	-3.84007	2.70563	0.196572	2.50906	FALSE
PF3D7_0413400	erythrocyte membrane protein 1 (PfEMP1), exon 1, pseudogene	-3.66755	3.27767	0	3.27767	FALSE
PF3D7_0617600	stevor	-3.44589	2.08562	0	2.08562	FALSE
PF3D7_1300200	rifin	-3.43834	2.01001	0.313407	1.69661	FALSE
PF3D7_0809100	erythrocyte membrane protein 1, PfEMP1	-3.35059	2.68911	0.352581	2.33653	FALSE
PF3D7_1301200	GBPH2 protein	-3.23683	2.28172	0	2.28172	FALSE
PF3D7_0324800	rifin	-3.03274	2.08657	0.231464	1.85511	FALSE
PF3D7_1478000	Plasmodium exported protein (PHISTa), unknown function	-2.74237	1.64304	0	1.64304	TRUE
PF3D7_0114800	Plasmodium exported protein (hyp7), unknown function	-2.61575	2.01128	0.122501	1.88878	FALSE
PF3D7_0808900	rifin	-2.60813	2.45226	1.8537	0.598566	FALSE
PF3D7_1372600	rifin	2.11987	0	1.50231	-1.50231	FALSE
PF3D7_0413100	erythrocyte membrane protein 1, PfEMP1	2.77669	2.57298	2.56152	0.011462	FALSE
PF3D7_1040200	stevor	2.93917	1.2477	2.22361	-0.97591	FALSE
PF3D7_0832000	stevor	2.96671	0.0513681	2.36704	-2.31567	FALSE
PF3D7_0300900	stevor	3.13831	0	2.05571	-2.05571	FALSE
PF3D7_1372500	stevor, pseudogene	3.84459	0.147743	1.89672	-1.74897	FALSE
PF3D7_0412700	erythrocyte membrane protein 1, PfEMP1	4.17915	0.735924	2.35423	-1.6183	FALSE

[truncated: 4 more sheets: Fig.S3E, Fig.S3F, Fig.S5, Fig. S6]
