# Supplementary material for: Patterns of Heterochromatin Transitions Linked to Changes in the Expression of Plasmodium falciparum Clonally Variant Genes
Source: Microbiol Spectr. 2022 Dec 14;11(1):e03049-22. doi: 10.1128/spectrum.03049-22 (PMC9927496; doi:10.1128/spectrum.03049-22)
Supplement: Supplemental file 4 — Data Set S3. Download spectrum.03049-22-s0004.xlsx, XLSX file, 0.1 MB [file spectrum.03049-22-s0004.xlsx]

## Sheet: Description
SNPs and small indels (SNPs_indels) tab: Variants (mutations) were called relative to the 3D7 genome in PlasmoDB v52. The following filters where applied: – Reference allelle frequency ≤0.5 – Total read count in variant site ≥20 All variants that passed the filters in at least one of the subclones are listed. Variants that fall within the CDS of a gene were annotated to this gene; otherwise, they…

## Sheet: SNPs_indels
Chromosome	Position	Ref	Alt	Reference allele frequency 10G	Reads depth 10G	Reference allele frequency 1.2B	Reads depth 1.2B	Reference allele frequency A7	Reads depthA7	Reference allele frequency B11	Reads depth B11	Reference allele frequency E5	Reads depth E5	Gene ID	Symbol	Annotation	Gene type	Consequence	IMPACT	Protein position	Amino acid change	Distance
Pf3D7_01_v3	108579	A	ATATT	0.07	75	0.1	73	0	24	0.05	58	0.06	32	PF3D7_0102400	NA	lysophospholipase, putative, pseudogene	pseudogenic_transcript	upstream_gene_variant	MODIFIER	NA	NA	231
Pf3D7_01_v3	108579	A	ATATT	0.07	75	0.1	73	0	24	0.05	58	0.06	32	PF3D7_0102500	EBA181	erythrocyte binding antigen-181	protein_coding	downstream_gene_variant	MODIFIER	NA	NA	425
Pf3D7_01_v3	171106	A	AATTTTATTTT	1	93	1	98	0	21	1	99	1	74	PF3D7_0103800	ARP1	actin-related protein ARP1, putative	protein_coding	intron_variant	MODIFIER	NA	NA	NA
Pf3D7_01_v3	187953	AAT	A	0.04	26	0.06	16	0.17	6	0.14	7	0.1	10	PF3D7_0104300	UBP1	ubiquitin carboxyl-terminal hydrolase 1, putative	protein_coding	upstream_gene_variant	MODIFIER	NA	NA	465
Pf3D7_01_v3	190317	CATAATA	C	0	112	0.01	122	0	56	0	125	0	81	PF3D7_0104300	UBP1	ubiquitin carboxyl-terminal hydrolase 1, putative	protein_coding	inframe_deletion	MODERATE	17-19	HNN/H	NA
Pf3D7_01_v3	239995	T	TATTATCATAATAATA	0	89	0	88	1	64	1	146	1	85	PF3D7_0105700	NA	asparagine-rich antigen Pfa35-2	protein_coding	inframe_insertion	MODERATE	444	Y/YYHNNN	NA
Pf3D7_01_v3	270239	T	TATATA	0	70	0	41	0	27	0.06	16	0	33	PF3D7_0106300	ATP6	calcium-transporting ATPase	protein_coding	upstream_gene_variant	MODIFIER	NA	NA	5
Pf3D7_01_v3	286838	AATATATATATAT	A	0.16	19	0.12	16	0.08	12	0.18	22	0	6	PF3D7_0106800	RAB5c	ras-related protein Rab-5C	protein_coding	5_prime_UTR_variant	MODIFIER	NA	NA	NA
Pf3D7_01_v3	287205	T	TTATATA	0.02	43	0	56	0.05	19	0.09	32	0	31	PF3D7_0106800	RAB5c	ras-related protein Rab-5C	protein_coding	intron_variant	MODIFIER	NA	NA	NA
Pf3D7_01_v3	288303	AATATATATATAT	A	0.02	84	0	88	0.04	28	0.05	83	0.05	43	PF3D7_0106800	RAB5c	ras-related protein Rab-5C	protein_coding	intron_variant	MODIFIER	NA	NA	NA
Pf3D7_01_v3	288488	A	AT	0.2	15	0.23	13	0.25	8	0.38	24	0	8	PF3D7_0106800	RAB5c	ras-related protein Rab-5C	protein_coding	intron_variant	MODIFIER	NA	NA	NA
Pf3D7_01_v3	289306	GATATATATAT	G	0	36	0.02	56	0	19	0	34	0.04	26	PF3D7_0106900	IspD	2-C-methyl-D-erythritol 4-phosphate cytidylyltransferase, putative	protein_coding	upstream_gene_variant	MODIFIER	NA	NA	533
Pf3D7_01_v3	289306	GATATATATAT	G	0	36	0.02	56	0	19	0	34	0.04	26	PF3D7_0106800	RAB5c	ras-related protein Rab-5C	protein_coding	downstream_gene_variant	MODIFIER	NA	NA	244
Pf3D7_01_v3	289466	A	AATAT	0	33	0	27	0	7	0.36	11	0	19	PF3D7_0106900	IspD	2-C-methyl-D-erythritol 4-phosphate cytidylyltransferase, putative	protein_coding	upstream_gene_variant	MODIFIER	NA	NA	382
Pf3D7_01_v3	289466	A	AATAT	0	33	0	27	0	7	0.36	11	0	19	PF3D7_0106800	RAB5c	ras-related protein Rab-5C	protein_coding	downstream_gene_variant	MODIFIER	NA	NA	403
Pf3D7_01_v3	293469	G	GTATATATATATA	0.08	26	0	14	0	11	0	12	0	4	PF3D7_0107000	CEN1	centrin-1	protein_coding	5_prime_UTR_variant	MODIFIER	NA	NA	NA
Pf3D7_01_v3	293766	GTAAATAATAAATAA	G	0	66	0	57	0	30	0	73	0	36	PF3D7_0107000	CEN1	centrin-1	protein_coding	splice_donor_variant&intron_variant	HIGH	NA	NA	NA
Pf3D7_01_v3	293829	AATATAT	A	0.06	35	0.03	32	0	14	0.09	33	0.06	17	PF3D7_0107000	CEN1	centrin-1	protein_coding	intron_variant	MODIFIER	NA	NA	NA
Pf3D7_01_v3	294071	C	CATATAT	0.2	66	0.14	66	0.08	37	0.2	65	0.13	45	PF3D7_0107000	CEN1	centrin-1	protein_coding	intron_variant	MODIFIER	NA	NA	NA
Pf3D7_01_v3	294390	CATATATAT	C	0.07	74	0.03	67	0.04	54	0.05	73	0.03	33	PF3D7_0107000	CEN1	centrin-1	protein_coding	intron_variant	MODIFIER	NA	NA	NA
Pf3D7_01_v3	314507	T	TATATAC	0	11	0	25	0	6	0	21	0	6	PF3D7_0107600	eIK2	eukaryotic translation initiation factor 2-alpha kinase 2, putative	protein_coding	5_prime_UTR_variant	MODIFIER	NA	NA	NA
Pf3D7_01_v3	314519	C	T	0	9	0	24	0	3	0	18	0	6	PF3D7_0107600	eIK2	eukaryotic translation initiation factor 2-alpha kinase 2, putative	protein_coding	5_prime_UTR_variant	MODIFIER	NA	NA	NA
Pf3D7_01_v3	317994	ATAATAATAATAATATCATGTT	A	0	25	0	21	0.11	18	0.1	31	0.04	23	PF3D7_0107600	eIK2	eukaryotic translation initiation factor 2-alpha kinase 2, putative	protein_coding	inframe_deletion	MODERATE	1126-1133	NNNNNIMF/N	NA
Pf3D7_01_v3	319523	AATATAT	A	0	37	0.1	31	0	2	0.07	28	0	3	PF3D7_0107600	eIK2	eukaryotic translation initiation factor 2-alpha kinase 2, putative	protein_coding	3_prime_UTR_variant	MODIFIER	NA	NA	NA
Pf3D7_01_v3	320629	CAATAAT	C	0.01	114	0	114	0	85	0	150	0	102	PF3D7_0107700	NA	dolichyl-diphosphooligosaccharide--protein glycosyltransferase subunit OST3/OST6, putative	protein_coding	inframe_deletion	MODERATE	155-156	NN/-	NA
Pf3D7_01_v3	333937	A	AATAT	0.07	43	0.16	37	0.05	19	0	43	0.12	17	PF3D7_0108300	ARP	conserved Plasmodium protein, unknown function	protein_coding	upstream_gene_variant	MODIFIER	NA	NA	436
Pf3D7_01_v3	333937	A	AATAT	0.07	43	0.16	37	0.05	19	0	43	0.12	17	PF3D7_0108100	NA	conserved protein, unknown function	protein_coding	downstream_gene_variant	MODIFIER	NA	NA	1103
Pf3D7_01_v3	440423	CAT	C	0.57	35	0.7	30	0.23	13	0.48	29	0.17	18	PF3D7_0111500	NA	UMP-CMP kinase, putative	protein_coding	intron_variant	MODIFIER	NA	NA	NA
Pf3D7_01_v3	444241	CAT	C	0.27	22	0.48	21	0.25	8	0.38	26	0.25	8	PF3D7_0111700	NA	conserved protein, unknown function	protein_coding	5_prime_UTR_variant	MODIFIER	NA	NA	NA
Pf3D7_01_v3	479254	CAAAAAAAAAAAAAAAA	C	0.07	15	0.05	22	0	16	0.12	34	0	20	PF3D7_0112700	NA	28S ribosomal RNA	rRNA	non_coding_transcript_exon_variant	MODIFIER	NA	NA	NA
Pf3D7_01_v3	479277	TTAA	T	0	14	0	21	0	16	0	30	0	20	PF3D7_0112700	NA	28S ribosomal RNA	rRNA	non_coding_transcript_exon_variant	MODIFIER	NA	NA	NA
Pf3D7_01_v3	479284	TAGAA	T	NA	0	0.45	20	0.33	15	0.23	30	0.35	20	PF3D7_0112700	NA	28S ribosomal RNA	rRNA	non_coding_transcript_exon_variant	MODIFIER	NA	NA	NA
Pf3D7_01_v3	479290	GAAA	G	0	14	0	20	0	15	0	30	0	20	PF3D7_0112700	NA	28S ribosomal RNA	rRNA	non_coding_transcript_exon_variant	MODIFIER	NA	NA	NA
Pf3D7_01_v3	479293	A	ACT	0	7	0	11	0	10	0	23	0	13	PF3D7_0112700	NA	28S ribosomal RNA	rRNA	non_coding_transcript_exon_variant	MODIFIER	NA	NA	NA
Pf3D7_01_v3	479296	A	G	0	14	0	20	0	15	0	30	0	20	PF3D7_0112700	NA	28S ribosomal RNA	rRNA	non_coding_transcript_exon_variant	MODIFIER	NA	NA	NA
Pf3D7_01_v3	479304	ATCCT	A	0	14	0	19	0.12	17	0	30	0	19	PF3D7_0112700	NA	28S ribosomal RNA	rRNA	non_coding_transcript_exon_variant	MODIFIER	NA	NA	NA
Pf3D7_01_v3	479310	T	TCA	0	14	0	19	0.12	17	0	30	0.05	20	PF3D7_0112700	NA	28S ribosomal RNA	rRNA	non_coding_transcript_exon_variant	MODIFIER	NA	NA	NA
Pf3D7_01_v3	479313	A	T	0	14	0	19	0.12	17	0	30	0.05	20	PF3D7_0112700	NA	28S ribosomal RNA	rRNA	non_coding_transcript_exon_variant	MODIFIER	NA	NA	NA
Pf3D7_01_v3	479315	T	A	0	21	0	30	0.14	22	0	31	0.04	25	PF3D7_0112700	NA	28S ribosomal RNA	rRNA	non_coding_transcript_exon_variant	MODIFIER	NA	NA	NA
Pf3D7_01_v3	479320	T	A	0	21	0	30	0.14	22	0	31	0.04	25	PF3D7_0112700	NA	28S ribosomal RNA	rRNA	non_coding_transcript_exon_variant	MODIFIER	NA	NA	NA
Pf3D7_01_v3	479325	TTTTTTTTTTTTTTTTTTA	T	0.33	30	0.14	35	0.36	28	0.19	37	0.17	29	PF3D7_0112700	NA	28S ribosomal RNA	rRNA	non_coding_transcript_exon_variant	MODIFIER	NA	NA	NA
Pf3D7_01_v3	479366	A	G	0.69	52	0.47	49	0.63	41	0.51	53	0.52	33	PF3D7_0112700	NA	28S ribosomal RNA	rRNA	non_coding_transcript_exon_variant	MODIFIER	NA	NA	NA
Pf3D7_01_v3	514421	A	AAGGTCCTACAACATC	0	46	0	55	1	57	1	77	1	68	PF3D7_0113600	SURF1.2	surface-associated interspersed protein 1.2 (SURFIN 1.2), pseudogene	pseudogenic_transcript	inframe_insertion	MODERATE	779	K/KGPTTS	NA
Pf3D7_01_v3	603742	T	C	0.79	28	0.82	28	0.33	9	0.5	32	0.6	15	PF3D7_0115600	RIF	rifin	protein_coding	upstream_gene_variant	MODIFIER	NA	NA	420
Pf3D7_01_v3	603742	T	C	0.79	28	0.82	28	0.33	9	0.5	32	0.6	15	PF3D7_0115500	NA	erythrocyte membrane protein 1 (PfEMP1), pseudogene	pseudogenic_transcript	downstream_gene_variant	MODIFIER	NA	NA	1750
Pf3D7_01_v3	603755	C	T	0.7	20	0.78	23	0.14	7	0.48	29	0.54	13	PF3D7_0115600	RIF	rifin	protein_coding	upstream_gene_variant	MODIFIER	NA	NA	407
Pf3D7_01_v3	603755	C	T	0.7	20	0.78	23	0.14	7	0.48	29	0.54	13	PF3D7_0115500	NA	erythrocyte membrane protein 1 (PfEMP1), pseudogene	pseudogenic_transcript	downstream_gene_variant	MODIFIER	NA	NA	1763
Pf3D7_02_v3	8641	T	A	0.07	15	0.19	27	0.7	57	0.68	100	0.65	40	NA	NA	NA	NA	intergenic_variant	MODIFIER	NA	NA	NA
Pf3D7_02_v3	8708	C	G	0.1	10	0.05	21	0.82	66	0.69	117	0.72	57	NA	NA	NA	NA	intergenic_variant	MODIFIER	NA	NA	NA
Pf3D7_02_v3	8709	C	G	0.1	10	0.05	21	0.82	66	0.69	117	0.72	57	NA	NA	NA	NA	intergenic_variant	MODIFIER	NA	NA	NA
Pf3D7_02_v3	8713	TA	T	0.25	12	0.25	24	0.88	72	0.73	121	0.82	62	NA	NA	NA	NA	intergenic_variant	MODIFIER	NA	NA	NA
Pf3D7_02_v3	8716	TC	T	0.25	12	0.18	22	0.87	69	0.72	115	0.78	58	NA	NA	NA	NA	intergenic_variant	MODIFIER	NA	NA	NA
Pf3D7_02_v3	8718	G	A	0.08	12	0.04	24	0.79	71	0.69	117	0.71	62	NA	NA	NA	NA	intergenic_variant	MODIFIER	NA	NA	NA
Pf3D7_02_v3	8723	G	T	0.08	12	0.04	24	0.79	70	0.68	112	0.71	62	NA	NA	NA	NA	intergenic_variant	MODIFIER	NA	NA	NA
Pf3D7_02_v3	8724	G	GTT	0.08	12	0.04	24	0.79	70	0.69	112	0.7	61	NA	NA	NA	NA	intergenic_variant	MODIFIER	NA	NA	NA
Pf3D7_02_v3	8728	TACACAG	T	0.08	12	0.04	24	0.81	72	0.7	117	0.73	66	NA	NA	NA	NA	intergenic_variant	MODIFIER	NA	NA	NA
Pf3D7_02_v3	8737	G	GGT	0.08	12	0.04	23	0.79	68	0.69	109	0.69	62	NA	NA	NA	NA	intergenic_variant	MODIFIER	NA	NA	NA
Pf3D7_02_v3	8739	CGA	C	0.08	12	0.04	23	0.79	67	0.69	109	0.7	61	NA	NA	NA	NA	intergenic_variant	MODIFIER	NA	NA	NA
Pf3D7_02_v3	8743	C	CCCCGAAGGGG	0.09	11	0.05	22	0.79	67	0.69	107	0.72	60	NA	NA	NA	NA	intergenic_variant	MODIFIER	NA	NA	NA
Pf3D7_02_v3	8745	C	G	0.09	11	0.05	22	0.79	67	0.69	108	0.73	62	NA	NA	NA	NA	intergenic_variant	MODIFIER	NA	NA	NA
Pf3D7_02_v3	37481	CAA	C	0.53	34	0.47	43	0.41	17	0.48	46	0.43	28	PF3D7_0200300	NA	erythrocyte membrane protein 1 (PfEMP1), exon 2	protein_coding	upstream_gene_variant	MODIFIER	NA	NA	233
Pf3D7_02_v3	37481	CAA	C	0.53	34	0.47	43	0.41	17	0.48	46	0.43	28	PF3D7_0200400	NA	stevor	protein_coding	downstream_gene_variant	MODIFIER	NA	NA	804
Pf3D7_02_v3	37550	C	T	0.69	134	0.54	179	0.58	85	0.5	176	0.43	97	PF3D7_0200300	NA	erythrocyte membrane protein 1 (PfEMP1), exon 2	protein_coding	upstream_gene_variant	MODIFIER	NA	NA	301
Pf3D7_02_v3	37550	C	T	0.69	134	0.54	179	0.58	85	0.5	176	0.43	97	PF3D7_0200400	NA	stevor	protein_coding	downstream_gene_variant	MODIFIER	NA	NA	737
Pf3D7_02_v3	108768	AT	A	0.61	44	0.78	18	0.75	8	0.76	51	0.23	26	PF3D7_0202100	LSAP2	liver stage associated protein 2	protein_coding	3_prime_UTR_variant	MODIFIER	NA	NA	NA
Pf3D7_02_v3	306206	AGAACTT	A	1	102	1	118	0.04	47	1	126	0	56	PF3D7_0207600	SERA5	serine repeat antigen 5	protein_coding	inframe_deletion	MODERATE	223-225	SSS/S	NA
Pf3D7_02_v3	385683	C	CAT	0.3	56	0.41	37	0.82	28	0.74	65	0.82	40	PF3D7_0209200	MTR3	exosome complex component MTR3, putative	protein_coding	intron_variant	MODIFIER	NA	NA	NA
Pf3D7_02_v3	522545	G	A	0.6	10	0.64	14	1	2	0.29	21	0.5	4	PF3D7_0212600	SPATR	secreted protein with altered thrombospondin repeat domain	protein_coding	5_prime_UTR_variant	MODIFIER	NA	NA	NA
Pf3D7_02_v3	674686	T	TTTTA	0	48	0.02	53	0.04	26	0	55	0	32	PF3D7_0216300	NA	conserved Plasmodium protein, unknown function	protein_coding	3_prime_UTR_variant	MODIFIER	NA	NA	NA
Pf3D7_02_v3	676139	G	GATA	0.05	103	0.06	71	0	36	0.06	88	0.08	63	PF3D7_0216400	VPS45	vacuolar protein sorting-associated protein 45	protein_coding	inframe_insertion	MODERATE	237	D/DN	NA
Pf3D7_02_v3	754332	C	CAT	0.93	43	0.31	36	0.92	24	0.81	37	0.85	33	PF3D7_0218500	SNRPD2	small nuclear ribonucleoprotein Sm D2, putative	protein_coding	3_prime_UTR_variant	MODIFIER	NA	NA	NA
Pf3D7_03_v3	31129	C	T	0	15	0	21	0.95	56	0	18	0.95	132	NA	NA	NA	NA	intergenic_variant	MODIFIER	NA	NA	NA
Pf3D7_03_v3	38512	G	C	0	21	0	11	0.93	107	0.07	15	0.9	122	PF3D7_0300100	VAR	erythrocyte membrane protein 1, PfEMP1	protein_coding	synonymous_variant	LOW	516	V	NA
Pf3D7_03_v3	38519	A	ACGT	0	21	0	11	0.93	106	0.07	15	0.9	124	PF3D7_0300100	VAR	erythrocyte membrane protein 1, PfEMP1	protein_coding	stop_gained&protein_altering_variant	HIGH	519	K/T*	NA
Pf3D7_03_v3	38520	A	C	0	21	0	11	0.93	105	0.07	15	0.9	125	PF3D7_0300100	VAR	erythrocyte membrane protein 1, PfEMP1	protein_coding	missense_variant	MODERATE	519	K/T	NA
Pf3D7_03_v3	38524	AGG	A	0	21	0	11	0.94	111	0.07	15	0.91	130	PF3D7_0300100	VAR	erythrocyte membrane protein 1, PfEMP1	protein_coding	frameshift_variant	HIGH	521	G/X	NA
Pf3D7_03_v3	38528	CA	C	0	21	0	11	0.94	110	0.07	15	0.9	124	PF3D7_0300100	VAR	erythrocyte membrane protein 1, PfEMP1	protein_coding	frameshift_variant	HIGH	522	Q/X	NA
Pf3D7_03_v3	38824	A	ATACGTGAG	0	13	0	16	0.87	78	0	26	0.91	102	PF3D7_0300100	VAR	erythrocyte membrane protein 1, PfEMP1	protein_coding	frameshift_variant	HIGH	620-621	-/YVX	NA
Pf3D7_03_v3	38829	A	AAAGT	0	15	0	14	0.87	79	0	21	0.91	98	PF3D7_0300100	VAR	erythrocyte membrane protein 1, PfEMP1	protein_coding	frameshift_variant	HIGH	622	K/KSX	NA
Pf3D7_03_v3	38839	T	C	0	13	0	14	0.84	77	0	21	0.89	99	PF3D7_0300100	VAR	erythrocyte membrane protein 1, PfEMP1	protein_coding	synonymous_variant	LOW	625	C	NA
Pf3D7_03_v3	38849	C	A	0	12	0	12	0.87	85	0	21	0.89	102	PF3D7_0300100	VAR	erythrocyte membrane protein 1, PfEMP1	protein_coding	missense_variant	MODERATE	629	Q/K	NA
Pf3D7_03_v3	100628	CAT	C	0.21	19	0.42	19	0.11	9	0.18	22	0	11	PF3D7_0301700	NA	Plasmodium exported protein, unknown function	protein_coding	upstream_gene_variant	MODIFIER	NA	NA	1514
Pf3D7_03_v3	100628	CAT	C	0.21	19	0.42	19	0.11	9	0.18	22	0	11	PF3D7_0301900	NA	conserved protein, unknown function	protein_coding	downstream_gene_variant	MODIFIER	NA	NA	4803
Pf3D7_03_v3	109916	A	AAT	0.79	38	0.38	29	0.96	23	0.91	35	0.83	24	PF3D7_0302000	PRP46	pre-mRNA-splicing factor PRP46, putative	protein_coding	5_prime_UTR_variant	MODIFIER	NA	NA	NA
Pf3D7_03_v3	151467	A	AAT	0.38	61	0.16	61	0.15	33	0.39	54	0.22	54	PF3D7_0302800	NA	RNA-binding protein, putative	protein_coding	upstream_gene_variant	MODIFIER	NA	NA	1119
Pf3D7_03_v3	151467	A	AAT	0.38	61	0.16	61	0.15	33	0.39	54	0.22	54	PF3D7_0302900	NA	exportin-1, putative	protein_coding	downstream_gene_variant	MODIFIER	NA	NA	467
Pf3D7_03_v3	211353	C	CAT	0.25	16	0.31	16	NA	0	0.14	22	0.24	17	PF3D7_0304300	NA	conserved Plasmodium protein, unknown function	protein_coding	upstream_gene_variant	MODIFIER	NA	NA	616
Pf3D7_03_v3	248706	A	AAT	0.56	41	0.33	43	0.22	27	0.38	47	0.1	21	PF3D7_0305100	NA	conserved Plasmodium protein, unknown function	protein_coding	upstream_gene_variant	MODIFIER	NA	NA	436
Pf3D7_03_v3	249397	CATAT	C	0.16	31	0.37	30	0.33	15	0.3	30	0.26	19	PF3D7_0305200	NA	GRIP domain-containing protein, putative	protein_coding	upstream_gene_variant	MODIFIER	NA	NA	762
Pf3D7_03_v3	250784	A	ATTATATT	0	22	0	14	0	6	0	15	0	16	PF3D7_0305200	NA	GRIP domain-containing protein, putative	protein_coding	5_prime_UTR_variant	MODIFIER	NA	NA	NA
Pf3D7_03_v3	293784	AATATATATATATAT	A	1	13	1	15	1	7	1	20	0	25	PF3D7_0306200	AHA1	activator of Hsp90 ATPase	protein_coding	intron_variant	MODIFIER	NA	NA	NA
Pf3D7_03_v3	296122	AAT	A	0.33	24	0.9	20	1	7	0.86	22	1	16	PF3D7_0306300	GRX1	glutaredoxin 1	protein_coding	5_prime_UTR_variant	MODIFIER	NA	NA	NA
Pf3D7_03_v3	352725	T	A	0	30	0	16	0	9	0	9	0	2	PF3D7_0308000	NA	DNA polymerase delta small subunit, putative	protein_coding	upstream_gene_variant	MODIFIER	NA	NA	333
Pf3D7_03_v3	424783	A	T	0.56	18	0.5	16	0.25	8	0.37	27	0.4	15	PF3D7_0310200	NA	phd finger protein, putative	protein_coding	upstream_gene_variant	MODIFIER	NA	NA	1368
Pf3D7_03_v3	424783	A	T	0.56	18	0.5	16	0.25	8	0.37	27	0.4	15	PF3D7_0310100	CDPK3	calcium-dependent protein kinase 3	protein_coding	downstream_gene_variant	MODIFIER	NA	NA	103
Pf3D7_03_v3	470727	A	G	0	143	0	133	1	83	1	174	1	77	PF3D7_0311100	NA	pre-mRNA splicing factor, putative	protein_coding	3_prime_UTR_variant	MODIFIER	NA	NA	NA
Pf3D7_03_v3	486435	CAT	C	0.09	76	0.25	61	0.07	55	0.23	75	0.09	54	PF3D7_0311300	NA	phosphatidylinositol 3- and 4-kinase, putative	protein_coding	upstream_gene_variant	MODIFIER	NA	NA	606
Pf3D7_03_v3	499114	TTA	T	0.04	23	0.2	20	0.1	10	0.25	12	0	11	PF3D7_0311600	OST1	dolichyl-diphosphooligosaccharide--protein glycosyltransferase subunit OST1, putative	protein_coding	upstream_gene_variant	MODIFIER	NA	NA	1
Pf3D7_03_v3	499114	TTA	T	0.04	23	0.2	20	0.1	10	0.25	12	0	11	PF3D7_0311400	PKRP	kinase-related protein PKRP, putative	protein_coding	downstream_gene_variant	MODIFIER	NA	NA	2605
Pf3D7_03_v3	527747	CAT	C	0.14	29	0.19	32	0.1	10	0.29	7	0	7	PF3D7_0312400	GSK3	glycogen synthase kinase 3	protein_coding	5_prime_UTR_variant	MODIFIER	NA	NA	NA
Pf3D7_03_v3	532854	T	TTATATATA	0	37	0	45	0	25	0	48	0	33	PF3D7_0312800	NA	60S ribosomal protein L26, putative	protein_coding	upstream_gene_variant	MODIFIER	NA	NA	751
Pf3D7_03_v3	532854	T	TTATATATA	0	37	0	45	0	25	0	48	0	33	PF3D7_0312600	NA	tRNA Valine	tRNA	downstream_gene_variant	MODIFIER	NA	NA	1565
Pf3D7_03_v3	614336	C	A	0	18	0.04	27	0	19	0	6	0.1	10	PF3D7_0315100	eIF4E	eukaryotic translation initiation factor 4E	protein_coding	upstream_gene_variant	MODIFIER	NA	NA	177
Pf3D7_03_v3	614336	C	A	0	18	0.04	27	0	19	0	6	0.1	10	PF3D7_0315000	NA	zinc finger protein, putative	protein_coding	downstream_gene_variant	MODIFIER	NA	NA	2229
Pf3D7_03_v3	630529	AATAT	A	0.05	62	0.1	62	0.03	35	0.06	69	0	35	PF3D7_0315400	NA	conserved Plasmodium protein, unknown function	protein_coding	3_prime_UTR_variant	MODIFIER	NA	NA	NA
Pf3D7_03_v3	687658	C	CAT	0.9	42	0.82	51	0.88	26	0.19	48	0.95	42	PF3D7_0317100	B9	6-cysteine protein	protein_coding	intron_variant	MODIFIER	NA	NA	NA
Pf3D7_03_v3	697432	G	GTA	0.13	76	0.11	65	0.06	17	0.05	43	0.05	37	PF3D7_0317200	CRK4	cdc2-related protein kinase 4	protein_coding	upstream_gene_variant	MODIFIER	NA	NA	645
Pf3D7_03_v3	697432	G	GTA	0.13	76	0.11	65	0.06	17	0.05	43	0.05	37	PF3D7_0317300	NA	conserved Plasmodium protein, unknown function	protein_coding	downstream_gene_variant	MODIFIER	NA	NA	1356
Pf3D7_03_v3	702864	G	A	1	208	0	143	1	104	1	186	1	131	PF3D7_0317300	NA	conserved Plasmodium protein, unknown function	protein_coding	missense_variant	MODERATE	2289	P/S	NA
Pf3D7_03_v3	711223	AAT	A	0.2	50	0.05	61	0	27	0.15	62	0.1	29	PF3D7_0317300	NA	conserved Plasmodium protein, unknown function	protein_coding	upstream_gene_variant	MODIFIER	NA	NA	794
Pf3D7_03_v3	711223	AAT	A	0.2	50	0.05	61	0	27	0.15	62	0.1	29	PF3D7_0317400	NA	DNA replication complex GINS protein, putative	protein_coding	downstream_gene_variant	MODIFIER	NA	NA	773
Pf3D7_03_v3	723186	T	TTATA	0.07	28	0.07	27	0	18	0.04	26	0	16	PF3D7_0317500	EG5	kinesin-5	protein_coding	upstream_gene_variant	MODIFIER	NA	NA	546
Pf3D7_03_v3	761241	A	AAT	0.39	18	0.21	24	0	10	0.24	17	0	12	PF3D7_0318300	NA	conserved Plasmodium protein, unknown function	protein_coding	upstream_gene_variant	MODIFIER	NA	NA	564
Pf3D7_03_v3	761241	A	AAT	0.39	18	0.21	24	0	10	0.24	17	0	12	PF3D7_0318400	NA	coiled-coil domain-containing protein CCDC148/CCDC112, putative	protein_coding	downstream_gene_variant	MODIFIER	NA	NA	451
Pf3D7_03_v3	788823	TA	T	0.81	32	0.38	21	0.69	13	0.81	27	0.67	9	PF3D7_0318700	NA	conserved Plasmodium protein, unknown function	protein_coding	3_prime_UTR_variant	MODIFIER	NA	NA	NA
Pf3D7_03_v3	794615	AT	A	0.82	11	0.38	24	0.4	5	0.76	21	0.83	6	PF3D7_0319000	ATPase7	P-type ATPase, putative	protein_coding	5_prime_UTR_variant	MODIFIER	NA	NA	NA
Pf3D7_03_v3	803084	A	AAT	0.8	75	0.71	42	0.24	29	0.85	54	0.94	53	PF3D7_0319100	RBX1	E3 ubiquitin-protein ligase RBX1, putative	protein_coding	5_prime_UTR_variant	MODIFIER	NA	NA	NA
Pf3D7_03_v3	834861	A	AAT	0.95	112	0.07	84	0.98	53	0.98	87	0.97	75	PF3D7_0319900	NA	conserved protein, unknown function	protein_coding	5_prime_UTR_variant	MODIFIER	NA	NA	NA
Pf3D7_03_v3	911136	C	CTA	0.27	41	0.24	41	0.11	18	0.16	38	0.14	22	PF3D7_0321700	NA	conserved Plasmodium protein, unknown function	protein_coding	upstream_gene_variant	MODIFIER	NA	NA	458
Pf3D7_03_v3	976063	AAT	A	0.17	23	0.33	18	0.29	7	0.18	17	0.14	7	PF3D7_0323100	NA	conserved Plasmodium protein, unknown function	protein_coding	3_prime_UTR_variant	MODIFIER	NA	NA	NA
Pf3D7_03_v3	996702	AATATAT	A	0.1	21	0.07	27	0.33	18	0.05	20	0.18	17	PF3D7_0323800	NA	conserved Plasmodium protein, unknown function	protein_coding	5_prime_UTR_variant	MODIFIER	NA	NA	NA
Pf3D7_04_v3	95846	AAT	A	0.18	38	0.24	45	0.07	28	0.09	57	0.06	17	PF3D7_0401600	RIF	rifin	protein_coding	upstream_gene_variant	MODIFIER	NA	NA	1726
Pf3D7_04_v3	119135	GAT	G	0.17	29	0.04	23	0	9	0.29	14	0.43	7	PF3D7_0402000	NA	Plasmodium exported protein (PHISTa), unknown function	protein_coding	upstream_gene_variant	MODIFIER	NA	NA	2183
Pf3D7_04_v3	119135	GAT	G	0.17	29	0.04	23	0	9	0.29	14	0.43	7	PF3D7_0402100	NA	Plasmodium exported protein (PHISTb), unknown function	protein_coding	downstream_gene_variant	MODIFIER	NA	NA	3931
Pf3D7_04_v3	149825	A	ATATTTATT	1	90	1	93	1	53	1	97	0	54	PF3D7_0402400	GEXP18	Plasmodium exported protein, unknown function	protein_coding	upstream_gene_variant	MODIFIER	NA	NA	637
Pf3D7_04_v3	149825	A	ATATTTATT	1	90	1	93	1	53	1	97	0	54	PF3D7_0402300	RH1	reticulocyte binding protein homologue 1	protein_coding	downstream_gene_variant	MODIFIER	NA	NA	2648
Pf3D7_04_v3	204564	CAT	C	0.13	23	0.47	15	0.11	9	0.21	14	0	10	PF3D7_0403600	NA	conserved Plasmodium protein, unknown function	protein_coding	upstream_gene_variant	MODIFIER	NA	NA	2390
Pf3D7_04_v3	204564	CAT	C	0.13	23	0.47	15	0.11	9	0.21	14	0	10	PF3D7_0403700	CLF1	pre-mRNA-splicing factor CLF1, putative	protein_coding	downstream_gene_variant	MODIFIER	NA	NA	965
Pf3D7_04_v3	244983	AAT	A	0.37	19	0.42	26	0	5	0.22	9	0	7	PF3D7_0404600	NA	conserved Plasmodium membrane protein, unknown function	protein_coding	upstream_gene_variant	MODIFIER	NA	NA	1
Pf3D7_04_v3	249735	GATATGAATACACATATGATCACAC	G	0.02	63	0	90	0	49	0	89	0	79	PF3D7_0404600	NA	conserved Plasmodium membrane protein, unknown function	protein_coding	inframe_deletion	MODERATE	669-677	DMNTHMITH/D	NA
Pf3D7_04_v3	250092	CATAATA	C	0	129	0.01	153	0	73	0	132	0	92	PF3D7_0404600	NA	conserved Plasmodium membrane protein, unknown function	protein_coding	inframe_deletion	MODERATE	788-790	HNN/H	NA
Pf3D7_04_v3	250394	AACCACC	A	0.14	43	0.2	40	0.11	27	0	37	0	24	PF3D7_0404600	NA	conserved Plasmodium membrane protein, unknown function	protein_coding	inframe_deletion	MODERATE	889-890	TT/-	NA
Pf3D7_04_v3	303188	TTATATATATA	T	0.05	77	0.02	65	0.04	47	0.06	77	0.03	36	PF3D7_0405600	NA	TMEM33 domain-containing protein, putative	protein_coding	5_prime_UTR_variant	MODIFIER	NA	NA	NA
Pf3D7_04_v3	309053	A	ATATTAT	0.13	30	0.99	67	1	38	1	80	1	62	PF3D7_0405700	NA	lysine decarboxylase, putative	protein_coding	inframe_insertion	MODERATE	1314	I/NNI	NA
Pf3D7_04_v3	313649	AATATATATATAT	A	0.01	92	0.01	90	0	56	0.05	82	0.02	62	PF3D7_0405700	NA	lysine decarboxylase, putative	protein_coding	upstream_gene_variant	MODIFIER	NA	NA	94
Pf3D7_04_v3	313649	AATATATATATAT	A	0.01	92	0.01	90	0	56	0.05	82	0.02	62	PF3D7_0405900	ASP	apical sushi protein	protein_coding	downstream_gene_variant	MODIFIER	NA	NA	2313
Pf3D7_04_v3	313855	AATATATATATATATATATAT	A	0.04	53	0	64	0	31	0	41	0	18	PF3D7_0405700	NA	lysine decarboxylase, putative	protein_coding	upstream_gene_variant	MODIFIER	NA	NA	300
Pf3D7_04_v3	313855	AATATATATATATATATATAT	A	0.04	53	0	64	0	31	0	41	0	18	PF3D7_0405900	ASP	apical sushi protein	protein_coding	downstream_gene_variant	MODIFIER	NA	NA	2099
Pf3D7_04_v3	330980	AATAAATAAATATATATATATATATAT	A	0.17	77	0.17	77	0.19	31	0.05	93	0.06	54	PF3D7_0406400	cGLO2	cytosolic glyoxalase II	protein_coding	upstream_gene_variant	MODIFIER	NA	NA	518
Pf3D7_04_v3	330980	AATAAATAAATATATATATATATATAT	A	0.17	77	0.17	77	0.19	31	0.05	93	0.06	54	PF3D7_0406200	Pfs16	parasitophorous vacuole membrane protein S16	protein_coding	downstream_gene_variant	MODIFIER	NA	NA	342
Pf3D7_04_v3	332408	AAT	A	0.28	25	0.37	30	0.07	15	0.22	23	0.48	21	PF3D7_0406400	cGLO2	cytosolic glyoxalase II	protein_coding	intron_variant	MODIFIER	NA	NA	NA
Pf3D7_04_v3	338977	A	ATTTTTATTTTATCCC	0.07	15	0	16	0	8	0	20	0	17	PF3D7_0406500	NA	NYN domain-containing protein, putative	protein_coding	inframe_insertion	MODERATE	1693	M/RDKIKM	NA
Pf3D7_04_v3	344766	CATATAAAT	C	0	21	0	9	0	12	0	7	0	10	PF3D7_0406500	NA	NYN domain-containing protein, putative	protein_coding	5_prime_UTR_variant	MODIFIER	NA	NA	NA
Pf3D7_04_v3	351078	G	GAAATAAAATGAAATA	0	10	0	12	0	9	0	29	0	13	PF3D7_0406700	NA	KLRAQ domain-containing protein, putative	protein_coding	intron_variant	MODIFIER	NA	NA	NA
Pf3D7_04_v3	355717	A	ACATTTTTTT	0	25	0	11	0	7	0	25	0	10	PF3D7_0406900	NA	conserved Plasmodium protein, unknown function	protein_coding	inframe_insertion	MODERATE	1179	V/EKNV	NA
Pf3D7_04_v3	367452	T	TTATATATATA	0	53	0	56	0	33	0	59	0	49	PF3D7_0407200	PTH2	peptidyl-tRNA hydrolase 2, putative	protein_coding	upstream_gene_variant	MODIFIER	NA	NA	2408
Pf3D7_04_v3	367452	T	TTATATATATA	0	53	0	56	0	33	0	59	0	49	PF3D7_0407400	NA	conserved Plasmodium protein, unknown function	protein_coding	downstream_gene_variant	MODIFIER	NA	NA	74
Pf3D7_04_v3	369999	TTATA	T	0.23	71	0.16	73	0.12	50	0.14	74	0.24	59	PF3D7_0407500	NA	mitochondrial carrier protein, putative	protein_coding	intron_variant	MODIFIER	NA	NA	NA
Pf3D7_04_v3	375115	AATGTAAATGATGAAAATGATGAAAATGATGAAAATGATGAAAATGATGAAAATGATGAAAATGATGAAAATG	A	0.02	47	0	39	0	33	0	57	0	24	PF3D7_0407600	NA	conserved Plasmodium protein, unknown function	protein_coding	inframe_deletion	MODERATE	693-717	NVNDENDENDENDENDENDENDEND/N	NA
Pf3D7_04_v3	412185	T	TTA	0.84	51	0.23	44	0.87	31	0.82	73	0.89	53	PF3D7_0408500	FEN1	flap endonuclease 1	protein_coding	upstream_gene_variant	MODIFIER	NA	NA	1083
Pf3D7_04_v3	731906	AATATATAT	A	0.12	42	0.04	26	1	7	0.91	23	1	8	PF3D7_0416700	NA	CDGSH iron-sulfur domain-containing protein, putative	protein_coding	upstream_gene_variant	MODIFIER	NA	NA	3016
Pf3D7_04_v3	731906	AATATATAT	A	0.12	42	0.04	26	1	7	0.91	23	1	8	PF3D7_0416900	NA	conserved Plasmodium protein, unknown function	protein_coding	downstream_gene_variant	MODIFIER	NA	NA	138
Pf3D7_04_v3	739929	A	AAT	0.13	68	0.29	79	0.1	30	0.2	82	0.1	70	PF3D7_0416900	NA	conserved Plasmodium protein, unknown function	protein_coding	5_prime_UTR_variant	MODIFIER	NA	NA	NA
Pf3D7_04_v3	777869	C	CAT	0.21	29	0.74	23	0.86	7	0.83	42	0.81	26	PF3D7_0417500	NA	memo-like protein	protein_coding	intron_variant	MODIFIER	NA	NA	NA
Pf3D7_04_v3	831649	C	A	1	131	0	104	1	56	0.99	142	1	76	PF3D7_0418500	BET3	trafficking protein particle complex subunit 3, putative	protein_coding	missense_variant	MODERATE	102	V/L	NA
Pf3D7_04_v3	877564	AAT	A	0.41	56	0.39	44	0.27	15	0.63	41	0.24	21	PF3D7_0419900	NA	phosphatidylinositol 4-kinase, putative	protein_coding	5_prime_UTR_variant	MODIFIER	NA	NA	NA
Pf3D7_04_v3	893381	C	CATATATATATATAT	0.62	16	0.59	17	0.85	13	0.45	22	0.73	15	PF3D7_0419900	NA	phosphatidylinositol 4-kinase, putative	protein_coding	intron_variant	MODIFIER	NA	NA	NA
Pf3D7_04_v3	894147	CAT	C	0.39	64	0.98	55	0.88	25	0.93	58	0.97	29	PF3D7_0419900	NA	phosphatidylinositol 4-kinase, putative	protein_coding	3_prime_UTR_variant	MODIFIER	NA	NA	NA
Pf3D7_04_v3	894147	CAT	C	0.39	64	0.98	55	0.88	25	0.93	58	0.97	29	PF3D7_0420000	NA	zinc finger protein, putative	protein_coding	3_prime_UTR_variant	MODIFIER	NA	NA	NA
Pf3D7_04_v3	914052	AAT	A	0.04	75	0.03	62	0.04	23	0.09	65	0.02	45	PF3D7_0420300	ApiAP2	AP2 domain transcription factor, putative	protein_coding	upstream_gene_variant	MODIFIER	NA	NA	1841
Pf3D7_04_v3	914052	AAT	A	0.04	75	0.03	62	0.04	23	0.09	65	0.02	45	PF3D7_0420200	ACPS	holo-[acyl-carrier-protein] synthase, putative	protein_coding	downstream_gene_variant	MODIFIER	NA	NA	1934
Pf3D7_04_v3	977527	T	A	0.83	83	0.77	91	0.85	47	0.47	34	0.77	64	PF3D7_0421300	VAR	erythrocyte membrane protein 1, PfEMP1	protein_coding	upstream_gene_variant	MODIFIER	NA	NA	936
Pf3D7_04_v3	977527	T	A	0.83	83	0.77	91	0.85	47	0.47	34	0.77	64	PF3D7_0421500	RIF	rifin, pseudogene	pseudogenic_transcript	downstream_gene_variant	MODIFIER	NA	NA	4296
Pf3D7_04_v3	1131088	A	AAT	0.47	74	0.24	70	0.96	51	0.89	92	0.95	64	PF3D7_0425000	NA	Plasmodium exported protein, unknown function, pseudogene	pseudogenic_transcript	upstream_gene_variant	MODIFIER	NA	NA	195
Pf3D7_04_v3	1131088	A	AAT	0.47	74	0.24	70	0.96	51	0.89	92	0.95	64	PF3D7_0424900	NA	Plasmodium exported protein (PHISTa), unknown function	protein_coding	downstream_gene_variant	MODIFIER	NA	NA	1735
Pf3D7_04_v3	1152518	A	G	0.56	32	0.58	19	0.67	12	0.48	31	0.36	14	PF3D7_0425700	RIF	rifin	protein_coding	synonymous_variant	LOW	321	L	NA
Pf3D7_04_v3	1181607	A	AC	0	22	0	7	0.8	69	0.85	117	0.91	78	PF3D7_0426000	VAR	erythrocyte membrane protein 1, PfEMP1	protein_coding	upstream_gene_variant	MODIFIER	NA	NA	1381
Pf3D7_04_v3	1181608	A	ATATACAT	0.45	22	0	7	0.86	69	0.85	115	0.91	78	PF3D7_0426000	VAR	erythrocyte membrane protein 1, PfEMP1	protein_coding	upstream_gene_variant	MODIFIER	NA	NA	1382
Pf3D7_04_v3	1181656	C	T	0.44	27	0.56	9	0.87	52	0.83	87	0.77	57	PF3D7_0426000	VAR	erythrocyte membrane protein 1, PfEMP1	protein_coding	upstream_gene_variant	MODIFIER	NA	NA	1430
Pf3D7_05_v3	72040	C	CTA	0.3	40	0.22	27	0.3	10	0.15	55	0.19	21	PF3D7_0501400	FIRA	interspersed repeat antigen	protein_coding	upstream_gene_variant	MODIFIER	NA	NA	1122
Pf3D7_05_v3	72040	C	CTA	0.3	40	0.22	27	0.3	10	0.15	55	0.19	21	PF3D7_0501300	SBP1	skeleton-binding protein 1	protein_coding	downstream_gene_variant	MODIFIER	NA	NA	1096
Pf3D7_05_v3	247487	CATAT	C	0.03	35	0.07	43	0.93	29	0.96	25	0.96	28	PF3D7_0505700	NA	conserved Plasmodium membrane protein, unknown function	protein_coding	3_prime_UTR_variant	MODIFIER	NA	NA	NA
Pf3D7_05_v3	287190	T	A	1	13	1	16	1	5	0.21	28	1	8	PF3D7_0506800	TCF25	transcription factor 25, putative	protein_coding	intron_variant	MODIFIER	NA	NA	NA
Pf3D7_05_v3	363221	A	T	0.46	24	0.4	10	0.31	13	0.15	13	0.55	11	PF3D7_0508800	SSB	single-stranded DNA-binding protein	protein_coding	3_prime_UTR_variant	MODIFIER	NA	NA	NA
Pf3D7_05_v3	411102	G	GATA	0.97	39	1	36	1	20	0.33	21	0.94	32	PF3D7_0509800	PI4KB	phosphatidylinositol 4-kinase beta	protein_coding	inframe_insertion	MODERATE	279	D/DN	NA
Pf3D7_05_v3	420315	TA	T	0.41	22	0.77	26	0.59	17	0.58	36	0.75	12	PF3D7_0510000	NA	conserved Plasmodium protein, unknown function	protein_coding	splice_region_variant&intron_variant	LOW	NA	NA	NA
Pf3D7_05_v3	645314	C	CAT	0.72	29	0.25	28	0.9	20	0.94	32	0.81	27	PF3D7_0515500	GEP1	gametogenesis essential protein 1, putative	protein_coding	upstream_gene_variant	MODIFIER	NA	NA	629
Pf3D7_05_v3	645314	C	CAT	0.72	29	0.25	28	0.9	20	0.94	32	0.81	27	PF3D7_0515400	NA	conserved protein, unknown function	protein_coding	downstream_gene_variant	MODIFIER	NA	NA	4795
Pf3D7_05_v3	714844	A	AAT	0.33	27	0.31	16	1	16	0.67	15	1	9	PF3D7_0516900	RPL2	60S ribosomal protein L2	protein_coding	upstream_gene_variant	MODIFIER	NA	NA	537
Pf3D7_05_v3	714844	A	AAT	0.33	27	0.31	16	1	16	0.67	15	1	9	PF3D7_0517000	NA	60S ribosomal protein L12, putative	protein_coding	downstream_gene_variant	MODIFIER	NA	NA	369
Pf3D7_05_v3	1134876	C	T	0.25	12	0.3	20	0	2	0.24	17	0.42	12	PF3D7_0527200	USP14	ubiquitin carboxyl-terminal hydrolase 14	protein_coding	5_prime_UTR_variant	MODIFIER	NA	NA	NA
Pf3D7_05_v3	1170564	C	CAT	0.83	48	0.13	30	0.82	22	0.76	58	0.9	21	PF3D7_0528400	DHHC7	palmitoyltransferase DHHC7	protein_coding	5_prime_UTR_variant	MODIFIER	NA	NA	NA
Pf3D7_05_v3	1180142	T	A	0.47	15	0.55	33	0.09	11	0.46	24	0.3	10	PF3D7_0528700	CYP23	peptidyl-prolyl cis-trans isomerase	protein_coding	upstream_gene_variant	MODIFIER	NA	NA	162
Pf3D7_05_v3	1180142	T	A	0.47	15	0.55	33	0.09	11	0.46	24	0.3	10	PF3D7_0528800	NA	nucleolar preribosomal GTPase, putative	protein_coding	downstream_gene_variant	MODIFIER	NA	NA	20
Pf3D7_05_v3	1336609	G	C	1	140	1	162	1	92	0.99	151	0	127	PF3D7_0533100	VAR1CSA	erythrocyte membrane protein 1 (PfEMP1), pseudogene	pseudogenic_transcript	missense_variant	MODERATE	1047	S/T	NA
Pf3D7_06_v3	448481	AATAAT	A	1	58	1	55	0	17	1	19	0	33	PF3D7_0610600	CDPK2	calcium-dependent protein kinase 2	protein_coding	upstream_gene_variant	MODIFIER	NA	NA	518
Pf3D7_06_v3	448481	AATAAT	A	1	58	1	55	0	17	1	19	0	33	PF3D7_0610400	H3	histone H3	protein_coding	downstream_gene_variant	MODIFIER	NA	NA	2898
Pf3D7_06_v3	655502	A	AAT	0.93	46	0.23	31	0.94	16	0.8	51	0.97	31	PF3D7_0615600	NA	zinc finger protein, putative	protein_coding	intron_variant	MODIFIER	NA	NA	NA
Pf3D7_06_v3	732098	G	T	0.72	60	0.62	61	0.72	36	0.48	27	0.51	51	PF3D7_0617400	VAR	erythrocyte membrane protein 1, PfEMP1	protein_coding	upstream_gene_variant	MODIFIER	NA	NA	599
Pf3D7_06_v3	732106	A	G	0.71	52	0.64	56	0.74	34	0.46	26	0.51	47	PF3D7_0617400	VAR	erythrocyte membrane protein 1, PfEMP1	protein_coding	upstream_gene_variant	MODIFIER	NA	NA	607
Pf3D7_06_v3	732142	TGC	T	0.79	28	0.72	32	0.78	23	0.71	17	0.43	21	PF3D7_0617400	VAR	erythrocyte membrane protein 1, PfEMP1	protein_coding	upstream_gene_variant	MODIFIER	NA	NA	644
Pf3D7_06_v3	755878	C	T	0.6	15	0.45	22	0.62	8	0.53	15	0	4	PF3D7_0617900	H3.3	histone H3 variant	protein_coding	3_prime_UTR_variant	MODIFIER	NA	NA	NA
Pf3D7_06_v3	760816	A	G	1	161	1	172	1	100	1	196	0.01	104	PF3D7_0618000	NA	conserved Plasmodium membrane protein, unknown function	protein_coding	synonymous_variant	LOW	736	R	NA
Pf3D7_06_v3	803402	C	T	0.6	15	0.58	24	0.6	10	0.4	25	0.5	4	PF3D7_0619300	NA	conserved Plasmodium protein, unknown function	protein_coding	missense_variant	MODERATE	3610	R/K	NA
Pf3D7_06_v3	873610	C	CT	0.48	21	0.67	18	NA	0	0.5	4	0.27	11	PF3D7_0621300	PUF3	mRNA-binding protein PUF3	protein_coding	5_prime_UTR_variant	MODIFIER	NA	NA	NA
Pf3D7_06_v3	1367220	C	T	0.5	18	0.43	21	0.5	8	0.12	16	0.62	8	PF3D7_0632600	RIF	rifin, pseudogene	pseudogenic_transcript	upstream_gene_variant	MODIFIER	NA	NA	692
Pf3D7_07_v3	87260	TTA	T	0.14	37	0.08	25	0.12	34	0.18	34	0	18	PF3D7_0702100	NA	Plasmodium exported protein (PHISTb), unknown function, pseudogene	pseudogenic_transcript	upstream_gene_variant	MODIFIER	NA	NA	1423
Pf3D7_07_v3	87260	TTA	T	0.14	37	0.08	25	0.12	34	0.18	34	0	18	PF3D7_0702000	NA	Plasmodium exported protein (hyp12), unknown function	protein_coding	downstream_gene_variant	MODIFIER	NA	NA	825
Pf3D7_07_v3	108737	A	AT	0.33	6	0.5	20	0.14	7	0.35	17	0.45	11	PF3D7_0702600	NA	chitinase, fragment	protein_coding	upstream_gene_variant	MODIFIER	NA	NA	1177
Pf3D7_07_v3	108737	A	AT	0.33	6	0.5	20	0.14	7	0.35	17	0.45	11	PF3D7_0702700	NA	tRNA Alanine	tRNA	downstream_gene_variant	MODIFIER	NA	NA	2735
Pf3D7_07_v3	136886	T	TAAC	0.06	62	0.11	66	0	32	0.14	49	0.09	44	PF3D7_0703500	NA	erythrocyte membrane-associated antigen	protein_coding	inframe_insertion	MODERATE	427-428	-/N	NA
Pf3D7_07_v3	148566	AATATATAT	A	0	28	0	24	0	14	0	19	0	17	PF3D7_0703700	NA	conserved protein, unknown function	protein_coding	upstream_gene_variant	MODIFIER	NA	NA	330
Pf3D7_07_v3	148566	AATATATAT	A	0	28	0	24	0	14	0	19	0	17	PF3D7_0703600	NA	conserved protein, unknown function	protein_coding	downstream_gene_variant	MODIFIER	NA	NA	2002
Pf3D7_07_v3	182916	C	CAAAACAAAA	1	129	1	110	0	26	0.99	119	1	78	PF3D7_0704100	BTP2	basal complex transmembrane protein 2	protein_coding	inframe_insertion	MODERATE	961	Q/QNKK	NA
Pf3D7_07_v3	190947	GTA	G	0.27	26	0.05	20	0.14	14	0.15	27	0.18	17	PF3D7_0704100	BTP2	basal complex transmembrane protein 2	protein_coding	3_prime_UTR_variant	MODIFIER	NA	NA	NA
Pf3D7_07_v3	308429	C	T	0.35	20	0.38	16	0.17	6	0.32	19	0	8	PF3D7_0706400	RPL37	60S ribosomal protein L37	protein_coding	upstream_gene_variant	MODIFIER	NA	NA	2
Pf3D7_07_v3	308429	C	T	0.35	20	0.38	16	0.17	6	0.32	19	0	8	PF3D7_0706500	NA	conserved Plasmodium protein, unknown function	protein_coding	downstream_gene_variant	MODIFIER	NA	NA	1296
Pf3D7_07_v3	373971	C	CAT	0.87	62	0.91	56	0.95	38	0.59	37	0.04	26	PF3D7_0708100	RPB10	DNA-directed RNA polymerases I, II, and III subunit RPABC5, putative	protein_coding	upstream_gene_variant	MODIFIER	NA	NA	402
Pf3D7_07_v3	373971	C	CAT	0.87	62	0.91	56	0.95	38	0.59	37	0.04	26	PF3D7_0708200	NA	conserved Plasmodium protein, unknown function	protein_coding	downstream_gene_variant	MODIFIER	NA	NA	271
Pf3D7_07_v3	536387	A	AAAAAAAAAGAAAGAAAT	0.31	13	0.47	19	0	4	0.44	25	0.24	17	PF3D7_0712000	VAR	erythrocyte membrane protein 1, PfEMP1	protein_coding	upstream_gene_variant	MODIFIER	NA	NA	1256
Pf3D7_07_v3	536387	A	AAAAAAAAAGAAAGAAAT	0.31	13	0.47	19	0	4	0.44	25	0.24	17	PF3D7_0712200	RIF	rifin, pseudogene	pseudogenic_transcript	downstream_gene_variant	MODIFIER	NA	NA	3955
Pf3D7_07_v3	536408	A	C	0.38	13	0.52	21	0.33	6	NA	0	0.41	22	PF3D7_0712000	VAR	erythrocyte membrane protein 1, PfEMP1	protein_coding	upstream_gene_variant	MODIFIER	NA	NA	1277
Pf3D7_07_v3	536408	A	C	0.38	13	0.52	21	0.33	6	NA	0	0.41	22	PF3D7_0712200	RIF	rifin, pseudogene	pseudogenic_transcript	downstream_gene_variant	MODIFIER	NA	NA	3935
Pf3D7_07_v3	536432	A	G	0.48	21	0.67	21	0.62	13	0.54	35	0.55	22	PF3D7_0712000	VAR	erythrocyte membrane protein 1, PfEMP1	protein_coding	upstream_gene_variant	MODIFIER	NA	NA	1301
Pf3D7_07_v3	536432	A	G	0.48	21	0.67	21	0.62	13	0.54	35	0.55	22	PF3D7_0712200	RIF	rifin, pseudogene	pseudogenic_transcript	downstream_gene_variant	MODIFIER	NA	NA	3911
Pf3D7_07_v3	536435	A	G	0.48	23	0.67	24	0.64	14	0.56	36	0.59	22	PF3D7_0712000	VAR	erythrocyte membrane protein 1, PfEMP1	protein_coding	upstream_gene_variant	MODIFIER	NA	NA	1304
Pf3D7_07_v3	536435	A	G	0.48	23	0.67	24	0.64	14	0.56	36	0.59	22	PF3D7_0712200	RIF	rifin, pseudogene	pseudogenic_transcript	downstream_gene_variant	MODIFIER	NA	NA	3908
Pf3D7_07_v3	642325	C	T	0.14	14	0.33	18	0.29	7	0.46	24	0.29	7	PF3D7_0714000	H2B.Z	histone H2B variant	protein_coding	3_prime_UTR_variant	MODIFIER	NA	NA	NA
Pf3D7_07_v3	839236	C	CATAT	0	54	0.04	51	0.04	27	0.03	73	0.07	28	PF3D7_0719100	NA	ATP synthase F0 subunit a-like protein, putative	protein_coding	intron_variant	MODIFIER	NA	NA	NA
Pf3D7_07_v3	1081878	G	C	1	152	1	141	0	56	1	132	1	82	PF3D7_0725600	NA	18S ribosomal RNA	rRNA	upstream_gene_variant	MODIFIER	NA	NA	1883
Pf3D7_07_v3	1081878	G	C	1	152	1	141	0	56	1	132	1	82	PF3D7_0725400	NA	conserved Plasmodium protein, unknown function	protein_coding	downstream_gene_variant	MODIFIER	NA	NA	1755
Pf3D7_07_v3	1156369	TATAA	T	0.99	97	0.95	98	1	41	1	64	0	57	PF3D7_0727200	NFS1	cysteine desulfurase IscS, putative	protein_coding	3_prime_UTR_variant	MODIFIER	NA	NA	NA
Pf3D7_07_v3	1195223	C	A	1	162	0	146	1	66	1	179	1	99	PF3D7_0728100	NA	anaphase-promoting complex subunit 1, putative	protein_coding	missense_variant	MODERATE	5027	D/Y	NA
Pf3D7_07_v3	1247038	C	CT	0.56	18	0.4	20	0.88	8	0.58	19	0.38	8	PF3D7_0729200	AOP	1-cys peroxiredoxin	protein_coding	5_prime_UTR_variant	MODIFIER	NA	NA	NA
Pf3D7_08_v3	78548	T	G	0.44	25	0.6	20	NA	0	NA	0	0.73	11	PF3D7_0800800	NA	Plasmodium exported protein (hyp7), unknown function	protein_coding	upstream_gene_variant	MODIFIER	NA	NA	578
Pf3D7_08_v3	78548	T	G	0.44	25	0.6	20	NA	0	NA	0	0.73	11	PF3D7_0800750	NA	Plasmodium exported protein, unknown function, pseudogene	pseudogenic_transcript	downstream_gene_variant	MODIFIER	NA	NA	1446
Pf3D7_08_v3	123518	G	T	0	21	0	14	0	8	0	14	0	6	PF3D7_0801800	NA	mannose-6-phosphate isomerase, putative	protein_coding	upstream_gene_variant	MODIFIER	NA	NA	946
Pf3D7_08_v3	123519	GGGCA	G	0	21	0	14	0	8	0.06	16	0	6	PF3D7_0801800	NA	mannose-6-phosphate isomerase, putative	protein_coding	upstream_gene_variant	MODIFIER	NA	NA	948
Pf3D7_08_v3	194766	C	CAT	0.35	46	0.91	45	1	30	0.98	57	0.94	53	PF3D7_0802900	NA	conserved Plasmodium protein, unknown function	protein_coding	3_prime_UTR_variant	MODIFIER	NA	NA	NA
Pf3D7_08_v3	379763	C	T	0.5	16	0.48	25	0.17	12	0.44	36	0.6	5	PF3D7_0807300	RAB18	ras-related protein Rab-18	protein_coding	upstream_gene_variant	MODIFIER	NA	NA	1003
Pf3D7_08_v3	379763	C	T	0.5	16	0.48	25	0.17	12	0.44	36	0.6	5	PF3D7_0807200	NA	conserved Plasmodium membrane protein, unknown function	protein_coding	downstream_gene_variant	MODIFIER	NA	NA	8
Pf3D7_08_v3	552023	C	CAT	0.45	22	0.86	28	0.95	19	0.72	40	0.93	15	PF3D7_0810900	NA	conserved Plasmodium protein, unknown function	protein_coding	intron_variant	MODIFIER	NA	NA	NA
Pf3D7_08_v3	552023	C	CAT	0.45	22	0.86	28	0.95	19	0.72	40	0.93	15	PF3D7_0810900	NA	conserved Plasmodium protein, unknown function	protein_coding	intron_variant	MODIFIER	NA	NA	NA
Pf3D7_08_v3	604719	C	A	0	27	0	22	0	11	0	20	0	18	PF3D7_0812100	NA	proteasome activator complex subunit 4, putative	protein_coding	5_prime_UTR_variant	MODIFIER	NA	NA	NA
Pf3D7_08_v3	604721	C	A	0	27	0	21	0	11	0	21	0	18	PF3D7_0812100	NA	proteasome activator complex subunit 4, putative	protein_coding	5_prime_UTR_variant	MODIFIER	NA	NA	NA
Pf3D7_08_v3	785496	GTATTAT	G	0	62	0.02	83	0	35	0.02	81	0	58	PF3D7_0817300	NA	conserved Plasmodium protein, unknown function	protein_coding	inframe_deletion	MODERATE	1372-1374	NNT/T	NA
Pf3D7_08_v3	815866	T	TTA	0.8	15	0.71	28	0.92	13	0.17	24	0.83	6	PF3D7_0817800	NA	conserved Plasmodium protein, unknown function	protein_coding	3_prime_UTR_variant	MODIFIER	NA	NA	NA
Pf3D7_08_v3	886767	C	A	0	36	0	35	0	17	0	34	0	30	PF3D7_0819600	NA	ubiquitin-like protein, putative	protein_coding	5_prime_UTR_variant	MODIFIER	NA	NA	NA
Pf3D7_08_v3	886769	C	A	0	35	0	35	0	17	0	34	0	30	PF3D7_0819600	NA	ubiquitin-like protein, putative	protein_coding	5_prime_UTR_variant	MODIFIER	NA	NA	NA
Pf3D7_08_v3	886772	G	T	0	35	0	31	0	17	0	33	0	28	PF3D7_0819600	NA	ubiquitin-like protein, putative	protein_coding	5_prime_UTR_variant	MODIFIER	NA	NA	NA
Pf3D7_08_v3	886774	A	T	0	32	0	29	0	17	0	31	0	26	PF3D7_0819600	NA	ubiquitin-like protein, putative	protein_coding	5_prime_UTR_variant	MODIFIER	NA	NA	NA
Pf3D7_08_v3	886780	G	T	0	26	0	26	0	15	0	23	0	20	PF3D7_0819600	NA	ubiquitin-like protein, putative	protein_coding	5_prime_UTR_variant	MODIFIER	NA	NA	NA
Pf3D7_08_v3	886788	T	A	0	19	0	20	0	11	0	19	0	15	PF3D7_0819600	NA	ubiquitin-like protein, putative	protein_coding	5_prime_UTR_variant	MODIFIER	NA	NA	NA
Pf3D7_08_v3	917453	C	T	0.39	36	0.58	53	0.47	17	0.59	32	0.22	18	PF3D7_0820300	NA	conserved Plasmodium protein, unknown function	protein_coding	upstream_gene_variant	MODIFIER	NA	NA	44
Pf3D7_08_v3	917457	A	T	0.45	40	0.62	52	0.5	18	0.66	35	0.28	18	PF3D7_0820300	NA	conserved Plasmodium protein, unknown function	protein_coding	upstream_gene_variant	MODIFIER	NA	NA	40
Pf3D7_08_v3	980768	C	T	0.36	14	0.47	17	0.4	5	0.5	20	0.29	7	PF3D7_0822000	NA	ribosomal protein L4, mitochondrial, putative	protein_coding	3_prime_UTR_variant	MODIFIER	NA	NA	NA
Pf3D7_08_v3	980768	C	T	0.36	14	0.47	17	0.4	5	0.5	20	0.29	7	PF3D7_0822100	MED7	mediator of RNA polymerase II transcription subunit 7, putative	protein_coding	3_prime_UTR_variant	MODIFIER	NA	NA	NA
Pf3D7_08_v3	1032671	G	GTA	0.9	91	0.81	98	0.24	46	0.9	111	0.27	73	PF3D7_0823300	GCN5	histone acetyltransferase GCN5	protein_coding	intron_variant	MODIFIER	NA	NA	NA
Pf3D7_08_v3	1073671	A	AAT	0.92	74	0.91	82	1	44	0.33	66	0.98	66	PF3D7_0824700	LMF1	lipase maturation factor, putative	protein_coding	intron_variant	MODIFIER	NA	NA	NA
Pf3D7_08_v3	1329907	G	A	0.36	11	0.39	23	0.2	10	0.48	23	0.17	12	PF3D7_0831100	SURF8.1	surface-associated interspersed protein 8.1 (SURFIN 8.1)	protein_coding	missense_variant	MODERATE	1496	D/N	NA
Pf3D7_08_v3	1329909	T	C	0.36	11	0.42	24	0.2	10	0.48	23	0.17	12	PF3D7_0831100	SURF8.1	surface-associated interspersed protein 8.1 (SURFIN 8.1)	protein_coding	synonymous_variant	LOW	1496	D	NA
Pf3D7_08_v3	1329927	T	C	0.39	18	0.43	30	0.27	11	0.48	33	0.28	18	PF3D7_0831100	SURF8.1	surface-associated interspersed protein 8.1 (SURFIN 8.1)	protein_coding	synonymous_variant	LOW	1502	N	NA
Pf3D7_08_v3	1329938	A	G	0.45	20	0.46	35	0.27	11	0.59	41	0.41	22	PF3D7_0831100	SURF8.1	surface-associated interspersed protein 8.1 (SURFIN 8.1)	protein_coding	missense_variant	MODERATE	1506	K/R	NA
Pf3D7_08_v3	1329952	G	A	0.45	20	0.54	41	0.33	12	0.65	48	0.42	24	PF3D7_0831100	SURF8.1	surface-associated interspersed protein 8.1 (SURFIN 8.1)	protein_coding	missense_variant	MODERATE	1511	V/I	NA
Pf3D7_08_v3	1350111	A	AAT	0.4	25	0.5	24	0.33	12	0.3	27	0.17	12	PF3D7_0831500	NA	Plasmodium exported protein (PHIST), unknown function	protein_coding	upstream_gene_variant	MODIFIER	NA	NA	2174
Pf3D7_08_v3	1350760	C	CATAT	0.95	91	0.95	74	1	43	0.22	54	1	81	PF3D7_0831500	NA	Plasmodium exported protein (PHIST), unknown function	protein_coding	upstream_gene_variant	MODIFIER	NA	NA	1525
Pf3D7_08_v3	1365284	G	GGT	1	56	1	60	1	38	0	36	1	45	PF3D7_0831700	HSP70x	heat shock protein 70	protein_coding	3_prime_UTR_variant	MODIFIER	NA	NA	NA
Pf3D7_08_v3	1365286	G	T	1	57	1	60	1	39	0	36	1	47	PF3D7_0831700	HSP70x	heat shock protein 70	protein_coding	3_prime_UTR_variant	MODIFIER	NA	NA	NA
Pf3D7_08_v3	1365288	G	GGGTT	1	58	1	61	1	40	0	36	1	47	PF3D7_0831700	HSP70x	heat shock protein 70	protein_coding	3_prime_UTR_variant	MODIFIER	NA	NA	NA
Pf3D7_08_v3	1365290	A	AGGGTTCAGGGTTTAGGGTTCAGGGTTCAGGGTTTAGGTTTAGGGTTTAGGGTTCAGGGTTTAGGGTTCAGGGTT	1	57	1	59	1	40	0	35	1	46	PF3D7_0831700	HSP70x	heat shock protein 70	protein_coding	3_prime_UTR_variant	MODIFIER	NA	NA	NA
Pf3D7_08_v3	1384271	TTATATA	T	0	75	0.05	65	0	31	NA	0	0	47	PF3D7_0832000	NA	stevor	protein_coding	intron_variant	MODIFIER	NA	NA	NA
Pf3D7_08_v3	1391429	C	G	0.95	160	0.92	180	0.91	82	0.29	21	0.97	101	PF3D7_0832200	NA	Plasmodium exported protein (PHISTa-like), unknown function	protein_coding	upstream_gene_variant	MODIFIER	NA	NA	25
Pf3D7_08_v3	1391430	TA	T	0.94	158	0.92	183	0.9	83	0	22	0.97	103	PF3D7_0832200	NA	Plasmodium exported protein (PHISTa-like), unknown function	protein_coding	upstream_gene_variant	MODIFIER	NA	NA	23
Pf3D7_08_v3	1391434	T	G	0.94	161	0.92	186	0.9	83	0.28	25	0.96	101	PF3D7_0832200	NA	Plasmodium exported protein (PHISTa-like), unknown function	protein_coding	upstream_gene_variant	MODIFIER	NA	NA	20
Pf3D7_08_v3	1391454	A	ATTT	0.94	143	0.91	179	0.92	97	0.27	26	0.96	90	PF3D7_0832200	NA	Plasmodium exported protein (PHISTa-like), unknown function	protein_coding	5_prime_UTR_variant	MODIFIER	NA	NA	NA
Pf3D7_08_v3	1391476	T	A	0.94	136	0.92	176	0.91	99	0.33	21	0.97	91	PF3D7_0832200	NA	Plasmodium exported protein (PHISTa-like), unknown function	protein_coding	5_prime_UTR_variant	MODIFIER	NA	NA	NA
Pf3D7_08_v3	1391502	T	G	0.92	133	0.9	177	0.94	95	0.23	22	0.96	93	PF3D7_0832200	NA	Plasmodium exported protein (PHISTa-like), unknown function	protein_coding	5_prime_UTR_variant	MODIFIER	NA	NA	NA
Pf3D7_08_v3	1391503	A	T	0.92	136	0.93	179	0.97	98	0.45	22	0.96	94	PF3D7_0832200	NA	Plasmodium exported protein (PHISTa-like), unknown function	protein_coding	5_prime_UTR_variant	MODIFIER	NA	NA	NA
Pf3D7_08_v3	1391536	A	G	0.9	150	0.88	179	0.87	107	0.1	21	0.92	101	PF3D7_0832200	NA	Plasmodium exported protein (PHISTa-like), unknown function	protein_coding	5_prime_UTR_variant	MODIFIER	NA	NA	NA
Pf3D7_08_v3	1391537	C	A	0.9	154	0.88	181	0.87	108	0.1	21	0.92	100	PF3D7_0832200	NA	Plasmodium exported protein (PHISTa-like), unknown function	protein_coding	5_prime_UTR_variant	MODIFIER	NA	NA	NA
Pf3D7_08_v3	1391539	G	A	0.91	154	0.87	180	0.86	111	0.09	22	0.91	101	PF3D7_0832200	NA	Plasmodium exported protein (PHISTa-like), unknown function	protein_coding	5_prime_UTR_variant	MODIFIER	NA	NA	NA
Pf3D7_08_v3	1391543	T	A	0.91	153	0.87	181	0.85	114	0.1	21	0.91	103	PF3D7_0832200	NA	Plasmodium exported protein (PHISTa-like), unknown function	protein_coding	5_prime_UTR_variant	MODIFIER	NA	NA	NA
Pf3D7_08_v3	1391550	A	G	0.91	146	0.86	177	0.87	112	0.1	20	0.9	103	PF3D7_0832200	NA	Plasmodium exported protein (PHISTa-like), unknown function	protein_coding	5_prime_UTR_variant	MODIFIER	NA	NA	NA
Pf3D7_08_v3	1391557	A	T	0.91	144	0.85	176	0.87	114	0.05	20	0.9	105	PF3D7_0832200	NA	Plasmodium exported protein (PHISTa-like), unknown function	protein_coding	5_prime_UTR_variant	MODIFIER	NA	NA	NA
Pf3D7_08_v3	1391558	A	T	0.92	144	0.85	176	0.87	116	0.05	21	0.89	108	PF3D7_0832200	NA	Plasmodium exported protein (PHISTa-like), unknown function	protein_coding	5_prime_UTR_variant	MODIFIER	NA	NA	NA
Pf3D7_08_v3	1402432	T	A	0.9	137	0.93	129	0.91	87	0.42	26	0.92	100	PF3D7_0832400	NA	stevor	protein_coding	upstream_gene_variant	MODIFIER	NA	NA	1849
Pf3D7_08_v3	1402432	T	A	0.9	137	0.93	129	0.91	87	0.42	26	0.92	100	PF3D7_0832500	RIF	rifin	protein_coding	downstream_gene_variant	MODIFIER	NA	NA	135
Pf3D7_08_v3	1402457	T	A	0.75	142	0.85	131	0.78	92	0	25	0.77	105	PF3D7_0832400	NA	stevor	protein_coding	upstream_gene_variant	MODIFIER	NA	NA	1874
Pf3D7_08_v3	1402457	T	A	0.75	142	0.85	131	0.78	92	0	25	0.77	105	PF3D7_0832500	RIF	rifin	protein_coding	downstream_gene_variant	MODIFIER	NA	NA	110
Pf3D7_08_v3	1402469	A	C	0.73	158	0.86	138	0.81	93	0	27	0.74	116	PF3D7_0832400	NA	stevor	protein_coding	upstream_gene_variant	MODIFIER	NA	NA	1886
Pf3D7_08_v3	1402469	A	C	0.73	158	0.86	138	0.81	93	0	27	0.74	116	PF3D7_0832500	RIF	rifin	protein_coding	downstream_gene_variant	MODIFIER	NA	NA	98
Pf3D7_08_v3	1402477	T	A	0.86	162	0.91	138	0.86	88	0.44	27	0.88	112	PF3D7_0832400	NA	stevor	protein_coding	upstream_gene_variant	MODIFIER	NA	NA	1894
Pf3D7_08_v3	1402477	T	A	0.86	162	0.91	138	0.86	88	0.44	27	0.88	112	PF3D7_0832500	RIF	rifin	protein_coding	downstream_gene_variant	MODIFIER	NA	NA	90
Pf3D7_08_v3	1402479	T	A	0.86	162	0.91	135	0.86	91	0.44	27	0.88	112	PF3D7_0832400	NA	stevor	protein_coding	upstream_gene_variant	MODIFIER	NA	NA	1896
Pf3D7_08_v3	1402479	T	A	0.86	162	0.91	135	0.86	91	0.44	27	0.88	112	PF3D7_0832500	RIF	rifin	protein_coding	downstream_gene_variant	MODIFIER	NA	NA	88
Pf3D7_08_v3	1402484	A	AC	0.86	165	0.93	144	0.96	91	0.45	33	0.86	119	PF3D7_0832400	NA	stevor	protein_coding	upstream_gene_variant	MODIFIER	NA	NA	1901
Pf3D7_08_v3	1402484	A	AC	0.86	165	0.93	144	0.96	91	0.45	33	0.86	119	PF3D7_0832500	RIF	rifin	protein_coding	downstream_gene_variant	MODIFIER	NA	NA	82
Pf3D7_08_v3	1402487	TA	T	0.74	166	0.84	150	0.82	93	0	33	0.75	118	PF3D7_0832400	NA	stevor	protein_coding	upstream_gene_variant	MODIFIER	NA	NA	1905
Pf3D7_08_v3	1402487	TA	T	0.74	166	0.84	150	0.82	93	0	33	0.75	118	PF3D7_0832500	RIF	rifin	protein_coding	downstream_gene_variant	MODIFIER	NA	NA	79
Pf3D7_08_v3	1402493	T	C	0.87	168	0.92	155	0.95	96	0.44	34	0.86	122	PF3D7_0832400	NA	stevor	protein_coding	upstream_gene_variant	MODIFIER	NA	NA	1910
Pf3D7_08_v3	1402493	T	C	0.87	168	0.92	155	0.95	96	0.44	34	0.86	122	PF3D7_0832500	RIF	rifin	protein_coding	downstream_gene_variant	MODIFIER	NA	NA	74
Pf3D7_08_v3	1402499	G	T	0.86	172	0.92	157	0.95	101	0.42	36	0.86	123	PF3D7_0832400	NA	stevor	protein_coding	upstream_gene_variant	MODIFIER	NA	NA	1916
Pf3D7_08_v3	1402499	G	T	0.86	172	0.92	157	0.95	101	0.42	36	0.86	123	PF3D7_0832500	RIF	rifin	protein_coding	downstream_gene_variant	MODIFIER	NA	NA	68
Pf3D7_08_v3	1402504	TA	T	0.75	177	0.84	160	0.81	96	0	36	0.76	123	PF3D7_0832400	NA	stevor	protein_coding	upstream_gene_variant	MODIFIER	NA	NA	1922
Pf3D7_08_v3	1402504	TA	T	0.75	177	0.84	160	0.81	96	0	36	0.76	123	PF3D7_0832500	RIF	rifin	protein_coding	downstream_gene_variant	MODIFIER	NA	NA	62
Pf3D7_08_v3	1402507	G	GT	0.74	176	0.83	158	0.82	93	0	35	0.75	120	PF3D7_0832400	NA	stevor	protein_coding	upstream_gene_variant	MODIFIER	NA	NA	1924
Pf3D7_08_v3	1402507	G	GT	0.74	176	0.83	158	0.82	93	0	35	0.75	120	PF3D7_0832500	RIF	rifin	protein_coding	downstream_gene_variant	MODIFIER	NA	NA	59
Pf3D7_08_v3	1402515	G	A	0.77	163	0.86	153	0.82	92	0	28	0.78	116	PF3D7_0832400	NA	stevor	protein_coding	upstream_gene_variant	MODIFIER	NA	NA	1932
Pf3D7_08_v3	1402515	G	A	0.77	163	0.86	153	0.82	92	0	28	0.78	116	PF3D7_0832500	RIF	rifin	protein_coding	downstream_gene_variant	MODIFIER	NA	NA	52
Pf3D7_08_v3	1402519	A	T	0.78	158	0.85	158	0.81	89	0	27	0.77	115	PF3D7_0832400	NA	stevor	protein_coding	upstream_gene_variant	MODIFIER	NA	NA	1936
Pf3D7_08_v3	1402519	A	T	0.78	158	0.85	158	0.81	89	0	27	0.77	115	PF3D7_0832500	RIF	rifin	protein_coding	downstream_gene_variant	MODIFIER	NA	NA	48
Pf3D7_08_v3	1402523	T	TA	0.86	155	0.92	150	0.85	88	0.3	23	0.88	109	PF3D7_0832400	NA	stevor	protein_coding	upstream_gene_variant	MODIFIER	NA	NA	1940
Pf3D7_08_v3	1402523	T	TA	0.86	155	0.92	150	0.85	88	0.3	23	0.88	109	PF3D7_0832500	RIF	rifin	protein_coding	downstream_gene_variant	MODIFIER	NA	NA	43
Pf3D7_08_v3	1420077	A	C	0.71	100	0.79	82	0.7	40	0	35	0.69	68	PF3D7_0833150	NA	Plasmodium exported protein, unknown function, fragment, pseudogene	pseudogenic_transcript	upstream_gene_variant	MODIFIER	NA	NA	4916
Pf3D7_08_v3	1420077	A	C	0.71	100	0.79	82	0.7	40	0	35	0.69	68	PF3D7_0833100	RIF	rifin	protein_coding	downstream_gene_variant	MODIFIER	NA	NA	741
Pf3D7_08_v3	1420082	GAA	G	0.86	93	0.88	75	0.82	38	0.25	24	0.87	63	PF3D7_0833150	NA	Plasmodium exported protein, unknown function, fragment, pseudogene	pseudogenic_transcript	upstream_gene_variant	MODIFIER	NA	NA	4909
Pf3D7_08_v3	1420082	GAA	G	0.86	93	0.88	75	0.82	38	0.25	24	0.87	63	PF3D7_0833100	RIF	rifin	protein_coding	downstream_gene_variant	MODIFIER	NA	NA	734
Pf3D7_08_v3	1420085	G	C	0.71	94	0.82	78	0.74	38	0	31	0.77	64	PF3D7_0833150	NA	Plasmodium exported protein, unknown function, fragment, pseudogene	pseudogenic_transcript	upstream_gene_variant	MODIFIER	NA	NA	4908
Pf3D7_08_v3	1420085	G	C	0.71	94	0.82	78	0.74	38	0	31	0.77	64	PF3D7_0833100	RIF	rifin	protein_coding	downstream_gene_variant	MODIFIER	NA	NA	733
Pf3D7_08_v3	1420093	C	A	0.69	87	0.81	72	0.74	38	0	31	0.8	60	PF3D7_0833150	NA	Plasmodium exported protein, unknown function, fragment, pseudogene	pseudogenic_transcript	upstream_gene_variant	MODIFIER	NA	NA	4900
Pf3D7_08_v3	1420093	C	A	0.69	87	0.81	72	0.74	38	0	31	0.8	60	PF3D7_0833100	RIF	rifin	protein_coding	downstream_gene_variant	MODIFIER	NA	NA	725
Pf3D7_08_v3	1420116	G	A	0.63	62	0.75	53	0.71	28	0	29	0.72	43	PF3D7_0833150	NA	Plasmodium exported protein, unknown function, fragment, pseudogene	pseudogenic_transcript	upstream_gene_variant	MODIFIER	NA	NA	4877
Pf3D7_08_v3	1420116	G	A	0.63	62	0.75	53	0.71	28	0	29	0.72	43	PF3D7_0833100	RIF	rifin	protein_coding	downstream_gene_variant	MODIFIER	NA	NA	702
Pf3D7_08_v3	1420129	T	A	0.58	48	0.71	48	0.62	21	0	32	0.64	33	PF3D7_0833150	NA	Plasmodium exported protein, unknown function, fragment, pseudogene	pseudogenic_transcript	upstream_gene_variant	MODIFIER	NA	NA	4864
Pf3D7_08_v3	1420129	T	A	0.58	48	0.71	48	0.62	21	0	32	0.64	33	PF3D7_0833100	RIF	rifin	protein_coding	downstream_gene_variant	MODIFIER	NA	NA	689
Pf3D7_08_v3	1420137	CG	C	0.46	37	0.61	36	0.58	19	0	32	0.59	29	PF3D7_0833150	NA	Plasmodium exported protein, unknown function, fragment, pseudogene	pseudogenic_transcript	upstream_gene_variant	MODIFIER	NA	NA	4855
Pf3D7_08_v3	1420137	CG	C	0.46	37	0.61	36	0.58	19	0	32	0.59	29	PF3D7_0833100	RIF	rifin	protein_coding	downstream_gene_variant	MODIFIER	NA	NA	680
Pf3D7_08_v3	1420142	TTC	T	0.31	29	0.58	33	NA	0	0.03	33	0.48	23	PF3D7_0833150	NA	Plasmodium exported protein, unknown function, fragment, pseudogene	pseudogenic_transcript	upstream_gene_variant	MODIFIER	NA	NA	4849
Pf3D7_08_v3	1420142	TTC	T	0.31	29	0.58	33	NA	0	0.03	33	0.48	23	PF3D7_0833100	RIF	rifin	protein_coding	downstream_gene_variant	MODIFIER	NA	NA	674
Pf3D7_08_v3	1420149	C	A	0.17	24	0.46	26	0.36	14	0.03	33	0.37	19	PF3D7_0833150	NA	Plasmodium exported protein, unknown function, fragment, pseudogene	pseudogenic_transcript	upstream_gene_variant	MODIFIER	NA	NA	4844
Pf3D7_08_v3	1420149	C	A	0.17	24	0.46	26	0.36	14	0.03	33	0.37	19	PF3D7_0833100	RIF	rifin	protein_coding	downstream_gene_variant	MODIFIER	NA	NA	669
Pf3D7_08_v3	1420152	T	G	0.13	23	0.42	24	0.33	12	0.03	33	0.33	18	PF3D7_0833150	NA	Plasmodium exported protein, unknown function, fragment, pseudogene	pseudogenic_transcript	upstream_gene_variant	MODIFIER	NA	NA	4841
Pf3D7_08_v3	1420152	T	G	0.13	23	0.42	24	0.33	12	0.03	33	0.33	18	PF3D7_0833100	RIF	rifin	protein_coding	downstream_gene_variant	MODIFIER	NA	NA	666
Pf3D7_08_v3	1420154	T	G	0.11	18	0.47	17	0.33	9	0.11	28	0.35	17	PF3D7_0833150	NA	Plasmodium exported protein, unknown function, fragment, pseudogene	pseudogenic_transcript	upstream_gene_variant	MODIFIER	NA	NA	4839
Pf3D7_08_v3	1420154	T	G	0.11	18	0.47	17	0.33	9	0.11	28	0.35	17	PF3D7_0833100	RIF	rifin	protein_coding	downstream_gene_variant	MODIFIER	NA	NA	664
Pf3D7_08_v3	1420157	T	C	0.25	20	0.72	18	0.56	9	0.3	30	0.47	15	PF3D7_0833150	NA	Plasmodium exported protein, unknown function, fragment, pseudogene	pseudogenic_transcript	upstream_gene_variant	MODIFIER	NA	NA	4836
Pf3D7_08_v3	1420157	T	C	0.25	20	0.72	18	0.56	9	0.3	30	0.47	15	PF3D7_0833100	RIF	rifin	protein_coding	downstream_gene_variant	MODIFIER	NA	NA	661
Pf3D7_08_v3	1420159	T	A	0	16	0.31	13	0.25	8	0.11	28	0.15	13	PF3D7_0833150	NA	Plasmodium exported protein, unknown function, fragment, pseudogene	pseudogenic_transcript	upstream_gene_variant	MODIFIER	NA	NA	4834
Pf3D7_08_v3	1420159	T	A	0	16	0.31	13	0.25	8	0.11	28	0.15	13	PF3D7_0833100	RIF	rifin	protein_coding	downstream_gene_variant	MODIFIER	NA	NA	659
Pf3D7_08_v3	1420165	T	A	0	14	0	8	0.17	6	0.12	26	0	11	PF3D7_0833150	NA	Plasmodium exported protein, unknown function, fragment, pseudogene	pseudogenic_transcript	upstream_gene_variant	MODIFIER	NA	NA	4828
Pf3D7_08_v3	1420165	T	A	0	14	0	8	0.17	6	0.12	26	0	11	PF3D7_0833100	RIF	rifin	protein_coding	downstream_gene_variant	MODIFIER	NA	NA	653
Pf3D7_08_v3	1420167	T	TAA	0	13	0	8	0.17	6	0	24	0	10	PF3D7_0833150	NA	Plasmodium exported protein, unknown function, fragment, pseudogene	pseudogenic_transcript	upstream_gene_variant	MODIFIER	NA	NA	4825
Pf3D7_08_v3	1420167	T	TAA	0	13	0	8	0.17	6	0	24	0	10	PF3D7_0833100	RIF	rifin	protein_coding	downstream_gene_variant	MODIFIER	NA	NA	650
Pf3D7_08_v3	1420171	C	G	0	13	0	8	0.17	6	0	22	0	9	PF3D7_0833150	NA	Plasmodium exported protein, unknown function, fragment, pseudogene	pseudogenic_transcript	upstream_gene_variant	MODIFIER	NA	NA	4822
Pf3D7_08_v3	1420171	C	G	0	13	0	8	0.17	6	0	22	0	9	PF3D7_0833100	RIF	rifin	protein_coding	downstream_gene_variant	MODIFIER	NA	NA	647
Pf3D7_08_v3	1420174	G	T	0	11	0	7	0	3	0	21	0	7	PF3D7_0833150	NA	Plasmodium exported protein, unknown function, fragment, pseudogene	pseudogenic_transcript	upstream_gene_variant	MODIFIER	NA	NA	4819
Pf3D7_08_v3	1420174	G	T	0	11	0	7	0	3	0	21	0	7	PF3D7_0833100	RIF	rifin	protein_coding	downstream_gene_variant	MODIFIER	NA	NA	644
Pf3D7_08_v3	1420176	A	G	0	11	0	7	0	4	0	20	0	6	PF3D7_0833150	NA	Plasmodium exported protein, unknown function, fragment, pseudogene	pseudogenic_transcript	upstream_gene_variant	MODIFIER	NA	NA	4817
Pf3D7_08_v3	1420176	A	G	0	11	0	7	0	4	0	20	0	6	PF3D7_0833100	RIF	rifin	protein_coding	downstream_gene_variant	MODIFIER	NA	NA	642
Pf3D7_08_v3	1424934	TTTATCA	T	0.8	175	0.76	176	0.77	69	0.09	56	0.81	129	PF3D7_0833150	NA	Plasmodium exported protein, unknown function, fragment, pseudogene	pseudogenic_transcript	upstream_gene_variant	MODIFIER	NA	NA	53
Pf3D7_08_v3	1424944	C	G	0.8	178	0.77	181	0.77	71	0.09	56	0.82	133	PF3D7_0833150	NA	Plasmodium exported protein, unknown function, fragment, pseudogene	pseudogenic_transcript	upstream_gene_variant	MODIFIER	NA	NA	49
Pf3D7_08_v3	1424945	G	GGGTAAAAA	0.84	172	0.77	176	0.84	69	0	42	0.86	125	PF3D7_0833150	NA	Plasmodium exported protein, unknown function, fragment, pseudogene	pseudogenic_transcript	upstream_gene_variant	MODIFIER	NA	NA	47
Pf3D7_08_v3	1424947	TA	T	0.85	178	0.78	184	0.84	70	0	45	0.84	129	PF3D7_0833150	NA	Plasmodium exported protein, unknown function, fragment, pseudogene	pseudogenic_transcript	upstream_gene_variant	MODIFIER	NA	NA	45
Pf3D7_08_v3	1424949	GACC	G	0.86	181	0.79	182	0.86	73	0	46	0.85	133	PF3D7_0833150	NA	Plasmodium exported protein, unknown function, fragment, pseudogene	pseudogenic_transcript	upstream_gene_variant	MODIFIER	NA	NA	41
Pf3D7_08_v3	1424960	G	T	0.83	179	0.79	181	0.82	76	0	54	0.8	137	PF3D7_0833150	NA	Plasmodium exported protein, unknown function, fragment, pseudogene	pseudogenic_transcript	upstream_gene_variant	MODIFIER	NA	NA	33
Pf3D7_08_v3	1424961	T	G	0.83	179	0.79	182	0.82	77	0	53	0.81	139	PF3D7_0833150	NA	Plasmodium exported protein, unknown function, fragment, pseudogene	pseudogenic_transcript	upstream_gene_variant	MODIFIER	NA	NA	32
Pf3D7_08_v3	1424967	A	T	0.85	182	0.8	178	0.82	79	0	47	0.84	137	PF3D7_0833150	NA	Plasmodium exported protein, unknown function, fragment, pseudogene	pseudogenic_transcript	upstream_gene_variant	MODIFIER	NA	NA	26
Pf3D7_08_v3	1424972	C	T	0.85	181	0.81	182	0.82	78	0	49	0.83	138	PF3D7_0833150	NA	Plasmodium exported protein, unknown function, fragment, pseudogene	pseudogenic_transcript	upstream_gene_variant	MODIFIER	NA	NA	21
Pf3D7_08_v3	1424973	A	AAT	0.85	182	0.81	182	0.82	78	0	49	0.84	137	PF3D7_0833150	NA	Plasmodium exported protein, unknown function, fragment, pseudogene	pseudogenic_transcript	upstream_gene_variant	MODIFIER	NA	NA	19
Pf3D7_08_v3	1424974	CCG	C	0.85	184	0.81	184	0.83	83	0	48	0.85	142	PF3D7_0833150	NA	Plasmodium exported protein, unknown function, fragment, pseudogene	pseudogenic_transcript	upstream_gene_variant	MODIFIER	NA	NA	17
Pf3D7_08_v3	1424982	G	T	0.87	176	0.82	177	0.86	83	0	37	0.86	131	PF3D7_0833150	NA	Plasmodium exported protein, unknown function, fragment, pseudogene	pseudogenic_transcript	upstream_gene_variant	MODIFIER	NA	NA	11
Pf3D7_08_v3	1424988	A	C	0.88	176	0.84	179	0.86	84	0	34	0.87	127	PF3D7_0833150	NA	Plasmodium exported protein, unknown function, fragment, pseudogene	pseudogenic_transcript	upstream_gene_variant	MODIFIER	NA	NA	5
Pf3D7_08_v3	1424989	T	A	0.88	176	0.85	180	0.86	85	0	33	0.88	127	PF3D7_0833150	NA	Plasmodium exported protein, unknown function, fragment, pseudogene	pseudogenic_transcript	upstream_gene_variant	MODIFIER	NA	NA	4
Pf3D7_08_v3	1425005	T	G	0.94	160	0.88	168	0.88	85	0	21	0.87	108	PF3D7_0833150	NA	Plasmodium exported protein, unknown function, fragment, pseudogene	pseudogenic_transcript	stop_lost	HIGH	5	*/G	NA
Pf3D7_08_v3	1471146	G	C	0.99	370	0.98	311	0.78	45	0.11	35	0.74	76	NA	NA	NA	NA	intergenic_variant	MODIFIER	NA	NA	NA
Pf3D7_08_v3	1471147	G	A	0.99	372	0.98	314	0.8	44	0.11	35	0.74	76	NA	NA	NA	NA	intergenic_variant	MODIFIER	NA	NA	NA
Pf3D7_08_v3	1471149	A	G	0.99	367	0.98	312	0.79	43	0.11	35	0.74	74	NA	NA	NA	NA	intergenic_variant	MODIFIER	NA	NA	NA
Pf3D7_09_v3	34786	T	G	0.76	78	0.58	79	0.59	27	0.49	82	NA	0	PF3D7_0900300	RIF	rifin	protein_coding	missense_variant	MODERATE	4	N/H	NA
Pf3D7_09_v3	66585	AT	A	0.58	38	0.41	41	0.64	14	0.28	43	0.34	29	PF3D7_0901300	RIF	rifin	protein_coding	upstream_gene_variant	MODIFIER	NA	NA	748
Pf3D7_09_v3	74516	ATATATATATATATATATAT	A	0.45	20	0.89	18	0.88	8	NA	0	0.8	5	PF3D7_0901500	RIF	rifin	protein_coding	intron_variant	MODIFIER	NA	NA	NA
Pf3D7_09_v3	90548	AT	A	0.45	20	0.37	19	0.83	6	0.56	36	0.57	14	PF3D7_0902000	FIKK9.1	serine/threonine protein kinase, FIKK family	protein_coding	frameshift_variant	HIGH	193	N/X	NA
Pf3D7_09_v3	236031	A	AATAAT	0	26	0	21	0	16	0	23	0	15	PF3D7_0905100	NUP221	nucleoporin NUP221, putative	protein_coding	3_prime_UTR_variant	MODIFIER	NA	NA	NA
Pf3D7_09_v3	329794	A	AAT	0.95	41	0.84	25	0.92	13	0.45	20	1	13	PF3D7_0906700	LRR9	leucine-rich repeat protein	protein_coding	3_prime_UTR_variant	MODIFIER	NA	NA	NA
Pf3D7_09_v3	473857	A	AT	0.31	13	0.62	13	0	3	0.4	20	0.8	5	PF3D7_0910200	NA	conserved Plasmodium protein, unknown function	protein_coding	3_prime_UTR_variant	MODIFIER	NA	NA	NA
Pf3D7_09_v3	500190	G	A	0	40	1	44	1	29	1	40	1	34	PF3D7_0911000	NA	phosphatidylinositol N-acetylglucosaminyltransferase, putative	protein_coding	missense_variant	MODERATE	3	G/E	NA
Pf3D7_09_v3	746466	GTATATATATATA	G	1	21	1	17	0.09	23	1	22	1	2	PF3D7_0918100	NA	cytochrome b5-like heme/steroid binding protein, putative	protein_coding	5_prime_UTR_variant	MODIFIER	NA	NA	NA
Pf3D7_09_v3	893291	A	AAT	0.87	46	0.92	53	0.73	30	0.88	42	0.33	24	PF3D7_0922100	NA	ubiquitin-like protein, putative	protein_coding	upstream_gene_variant	MODIFIER	NA	NA	988
Pf3D7_09_v3	893291	A	AAT	0.87	46	0.92	53	0.73	30	0.88	42	0.33	24	PF3D7_0922000	NA	dynein intermediate chain, putative	protein_coding	downstream_gene_variant	MODIFIER	NA	NA	24
Pf3D7_09_v3	946859	C	T	0.41	17	0.5	22	1	3	0.68	22	0.71	7	PF3D7_0923200	NOS	nitric oxide synthase, putative	protein_coding	3_prime_UTR_variant	MODIFIER	NA	NA	NA
Pf3D7_09_v3	1105753	CAT	C	0.48	23	0.8	15	0.67	9	0.76	17	0.77	13	PF3D7_0927200	NA	zinc finger protein, putative	protein_coding	upstream_gene_variant	MODIFIER	NA	NA	762
Pf3D7_09_v3	1221861	AATATAT	A	0.17	54	0.09	67	1	20	1	53	1	52	PF3D7_0930700	NA	conserved Plasmodium protein, unknown function	protein_coding	5_prime_UTR_variant	MODIFIER	NA	NA	NA
Pf3D7_09_v3	1379684	C	T	0	91	0	78	1	41	NA	0	1	61	PF3D7_0935390	NA	gdv1 antisense RNA	ncRNA	non_coding_transcript_exon_variant	MODIFIER	NA	NA	NA
Pf3D7_09_v3	1379684	C	T	0	91	0	78	1	41	NA	0	1	61	PF3D7_0935400	GDV1	gametocyte development protein 1	protein_coding	stop_gained	HIGH	578	Q/*	NA
Pf3D7_09_v3	1406249	G	C	1	120	1	147	1	87	0.01	162	1	95	PF3D7_0935600	GIG	gametocytogenesis-implicated protein	protein_coding	missense_variant	MODERATE	256	D/H	NA
Pf3D7_09_v3	1420424	A	AT	0.56	9	0.5	6	0.4	5	0.45	20	0.5	4	PF3D7_0935900	REX1	ring-exported protein 1	protein_coding	3_prime_UTR_variant	MODIFIER	NA	NA	NA
Pf3D7_09_v3	1480010	C	T	0.67	27	0.68	25	0.5	22	0.62	39	0.48	33	PF3D7_0937500	RIF	rifin	protein_coding	downstream_gene_variant	MODIFIER	NA	NA	937
Pf3D7_10_v3	285170	AATATATATATAT	A	1	43	1	21	1	19	0.04	49	1	25	PF3D7_1007000	TMEM147	transmembrane protein 147, putative	protein_coding	intron_variant	MODIFIER	NA	NA	NA
Pf3D7_10_v3	286008	G	GATTAT	1	81	1	69	0	29	1	65	1	58	PF3D7_1007000	TMEM147	transmembrane protein 147, putative	protein_coding	intron_variant	MODIFIER	NA	NA	NA
Pf3D7_10_v3	585281	G	A	1	131	1	147	0.99	91	0	185	1	110	PF3D7_1014600	ADA2	transcriptional coactivator ADA2	protein_coding	synonymous_variant	LOW	1270	T	NA
Pf3D7_10_v3	795643	AAT	A	0.92	26	0.45	22	0.74	19	1	8	0.78	9	PF3D7_1019600	NA	conserved Plasmodium protein, unknown function	protein_coding	upstream_gene_variant	MODIFIER	NA	NA	113
Pf3D7_10_v3	795643	AAT	A	0.92	26	0.45	22	0.74	19	1	8	0.78	9	PF3D7_1019700	NA	conserved Plasmodium protein, unknown function	protein_coding	downstream_gene_variant	MODIFIER	NA	NA	4566
Pf3D7_10_v3	929751	A	AATAT	0	65	0.03	72	1	45	1	80	1	53	PF3D7_1022200	NA	conserved Plasmodium membrane protein, unknown function	protein_coding	upstream_gene_variant	MODIFIER	NA	NA	346
Pf3D7_10_v3	929751	A	AATAT	0	65	0.03	72	1	45	1	80	1	53	PF3D7_1022000	NA	RNA-binding protein, putative	protein_coding	downstream_gene_variant	MODIFIER	NA	NA	4610
Pf3D7_10_v3	1187003	GTATATATATATATATATATATATATATATATATATA	G	1	4	NA	0	1	1	1	1	0.03	32	PF3D7_1028900	IMC1m	inner membrane complex protein 1m, putative	protein_coding	upstream_gene_variant	MODIFIER	NA	NA	543
Pf3D7_10_v3	1187003	GTATATATATATATATATATATATATATATATATATA	G	1	4	NA	0	1	1	1	1	0.03	32	PF3D7_1029000	NA	conserved Plasmodium protein, unknown function, pseudogene	pseudogenic_transcript	downstream_gene_variant	MODIFIER	NA	NA	464
Pf3D7_10_v3	1202433	G	A	0.54	39	0.56	27	0.64	25	0.34	38	0.59	34	PF3D7_1029400	CDC50C	LEM3/CDC50 family protein, putative	protein_coding	5_prime_UTR_variant	MODIFIER	NA	NA	NA
Pf3D7_10_v3	1204817	AATATATAT	A	0.12	41	1	28	1	39	1	29	1	29	PF3D7_1029600	ADA	adenosine deaminase	protein_coding	5_prime_UTR_variant	MODIFIER	NA	NA	NA
Pf3D7_10_v3	1231964	T	TTA	0.19	58	0.19	54	0.96	68	0.9	89	0.95	64	PF3D7_1030200	CLAMP	claudin-like apicomplexan microneme protein, putative	protein_coding	5_prime_UTR_variant	MODIFIER	NA	NA	NA
Pf3D7_10_v3	1295967	C	T	1	129	1	119	1	92	1	125	0	137	PF3D7_1032100	DCP1	mRNA-decapping enzyme subunit 1, putative	protein_coding	synonymous_variant	LOW	823	L	NA
Pf3D7_10_v3	1512845	C	CAT	0.33	18	0.13	31	0.75	12	0.67	27	0.85	20	PF3D7_1038300	NA	conserved Plasmodium protein, unknown function	protein_coding	intron_variant	MODIFIER	NA	NA	NA
Pf3D7_10_v3	1584737	G	C	0	14	0	29	0	19	0	22	0	15	PF3D7_1039400	NA	erythrocyte membrane protein 1 (PfEMP1), pseudogene	pseudogenic_transcript	downstream_gene_variant	MODIFIER	NA	NA	2415
Pf3D7_10_v3	1620084	C	A	0.55	277	1	159	0.43	185	0.52	314	0.46	225	PF3D7_1040600	RIF	rifin	protein_coding	missense_variant	MODERATE	274	A/E	NA
Pf3D7_10_v3	1680598	G	GGGTTCAGGGTTTAGGTTTAGGGTTCAGGGTTTAGGGTTCAGGGTTCAGGGT	1	85	1	122	1	54	0.04	24	1	73	NA	NA	NA	NA	intergenic_variant	MODIFIER	NA	NA	NA
Pf3D7_10_v3	1684903	A	G	0.97	121	0.94	126	0.84	61	0.14	22	0.92	95	NA	NA	NA	NA	intergenic_variant	MODIFIER	NA	NA	NA
Pf3D7_10_v3	1684916	A	C	0.98	121	0.97	134	0.91	66	0.43	21	0.96	99	NA	NA	NA	NA	intergenic_variant	MODIFIER	NA	NA	NA
Pf3D7_10_v3	1685526	T	G	1	160	0.96	132	1	57	0	21	0.95	78	NA	NA	NA	NA	intergenic_variant	MODIFIER	NA	NA	NA
Pf3D7_10_v3	1685527	G	C	1	160	0.96	131	1	59	0	20	0.95	81	NA	NA	NA	NA	intergenic_variant	MODIFIER	NA	NA	NA
Pf3D7_11_v3	30578	A	G	0.26	47	0.63	94	0.56	57	0.6	96	0.54	63	PF3D7_1100100	VAR	erythrocyte membrane protein 1, PfEMP1	protein_coding	synonymous_variant	LOW	1843	E	NA
Pf3D7_11_v3	30588	A	T	0.17	35	0.68	97	0.7	57	0.71	96	0.7	57	PF3D7_1100100	VAR	erythrocyte membrane protein 1, PfEMP1	protein_coding	missense_variant	MODERATE	1847	M/L	NA
Pf3D7_11_v3	30610	C	T	0.47	30	0.86	118	0.85	71	0.88	127	0.76	79	PF3D7_1100100	VAR	erythrocyte membrane protein 1, PfEMP1	protein_coding	missense_variant	MODERATE	1854	A/V	NA
Pf3D7_11_v3	30653	T	A	0.23	26	0.88	152	0.88	100	0.87	160	0.83	93	PF3D7_1100100	VAR	erythrocyte membrane protein 1, PfEMP1	protein_coding	synonymous_variant	LOW	1868	L	NA
Pf3D7_11_v3	30658	C	CTAGTGGT	0	26	0.83	166	0.82	104	0.82	163	0.78	94	PF3D7_1100100	VAR	erythrocyte membrane protein 1, PfEMP1	protein_coding	frameshift_variant	HIGH	1870	P/PSGX	NA
Pf3D7_11_v3	30660	T	A	0	26	0.82	165	0.82	104	0.82	161	0.78	94	PF3D7_1100100	VAR	erythrocyte membrane protein 1, PfEMP1	protein_coding	missense_variant	MODERATE	1871	S/T	NA
Pf3D7_11_v3	59556	T	C	0.33	51	0.4	73	0.52	42	0.19	62	0.34	41	PF3D7_1100800	MC-2TM	Pfmc-2TM Maurer's cleft two transmembrane protein	protein_coding	missense_variant	MODERATE	3	F/L	NA
Pf3D7_11_v3	59557	T	A	0.33	51	0.4	72	0.52	42	0.19	62	0.33	40	PF3D7_1100800	MC-2TM	Pfmc-2TM Maurer's cleft two transmembrane protein	protein_coding	missense_variant	MODERATE	3	F/Y	NA
Pf3D7_11_v3	59603	G	T	0.36	47	0.46	69	0.51	43	0.37	63	0.29	34	PF3D7_1100800	MC-2TM	Pfmc-2TM Maurer's cleft two transmembrane protein	protein_coding	synonymous_variant	LOW	18	S	NA
Pf3D7_11_v3	59616	G	A	0.31	45	0.34	67	0.46	41	0.29	59	0.2	25	PF3D7_1100800	MC-2TM	Pfmc-2TM Maurer's cleft two transmembrane protein	protein_coding	missense_variant&splice_region_variant	MODERATE	23	D/N	NA
Pf3D7_11_v3	59636	A	T	0.37	43	0.46	57	0.56	39	0.42	64	0.27	22	PF3D7_1100800	MC-2TM	Pfmc-2TM Maurer's cleft two transmembrane protein	protein_coding	intron_variant	MODIFIER	NA	NA	NA
Pf3D7_11_v3	59642	A	T	0.39	44	0.47	53	0.59	37	0.45	64	0.32	22	PF3D7_1100800	MC-2TM	Pfmc-2TM Maurer's cleft two transmembrane protein	protein_coding	intron_variant	MODIFIER	NA	NA	NA
Pf3D7_11_v3	105307	AATATATATATATATAT	A	0.38	21	0.5	14	1	6	0.67	15	0.43	7	PF3D7_1102200	NA	DnaJ protein, putative	protein_coding	downstream_gene_variant	MODIFIER	NA	NA	34
Pf3D7_11_v3	294600	A	AATAAT	0.02	44	0.99	79	1	41	1	65	1	48	PF3D7_1107100	NA	nucleic acid binding protein, putative	protein_coding	intron_variant	MODIFIER	NA	NA	NA
Pf3D7_11_v3	336990	C	CAT	0.35	20	0.43	14	0.94	16	0.95	21	0.89	28	PF3D7_1107800	ApiAP2	AP2 domain transcription factor, putative	protein_coding	upstream_gene_variant	MODIFIER	NA	NA	180
Pf3D7_11_v3	446700	T	TTA	0.82	34	0.24	21	0.92	13	0.81	26	0.95	20	PF3D7_1111500	NA	acylphosphatase, putative	protein_coding	5_prime_UTR_variant	MODIFIER	NA	NA	NA
Pf3D7_11_v3	472211	TTATA	T	0.86	35	0.95	20	0.05	21	0.96	54	1	5	PF3D7_1112300	NA	conserved Plasmodium protein, unknown function	protein_coding	intron_variant	MODIFIER	NA	NA	NA
Pf3D7_11_v3	616787	C	CAT	0.83	46	0.32	53	0.92	24	0.92	52	0.94	33	PF3D7_1116200	PDX2	pyridoxine biosynthesis protein PDX2	protein_coding	intron_variant	MODIFIER	NA	NA	NA
Pf3D7_11_v3	616787	C	CAT	0.83	46	0.32	53	0.92	24	0.92	52	0.94	33	PF3D7_1116200	PDX2	pyridoxine biosynthesis protein PDX2	protein_coding	intron_variant	MODIFIER	NA	NA	NA
Pf3D7_11_v3	654052	G	A	0.62	13	0.7	23	0.2	10	0.48	23	NA	0	PF3D7_1117100	UCH54	ubiquitin carboxyl-terminal hydrolase UCH54	protein_coding	3_prime_UTR_variant	MODIFIER	NA	NA	NA
Pf3D7_11_v3	1053541	CAT	C	0.82	57	0.89	57	0.04	28	0.94	50	0.86	28	PF3D7_1126900	SNRPF	small nuclear ribonucleoprotein F, putative	protein_coding	3_prime_UTR_variant	MODIFIER	NA	NA	NA
Pf3D7_11_v3	1131766	A	G	0	179	0	179	1	93	1	191	1	147	PF3D7_1129300	NA	conserved Plasmodium protein, unknown function	protein_coding	missense_variant	MODERATE	1690	F/S	NA
Pf3D7_11_v3	1386458	CT	C	0.58	33	0.32	28	0.6	5	0.68	28	0.74	19	PF3D7_1135400	NA	HotDog domain-containing protein, putative	protein_coding	upstream_gene_variant	MODIFIER	NA	NA	535
Pf3D7_11_v3	1386458	CT	C	0.58	33	0.32	28	0.6	5	0.68	28	0.74	19	PF3D7_1135500	NA	conserved protein, unknown function	protein_coding	downstream_gene_variant	MODIFIER	NA	NA	632
Pf3D7_11_v3	1678870	A	AATAT	0.04	23	0.88	26	0.93	14	0.94	36	0.96	25	PF3D7_1142000	NA	heptatricopeptide repeat-containing protein, putative	protein_coding	5_prime_UTR_variant	MODIFIER	NA	NA	NA
Pf3D7_11_v3	1977703	A	G	1	153	0.06	163	1	109	1	149	1	103	PF3D7_1149200	RESA3	ring-infected erythrocyte surface antigen	protein_coding	missense_variant	MODERATE	391	Y/C	NA
Pf3D7_11_v3	2036870	C	T	0.02	96	0.01	141	0.04	81	0.01	148	0	99	PF3D7_1150400	VAR	erythrocyte membrane protein 1, PfEMP1	protein_coding	downstream_gene_variant	MODIFIER	NA	NA	984
Pf3D7_12_v3	344915	C	T	0.76	17	0.38	24	0.31	13	0.63	30	0.42	19	PF3D7_1207300	LIMP	LIMP protein, putative	protein_coding	upstream_gene_variant	MODIFIER	NA	NA	554
Pf3D7_12_v3	344915	C	T	0.76	17	0.38	24	0.31	13	0.63	30	0.42	19	PF3D7_1207600	MiaA	tRNA dimethylallyltransferase, putative	protein_coding	downstream_gene_variant	MODIFIER	NA	NA	4012
Pf3D7_12_v3	383242	C	A	0	195	0	166	1	99	0.99	192	1	119	PF3D7_1208200	CRMP3	cysteine repeat modular protein 3	protein_coding	missense_variant	MODERATE	2189	L/I	NA
Pf3D7_12_v3	497610	T	TATATATATATATATTTATTTATTTATTTATTTATTTATTTATTCTTTTTTCTTTTGATATTATATATGGTACGATGAATAAAAAGTAATATAAAAATAAATAAATAAATAAATAAATAAATAAATAAATATAATATATATA	0.18	56	0.26	53	0.22	32	0.32	41	0.39	31	PF3D7_1211200	NA	conserved Plasmodium protein, unknown function	protein_coding	upstream_gene_variant	MODIFIER	NA	NA	146
Pf3D7_12_v3	497610	T	TATATATATATATATTTATTTATTTATTTATTTATTTATTTATTCTTTTTTCTTTTGATATTATATATGGTACGATGAATAAAAAGTAATATAAAAATAAATAAATAAATAAATAAATAAATAAATAAATATAATATATATA	0.18	56	0.26	53	0.22	32	0.32	41	0.39	31	PF3D7_1211300	MCM8	DNA helicase MCM8, putative	protein_coding	downstream_gene_variant	MODIFIER	NA	NA	304
Pf3D7_12_v3	572452	C	T	0.06	16	0.34	29	0.27	11	0.48	27	0.47	15	PF3D7_1212900	BDP2	bromodomain protein 2, putative	protein_coding	5_prime_UTR_variant	MODIFIER	NA	NA	NA
Pf3D7_12_v3	601238	CATAT	C	0.04	71	0.03	71	1	16	0.98	54	1	18	PF3D7_1214000	NA	conserved protein, unknown function	protein_coding	intron_variant	MODIFIER	NA	NA	NA
Pf3D7_12_v3	704658	C	T	0	171	0	183	1	102	1	175	1	108	PF3D7_1218000	TRAMP	thrombospondin-related apical membrane protein	protein_coding	missense_variant	MODERATE	255	S/F	NA
Pf3D7_12_v3	725103	T	TA	0	75	0	84	0	71	0	48	0	64	PF3D7_1218400	NA	triose or hexose phosphate/phosphate translocator, putative	protein_coding	upstream_gene_variant	MODIFIER	NA	NA	258
Pf3D7_12_v3	725103	T	TA	0	75	0	84	0	71	0	48	0	64	PF3D7_1218500	DRPC	dynamin-like protein, putative	protein_coding	downstream_gene_variant	MODIFIER	NA	NA	290
Pf3D7_12_v3	912925	G	GTAATAA	0.97	77	0.99	75	0.98	51	0.02	44	1	84	PF3D7_1222600	AP2-G	AP2 domain transcription factor AP2-G	protein_coding	inframe_insertion	MODERATE	1908	S/SNN	NA
Pf3D7_12_v3	1211689	T	TTA	0.86	42	0.89	45	0.89	28	0.19	26	1	25	PF3D7_1229500	CCT3	T-complex protein 1 subunit gamma	protein_coding	intron_variant	MODIFIER	NA	NA	NA
Pf3D7_12_v3	1695094	G	A	0.65	63	0.46	50	1	19	1	46	1	22	PF3D7_1240300	VAR	erythrocyte membrane protein 1, PfEMP1	protein_coding	synonymous_variant	LOW	315	A	NA
Pf3D7_12_v3	1695100	T	C	0.67	57	0.44	48	1	17	1	45	1	21	PF3D7_1240300	VAR	erythrocyte membrane protein 1, PfEMP1	protein_coding	synonymous_variant	LOW	317	D	NA
Pf3D7_12_v3	1714118	CATATATATATATATATATATATATATATAT	C,CAT	0.45	20	0.59	29	0.54	13	0.32	28	0.56	16	PF3D7_1240400	VAR	erythrocyte membrane protein 1, PfEMP1	protein_coding	downstream_gene_variant	MODIFIER	NA	NA	1183
Pf3D7_12_v3	1714183	G	GAC	0.61	79	0.6	72	0.41	56	0.46	63	0.64	39	PF3D7_1240400	VAR	erythrocyte membrane protein 1, PfEMP1	protein_coding	downstream_gene_variant	MODIFIER	NA	NA	1247
Pf3D7_12_v3	1796117	A	AT	0.53	19	0.48	23	0.5	4	0.59	32	0.44	9	PF3D7_1242400	NA	GAS8-like protein, putative	protein_coding	intron_variant	MODIFIER	NA	NA	NA
Pf3D7_12_v3	1858830	CT	C	0.63	35	0.79	38	0.7	20	0.88	41	0.38	21	PF3D7_1244400	NA	RNA-binding protein, putative	protein_coding	upstream_gene_variant	MODIFIER	NA	NA	825
Pf3D7_12_v3	1858830	CT	C	0.63	35	0.79	38	0.7	20	0.88	41	0.38	21	PF3D7_1244300	NA	ACEA small nucleolar RNA U3	snoRNA	downstream_gene_variant	MODIFIER	NA	NA	741
Pf3D7_12_v3	2010358	AATATATATATATAT	A	0.02	43	1	15	NA	0	1	19	NA	0	PF3D7_1249200	NA	conserved Plasmodium protein, unknown function	protein_coding	upstream_gene_variant	MODIFIER	NA	NA	56
Pf3D7_12_v3	2010358	AATATATATATATAT	A	0.02	43	1	15	NA	0	1	19	NA	0	PF3D7_1249100	NA	conserved protein, unknown function	protein_coding	downstream_gene_variant	MODIFIER	NA	NA	285
Pf3D7_12_v3	2246131	T	C	1	119	1	95	1	69	0	35	1	73	PF3D7_1255200	VAR	erythrocyte membrane protein 1, PfEMP1	protein_coding	synonymous_variant	LOW	944	R	NA
Pf3D7_12_v3	2246133	G	T	1	121	1	99	1	69	0	35	1	74	PF3D7_1255200	VAR	erythrocyte membrane protein 1, PfEMP1	protein_coding	synonymous_variant	LOW	944	R	NA
Pf3D7_12_v3	2246134	T	G	1	120	1	100	1	68	0	35	1	75	PF3D7_1255200	VAR	erythrocyte membrane protein 1, PfEMP1	protein_coding	synonymous_variant	LOW	943	P	NA
Pf3D7_12_v3	2246156	CCAG	C	1	117	1	97	1	73	0	24	1	83	PF3D7_1255200	VAR	erythrocyte membrane protein 1, PfEMP1	protein_coding	inframe_deletion	MODERATE	935-936	TG/S	NA
Pf3D7_12_v3	2246160	TGGCTCCGTCTTTACC	T	1	140	1	115	1	85	0	21	1	93	PF3D7_1255200	VAR	erythrocyte membrane protein 1, PfEMP1	protein_coding	inframe_deletion	MODERATE	930-934	GKDGA/-	NA
Pf3D7_12_v3	2246178	C	T	1	121	1	100	1	78	0	21	1	79	PF3D7_1255200	VAR	erythrocyte membrane protein 1, PfEMP1	protein_coding	missense_variant	MODERATE	929	G/S	NA
Pf3D7_12_v3	2246182	A	G	1	125	1	104	1	75	0	21	1	80	PF3D7_1255200	VAR	erythrocyte membrane protein 1, PfEMP1	protein_coding	synonymous_variant	LOW	927	T	NA
Pf3D7_12_v3	2246186	G	GCAGTAC	1	125	1	104	1	77	0	25	1	82	PF3D7_1255200	VAR	erythrocyte membrane protein 1, PfEMP1	protein_coding	protein_altering_variant	MODERATE	926	T/STA	NA
Pf3D7_12_v3	2246190	T	C	1	131	1	106	1	76	0	22	1	79	PF3D7_1255200	VAR	erythrocyte membrane protein 1, PfEMP1	protein_coding	missense_variant	MODERATE	925	N/D	NA
Pf3D7_12_v3	2246198	GATGT	G	1	133	1	115	1	77	0	25	1	85	PF3D7_1255200	VAR	erythrocyte membrane protein 1, PfEMP1	protein_coding	frameshift_variant	HIGH	921-922	TS/X	NA
Pf3D7_12_v3	2246204	GCGGTAGGAACACCA	G	1	140	1	126	1	79	0	26	1	98	PF3D7_1255200	VAR	erythrocyte membrane protein 1, PfEMP1	protein_coding	frameshift_variant	HIGH	915-920	AGVPTA/AX	NA
Pf3D7_12_v3	2246225	CGTCGTT	C	1	129	1	128	1	78	0	28	1	95	PF3D7_1255200	VAR	erythrocyte membrane protein 1, PfEMP1	protein_coding	inframe_deletion	MODERATE	911-913	ERR/G	NA
Pf3D7_12_v3	2246234	C	G	1	121	1	119	1	73	0	30	1	89	PF3D7_1255200	VAR	erythrocyte membrane protein 1, PfEMP1	protein_coding	missense_variant	MODERATE	910	R/P	NA
Pf3D7_12_v3	2246235	GAC	G	1	123	1	121	1	73	0	30	1	89	PF3D7_1255200	VAR	erythrocyte membrane protein 1, PfEMP1	protein_coding	frameshift_variant	HIGH	909	S/X	NA
Pf3D7_12_v3	2246241	TGGCGTCACCACCCTCACCACTTGTGGCAGTACTGACA	T	1	164	1	167	1	87	0	33	1	114	PF3D7_1255200	VAR	erythrocyte membrane protein 1, PfEMP1	protein_coding	frameshift_variant	HIGH	895-907	GVSTATSGEGGDA/X	NA
Pf3D7_12_v3	2246287	T	TGTG	1	121	1	135	1	55	0	37	1	84	PF3D7_1255200	VAR	erythrocyte membrane protein 1, PfEMP1	protein_coding	inframe_insertion	MODERATE	892	V/VT	NA
Pf3D7_12_v3	2246317	G	A	1	113	1	134	1	57	0	64	1	87	PF3D7_1255200	VAR	erythrocyte membrane protein 1, PfEMP1	protein_coding	synonymous_variant	LOW	882	G	NA
Pf3D7_13_v3	45018	T	A	0.53	17	0.87	15	0.33	9	0.86	14	0.29	21	PF3D7_1300300	VAR	erythrocyte membrane protein 1, PfEMP1	protein_coding	5_prime_UTR_variant	MODIFIER	NA	NA	NA
Pf3D7_13_v3	58310	T	A	0.63	30	0.66	35	0.55	20	0.48	31	0.59	22	PF3D7_1300700	RIF	rifin	protein_coding	intron_variant	MODIFIER	NA	NA	NA
Pf3D7_13_v3	81338	T	TTA	0.27	71	0.93	59	0.85	40	0.82	97	0.84	50	PF3D7_1301400	HYP12	Plasmodium exported protein (hyp12), unknown function	protein_coding	upstream_gene_variant	MODIFIER	NA	NA	789
Pf3D7_13_v3	81338	T	TTA	0.27	71	0.93	59	0.85	40	0.82	97	0.84	50	PF3D7_1301500	NA	Plasmodium exported protein (PHISTa), unknown function	protein_coding	downstream_gene_variant	MODIFIER	NA	NA	3817
Pf3D7_13_v3	395032	CTATATATA	C	1	5	1	11	1	5	0.28	25	1	2	PF3D7_1308500	NA	conserved Plasmodium protein, unknown function	protein_coding	5_prime_UTR_variant	MODIFIER	NA	NA	NA
Pf3D7_13_v3	891267	C	CAT	0.74	62	0.26	61	0.84	37	0.8	89	0.85	41	PF3D7_1321500	PDEbeta	3',5'-cyclic nucleotide phosphodiesterase beta	protein_coding	intron_variant	MODIFIER	NA	NA	NA
Pf3D7_13_v3	1038251	T	C	0	175	1	143	0.99	113	1	166	1	147	PF3D7_1324800	DHFS-FPGS	dihydrofolate synthase/folylpolyglutamate synthase	protein_coding	missense_variant	MODERATE	94	K/R	NA
Pf3D7_13_v3	1243983	AT	A	0.57	30	0.62	26	0.67	3	0.67	27	0.43	23	PF3D7_1329400	AMPD	AMP deaminase	protein_coding	intron_variant	MODIFIER	NA	NA	NA
Pf3D7_13_v3	1321484	TTATTTTCCTTATTATTATTATTATTGTCGTTAA	T	1	100	1	98	1	58	0.02	50	1	77	PF3D7_1331700	NA	glutamine--tRNA ligase, putative	protein_coding	inframe_deletion	MODERATE	110-121	INDNNNNNKENN/N	NA
Pf3D7_13_v3	1328316	A	AATAT	0.93	27	0.05	21	1	11	0.86	29	0.96	26	PF3D7_1332000	SYN5	syntaxin, Qa-SNARE family	protein_coding	5_prime_UTR_variant	MODIFIER	NA	NA	NA
Pf3D7_13_v3	1585397	C	T	0.36	11	0.29	7	0.8	5	0.5	20	0.29	7	PF3D7_1339400	NA	cytochrome c oxidase subunit ApiCOX14, putative	protein_coding	3_prime_UTR_variant	MODIFIER	NA	NA	NA
Pf3D7_13_v3	1683721	G	A	0	196	1	158	1	100	1	194	1	105	PF3D7_1342900	ApiAP2	AP2 domain transcription factor, putative	protein_coding	stop_gained	HIGH	3417	Q/*	NA
Pf3D7_13_v3	1784682	AAT	A	0.43	28	0.89	28	0.94	16	0.86	50	0.69	16	PF3D7_1344300	NA	zinc finger protein, putative	protein_coding	upstream_gene_variant	MODIFIER	NA	NA	2751
Pf3D7_13_v3	1784682	AAT	A	0.43	28	0.89	28	0.94	16	0.86	50	0.69	16	PF3D7_1344400	NA	conserved Plasmodium protein, unknown function	protein_coding	downstream_gene_variant	MODIFIER	NA	NA	357
Pf3D7_13_v3	1906162	AAT	A	0.32	25	0.47	17	0.14	7	0.08	25	0.5	4	PF3D7_1347700	ECT	ethanolamine-phosphate cytidylyltransferase	protein_coding	upstream_gene_variant	MODIFIER	NA	NA	903
Pf3D7_13_v3	1906162	AAT	A	0.32	25	0.47	17	0.14	7	0.08	25	0.5	4	PF3D7_1347600	NA	conserved protein, unknown function	protein_coding	downstream_gene_variant	MODIFIER	NA	NA	808
Pf3D7_13_v3	2211638	A	ATAAAAATATATATATATATATATATACATTTGTATATG	0	25	0	24	0	15	0	33	0	20	PF3D7_1355700	NIF3	NLI interacting factor-like phosphatase, putative	protein_coding	5_prime_UTR_variant	MODIFIER	NA	NA	NA
Pf3D7_13_v3	2385612	T	A	0	193	0	132	1	94	1	179	0.99	145	PF3D7_1359700	NA	conserved Plasmodium protein, unknown function	protein_coding	missense_variant	MODERATE	1483	V/E	NA
Pf3D7_13_v3	2787621	T	TTA	0.02	133	0	114	0.97	79	0.98	166	0.94	102	PF3D7_1370300	MAHRP1	membrane associated histidine-rich protein 1	protein_coding	5_prime_UTR_variant	MODIFIER	NA	NA	NA
Pf3D7_13_v3	2808449	C	CTA	0.18	84	0.15	115	0.13	55	0.1	77	0.05	75	PF3D7_1371500	NA	probable protein, unknown function	protein_coding	3_prime_UTR_variant	MODIFIER	NA	NA	NA
Pf3D7_13_v3	2826595	CAT	C	0.53	38	0.54	41	0.4	20	0.64	14	0.4	25	PF3D7_1371800	NA	Plasmodium exported protein, unknown function	protein_coding	upstream_gene_variant	MODIFIER	NA	NA	629
Pf3D7_13_v3	2826595	CAT	C	0.53	38	0.54	41	0.4	20	0.64	14	0.4	25	PF3D7_1371700	FIKK13	serine/threonine protein kinase, FIKK family	protein_coding	downstream_gene_variant	MODIFIER	NA	NA	2150
Pf3D7_13_v3	2877529	A	AC	0.61	33	0.55	29	0.67	15	0.47	30	0.6	15	PF3D7_1373300	RIF	rifin	protein_coding	upstream_gene_variant	MODIFIER	NA	NA	378
Pf3D7_13_v3	2877529	A	AC	0.61	33	0.55	29	0.67	15	0.47	30	0.6	15	PF3D7_1373200	NA	Plasmodium exported protein, unknown function, fragment	protein_coding	downstream_gene_variant	MODIFIER	NA	NA	1326
Pf3D7_13_v3	2877534	G	A	0.43	23	0.44	18	0.55	11	0.35	23	0.54	13	PF3D7_1373300	RIF	rifin	protein_coding	upstream_gene_variant	MODIFIER	NA	NA	374
Pf3D7_13_v3	2877534	G	A	0.43	23	0.44	18	0.55	11	0.35	23	0.54	13	PF3D7_1373200	NA	Plasmodium exported protein, unknown function, fragment	protein_coding	downstream_gene_variant	MODIFIER	NA	NA	1331
Pf3D7_13_v3	2877535	TA	T	0.58	24	0.53	19	0.64	11	0.43	21	0.69	13	PF3D7_1373300	RIF	rifin	protein_coding	upstream_gene_variant	MODIFIER	NA	NA	372
Pf3D7_13_v3	2877535	TA	T	0.58	24	0.53	19	0.64	11	0.43	21	0.69	13	PF3D7_1373200	NA	Plasmodium exported protein, unknown function, fragment	protein_coding	downstream_gene_variant	MODIFIER	NA	NA	1333
Pf3D7_14_v3	128818	T	TATAA	0	25	0.03	31	1	24	1	75	1	31	PF3D7_1403400	NA	conserved Plasmodium protein, unknown function	protein_coding	intron_variant	MODIFIER	NA	NA	NA
Pf3D7_14_v3	174272	AATATATATATATATATATAT	A	1	5	1	2	NA	0	0.1	21	NA	0	PF3D7_1405000	NA	conserved Plasmodium protein, unknown function	protein_coding	intron_variant	MODIFIER	NA	NA	NA
Pf3D7_14_v3	258302	G	A	0.42	26	0.23	31	0.33	9	0.21	34	0.56	16	PF3D7_1407100	NOP1	rRNA 2'-O-methyltransferase fibrillarin, putative	protein_coding	5_prime_UTR_variant	MODIFIER	NA	NA	NA
Pf3D7_14_v3	259163	TGGA	T	1	73	1	73	1	71	1	103	0	63	PF3D7_1407100	NOP1	rRNA 2'-O-methyltransferase fibrillarin, putative	protein_coding	inframe_deletion	MODERATE	45	G/-	NA
Pf3D7_14_v3	259170	A	C	1	75	1	73	1	69	1	101	0	63	PF3D7_1407100	NOP1	rRNA 2'-O-methyltransferase fibrillarin, putative	protein_coding	synonymous_variant	LOW	47	R	NA
Pf3D7_14_v3	261223	T	A	1	172	1	147	1	107	1	199	0	110	PF3D7_1407200	NA	conserved Plasmodium protein, unknown function	protein_coding	missense_variant	MODERATE	236	K/N	NA
Pf3D7_14_v3	555017	C	T	0.48	21	0.44	16	0.33	15	0.54	13	0.55	11	PF3D7_1414000	RPN13	26S proteasome regulatory subunit RPN13, putative	protein_coding	intron_variant	MODIFIER	NA	NA	NA
Pf3D7_14_v3	572810	A	AAT	0.21	14	0.43	35	0.33	9	0.27	33	0	5	PF3D7_1414400	PP1	serine/threonine protein phosphatase PP1	protein_coding	upstream_gene_variant	MODIFIER	NA	NA	948
Pf3D7_14_v3	572810	A	AAT	0.21	14	0.43	35	0.33	9	0.27	33	0	5	PF3D7_1414300	NA	60S ribosomal protein L10, putative	protein_coding	downstream_gene_variant	MODIFIER	NA	NA	1166
Pf3D7_14_v3	681822	ATATG	A	0.99	68	1	73	0	29	1	63	1	36	PF3D7_1416700	NA	conserved protein, unknown function	protein_coding	intron_variant	MODIFIER	NA	NA	NA
Pf3D7_14_v3	803650	ATATT	A	1	98	1	87	1	27	0	93	1	53	PF3D7_1419300	GST	glutathione S-transferase	protein_coding	3_prime_UTR_variant	MODIFIER	NA	NA	NA
Pf3D7_14_v3	945557	TATTATTATG	T	1	131	1	128	1	81	0	88	1	104	PF3D7_1423400	NA	conserved Plasmodium membrane protein, unknown function	protein_coding	inframe_deletion	MODERATE	989-992	YYYD/Y	NA
Pf3D7_14_v3	965968	G	A	0	41	0	45	0	21	0	21	0	21	PF3D7_1423700	NA	conserved Plasmodium protein, unknown function	protein_coding	upstream_gene_variant	MODIFIER	NA	NA	126
Pf3D7_14_v3	1153878	G	GATAT	0.1	30	0	21	0	7	0.3	20	0.11	19	PF3D7_1429300	NA	CPW-WPC family protein	protein_coding	upstream_gene_variant	MODIFIER	NA	NA	31
Pf3D7_14_v3	1210184	A	AAATAT	1	101	0.04	77	1	60	1	98	1	73	PF3D7_1430700	GDH2	NADP-specific glutamate dehydrogenase	protein_coding	upstream_gene_variant	MODIFIER	NA	NA	764
Pf3D7_14_v3	1210184	A	AAATAT	1	101	0.04	77	1	60	1	98	1	73	PF3D7_1430600	NA	endonuclease/exonuclease/phosphatase family protein, putative	protein_coding	downstream_gene_variant	MODIFIER	NA	NA	156
Pf3D7_14_v3	1214763	AAT	A	0.44	43	0.91	23	1	6	0.86	28	1	8	PF3D7_1430800	PIP3	PhIL1 interacting protein PIP3	protein_coding	5_prime_UTR_variant	MODIFIER	NA	NA	NA
Pf3D7_14_v3	1221736	ATTTAT	A	1	91	0.03	60	1	58	1	70	1	64	PF3D7_1431100	PIP2	PhIL1 interacting protein PIP2	protein_coding	5_prime_UTR_variant	MODIFIER	NA	NA	NA
Pf3D7_14_v3	1290214	G	GTA	1	28	0.5	20	NA	0	0.84	31	0.78	9	PF3D7_1432700	NA	protein-L-isoaspartate(D-aspartate) O-methyltransferase, putative	protein_coding	3_prime_UTR_variant	MODIFIER	NA	NA	NA
Pf3D7_14_v3	1339030	AAT	A	0	58	0.04	50	0.14	43	0.07	30	0.18	39	PF3D7_1433500	TOP2	DNA topoisomerase 2	protein_coding	5_prime_UTR_variant	MODIFIER	NA	NA	NA
Pf3D7_14_v3	2410710	A	AAT	0.9	73	0.95	60	0.8	35	0.81	57	0.13	23	PF3D7_1458700	NA	exonuclease V, mitochondrial, putative	protein_coding	3_prime_UTR_variant	MODIFIER	NA	NA	NA
Pf3D7_14_v3	2534352	A	AGTTTTTTCTGATCATTTTC	1	154	1	144	0.02	41	1	152	0	50	PF3D7_1462400	NA	conserved Plasmodium protein, unknown function	protein_coding	stop_gained&frameshift_variant	HIGH	2350	L/RK*SEKTX	NA
Pf3D7_14_v3	2754375	A	AAT	0.84	25	0.87	15	1	6	0.21	29	0.75	4	PF3D7_1467400	RPL22	50S ribosomal protein L22, apicoplast, putative	protein_coding	5_prime_UTR_variant	MODIFIER	NA	NA	NA
Pf3D7_14_v3	2824219	T	TTA	0.03	32	0.22	27	0.28	32	0.36	14	0.08	24	PF3D7_1468700	eIF4A	eukaryotic initiation factor 4A	protein_coding	upstream_gene_variant	MODIFIER	NA	NA	30
Pf3D7_14_v3	2824219	T	TTA	0.03	32	0.22	27	0.28	32	0.36	14	0.08	24	PF3D7_1468600	NA	aminophospholipid transporter, putative	protein_coding	downstream_gene_variant	MODIFIER	NA	NA	1933
Pf3D7_14_v3	2863845	TTATATATATATA	T	0.06	113	1	64	1	42	1	76	1	40	PF3D7_1469700	MED6	mediator of RNA polymerase II transcription subunit 6, putative	protein_coding	5_prime_UTR_variant	MODIFIER	NA	NA	NA
Pf3D7_14_v3	2997115	A	AT	0	17	0	17	0	6	0	22	0	5	PF3D7_1473600	NA	conserved Plasmodium protein, unknown function	protein_coding	3_prime_UTR_variant	MODIFIER	NA	NA	NA
Pf3D7_14_v3	3150466	C	CAT	0.92	106	0.76	109	0.03	67	0.9	108	0.84	75	PF3D7_1476600	NA	Plasmodium exported protein, unknown function	protein_coding	5_prime_UTR_variant	MODIFIER	NA	NA	NA
Pf3D7_14_v3	3165362	TTTTA	T	0	31	1	48	1	28	1	44	1	46	PF3D7_1476900	NA	Plasmodium exported protein, unknown function, pseudogene	pseudogenic_transcript	upstream_gene_variant	MODIFIER	NA	NA	2620
Pf3D7_14_v3	3165362	TTTTA	T	0	31	1	48	1	28	1	44	1	46	PF3D7_1476800	NA	lysophospholipase, putative	protein_coding	downstream_gene_variant	MODIFIER	NA	NA	4526

## Sheet: Dup&Del
1.2B					10G					A7					E5					B11
Chrom	Start	Stop	Modification		Chrom	Start	Stop	Modification		Chrom	Start	Stop	Modification		Chrom	Start	Stop	Modification		Chrom	Start	Stop	Modification
Pf3D7_01_v3	582950	583470	deletion		Pf3D7_01_v3	71070	71570	deletion		Pf3D7_01_v3	71050	71560	deletion		Pf3D7_01_v3	71030	71550	deletion		Pf3D7_01_v3	67380	68310	deletion
Pf3D7_01_v3	585600	586160	deletion		Pf3D7_01_v3	582950	583470	deletion		Pf3D7_01_v3	76490	77390	deletion		Pf3D7_01_v3	73330	73890	deletion		Pf3D7_01_v3	71000	71580	deletion
Pf3D7_02_v3	430	960	duplication		Pf3D7_01_v3	585590	586160	deletion		Pf3D7_01_v3	82800	83320	deletion		Pf3D7_01_v3	82800	83300	deletion		Pf3D7_01_v3	459380	460220	deletion
Pf3D7_02_v3	2660	4130	deletion		Pf3D7_02_v3	2670	3670	deletion		Pf3D7_01_v3	582960	583460	deletion		Pf3D7_01_v3	582960	583460	deletion		Pf3D7_02_v3	410	1060	duplication
Pf3D7_02_v3	4810	6010	deletion		Pf3D7_02_v3	4700	5900	deletion		Pf3D7_01_v3	585590	586140	deletion		Pf3D7_01_v3	585510	586150	deletion		Pf3D7_02_v3	448900	449510	deletion
Pf3D7_02_v3	6340	7160	deletion		Pf3D7_02_v3	6320	8510	deletion		Pf3D7_02_v3	300	1100	duplication		Pf3D7_02_v3	290	1150	duplication		Pf3D7_02_v3	883340	883910	deletion
Pf3D7_02_v3	7440	8460	deletion		Pf3D7_02_v3	10020	13430	deletion		Pf3D7_02_v3	31320	31850	deletion		Pf3D7_02_v3	31320	31850	deletion		Pf3D7_02_v3	903790	904330	deletion
Pf3D7_02_v3	10070	13480	deletion		Pf3D7_02_v3	13780	15490	deletion		Pf3D7_02_v3	883170	883910	deletion		Pf3D7_02_v3	883190	883910	deletion		Pf3D7_03_v3	4100	5250	deletion
Pf3D7_02_v3	13800	15460	deletion		Pf3D7_02_v3	15960	18220	deletion		Pf3D7_02_v3	891510	892010	deletion		Pf3D7_02_v3	915200	916080	deletion		Pf3D7_03_v3	6200	7680	deletion
Pf3D7_02_v3	15940	18200	deletion		Pf3D7_02_v3	18820	20050	deletion		Pf3D7_02_v3	903780	904320	deletion		Pf3D7_03_v3	21980	26280	duplication		Pf3D7_03_v3	8200	10420	deletion
Pf3D7_02_v3	19280	20140	deletion		Pf3D7_02_v3	20430	23390	deletion		Pf3D7_02_v3	915220	916100	deletion		Pf3D7_03_v3	26590	27300	duplication		Pf3D7_03_v3	12160	14110	deletion
Pf3D7_02_v3	20420	23400	deletion		Pf3D7_02_v3	23820	24350	deletion		Pf3D7_03_v3	1063420	1066570	duplication		Pf3D7_03_v3	27960	28660	duplication		Pf3D7_03_v3	14710	15820	deletion
Pf3D7_02_v3	25880	28960	deletion		Pf3D7_02_v3	25080	28930	deletion		Pf3D7_03_v3	1066990	1067870	duplication		Pf3D7_03_v3	28920	31950	duplication		Pf3D7_03_v3	16040	19790	deletion
Pf3D7_02_v3	31160	31840	deletion		Pf3D7_02_v3	31100	31850	deletion		Pf3D7_04_v3	582930	584100	deletion		Pf3D7_03_v3	1063640	1066580	duplication		Pf3D7_03_v3	20080	21080	deletion
Pf3D7_03_v3	4070	5930	deletion		Pf3D7_02_v3	883400	883910	deletion		Pf3D7_04_v3	963230	965700	duplication		Pf3D7_03_v3	1067000	1067800	duplication		Pf3D7_03_v3	21350	23450	deletion
Pf3D7_03_v3	6140	7740	deletion		Pf3D7_03_v3	4370	7780	deletion		Pf3D7_04_v3	967440	968520	duplication		Pf3D7_04_v3	582920	583690	deletion		Pf3D7_03_v3	24180	25670	deletion
Pf3D7_03_v3	8070	10610	deletion		Pf3D7_03_v3	8010	14560	deletion		Pf3D7_04_v3	968800	970010	duplication		Pf3D7_04_v3	963310	965000	duplication		Pf3D7_03_v3	28010	29470	deletion
Pf3D7_03_v3	11300	11850	deletion		Pf3D7_03_v3	14830	15800	deletion		Pf3D7_04_v3	971450	973360	duplication		Pf3D7_04_v3	967410	968430	duplication		Pf3D7_03_v3	29930	30660	deletion
Pf3D7_03_v3	12130	14210	deletion		Pf3D7_03_v3	16050	21110	deletion		Pf3D7_04_v3	1127390	1127950	duplication		Pf3D7_04_v3	968930	969990	duplication		Pf3D7_03_v3	31490	33330	deletion
Pf3D7_03_v3	14830	18390	deletion		Pf3D7_03_v3	21320	23610	deletion		Pf3D7_04_v3	1149660	1150630	deletion		Pf3D7_04_v3	971630	973290	duplication		Pf3D7_03_v3	34690	35660	deletion
Pf3D7_03_v3	18620	19430	deletion		Pf3D7_03_v3	24480	25770	deletion		Pf3D7_06_v3	19200	19710	deletion		Pf3D7_04_v3	1127370	1127950	duplication		Pf3D7_03_v3	35900	37480	deletion
Pf3D7_03_v3	20070	21140	deletion		Pf3D7_03_v3	27740	28310	deletion		Pf3D7_06_v3	43850	44350	deletion		Pf3D7_04_v3	1199870	1200490	duplication		Pf3D7_03_v3	37710	38650	deletion
Pf3D7_03_v3	21350	23570	deletion		Pf3D7_03_v3	28590	30240	deletion		Pf3D7_06_v3	58280	59360	deletion		Pf3D7_06_v3	10	510	duplication		Pf3D7_03_v3	38870	40700	deletion
Pf3D7_03_v3	24490	25680	deletion		Pf3D7_03_v3	31470	33410	deletion		Pf3D7_06_v3	1315100	1315600	deletion		Pf3D7_06_v3	43840	44350	deletion		Pf3D7_03_v3	41000	42160	deletion
Pf3D7_03_v3	28620	30210	deletion		Pf3D7_03_v3	34280	35670	deletion		Pf3D7_06_v3	1413280	1413900	deletion		Pf3D7_06_v3	46530	47560	deletion		Pf3D7_03_v3	598300	599290	deletion
Pf3D7_03_v3	31470	33370	deletion		Pf3D7_03_v3	35930	42170	deletion		Pf3D7_07_v3	250	1670	duplication		Pf3D7_06_v3	1315100	1315600	deletion		Pf3D7_03_v3	1008150	1008700	deletion
Pf3D7_03_v3	34250	35670	deletion		Pf3D7_03_v3	53610	54130	deletion		Pf3D7_07_v3	1444690	1445200	duplication		Pf3D7_06_v3	1413260	1413760	deletion		Pf3D7_04_v3	116400	116960	deletion
Pf3D7_03_v3	36050	42180	deletion		Pf3D7_04_v3	582900	584110	deletion		Pf3D7_08_v3	66050	66560	deletion		Pf3D7_07_v3	260	1670	duplication		Pf3D7_04_v3	963400	965610	duplication
Pf3D7_04_v3	582880	584080	deletion		Pf3D7_04_v3	1127360	1127940	duplication		Pf3D7_09_v3	30990	31500	deletion		Pf3D7_07_v3	46750	47600	deletion		Pf3D7_04_v3	967450	968390	duplication
Pf3D7_04_v3	963320	965690	duplication		Pf3D7_04_v3	1149670	1150640	deletion		Pf3D7_09_v3	31820	32320	deletion		Pf3D7_07_v3	53860	54570	deletion		Pf3D7_04_v3	968870	969980	duplication
Pf3D7_04_v3	968650	970010	duplication		Pf3D7_04_v3	1177640	1180440	deletion		Pf3D7_09_v3	1541040	1541735	duplication		Pf3D7_07_v3	69730	70530	deletion		Pf3D7_04_v3	971500	973360	duplication
Pf3D7_04_v3	971430	973110	duplication		Pf3D7_04_v3	1180760	1181550	deletion		Pf3D7_10_v3	120	860	duplication		Pf3D7_08_v3	66050	66550	deletion		Pf3D7_05_v3	456040	456760	deletion
Pf3D7_04_v3	1127330	1127980	duplication		Pf3D7_04_v3	1181870	1182830	deletion		Pf3D7_10_v3	39740	40260	deletion		Pf3D7_09_v3	31820	32330	deletion		Pf3D7_06_v3	34660	35200	deletion
Pf3D7_04_v3	1149670	1150660	deletion		Pf3D7_04_v3	1183430	1183990	deletion		Pf3D7_10_v3	1180910	1182740	duplication		Pf3D7_09_v3	1541030	1541735	duplication		Pf3D7_06_v3	46860	47550	deletion
Pf3D7_04_v3	1177640	1180610	deletion		Pf3D7_04_v3	1184260	1186560	deletion		Pf3D7_10_v3	1184750	1186390	duplication		Pf3D7_10_v3	40	860	duplication		Pf3D7_06_v3	58250	59370	deletion
Pf3D7_04_v3	1180820	1181540	deletion		Pf3D7_04_v3	1187860	1194620	deletion		Pf3D7_10_v3	1187720	1189540	duplication		Pf3D7_10_v3	39740	40250	deletion		Pf3D7_06_v3	478740	479510	deletion
Pf3D7_04_v3	1181850	1182850	deletion		Pf3D7_04_v3	1195090	1197160	deletion		Pf3D7_10_v3	1190440	1194370	duplication		Pf3D7_10_v3	1180920	1182740	duplication		Pf3D7_06_v3	479720	480250	deletion
Pf3D7_04_v3	1184250	1186560	deletion		Pf3D7_04_v3	1197430	1199750	deletion		Pf3D7_10_v3	1195670	1197260	duplication		Pf3D7_10_v3	1184750	1186400	duplication		Pf3D7_07_v3	340	950	duplication
Pf3D7_04_v3	1187260	1188630	deletion		Pf3D7_06_v3	19210	19710	deletion		Pf3D7_10_v3	1197940	1200090	duplication		Pf3D7_10_v3	1187620	1189540	duplication		Pf3D7_07_v3	1850	2660	deletion
Pf3D7_04_v3	1188900	1191340	deletion		Pf3D7_06_v3	58200	59380	deletion		Pf3D7_10_v3	1200980	1202350	duplication		Pf3D7_10_v3	1190420	1194400	duplication		Pf3D7_07_v3	2900	3540	deletion
Pf3D7_04_v3	1191570	1192510	deletion		Pf3D7_06_v3	1315090	1315600	deletion		Pf3D7_10_v3	1204970	1205630	duplication		Pf3D7_10_v3	1195680	1197270	duplication		Pf3D7_07_v3	4160	5760	deletion
Pf3D7_04_v3	1192730	1194630	deletion		Pf3D7_07_v3	69750	70250	deletion		Pf3D7_10_v3	1206350	1207800	duplication		Pf3D7_10_v3	1197930	1200160	duplication		Pf3D7_07_v3	5990	7780	deletion
Pf3D7_04_v3	1195150	1197110	deletion		Pf3D7_08_v3	180	2100	deletion		Pf3D7_10_v3	1208080	1210120	duplication		Pf3D7_10_v3	1200980	1202350	duplication		Pf3D7_07_v3	46760	47620	deletion
Pf3D7_04_v3	1197460	1199760	deletion		Pf3D7_08_v3	2570	6460	deletion		Pf3D7_10_v3	1211650	1212900	duplication		Pf3D7_10_v3	1204940	1205600	duplication		Pf3D7_07_v3	53840	54560	deletion
Pf3D7_06_v3	58210	59390	deletion		Pf3D7_08_v3	6900	7590	deletion		Pf3D7_10_v3	1217420	1217990	duplication		Pf3D7_10_v3	1206330	1207760	duplication		Pf3D7_07_v3	69740	70680	deletion
Pf3D7_06_v3	1309210	1309710	deletion		Pf3D7_08_v3	7900	11250	deletion		Pf3D7_10_v3	1218260	1220940	duplication		Pf3D7_10_v3	1208050	1210110	duplication		Pf3D7_08_v3	110	6730	duplication
Pf3D7_07_v3	340	970	duplication		Pf3D7_08_v3	11600	12680	deletion		Pf3D7_10_v3	1221180	1222520	duplication		Pf3D7_10_v3	1211610	1212850	duplication		Pf3D7_08_v3	7050	15230	duplication
Pf3D7_08_v3	830	2140	deletion		Pf3D7_08_v3	66040	66560	deletion		Pf3D7_10_v3	1223950	1225940	duplication		Pf3D7_10_v3	1218260	1220940	duplication		Pf3D7_08_v3	15540	17380	duplication
Pf3D7_08_v3	2460	3200	deletion		Pf3D7_08_v3	1448590	1450340	duplication		Pf3D7_10_v3	1226900	1228980	duplication		Pf3D7_10_v3	1221210	1222570	duplication		Pf3D7_08_v3	17700	19020	duplication
Pf3D7_08_v3	3590	5700	deletion		Pf3D7_08_v3	1450590	1456160	duplication		Pf3D7_10_v3	1230290	1231940	duplication		Pf3D7_10_v3	1223960	1225930	duplication		Pf3D7_08_v3	19620	20650	duplication
Pf3D7_08_v3	7920	8950	deletion		Pf3D7_08_v3	1456630	1457940	duplication		Pf3D7_10_v3	1233330	1236950	duplication		Pf3D7_10_v3	1226900	1229000	duplication		Pf3D7_08_v3	21360	23530	duplication
Pf3D7_08_v3	9190	11240	deletion		Pf3D7_08_v3	1458150	1463830	duplication		Pf3D7_10_v3	1240900	1241410	duplication		Pf3D7_10_v3	1230280	1231960	duplication		Pf3D7_08_v3	24890	26310	duplication
Pf3D7_08_v3	11570	12630	deletion		Pf3D7_08_v3	1464580	1468060	duplication		Pf3D7_10_v3	1577070	1577580	deletion		Pf3D7_10_v3	1233380	1236930	duplication		Pf3D7_08_v3	27610	28730	duplication
Pf3D7_08_v3	66040	66570	deletion		Pf3D7_08_v3	1469330	1472650	duplication		Pf3D7_10_v3	1612990	1614200	duplication		Pf3D7_10_v3	1240770	1241410	duplication		Pf3D7_08_v3	29290	30880	duplication
Pf3D7_08_v3	1448620	1450340	duplication		Pf3D7_09_v3	30990	31490	deletion		Pf3D7_10_v3	1614430	1615370	duplication		Pf3D7_10_v3	1577040	1577570	deletion		Pf3D7_08_v3	31840	39250	duplication
Pf3D7_08_v3	1450630	1455080	duplication		Pf3D7_09_v3	31810	32330	deletion		Pf3D7_10_v3	1616350	1618630	duplication		Pf3D7_10_v3	1613030	1614090	duplication		Pf3D7_08_v3	41010	45200	duplication
Pf3D7_08_v3	1455330	1456170	duplication		Pf3D7_10_v3	1577050	1577570	deletion		Pf3D7_10_v3	1619380	1621840	duplication		Pf3D7_10_v3	1614390	1615420	duplication		Pf3D7_08_v3	1365360	1391360	deletion
Pf3D7_08_v3	1456410	1457970	duplication		Pf3D7_10_v3	1614440	1615380	duplication		Pf3D7_10_v3	1622380	1624430	duplication		Pf3D7_10_v3	1616540	1618650	duplication		Pf3D7_08_v3	1391690	1392300	deletion
Pf3D7_08_v3	1458480	1462660	duplication		Pf3D7_10_v3	1616590	1618610	duplication		Pf3D7_10_v3	1686920	1687570	duplication		Pf3D7_10_v3	1619450	1621810	duplication		Pf3D7_08_v3	1392580	1402070	deletion
Pf3D7_08_v3	1465240	1468030	duplication		Pf3D7_10_v3	1619430	1620430	duplication		Pf3D7_11_v3	90	810	duplication		Pf3D7_10_v3	1622400	1624470	duplication		Pf3D7_08_v3	1402620	1404580	deletion
Pf3D7_08_v3	1470020	1472660	duplication		Pf3D7_10_v3	1620940	1621840	duplication		Pf3D7_11_v3	84280	84850	deletion		Pf3D7_10_v3	1686950	1687560	duplication		Pf3D7_08_v3	1404950	1409060	deletion
Pf3D7_09_v3	30980	31490	deletion		Pf3D7_10_v3	1623090	1624450	duplication		Pf3D7_11_v3	103720	104250	deletion		Pf3D7_11_v3	110	830	duplication		Pf3D7_08_v3	1409700	1411410	deletion
Pf3D7_09_v3	31810	32320	deletion		Pf3D7_11_v3	1550	3520	deletion		Pf3D7_12_v3	10	560	duplication		Pf3D7_11_v3	57980	58820	deletion		Pf3D7_08_v3	1411650	1412520	deletion
Pf3D7_10_v3	39740	40240	deletion		Pf3D7_11_v3	3780	6730	deletion		Pf3D7_12_v3	1519170	1519770	deletion		Pf3D7_11_v3	84240	84870	deletion		Pf3D7_08_v3	1412740	1413600	deletion
Pf3D7_10_v3	1577050	1577570	deletion		Pf3D7_11_v3	7160	8380	deletion		Pf3D7_13_v3	28950	29650	deletion		Pf3D7_11_v3	103730	104240	deletion		Pf3D7_08_v3	1413970	1417630	deletion
Pf3D7_11_v3	230	770	duplication		Pf3D7_11_v3	8870	10470	deletion		Pf3D7_13_v3	2924440	2925010	duplication		Pf3D7_11_v3	2037230	2038000	duplication		Pf3D7_08_v3	1417900	1418510	deletion
Pf3D7_11_v3	103720	104260	deletion		Pf3D7_11_v3	10680	12810	deletion		Pf3D7_14_v3	3256070	3256570	deletion		Pf3D7_12_v3	10	570	duplication		Pf3D7_08_v3	1420200	1420950	deletion
Pf3D7_12_v3	90	3370	duplication		Pf3D7_11_v3	13030	13830	deletion		Pf3D7_14_v3	3268660	3269530	deletion		Pf3D7_12_v3	1519190	1519760	deletion		Pf3D7_08_v3	1421170	1421840	deletion
Pf3D7_12_v3	6170	7020	duplication		Pf3D7_11_v3	14140	16700	deletion							Pf3D7_13_v3	28940	29660	deletion		Pf3D7_08_v3	1425660	1427980	deletion
Pf3D7_12_v3	7790	9790	duplication		Pf3D7_11_v3	17180	18920	deletion							Pf3D7_13_v3	64950	65450	deletion		Pf3D7_08_v3	1428210	1429340	deletion
Pf3D7_12_v3	1519170	1519700	deletion		Pf3D7_11_v3	19150	21320	deletion							Pf3D7_13_v3	2561580	2562100	deletion		Pf3D7_08_v3	1437400	1441100	deletion
Pf3D7_12_v3	1695380	1698220	duplication		Pf3D7_11_v3	21610	23800	deletion							Pf3D7_13_v3	2922550	2923280	duplication		Pf3D7_08_v3	1441590	1443450	deletion
Pf3D7_12_v3	1699230	1700290	duplication		Pf3D7_11_v3	24140	29750	deletion							Pf3D7_13_v3	2924340	2925070	duplication		Pf3D7_08_v3	1444310	1445000	deletion
Pf3D7_12_v3	1701220	1703080	duplication		Pf3D7_11_v3	31460	32430	deletion							Pf3D7_14_v3	12510	13070	deletion		Pf3D7_08_v3	1445230	1446370	deletion
Pf3D7_13_v3	28970	29510	deletion		Pf3D7_11_v3	32820	33730	deletion							Pf3D7_14_v3	3256040	3256550	deletion		Pf3D7_08_v3	1447200	1448080	deletion
Pf3D7_13_v3	1702490	1704460	deletion		Pf3D7_11_v3	34260	36340	deletion												Pf3D7_08_v3	1448790	1450470	deletion
Pf3D7_13_v3	2887390	2888430	duplication		Pf3D7_11_v3	103730	104250	deletion												Pf3D7_08_v3	1450730	1453950	deletion
Pf3D7_13_v3	2888850	2894160	duplication		Pf3D7_12_v3	1695360	1697920	duplication												Pf3D7_08_v3	1455330	1456110	deletion
Pf3D7_13_v3	2894810	2915850	duplication		Pf3D7_12_v3	1698500	1700880	duplication												Pf3D7_08_v3	1457190	1457900	deletion
Pf3D7_13_v3	2916350	2920630	duplication		Pf3D7_12_v3	1701480	1703100	duplication												Pf3D7_08_v3	1458880	1459830	deletion
Pf3D7_13_v3	2920970	2923230	duplication		Pf3D7_12_v3	1704520	1705030	duplication												Pf3D7_08_v3	1460080	1461110	deletion
					Pf3D7_13_v3	64950	65450	deletion												Pf3D7_08_v3	1463610	1465260	deletion
					Pf3D7_13_v3	1702510	1704470	deletion												Pf3D7_08_v3	1465780	1466890	deletion
					Pf3D7_13_v3	2887420	2888450	duplication												Pf3D7_08_v3	1467870	1470970	deletion
					Pf3D7_13_v3	2889270	2894170	duplication												Pf3D7_09_v3	30980	31500	deletion
					Pf3D7_13_v3	2894810	2915780	duplication												Pf3D7_09_v3	1242200	1244010	deletion
					Pf3D7_13_v3	2916380	2920630	duplication												Pf3D7_09_v3	1375160	1394380	deletion
					Pf3D7_13_v3	2921560	2922750	duplication												Pf3D7_09_v3	1524320	1525940	deletion
																				Pf3D7_09_v3	1527890	1528600	deletion
																				Pf3D7_09_v3	1528810	1530530	deletion
																				Pf3D7_09_v3	1531190	1531910	deletion
																				Pf3D7_09_v3	1533620	1534720	deletion
																				Pf3D7_09_v3	1535660	1536480	deletion
																				Pf3D7_09_v3	1536930	1537510	deletion
																				Pf3D7_09_v3	1538050	1540410	deletion
																				Pf3D7_10_v3	14810	15920	duplication
																				Pf3D7_10_v3	16190	20260	duplication
																				Pf3D7_10_v3	1613190	1613930	duplication
																				Pf3D7_10_v3	1614550	1615420	duplication
																				Pf3D7_10_v3	1616390	1618630	duplication
																				Pf3D7_10_v3	1619510	1620390	duplication
																				Pf3D7_10_v3	1622350	1623720	duplication
																				Pf3D7_10_v3	1680790	1681630	deletion
																				Pf3D7_10_v3	1681950	1683930	deletion
																				Pf3D7_10_v3	1686230	1686830	deletion
																				Pf3D7_11_v3	390	1150	duplication
																				Pf3D7_11_v3	1660	4070	duplication
																				Pf3D7_11_v3	4310	7950	duplication
																				Pf3D7_11_v3	8420	16400	duplication
																				Pf3D7_11_v3	16700	21930	duplication
																				Pf3D7_11_v3	22440	23140	duplication
																				Pf3D7_11_v3	24180	26440	duplication
																				Pf3D7_11_v3	69400	69950	deletion
																				Pf3D7_11_v3	84310	84840	deletion
																				Pf3D7_12_v3	1440	2660	deletion
																				Pf3D7_12_v3	3500	5570	deletion
																				Pf3D7_12_v3	5960	7350	deletion
																				Pf3D7_12_v3	9040	11410	deletion
																				Pf3D7_12_v3	12100	12980	deletion
																				Pf3D7_12_v3	14480	20840	deletion
																				Pf3D7_12_v3	21300	22210	deletion
																				Pf3D7_12_v3	22430	23300	deletion
																				Pf3D7_12_v3	24370	26020	deletion
																				Pf3D7_12_v3	26250	26870	deletion
																				Pf3D7_12_v3	32660	37030	deletion
																				Pf3D7_12_v3	1519190	1519730	deletion
																				Pf3D7_12_v3	2246800	2250360	deletion
																				Pf3D7_12_v3	2250710	2251720	deletion
																				Pf3D7_12_v3	2251960	2257080	deletion
																				Pf3D7_12_v3	2257360	2259900	deletion
																				Pf3D7_12_v3	2260740	2261780	deletion
																				Pf3D7_12_v3	2264210	2266230	deletion
																				Pf3D7_12_v3	2266800	2267510	deletion
																				Pf3D7_12_v3	2268990	2270160	deletion
																				Pf3D7_13_v3	1702510	1704470	deletion
																				Pf3D7_13_v3	2561570	2562070	deletion
																				Pf3D7_13_v3	2887020	2888450	duplication
																				Pf3D7_13_v3	2888800	2891210	duplication
																				Pf3D7_13_v3	2891500	2892160	duplication
																				Pf3D7_13_v3	2893100	2894080	duplication
																				Pf3D7_13_v3	2894920	2923150	duplication
																				Pf3D7_14_v3	3256050	3256550	deletion
																				Pf3D7_14_v3	3257880	3258390	deletion
