# Supplementary material for: Patterns of Heterochromatin Transitions Linked to Changes in the Expression of Plasmodium falciparum Clonally Variant Genes
Source: Microbiol Spectr. 2022 Dec 14;11(1):e03049-22. doi: 10.1128/spectrum.03049-22 (PMC9927496; doi:10.1128/spectrum.03049-22)
Supplement: Supplemental file 5 — Data Set S4. Download spectrum.03049-22-s0005.xlsx, XLSX file, 0.6 MB [file spectrum.03049-22-s0005.xlsx]

## Sheet: Description and Summary
ChIP-seq peaks called by MACS2 The peaks identified in each parasite line are listed in the different tabs. A summary of the number of peaks and the number of genes with an annotated peak is provided below. Peaks where annotated to one or more gene if they overlaped it’s coding sequence or the 1,000 bp upstream. Otherwise, they were classified as "Intergenic" The column "Is CVG?" indicates whethe…
Parasite line	Num. Peaks	Num. Genes
1.2B	990	510
10G	1020	512
3D7	1147	513
A7K9	1005	504
B11	1016	527
C2	997	500
E5-PfAP2-G-HA	1088	542
E5K9	1046	493
NF54	972	520
V63	760	521

## Sheet: 1.2B
Chrom	Start	Stop	Peak	Fold-Enrichment	-log10(pvalue)	-log10(qvalue)	Gene ID	Annotation	Is CVG?
Pf3D7_01_v3	5853	9823	1.2B_me_Macspeaks_peak_1	22.4386	821.912	818.729	intergenic	NA	NA
Pf3D7_01_v3	26148	27364	1.2B_me_Macspeaks_peak_2	2.87603	21.3804	20.1728	intergenic	NA	NA
Pf3D7_01_v3	27554	29110	1.2B_me_Macspeaks_peak_3	17.7707	626.475	623.745	PF3D7_0100100	erythrocyte membrane protein 1%2C PfEMP1	TRUE
Pf3D7_01_v3	29303	33575	1.2B_me_Macspeaks_peak_4	23.6014	792.753	789.627	PF3D7_0100100	erythrocyte membrane protein 1%2C PfEMP1	TRUE
Pf3D7_01_v3	34401	34917	1.2B_me_Macspeaks_peak_5	2.79815	17.9456	16.7487	PF3D7_0100100	erythrocyte membrane protein 1%2C PfEMP1	TRUE
Pf3D7_01_v3	35745	36721	1.2B_me_Macspeaks_peak_6	5.01496	77.9843	76.6386	PF3D7_0100100	erythrocyte membrane protein 1%2C PfEMP1	TRUE
Pf3D7_01_v3	38928	40024	1.2B_me_Macspeaks_peak_7	4.64259	53.211	51.9219	PF3D7_0100200	rifin	TRUE
Pf3D7_01_v3	41532	42194	1.2B_me_Macspeaks_peak_8	4.47235	45.2028	43.9327	intergenic	NA	NA
Pf3D7_01_v3	42380	44173	1.2B_me_Macspeaks_peak_9	8.55083	203.508	201.932	PF3D7_0100300	erythrocyte membrane protein 1%2C PfEMP1	TRUE
Pf3D7_01_v3	44837	45113	1.2B_me_Macspeaks_peak_10	12.3569	265.073	263.385	PF3D7_0100300	erythrocyte membrane protein 1%2C PfEMP1	TRUE
Pf3D7_01_v3	45304	48469	1.2B_me_Macspeaks_peak_11	17.2496	527.05	524.61	PF3D7_0100300	erythrocyte membrane protein 1%2C PfEMP1	TRUE
Pf3D7_01_v3	48676	48862	1.2B_me_Macspeaks_peak_12	2.18648	8.46513	7.30431	intergenic	NA	NA
Pf3D7_01_v3	49937	50283	1.2B_me_Macspeaks_peak_13	5.86375	75.8074	74.4661	PF3D7_0100400	rifin	TRUE
Pf3D7_01_v3	50610	51684	1.2B_me_Macspeaks_peak_14	3.87292	37.9721	36.7202	PF3D7_0100400	rifin	TRUE
Pf3D7_01_v3	53118	53347	1.2B_me_Macspeaks_peak_15	4.53861	46.5444	45.271	PF3D7_0100500	erythrocyte membrane protein 1 (PfEMP1)%2C exon 1%2C pseudogene	TRUE
Pf3D7_01_v3	53858	55011	1.2B_me_Macspeaks_peak_16	10.0933	203.553	201.978	PF3D7_0100600	rifin	TRUE
Pf3D7_01_v3	55287	55466	1.2B_me_Macspeaks_peak_17	3.27972	23.4444	22.2309	PF3D7_0100600	rifin	TRUE
Pf3D7_01_v3	55764	56276	1.2B_me_Macspeaks_peak_18	3.31285	23.981	22.7659	PF3D7_0100600	rifin	TRUE
Pf3D7_01_v3	56651	57488	1.2B_me_Macspeaks_peak_19	13.8379	366.119	364.18	PF3D7_0100700	Plasmodium exported protein%2C unknown function%2C fragment	TRUE
Pf3D7_01_v3	58327	67281	1.2B_me_Macspeaks_peak_20	21.4504	736.492	733.482	PF3D7_0100800	rifin	TRUE
Pf3D7_01_v3	58327	67281	1.2B_me_Macspeaks_peak_20	21.4504	736.492	733.482	PF3D7_0100900	rifin	TRUE
Pf3D7_01_v3	58327	67281	1.2B_me_Macspeaks_peak_20	21.4504	736.492	733.482	PF3D7_0101000	rifin	TRUE
Pf3D7_01_v3	68327	68583	1.2B_me_Macspeaks_peak_21	13.3177	297.659	295.902	intergenic	NA	NA
Pf3D7_01_v3	70520	70753	1.2B_me_Macspeaks_peak_22	4.20732	39.9658	38.7086	PF3D7_0101100	exported protein family 4	TRUE
Pf3D7_01_v3	70520	70753	1.2B_me_Macspeaks_peak_22	4.20732	39.9658	38.7086	PF3D7_0101200	exported protein family 3	TRUE
Pf3D7_01_v3	71574	71810	1.2B_me_Macspeaks_peak_23	3.61101	28.9981	27.7693	PF3D7_0101200	exported protein family 3	TRUE
Pf3D7_01_v3	72291	72538	1.2B_me_Macspeaks_peak_24	5.89688	76.5931	75.2501	PF3D7_0101200	exported protein family 3	TRUE
Pf3D7_01_v3	73006	73286	1.2B_me_Macspeaks_peak_25	8.24901	137.906	136.442	intergenic	NA	NA
Pf3D7_01_v3	74314	75758	1.2B_me_Macspeaks_peak_26	15.8354	387.211	385.208	PF3D7_0101300	Pfmc-2TM Maurer's cleft two transmembrane protein	TRUE
Pf3D7_01_v3	76122	76522	1.2B_me_Macspeaks_peak_27	15.9017	389.642	387.632	PF3D7_0101400	exported protein family 1%2C pseudogene	TRUE
Pf3D7_01_v3	77392	77638	1.2B_me_Macspeaks_peak_28	7.95085	129.588	128.139	PF3D7_0101400	exported protein family 1%2C pseudogene	TRUE
Pf3D7_01_v3	77392	77638	1.2B_me_Macspeaks_peak_28	7.95085	129.588	128.139	PF3D7_0101500	erythrocyte membrane protein 1 (PfEMP1)%2C exon 2%2C pseudogene	TRUE
Pf3D7_01_v3	78430	78717	1.2B_me_Macspeaks_peak_29	14.444	337.015	335.157	PF3D7_0101500	erythrocyte membrane protein 1 (PfEMP1)%2C exon 2%2C pseudogene	TRUE
Pf3D7_01_v3	79720	80021	1.2B_me_Macspeaks_peak_30	9.6404	178.51	176.976	PF3D7_0101500	erythrocyte membrane protein 1 (PfEMP1)%2C exon 2%2C pseudogene	TRUE
Pf3D7_01_v3	80905	81222	1.2B_me_Macspeaks_peak_31	5.59872	69.6106	68.2829	intergenic	NA	NA
Pf3D7_01_v3	81602	82798	1.2B_me_Macspeaks_peak_32	11.9439	342.056	340.184	PF3D7_0101600	rifin	TRUE
Pf3D7_01_v3	83398	83699	1.2B_me_Macspeaks_peak_33	11.2637	229.187	227.568	PF3D7_0101600	rifin	TRUE
Pf3D7_01_v3	84422	84979	1.2B_me_Macspeaks_peak_34	12.8539	281.811	280.088	PF3D7_0101700	erythrocyte membrane protein 1 (PfEMP1)%2C exon 2%2C pseudogene	TRUE
Pf3D7_01_v3	85804	86083	1.2B_me_Macspeaks_peak_35	12.1582	258.451	256.776	PF3D7_0101700	erythrocyte membrane protein 1 (PfEMP1)%2C exon 2%2C pseudogene	TRUE
Pf3D7_01_v3	87082	95805	1.2B_me_Macspeaks_peak_36	15.5071	473.203	470.935	PF3D7_0101700	erythrocyte membrane protein 1 (PfEMP1)%2C exon 2%2C pseudogene	TRUE
Pf3D7_01_v3	87082	95805	1.2B_me_Macspeaks_peak_36	15.5071	473.203	470.935	PF3D7_0101800	stevor	TRUE
Pf3D7_01_v3	87082	95805	1.2B_me_Macspeaks_peak_36	15.5071	473.203	470.935	PF3D7_0101900	rifin	TRUE
Pf3D7_01_v3	87082	95805	1.2B_me_Macspeaks_peak_36	15.5071	473.203	470.935	PF3D7_0102000	Plasmodium exported protein (PHISTa)%2C unknown function%2C pseudogene	TRUE
Pf3D7_01_v3	87082	95805	1.2B_me_Macspeaks_peak_36	15.5071	473.203	470.935	PF3D7_0102100	stevor%2C pseudogene	TRUE
Pf3D7_01_v3	522168	523100	1.2B_me_Macspeaks_peak_37	5.13492	59.1647	57.861	PF3D7_0113700	heat shock protein 40%2C type II	TRUE
Pf3D7_01_v3	523388	534409	1.2B_me_Macspeaks_peak_38	15.3203	439.02	436.856	PF3D7_0113800	DBL containing protein%2C unknown function	TRUE
Pf3D7_01_v3	544760	546701	1.2B_me_Macspeaks_peak_39	8.0486	192.809	191.251	PF3D7_0114000	exported protein family 1	TRUE
Pf3D7_01_v3	547273	548196	1.2B_me_Macspeaks_peak_40	13.3872	321.736	319.919	PF3D7_0114100	Pfmc-2TM Maurer's cleft two transmembrane protein	TRUE
Pf3D7_01_v3	548578	549044	1.2B_me_Macspeaks_peak_41	2.39655	15.4741	14.2857	PF3D7_0114100	Pfmc-2TM Maurer's cleft two transmembrane protein	TRUE
Pf3D7_01_v3	549439	558860	1.2B_me_Macspeaks_peak_42	14.7328	565.163	562.598	PF3D7_0114200	exported protein family 3	TRUE
Pf3D7_01_v3	549439	558860	1.2B_me_Macspeaks_peak_42	14.7328	565.163	562.598	PF3D7_0114300	exported protein family 4%2C pseudogene	TRUE
Pf3D7_01_v3	549439	558860	1.2B_me_Macspeaks_peak_42	14.7328	565.163	562.598	PF3D7_0114400	erythrocyte membrane protein 1 (PfEMP1)%2C exon 2%2C pseudogene	TRUE
Pf3D7_01_v3	549439	558860	1.2B_me_Macspeaks_peak_42	14.7328	565.163	562.598	PF3D7_0114500	Plasmodium exported protein (hyp10)%2C unknown function	TRUE
Pf3D7_01_v3	559065	568140	1.2B_me_Macspeaks_peak_43	16.8032	450.685	448.485	PF3D7_0114500	Plasmodium exported protein (hyp10)%2C unknown function	TRUE
Pf3D7_01_v3	559065	568140	1.2B_me_Macspeaks_peak_43	16.8032	450.685	448.485	PF3D7_0114600	stevor%2C pseudogene	TRUE
Pf3D7_01_v3	559065	568140	1.2B_me_Macspeaks_peak_43	16.8032	450.685	448.485	PF3D7_0114700	rifin	TRUE
Pf3D7_01_v3	568384	571076	1.2B_me_Macspeaks_peak_44	11.9252	320.694	318.88	PF3D7_0114800	Plasmodium exported protein (hyp7)%2C unknown function	TRUE
Pf3D7_01_v3	571238	578075	1.2B_me_Macspeaks_peak_45	13.1728	295.11	293.359	PF3D7_0114800	Plasmodium exported protein (hyp7)%2C unknown function	TRUE
Pf3D7_01_v3	571238	578075	1.2B_me_Macspeaks_peak_45	13.1728	295.11	293.359	PF3D7_0115000	surface-associated interspersed protein 1.3 (SURFIN 1.3)	TRUE
Pf3D7_01_v3	571238	578075	1.2B_me_Macspeaks_peak_45	13.1728	295.11	293.359	PF3D7_0114900	Plasmodium exported protein%2C unknown function%2C pseudogene	TRUE
Pf3D7_01_v3	578323	581397	1.2B_me_Macspeaks_peak_46	12.6551	275.085	273.376	PF3D7_0115000	surface-associated interspersed protein 1.3 (SURFIN 1.3)	TRUE
Pf3D7_01_v3	581839	582285	1.2B_me_Macspeaks_peak_47	9.20973	165.643	164.13	PF3D7_0115000	surface-associated interspersed protein 1.3 (SURFIN 1.3)	TRUE
Pf3D7_01_v3	582540	582898	1.2B_me_Macspeaks_peak_48	9.8723	185.544	183.998	PF3D7_0115000	surface-associated interspersed protein 1.3 (SURFIN 1.3)	TRUE
Pf3D7_01_v3	583507	584075	1.2B_me_Macspeaks_peak_49	9.47476	173.531	172.004	PF3D7_0115000	surface-associated interspersed protein 1.3 (SURFIN 1.3)	TRUE
Pf3D7_01_v3	583507	584075	1.2B_me_Macspeaks_peak_49	9.47476	173.531	172.004	PF3D7_0115050	H/ACA snoRNA	TRUE
Pf3D7_01_v3	584604	585536	1.2B_me_Macspeaks_peak_50	6.62571	94.4706	93.09	PF3D7_0115050	H/ACA snoRNA	TRUE
Pf3D7_01_v3	586287	587232	1.2B_me_Macspeaks_peak_51	5.10179	58.4389	57.1369	PF3D7_0115100	Plasmodium exported protein (PHISTa)%2C unknown function	TRUE
Pf3D7_01_v3	587723	588793	1.2B_me_Macspeaks_peak_52	6.89074	101.237	99.8428	PF3D7_0115100	Plasmodium exported protein (PHISTa)%2C unknown function	TRUE
Pf3D7_01_v3	589236	589440	1.2B_me_Macspeaks_peak_53	4.33984	42.558	41.2944	PF3D7_0115150	Plasmodium exported protein%2C unknown function%2C pseudogene	TRUE
Pf3D7_01_v3	589737	590240	1.2B_me_Macspeaks_peak_54	12.7876	279.564	277.846	PF3D7_0115150	Plasmodium exported protein%2C unknown function%2C pseudogene	TRUE
Pf3D7_01_v3	590678	591825	1.2B_me_Macspeaks_peak_55	4.83677	52.7349	51.4467	PF3D7_0115200	rifin	TRUE
Pf3D7_01_v3	590678	591825	1.2B_me_Macspeaks_peak_55	4.83677	52.7349	51.4467	PF3D7_0115150	Plasmodium exported protein%2C unknown function%2C pseudogene	TRUE
Pf3D7_01_v3	592133	601200	1.2B_me_Macspeaks_peak_56	15.5368	456.403	454.184	PF3D7_0115200	rifin	TRUE
Pf3D7_01_v3	592133	601200	1.2B_me_Macspeaks_peak_56	15.5368	456.403	454.184	PF3D7_0115300	rifin	TRUE
Pf3D7_01_v3	592133	601200	1.2B_me_Macspeaks_peak_56	15.5368	456.403	454.184	PF3D7_0115400	stevor	TRUE
Pf3D7_01_v3	592133	601200	1.2B_me_Macspeaks_peak_56	15.5368	456.403	454.184	PF3D7_0115500	erythrocyte membrane protein 1 (PfEMP1)%2C pseudogene	TRUE
Pf3D7_01_v3	601378	602086	1.2B_me_Macspeaks_peak_57	21.136	592.076	589.433	PF3D7_0115500	erythrocyte membrane protein 1 (PfEMP1)%2C pseudogene	TRUE
Pf3D7_01_v3	602768	605723	1.2B_me_Macspeaks_peak_58	16.8032	450.685	448.485	PF3D7_0115600	rifin	TRUE
Pf3D7_01_v3	606119	606595	1.2B_me_Macspeaks_peak_59	6.02939	79.7601	78.4104	intergenic	NA	NA
Pf3D7_01_v3	607054	608889	1.2B_me_Macspeaks_peak_60	15.9819	489.453	487.136	PF3D7_0115700	erythrocyte membrane protein 1%2C PfEMP1	TRUE
Pf3D7_01_v3	609356	619760	1.2B_me_Macspeaks_peak_61	25.2391	972.91	969.46	PF3D7_0115700	erythrocyte membrane protein 1%2C PfEMP1	TRUE
Pf3D7_02_v3	8203	10239	1.2B_me_Macspeaks_peak_62	18.1876	475.641	473.365	intergenic	NA	NA
Pf3D7_02_v3	23410	25269	1.2B_me_Macspeaks_peak_63	6.06252	80.5579	79.2064	PF3D7_0200100	erythrocyte membrane protein 1%2C PfEMP1	TRUE
Pf3D7_02_v3	25529	26092	1.2B_me_Macspeaks_peak_64	5.63185	70.3764	69.0471	PF3D7_0200100	erythrocyte membrane protein 1%2C PfEMP1	TRUE
Pf3D7_02_v3	26998	27229	1.2B_me_Macspeaks_peak_65	3.64414	29.5757	28.3454	PF3D7_0200100	erythrocyte membrane protein 1%2C PfEMP1	TRUE
Pf3D7_02_v3	28081	28253	1.2B_me_Macspeaks_peak_66	2.0871	7.40679	6.25142	PF3D7_0200100	erythrocyte membrane protein 1%2C PfEMP1	TRUE
Pf3D7_02_v3	30040	31113	1.2B_me_Macspeaks_peak_67	3.04783	19.8119	18.609	PF3D7_0200100	erythrocyte membrane protein 1%2C PfEMP1	TRUE
Pf3D7_02_v3	31953	32121	1.2B_me_Macspeaks_peak_68	2.94844	18.3238	17.1256	intergenic	NA	NA
Pf3D7_02_v3	33020	35087	1.2B_me_Macspeaks_peak_69	7.53378	139.037	137.57	PF3D7_0200200	rifin	TRUE
Pf3D7_02_v3	35862	49965	1.2B_me_Macspeaks_peak_70	15.7998	511.109	508.723	PF3D7_0200300	erythrocyte membrane protein 1 (PfEMP1)%2C exon 2	TRUE
Pf3D7_02_v3	35862	49965	1.2B_me_Macspeaks_peak_70	15.7998	511.109	508.723	PF3D7_0200400	stevor	TRUE
Pf3D7_02_v3	35862	49965	1.2B_me_Macspeaks_peak_70	15.7998	511.109	508.723	PF3D7_0200500	rifin	TRUE
Pf3D7_02_v3	35862	49965	1.2B_me_Macspeaks_peak_70	15.7998	511.109	508.723	PF3D7_0200600	rifin	TRUE
Pf3D7_02_v3	35862	49965	1.2B_me_Macspeaks_peak_70	15.7998	511.109	508.723	PF3D7_0200700	rifin	TRUE
Pf3D7_02_v3	51608	52513	1.2B_me_Macspeaks_peak_71	14.3447	333.495	331.647	PF3D7_0200800	erythrocyte membrane protein 1 (PfEMP1)%2C exon 2%2C pseudogene	TRUE
Pf3D7_02_v3	52748	53063	1.2B_me_Macspeaks_peak_72	16.2661	403.079	401.028	PF3D7_0200800	erythrocyte membrane protein 1 (PfEMP1)%2C exon 2%2C pseudogene	TRUE
Pf3D7_02_v3	54208	68774	1.2B_me_Macspeaks_peak_73	12.9224	526.515	524.077	PF3D7_0200900	stevor%2C pseudogene	TRUE
Pf3D7_02_v3	54208	68774	1.2B_me_Macspeaks_peak_73	12.9224	526.515	524.077	PF3D7_0201000	rifin	TRUE
Pf3D7_02_v3	54208	68774	1.2B_me_Macspeaks_peak_73	12.9224	526.515	524.077	PF3D7_0201100	Plasmodium exported protein%2C unknown function%2C fragment	TRUE
Pf3D7_02_v3	54208	68774	1.2B_me_Macspeaks_peak_73	12.9224	526.515	524.077	PF3D7_0201200	rifin	TRUE
Pf3D7_02_v3	54208	68774	1.2B_me_Macspeaks_peak_73	12.9224	526.515	524.077	PF3D7_0201400	Plasmodium exported protein (hyp10)%2C unknown function	TRUE
Pf3D7_02_v3	54208	68774	1.2B_me_Macspeaks_peak_73	12.9224	526.515	524.077	PF3D7_0201300	stevor	TRUE
Pf3D7_02_v3	68950	72006	1.2B_me_Macspeaks_peak_74	10.6126	246.851	245.2	PF3D7_0201400	Plasmodium exported protein (hyp10)%2C unknown function	TRUE
Pf3D7_02_v3	630739	630979	1.2B_me_Macspeaks_peak_75	4.11791	45.3405	44.0703	PF3D7_0215300	acyl-CoA synthetase	TRUE
Pf3D7_02_v3	840538	840701	1.2B_me_Macspeaks_peak_76	1.67991	4.15797	3.02214	PF3D7_0220800	cytoadherence linked asexual protein 2	TRUE
Pf3D7_02_v3	842301	843408	1.2B_me_Macspeaks_peak_77	2.39174	12.3445	11.1673	PF3D7_0220800	cytoadherence linked asexual protein 2	TRUE
Pf3D7_02_v3	843711	844126	1.2B_me_Macspeaks_peak_78	3.13748	25.502	24.283	PF3D7_0220800	cytoadherence linked asexual protein 2	TRUE
Pf3D7_02_v3	844332	847642	1.2B_me_Macspeaks_peak_79	12.0626	297.579	295.822	PF3D7_0220900	Plasmodium exported protein%2C unknown function%2C pseudogene	TRUE
Pf3D7_02_v3	844332	847642	1.2B_me_Macspeaks_peak_79	12.0626	297.579	295.822	PF3D7_0221000	Plasmodium exported protein%2C unknown function	TRUE
Pf3D7_02_v3	847947	850674	1.2B_me_Macspeaks_peak_80	16.6572	505.642	503.274	PF3D7_0221000	Plasmodium exported protein%2C unknown function	TRUE
Pf3D7_02_v3	847947	850674	1.2B_me_Macspeaks_peak_80	16.6572	505.642	503.274	PF3D7_0221100	Plasmodium exported protein%2C unknown function%2C pseudogene	TRUE
Pf3D7_02_v3	850872	851935	1.2B_me_Macspeaks_peak_81	6.30319	96.7482	95.3632	PF3D7_0221100	Plasmodium exported protein%2C unknown function%2C pseudogene	TRUE
Pf3D7_02_v3	853164	853347	1.2B_me_Macspeaks_peak_82	1.74248	4.41699	3.27928	intergenic	NA	NA
Pf3D7_02_v3	857474	869648	1.2B_me_Macspeaks_peak_83	14.8712	400.679	398.635	PF3D7_0221300	Plasmodium exported protein%2C unknown function%2C pseudogene	TRUE
Pf3D7_02_v3	857474	869648	1.2B_me_Macspeaks_peak_83	14.8712	400.679	398.635	PF3D7_0221400	stevor	TRUE
Pf3D7_02_v3	857474	869648	1.2B_me_Macspeaks_peak_83	14.8712	400.679	398.635	PF3D7_0221500	Pfmc-2TM Maurer's cleft two transmembrane protein%2C pseudogene	TRUE
Pf3D7_02_v3	857474	869648	1.2B_me_Macspeaks_peak_83	14.8712	400.679	398.635	PF3D7_0221600	Plasmodium exported protein%2C unknown function%2C pseudogene	TRUE
Pf3D7_02_v3	857474	869648	1.2B_me_Macspeaks_peak_83	14.8712	400.679	398.635	PF3D7_0221650	Plasmodium exported protein%2C unknown function%2C pseudogene	TRUE
Pf3D7_02_v3	857474	869648	1.2B_me_Macspeaks_peak_83	14.8712	400.679	398.635	PF3D7_0221700	Plasmodium exported protein%2C unknown function	TRUE
Pf3D7_02_v3	872795	873123	1.2B_me_Macspeaks_peak_84	1.83793	6.09441	4.94624	PF3D7_0221800	hypothetical protein	TRUE
Pf3D7_02_v3	873342	873588	1.2B_me_Macspeaks_peak_85	2.77965	15.9121	14.7221	intergenic	NA	NA
Pf3D7_02_v3	873841	874420	1.2B_me_Macspeaks_peak_86	13.3086	494.852	492.517	PF3D7_0221900	erythrocyte membrane protein 1 (PfEMP1)%2C pseudogene	TRUE
Pf3D7_02_v3	874928	875154	1.2B_me_Macspeaks_peak_87	8.4809	144.474	142.997	PF3D7_0221900	erythrocyte membrane protein 1 (PfEMP1)%2C pseudogene	TRUE
Pf3D7_02_v3	875452	876042	1.2B_me_Macspeaks_peak_88	8.28213	138.839	137.373	PF3D7_0221900	erythrocyte membrane protein 1 (PfEMP1)%2C pseudogene	TRUE
Pf3D7_02_v3	875452	876042	1.2B_me_Macspeaks_peak_88	8.28213	138.839	137.373	PF3D7_0222000	exported protein family 1	TRUE
Pf3D7_02_v3	877705	877983	1.2B_me_Macspeaks_peak_89	11.9925	252.965	251.301	PF3D7_0222000	exported protein family 1	TRUE
Pf3D7_02_v3	878196	879061	1.2B_me_Macspeaks_peak_90	14.7694	362.503	360.574	PF3D7_0222100	Pfmc-2TM Maurer's cleft two transmembrane protein	TRUE
Pf3D7_02_v3	879777	879940	1.2B_me_Macspeaks_peak_91	1.6233	3.29962	2.1698	PF3D7_0222100	Pfmc-2TM Maurer's cleft two transmembrane protein	TRUE
Pf3D7_02_v3	880407	880983	1.2B_me_Macspeaks_peak_92	7.67143	128.241	126.794	intergenic	NA	NA
Pf3D7_02_v3	881347	881532	1.2B_me_Macspeaks_peak_93	3.18034	21.8608	20.6519	PF3D7_0222200	exported protein family 3	TRUE
Pf3D7_02_v3	883937	884460	1.2B_me_Macspeaks_peak_94	15.4369	394.6	392.574	PF3D7_0222300	exported protein family 4%2C pseudogene	TRUE
Pf3D7_02_v3	885070	885340	1.2B_me_Macspeaks_peak_95	12.5557	271.737	270.035	intergenic	NA	NA
Pf3D7_02_v3	885661	885825	1.2B_me_Macspeaks_peak_96	2.5509	12.8175	11.6381	PF3D7_0222400	rifin%2C pseudogene	TRUE
Pf3D7_02_v3	886522	887476	1.2B_me_Macspeaks_peak_97	15.6367	379.939	377.958	PF3D7_0222400	rifin%2C pseudogene	TRUE
Pf3D7_02_v3	889119	889383	1.2B_me_Macspeaks_peak_98	10.5017	204.99	203.411	PF3D7_0222500	rifin	TRUE
Pf3D7_02_v3	889548	890974	1.2B_me_Macspeaks_peak_99	18.3248	533.668	531.205	PF3D7_0222500	rifin	TRUE
Pf3D7_02_v3	891269	891505	1.2B_me_Macspeaks_peak_100	5.39995	65.0699	63.7525	intergenic	NA	NA
Pf3D7_02_v3	892048	894496	1.2B_me_Macspeaks_peak_101	15.8779	457.628	455.405	PF3D7_0222600	rifin	TRUE
Pf3D7_02_v3	894924	895208	1.2B_me_Macspeaks_peak_102	9.44163	172.539	171.015	intergenic	NA	NA
Pf3D7_02_v3	895642	897574	1.2B_me_Macspeaks_peak_103	15.3217	448.396	446.203	PF3D7_0222700	rifin	TRUE
Pf3D7_02_v3	898288	900563	1.2B_me_Macspeaks_peak_104	17.0716	447.721	445.53	PF3D7_0222800	stevor	TRUE
Pf3D7_02_v3	898288	900563	1.2B_me_Macspeaks_peak_104	17.0716	447.721	445.53	PF3D7_0222900	erythrocyte membrane protein 1 (PfEMP1)%2C exon 2%2C pseudogene	TRUE
Pf3D7_02_v3	901559	902678	1.2B_me_Macspeaks_peak_105	13.0858	289.708	287.968	PF3D7_0222900	erythrocyte membrane protein 1 (PfEMP1)%2C exon 2%2C pseudogene	TRUE
Pf3D7_02_v3	903035	903236	1.2B_me_Macspeaks_peak_106	4.63799	48.5804	47.3021	intergenic	NA	NA
Pf3D7_02_v3	903484	903717	1.2B_me_Macspeaks_peak_107	6.65884	95.309	93.9267	PF3D7_0223100	rifin	TRUE
Pf3D7_02_v3	904235	905962	1.2B_me_Macspeaks_peak_108	19.2961	548.039	545.528	PF3D7_0223100	rifin	TRUE
Pf3D7_02_v3	906139	906422	1.2B_me_Macspeaks_peak_109	12.3901	266.181	264.49	intergenic	NA	NA
Pf3D7_02_v3	906673	910397	1.2B_me_Macspeaks_peak_110	19.6113	592.795	590.151	PF3D7_0223200	rifin	TRUE
Pf3D7_02_v3	906673	910397	1.2B_me_Macspeaks_peak_110	19.6113	592.795	590.151	PF3D7_0223300	erythrocyte membrane protein 1 (PfEMP1)%2C exon 2	TRUE
Pf3D7_02_v3	911671	911860	1.2B_me_Macspeaks_peak_111	4.60487	47.8986	46.622	intergenic	NA	NA
Pf3D7_02_v3	913456	914641	1.2B_me_Macspeaks_peak_112	14.5169	404.616	402.561	PF3D7_0223400	rifin	TRUE
Pf3D7_02_v3	914834	915167	1.2B_me_Macspeaks_peak_113	2.28587	9.58058	8.41459	intergenic	NA	NA
Pf3D7_02_v3	916216	917710	1.2B_me_Macspeaks_peak_114	11.9758	356.207	354.296	PF3D7_0223500	erythrocyte membrane protein 1%2C PfEMP1	TRUE
Pf3D7_02_v3	918089	923904	1.2B_me_Macspeaks_peak_115	22.8582	798.558	795.42	PF3D7_0223500	erythrocyte membrane protein 1%2C PfEMP1	TRUE
Pf3D7_02_v3	924089	925551	1.2B_me_Macspeaks_peak_116	18.802	630.148	627.408	PF3D7_0223500	erythrocyte membrane protein 1%2C PfEMP1	TRUE
Pf3D7_02_v3	925733	941391	1.2B_me_Macspeaks_peak_117	26.9035	1055.3	1051.72	intergenic	NA	NA
Pf3D7_02_v3	941652	941982	1.2B_me_Macspeaks_peak_118	1.72365	4.80432	3.66426	intergenic	NA	NA
Pf3D7_02_v3	942319	942685	1.2B_me_Macspeaks_peak_119	2.38196	12.3793	11.202	intergenic	NA	NA
Pf3D7_03_v3	10118	11963	1.2B_me_Macspeaks_peak_120	15.4379	372.699	370.74	intergenic	NA	NA
Pf3D7_03_v3	34489	34661	1.2B_me_Macspeaks_peak_121	2.48464	11.9739	10.7977	intergenic	NA	NA
Pf3D7_03_v3	35644	36274	1.2B_me_Macspeaks_peak_122	8.91158	156.888	155.39	PF3D7_0300100	erythrocyte membrane protein 1%2C PfEMP1	TRUE
Pf3D7_03_v3	36774	38197	1.2B_me_Macspeaks_peak_123	11.3962	233.466	231.839	PF3D7_0300100	erythrocyte membrane protein 1%2C PfEMP1	TRUE
Pf3D7_03_v3	38486	38972	1.2B_me_Macspeaks_peak_124	8.97783	158.822	157.321	PF3D7_0300100	erythrocyte membrane protein 1%2C PfEMP1	TRUE
Pf3D7_03_v3	39478	39803	1.2B_me_Macspeaks_peak_125	5.93001	77.3812	76.0365	PF3D7_0300100	erythrocyte membrane protein 1%2C PfEMP1	TRUE
Pf3D7_03_v3	40010	40245	1.2B_me_Macspeaks_peak_126	2.02084	6.73415	5.58239	PF3D7_0300100	erythrocyte membrane protein 1%2C PfEMP1	TRUE
Pf3D7_03_v3	40558	41137	1.2B_me_Macspeaks_peak_127	6.36068	87.8422	86.475	PF3D7_0300100	erythrocyte membrane protein 1%2C PfEMP1	TRUE
Pf3D7_03_v3	41721	41952	1.2B_me_Macspeaks_peak_128	2.51777	12.3929	11.2151	PF3D7_0300100	erythrocyte membrane protein 1%2C PfEMP1	TRUE
Pf3D7_03_v3	42185	42408	1.2B_me_Macspeaks_peak_129	2.74967	15.4784	14.2894	PF3D7_0300100	erythrocyte membrane protein 1%2C PfEMP1	TRUE
Pf3D7_03_v3	43353	44508	1.2B_me_Macspeaks_peak_130	5.362	71.4325	70.101	PF3D7_0300100	erythrocyte membrane protein 1%2C PfEMP1	TRUE
Pf3D7_03_v3	46334	47329	1.2B_me_Macspeaks_peak_131	10.303	198.794	197.226	PF3D7_0300200	rifin	TRUE
Pf3D7_03_v3	49777	50379	1.2B_me_Macspeaks_peak_132	14.2121	328.815	326.98	PF3D7_0300300	erythrocyte membrane protein 1 (PfEMP1)%2C exon 2%2C pseudogene	TRUE
Pf3D7_03_v3	51175	51412	1.2B_me_Macspeaks_peak_133	4.67112	49.2652	47.9853	PF3D7_0300300	erythrocyte membrane protein 1 (PfEMP1)%2C exon 2%2C pseudogene	TRUE
Pf3D7_03_v3	51704	51938	1.2B_me_Macspeaks_peak_134	6.39381	88.663	87.2942	PF3D7_0300300	erythrocyte membrane protein 1 (PfEMP1)%2C exon 2%2C pseudogene	TRUE
Pf3D7_03_v3	52223	53214	1.2B_me_Macspeaks_peak_135	21.7323	616.305	613.602	PF3D7_0300400	stevor	TRUE
Pf3D7_03_v3	54170	54818	1.2B_me_Macspeaks_peak_136	5.86375	75.8074	74.4661	PF3D7_0300400	stevor	TRUE
Pf3D7_03_v3	55289	57014	1.2B_me_Macspeaks_peak_137	20.2747	557.468	554.926	PF3D7_0300500	rifin	TRUE
Pf3D7_03_v3	57392	57688	1.2B_me_Macspeaks_peak_138	2.41838	11.1528	9.97992	PF3D7_0300500	rifin	TRUE
Pf3D7_03_v3	58878	59149	1.2B_me_Macspeaks_peak_139	5.10179	58.4389	57.1369	PF3D7_0300600	Plasmodium exported protein%2C unknown function%2C fragment	TRUE
Pf3D7_03_v3	59550	60407	1.2B_me_Macspeaks_peak_140	11.6612	242.083	240.44	intergenic	NA	NA
Pf3D7_03_v3	60723	63652	1.2B_me_Macspeaks_peak_141	14.7538	429.554	427.42	PF3D7_0300700	rifin	TRUE
Pf3D7_03_v3	60723	63652	1.2B_me_Macspeaks_peak_141	14.7538	429.554	427.42	PF3D7_0300800	rifin	TRUE
Pf3D7_03_v3	63818	64049	1.2B_me_Macspeaks_peak_142	5.23431	61.3588	60.0497	PF3D7_0300800	rifin	TRUE
Pf3D7_03_v3	64569	65100	1.2B_me_Macspeaks_peak_143	11.7275	244.249	242.603	PF3D7_0300800	rifin	TRUE
Pf3D7_03_v3	65296	72289	1.2B_me_Macspeaks_peak_144	17.766	489.489	487.171	PF3D7_0300900	stevor-like	TRUE
Pf3D7_03_v3	65296	72289	1.2B_me_Macspeaks_peak_144	17.766	489.489	487.171	PF3D7_0301000	acyl-CoA synthetase	TRUE
Pf3D7_03_v3	65296	72289	1.2B_me_Macspeaks_peak_144	17.766	489.489	487.171	PF3D7_0300800	rifin	TRUE
Pf3D7_03_v3	72748	79020	1.2B_me_Macspeaks_peak_145	13.7675	341.526	339.655	PF3D7_0301000	acyl-CoA synthetase	TRUE
Pf3D7_03_v3	72748	79020	1.2B_me_Macspeaks_peak_145	13.7675	341.526	339.655	PF3D7_0301100	Plasmodium exported protein (hyp13)%2C unknown function	TRUE
Pf3D7_03_v3	72748	79020	1.2B_me_Macspeaks_peak_145	13.7675	341.526	339.655	PF3D7_0301200	serine/threonine protein kinase%2C FIKK family	TRUE
Pf3D7_03_v3	116454	118528	1.2B_me_Macspeaks_peak_146	13.6765	343.941	342.064	PF3D7_0302200	cytoadherence linked asexual protein 3.2	TRUE
Pf3D7_03_v3	116454	118528	1.2B_me_Macspeaks_peak_146	13.6765	343.941	342.064	PF3D7_0302100	serine/threonine protein kinase	TRUE
Pf3D7_03_v3	118761	122967	1.2B_me_Macspeaks_peak_147	15.8354	387.211	385.208	PF3D7_0302200	cytoadherence linked asexual protein 3.2	TRUE
Pf3D7_03_v3	123679	124123	1.2B_me_Macspeaks_peak_148	16.1336	398.18	396.144	PF3D7_0302200	cytoadherence linked asexual protein 3.2	TRUE
Pf3D7_03_v3	124301	132958	1.2B_me_Macspeaks_peak_149	25.8698	851.849	848.611	PF3D7_0302200	cytoadherence linked asexual protein 3.2	TRUE
Pf3D7_03_v3	124301	132958	1.2B_me_Macspeaks_peak_149	25.8698	851.849	848.611	PF3D7_0302400	unspecified product	TRUE
Pf3D7_03_v3	124301	132958	1.2B_me_Macspeaks_peak_149	25.8698	851.849	848.611	PF3D7_0302300	erythrocyte membrane protein 1 (PfEMP1)%2C pseudogene	TRUE
Pf3D7_03_v3	135565	135766	1.2B_me_Macspeaks_peak_150	1.54286	3.22049	2.0917	PF3D7_0302500	cytoadherence linked asexual protein 3.1	TRUE
Pf3D7_03_v3	136293	136501	1.2B_me_Macspeaks_peak_151	1.99939	7.44394	6.28844	PF3D7_0302500	cytoadherence linked asexual protein 3.1	TRUE
Pf3D7_03_v3	136797	137381	1.2B_me_Macspeaks_peak_152	4.1474	43.0995	41.8349	PF3D7_0302500	cytoadherence linked asexual protein 3.1	TRUE
Pf3D7_03_v3	139749	139974	1.2B_me_Macspeaks_peak_153	1.6233	3.29962	2.1698	PF3D7_0302500	cytoadherence linked asexual protein 3.1	TRUE
Pf3D7_03_v3	280331	280512	1.2B_me_Macspeaks_peak_154	3.44995	34.5289	33.2855	PF3D7_0305700	ubiquitin-conjugating enzyme E2%2C putative	FALSE
Pf3D7_03_v3	339344	339532	1.2B_me_Macspeaks_peak_155	6.88741	108.68	107.27	intergenic	NA	NA
Pf3D7_03_v3	1003871	1004823	1.2B_me_Macspeaks_peak_156	17.6301	466.71	464.461	PF3D7_0323900	erythrocyte membrane protein 1 (PfEMP1)%2C exon 2%2C pseudogene	TRUE
Pf3D7_03_v3	1006708	1006898	1.2B_me_Macspeaks_peak_157	4.63799	48.5804	47.3021	PF3D7_0324000	exported protein family 1	TRUE
Pf3D7_03_v3	1007070	1008115	1.2B_me_Macspeaks_peak_158	13.5708	413.327	411.243	PF3D7_0324100	Pfmc-2TM Maurer's cleft two transmembrane protein	TRUE
Pf3D7_03_v3	1009616	1009960	1.2B_me_Macspeaks_peak_159	8.7128	151.124	149.635	intergenic	NA	NA
Pf3D7_03_v3	1010196	1010468	1.2B_me_Macspeaks_peak_160	7.32141	112.515	111.098	PF3D7_0324200	exported protein family 3	TRUE
Pf3D7_03_v3	1013394	1013634	1.2B_me_Macspeaks_peak_161	7.02325	104.671	103.269	PF3D7_0324300	exported protein family 4	TRUE
Pf3D7_03_v3	1014103	1014356	1.2B_me_Macspeaks_peak_162	4.77051	51.338	50.053	intergenic	NA	NA
Pf3D7_03_v3	1014787	1015044	1.2B_me_Macspeaks_peak_163	5.63185	70.3764	69.0471	PF3D7_0324400	rifin	TRUE
Pf3D7_03_v3	1015854	1018647	1.2B_me_Macspeaks_peak_164	18.6762	564.437	561.873	PF3D7_0324500	rifin	TRUE
Pf3D7_03_v3	1015854	1018647	1.2B_me_Macspeaks_peak_164	18.6762	564.437	561.873	PF3D7_0324400	rifin	TRUE
Pf3D7_03_v3	1018955	1021952	1.2B_me_Macspeaks_peak_165	17.5301	511.283	508.896	PF3D7_0324500	rifin	TRUE
Pf3D7_03_v3	1018955	1021952	1.2B_me_Macspeaks_peak_165	17.5301	511.283	508.896	PF3D7_0324600	stevor	TRUE
Pf3D7_03_v3	1022467	1023302	1.2B_me_Macspeaks_peak_166	22.693	655.79	652.986	PF3D7_0324600	stevor	TRUE
Pf3D7_03_v3	1022467	1023302	1.2B_me_Macspeaks_peak_166	22.693	655.79	652.986	PF3D7_0324700	erythrocyte membrane protein 1 (PfEMP1)%2C exon 2%2C pseudogene	TRUE
Pf3D7_03_v3	1024421	1025466	1.2B_me_Macspeaks_peak_167	16.9949	430.271	428.134	PF3D7_0324700	erythrocyte membrane protein 1 (PfEMP1)%2C exon 2%2C pseudogene	TRUE
Pf3D7_03_v3	1026935	1027199	1.2B_me_Macspeaks_peak_168	2.38525	10.7509	9.57969	PF3D7_0324800	rifin	TRUE
Pf3D7_03_v3	1027424	1028460	1.2B_me_Macspeaks_peak_169	4.70741	58.9487	57.6458	PF3D7_0324800	rifin	TRUE
Pf3D7_03_v3	1028734	1028954	1.2B_me_Macspeaks_peak_170	2.2333	10.1656	8.99714	PF3D7_0324800	rifin	TRUE
Pf3D7_03_v3	1030835	1032231	1.2B_me_Macspeaks_peak_171	4.28346	56.0642	54.7681	PF3D7_0324900	erythrocyte membrane protein 1%2C PfEMP1	TRUE
Pf3D7_03_v3	1032938	1033205	1.2B_me_Macspeaks_peak_172	2.45151	11.5605	10.3859	PF3D7_0324900	erythrocyte membrane protein 1%2C PfEMP1	TRUE
Pf3D7_03_v3	1033762	1040266	1.2B_me_Macspeaks_peak_173	21.7133	854.995	851.752	PF3D7_0324900	erythrocyte membrane protein 1%2C PfEMP1	TRUE
Pf3D7_03_v3	1040479	1043298	1.2B_me_Macspeaks_peak_174	5.12603	88.6813	87.3125	intergenic	NA	NA
Pf3D7_03_v3	1046442	1046789	1.2B_me_Macspeaks_peak_175	1.72915	5.47605	4.33147	intergenic	NA	NA
Pf3D7_03_v3	1052186	1057956	1.2B_me_Macspeaks_peak_176	28.0809	1138.13	1134.42	intergenic	NA	NA
Pf3D7_04_v3	5424	9562	1.2B_me_Macspeaks_peak_177	26.6428	1000.61	997.115	intergenic	NA	NA
Pf3D7_04_v3	24533	25074	1.2B_me_Macspeaks_peak_178	2.06425	9.6626	8.49635	intergenic	NA	NA
Pf3D7_04_v3	25256	26554	1.2B_me_Macspeaks_peak_179	3.60445	39.934	38.6772	intergenic	NA	NA
Pf3D7_04_v3	26770	35287	1.2B_me_Macspeaks_peak_180	23.1934	706.864	703.929	PF3D7_0400100	erythrocyte membrane protein 1%2C PfEMP1	TRUE
Pf3D7_04_v3	36563	37745	1.2B_me_Macspeaks_peak_181	6.94609	140.475	139.006	intergenic	NA	NA
Pf3D7_04_v3	38732	39816	1.2B_me_Macspeaks_peak_182	3.14946	31.5353	30.2999	PF3D7_0400200	erythrocyte membrane protein 1 (PfEMP1)%2C exon 2%2C pseudogene	TRUE
Pf3D7_04_v3	42041	42305	1.2B_me_Macspeaks_peak_183	2.84905	16.8788	15.6852	PF3D7_0400300	rifin	TRUE
Pf3D7_04_v3	42550	43200	1.2B_me_Macspeaks_peak_184	8.87845	155.923	154.427	PF3D7_0400300	rifin	TRUE
Pf3D7_04_v3	43439	43684	1.2B_me_Macspeaks_peak_185	5.03554	56.9957	55.6972	PF3D7_0400300	rifin	TRUE
Pf3D7_04_v3	44312	44835	1.2B_me_Macspeaks_peak_186	9.83917	184.535	182.99	PF3D7_0400300	rifin	TRUE
Pf3D7_04_v3	45484	47024	1.2B_me_Macspeaks_peak_187	12.3655	416.327	414.235	intergenic	NA	NA
Pf3D7_04_v3	47407	58158	1.2B_me_Macspeaks_peak_188	22.2608	662.256	659.436	PF3D7_0400400	erythrocyte membrane protein 1%2C PfEMP1	TRUE
Pf3D7_04_v3	58570	58864	1.2B_me_Macspeaks_peak_189	5.99626	78.9648	77.6167	PF3D7_0400500	rifin	TRUE
Pf3D7_04_v3	59459	61052	1.2B_me_Macspeaks_peak_190	18.5152	544.933	542.432	PF3D7_0400500	rifin	TRUE
Pf3D7_04_v3	59459	61052	1.2B_me_Macspeaks_peak_190	18.5152	544.933	542.432	PF3D7_0400600	erythrocyte membrane protein 1 (PfEMP1)%2C exon 1%2C pseudogene	TRUE
Pf3D7_04_v3	61343	61644	1.2B_me_Macspeaks_peak_191	11.6612	242.083	240.44	PF3D7_0400600	erythrocyte membrane protein 1 (PfEMP1)%2C exon 1%2C pseudogene	TRUE
Pf3D7_04_v3	62004	62553	1.2B_me_Macspeaks_peak_192	5.03554	56.9957	55.6972	intergenic	NA	NA
Pf3D7_04_v3	62937	64289	1.2B_me_Macspeaks_peak_193	23.4881	688.872	685.983	PF3D7_0400700	rifin	TRUE
Pf3D7_04_v3	65086	67857	1.2B_me_Macspeaks_peak_194	14.1979	354.842	352.935	PF3D7_0400700	rifin	TRUE
Pf3D7_04_v3	65086	67857	1.2B_me_Macspeaks_peak_194	14.1979	354.842	352.935	PF3D7_0400800	stevor	TRUE
Pf3D7_04_v3	68028	75332	1.2B_me_Macspeaks_peak_195	16.384	490.908	488.586	PF3D7_0400800	stevor	TRUE
Pf3D7_04_v3	68028	75332	1.2B_me_Macspeaks_peak_195	16.384	490.908	488.586	PF3D7_0400900	rifin	TRUE
Pf3D7_04_v3	68028	75332	1.2B_me_Macspeaks_peak_195	16.384	490.908	488.586	PF3D7_0401000	rifin	TRUE
Pf3D7_04_v3	76557	76804	1.2B_me_Macspeaks_peak_196	4.70425	49.9531	48.6715	PF3D7_0401100	Plasmodium exported protein%2C unknown function%2C fragment	TRUE
Pf3D7_04_v3	77285	77740	1.2B_me_Macspeaks_peak_197	11.33	231.324	229.701	intergenic	NA	NA
Pf3D7_04_v3	77959	78910	1.2B_me_Macspeaks_peak_198	16.6319	438.59	436.428	PF3D7_0401200	rifin	TRUE
Pf3D7_04_v3	79305	86983	1.2B_me_Macspeaks_peak_199	16.0269	539.632	537.148	PF3D7_0401200	rifin	TRUE
Pf3D7_04_v3	79305	86983	1.2B_me_Macspeaks_peak_199	16.0269	539.632	537.148	PF3D7_0401400	rifin	TRUE
Pf3D7_04_v3	79305	86983	1.2B_me_Macspeaks_peak_199	16.0269	539.632	537.148	PF3D7_0401300	rifin	TRUE
Pf3D7_04_v3	87203	92158	1.2B_me_Macspeaks_peak_200	12.8928	353.302	351.398	PF3D7_0401500	stevor%2C pseudogene	TRUE
Pf3D7_04_v3	98440	101985	1.2B_me_Macspeaks_peak_201	10.2002	201.847	200.274	PF3D7_0401700	Plasmodium exported protein%2C unknown function%2C pseudogene	TRUE
Pf3D7_04_v3	109263	112630	1.2B_me_Macspeaks_peak_202	11.7186	279.755	278.036	PF3D7_0401900	acyl-CoA synthetase	TRUE
Pf3D7_04_v3	112993	113754	1.2B_me_Macspeaks_peak_203	5.86375	75.8074	74.4661	intergenic	NA	NA
Pf3D7_04_v3	114600	115621	1.2B_me_Macspeaks_peak_204	2.93586	24.2529	23.0373	PF3D7_0402000	Plasmodium exported protein (PHISTa)%2C unknown function	TRUE
Pf3D7_04_v3	120146	124312	1.2B_me_Macspeaks_peak_205	9.30046	176.042	174.512	PF3D7_0402100	Plasmodium exported protein (PHISTb)%2C unknown function	TRUE
Pf3D7_04_v3	150903	161614	1.2B_me_Macspeaks_peak_206	13.8446	474.053	471.782	PF3D7_0402500	rifin%2C pseudogene	TRUE
Pf3D7_04_v3	150903	161614	1.2B_me_Macspeaks_peak_206	13.8446	474.053	471.782	PF3D7_0402600	stevor	TRUE
Pf3D7_04_v3	161888	171370	1.2B_me_Macspeaks_peak_207	17.1172	526.667	524.228	PF3D7_0402800	erythrocyte membrane protein 1 (PfEMP1)%2C pseudogene	TRUE
Pf3D7_04_v3	161888	171370	1.2B_me_Macspeaks_peak_207	17.1172	526.667	524.228	PF3D7_0402700	rifin%2C pseudogene	TRUE
Pf3D7_04_v3	545979	555046	1.2B_me_Macspeaks_peak_208	23.8765	910.318	906.983	PF3D7_0412400	erythrocyte membrane protein 1%2C PfEMP1	TRUE
Pf3D7_04_v3	555224	558109	1.2B_me_Macspeaks_peak_209	16.602	465.803	463.557	PF3D7_0412500	Plasmodium RNA of unknown function RUF6	TRUE
Pf3D7_04_v3	558548	559295	1.2B_me_Macspeaks_peak_210	13.7483	312.565	310.773	intergenic	NA	NA
Pf3D7_04_v3	559624	563262	1.2B_me_Macspeaks_peak_211	21.3679	601.473	598.806	PF3D7_0412600	rifin%2C pseudogene	TRUE
Pf3D7_04_v3	559624	563262	1.2B_me_Macspeaks_peak_211	21.3679	601.473	598.806	PF3D7_0412700	erythrocyte membrane protein 1%2C PfEMP1	TRUE
Pf3D7_04_v3	563553	569483	1.2B_me_Macspeaks_peak_212	32.0353	1064.68	1061.09	PF3D7_0412700	erythrocyte membrane protein 1%2C PfEMP1	TRUE
Pf3D7_04_v3	571176	571909	1.2B_me_Macspeaks_peak_213	17.4896	449.851	447.653	intergenic	NA	NA
Pf3D7_04_v3	572228	572491	1.2B_me_Macspeaks_peak_214	4.37297	43.2143	41.9492	PF3D7_0412800	Plasmodium RNA of unknown function RUF6	FALSE
Pf3D7_04_v3	582640	583041	1.2B_me_Macspeaks_peak_215	10.9324	218.581	216.98	PF3D7_0412900	erythrocyte membrane protein 1%2C PfEMP1	TRUE
Pf3D7_04_v3	583384	584839	1.2B_me_Macspeaks_peak_216	10.6343	209.147	207.562	PF3D7_0412900	erythrocyte membrane protein 1%2C PfEMP1	TRUE
Pf3D7_04_v3	597728	600100	1.2B_me_Macspeaks_peak_217	19.1349	727.746	724.759	PF3D7_0413100	erythrocyte membrane protein 1%2C PfEMP1	TRUE
Pf3D7_04_v3	600266	613512	1.2B_me_Macspeaks_peak_218	18.7144	622.699	619.978	PF3D7_0413100	erythrocyte membrane protein 1%2C PfEMP1	TRUE
Pf3D7_04_v3	600266	613512	1.2B_me_Macspeaks_peak_218	18.7144	622.699	619.978	PF3D7_0413200	rifin	TRUE
Pf3D7_04_v3	600266	613512	1.2B_me_Macspeaks_peak_218	18.7144	622.699	619.978	PF3D7_0413300	rifin	TRUE
Pf3D7_04_v3	600266	613512	1.2B_me_Macspeaks_peak_218	18.7144	622.699	619.978	PF3D7_0413400	erythrocyte membrane protein 1 (PfEMP1)%2C exon 1%2C pseudogene	TRUE
Pf3D7_04_v3	934913	939258	1.2B_me_Macspeaks_peak_219	15.4029	456.68	454.461	PF3D7_0420700	erythrocyte membrane protein 1%2C PfEMP1	TRUE
Pf3D7_04_v3	950802	951145	1.2B_me_Macspeaks_peak_220	22.1961	635.299	632.547	PF3D7_0420900	erythrocyte membrane protein 1%2C PfEMP1	TRUE
Pf3D7_04_v3	962717	965822	1.2B_me_Macspeaks_peak_221	20.0142	1058.07	1054.49	PF3D7_0421100	erythrocyte membrane protein 1%2C PfEMP1	TRUE
Pf3D7_04_v3	965990	970681	1.2B_me_Macspeaks_peak_222	15.8612	933.537	930.161	PF3D7_0421100	erythrocyte membrane protein 1%2C PfEMP1	TRUE
Pf3D7_04_v3	965990	970681	1.2B_me_Macspeaks_peak_222	15.8612	933.537	930.161	PF3D7_0421300	erythrocyte membrane protein 1%2C PfEMP1	TRUE
Pf3D7_04_v3	965990	970681	1.2B_me_Macspeaks_peak_222	15.8612	933.537	930.161	PF3D7_0421200	rifin	TRUE
Pf3D7_04_v3	971041	980543	1.2B_me_Macspeaks_peak_223	20.3548	863.978	860.72	PF3D7_0421300	erythrocyte membrane protein 1%2C PfEMP1	TRUE
Pf3D7_04_v3	971041	980543	1.2B_me_Macspeaks_peak_223	20.3548	863.978	860.72	PF3D7_0421400	Plasmodium RNA of unknown function RUF6	TRUE
Pf3D7_04_v3	980988	983951	1.2B_me_Macspeaks_peak_224	16.6825	506.031	503.662	PF3D7_0421500	rifin%2C pseudogene	TRUE
Pf3D7_04_v3	984130	987505	1.2B_me_Macspeaks_peak_225	14.0489	419.807	417.703	PF3D7_0421600	erythrocyte membrane protein 1 (PfEMP1)-like pseudogene	TRUE
Pf3D7_04_v3	1121212	1122932	1.2B_me_Macspeaks_peak_226	6.95401	110.925	109.511	PF3D7_0424700	serine/threonine protein kinase%2C FIKK family	TRUE
Pf3D7_04_v3	1123110	1123416	1.2B_me_Macspeaks_peak_227	4.98129	64.1272	62.812	PF3D7_0424800	Plasmodium exported protein (PHISTb)%2C unknown function	TRUE
Pf3D7_04_v3	1123585	1123746	1.2B_me_Macspeaks_peak_228	2.14168	9.1371	7.97363	PF3D7_0424800	Plasmodium exported protein (PHISTb)%2C unknown function	TRUE
Pf3D7_04_v3	1123948	1132257	1.2B_me_Macspeaks_peak_229	11.2822	517.792	515.384	PF3D7_0424800	Plasmodium exported protein (PHISTb)%2C unknown function	TRUE
Pf3D7_04_v3	1123948	1132257	1.2B_me_Macspeaks_peak_229	11.2822	517.792	515.384	PF3D7_0424900	Plasmodium exported protein (PHISTa)%2C unknown function	TRUE
Pf3D7_04_v3	1123948	1132257	1.2B_me_Macspeaks_peak_229	11.2822	517.792	515.384	PF3D7_0425000	Plasmodium exported protein%2C unknown function%2C pseudogene	TRUE
Pf3D7_04_v3	1132892	1136080	1.2B_me_Macspeaks_peak_230	10.0493	201.758	200.185	PF3D7_0425100	Plasmodium exported protein (hyp6)%2C unknown function	TRUE
Pf3D7_04_v3	1132892	1136080	1.2B_me_Macspeaks_peak_230	10.0493	201.758	200.185	PF3D7_0425200	Plasmodium exported protein (hyp15)%2C unknown function	TRUE
Pf3D7_04_v3	1136352	1137487	1.2B_me_Macspeaks_peak_231	13.3858	339.843	337.978	PF3D7_0425200	Plasmodium exported protein (hyp15)%2C unknown function	TRUE
Pf3D7_04_v3	1137815	1139525	1.2B_me_Macspeaks_peak_232	8.93727	173.613	172.087	PF3D7_0425250	Plasmodium exported protein (PHIST)%2C unknown function%2C pseudogene	TRUE
Pf3D7_04_v3	1139722	1147727	1.2B_me_Macspeaks_peak_233	13.0081	340.109	338.243	PF3D7_0425300	Plasmodium exported protein (PHISTa)%2C unknown function%2C pseudogene	TRUE
Pf3D7_04_v3	1139722	1147727	1.2B_me_Macspeaks_peak_233	13.0081	340.109	338.243	PF3D7_0425400	Plasmodium exported protein (PHISTa)%2C unknown function	TRUE
Pf3D7_04_v3	1139722	1147727	1.2B_me_Macspeaks_peak_233	13.0081	340.109	338.243	PF3D7_0425500	stevor	TRUE
Pf3D7_04_v3	1148554	1149641	1.2B_me_Macspeaks_peak_234	14.4252	385.863	383.865	PF3D7_0425600	rifin%2C pseudogene	TRUE
Pf3D7_04_v3	1148554	1149641	1.2B_me_Macspeaks_peak_234	14.4252	385.863	383.865	PF3D7_0425500	stevor	TRUE
Pf3D7_04_v3	1150088	1150266	1.2B_me_Macspeaks_peak_235	1.78894	4.59973	3.46061	PF3D7_0425600	rifin%2C pseudogene	TRUE
Pf3D7_04_v3	1150686	1150948	1.2B_me_Macspeaks_peak_236	8.7128	151.124	149.635	intergenic	NA	NA
Pf3D7_04_v3	1152355	1153695	1.2B_me_Macspeaks_peak_237	14.5033	472.574	470.307	PF3D7_0425700	rifin	TRUE
Pf3D7_04_v3	1154661	1154897	1.2B_me_Macspeaks_peak_238	6.39381	88.663	87.2942	intergenic	NA	NA
Pf3D7_04_v3	1155382	1166109	1.2B_me_Macspeaks_peak_239	18.0441	538.11	535.632	PF3D7_0425800	erythrocyte membrane protein 1%2C PfEMP1	TRUE
Pf3D7_04_v3	1166303	1168105	1.2B_me_Macspeaks_peak_240	13.8689	469.336	467.08	intergenic	NA	NA
Pf3D7_04_v3	1168869	1171282	1.2B_me_Macspeaks_peak_241	21.5159	751.301	748.262	PF3D7_0425900	rifin	TRUE
Pf3D7_04_v3	1173046	1174572	1.2B_me_Macspeaks_peak_242	3.89843	46.0753	44.8032	PF3D7_0426000	erythrocyte membrane protein 1%2C PfEMP1	TRUE
Pf3D7_04_v3	1175203	1177700	1.2B_me_Macspeaks_peak_243	11.9118	293.343	291.596	PF3D7_0426000	erythrocyte membrane protein 1%2C PfEMP1	TRUE
Pf3D7_04_v3	1179129	1180080	1.2B_me_Macspeaks_peak_244	8.58029	147.314	145.832	PF3D7_0426000	erythrocyte membrane protein 1%2C PfEMP1	TRUE
Pf3D7_04_v3	1181002	1181963	1.2B_me_Macspeaks_peak_245	4.50548	45.872	44.6003	PF3D7_0426000	erythrocyte membrane protein 1%2C PfEMP1	TRUE
Pf3D7_04_v3	1182856	1183361	1.2B_me_Macspeaks_peak_246	3.4785	26.7273	25.5047	intergenic	NA	NA
Pf3D7_04_v3	1191879	1193638	1.2B_me_Macspeaks_peak_247	8.14962	135.118	133.658	intergenic	NA	NA
Pf3D7_05_v3	23543	26357	1.2B_me_Macspeaks_peak_248	23.3	708.307	705.367	PF3D7_0500100	erythrocyte membrane protein 1%2C PfEMP1	TRUE
Pf3D7_05_v3	27136	28643	1.2B_me_Macspeaks_peak_249	4.69161	74.284	72.9461	PF3D7_0500100	erythrocyte membrane protein 1%2C PfEMP1	TRUE
Pf3D7_05_v3	29065	29256	1.2B_me_Macspeaks_peak_250	2.81593	16.407	15.215	PF3D7_0500200	erythrocyte membrane protein 1 (PfEMP1)%2C pseudogene	TRUE
Pf3D7_05_v3	29660	31914	1.2B_me_Macspeaks_peak_251	12.7888	366.515	364.574	PF3D7_0500200	erythrocyte membrane protein 1 (PfEMP1)%2C pseudogene	TRUE
Pf3D7_05_v3	29660	31914	1.2B_me_Macspeaks_peak_251	12.7888	366.515	364.574	PF3D7_0500300	rifin%2C pseudogene	TRUE
Pf3D7_05_v3	32202	41540	1.2B_me_Macspeaks_peak_252	19.8888	615.366	612.665	PF3D7_0500400	rifin	TRUE
Pf3D7_05_v3	32202	41540	1.2B_me_Macspeaks_peak_252	19.8888	615.366	612.665	PF3D7_0500500	rifin	TRUE
Pf3D7_05_v3	32202	41540	1.2B_me_Macspeaks_peak_252	19.8888	615.366	612.665	PF3D7_0500600	stevor%2C pseudogene	TRUE
Pf3D7_05_v3	32202	41540	1.2B_me_Macspeaks_peak_252	19.8888	615.366	612.665	PF3D7_0500700	rifin%2C pseudogene	TRUE
Pf3D7_05_v3	1322246	1331673	1.2B_me_Macspeaks_peak_253	17.5524	538.326	535.847	PF3D7_0532700	erythrocyte membrane protein 1 (PfEMP1)%2C pseudogene	TRUE
Pf3D7_05_v3	1322246	1331673	1.2B_me_Macspeaks_peak_253	17.5524	538.326	535.847	PF3D7_0532800	stevor%2C pseudogene	TRUE
Pf3D7_05_v3	1322246	1331673	1.2B_me_Macspeaks_peak_253	17.5524	538.326	535.847	PF3D7_0533000	rifin%2C pseudogene	TRUE
Pf3D7_05_v3	1322246	1331673	1.2B_me_Macspeaks_peak_253	17.5524	538.326	535.847	PF3D7_0532900	rifin	TRUE
Pf3D7_05_v3	1331908	1343327	1.2B_me_Macspeaks_peak_254	17.489	512.353	509.963	PF3D7_0533100	erythrocyte membrane protein 1 (PfEMP1)%2C pseudogene	TRUE
Pf3D7_06_v3	654	2509	1.2B_me_Macspeaks_peak_255	12.225	302.679	300.91	PF3D7_0600100	erythrocyte membrane protein 1 (PfEMP1)%2C pseudogene	TRUE
Pf3D7_06_v3	654	2509	1.2B_me_Macspeaks_peak_255	12.225	302.679	300.91	PF3D7_0600200	erythrocyte membrane protein 1%2C PfEMP1	TRUE
Pf3D7_06_v3	2717	3067	1.2B_me_Macspeaks_peak_256	6.40094	118.704	117.275	PF3D7_0600200	erythrocyte membrane protein 1%2C PfEMP1	TRUE
Pf3D7_06_v3	3230	11235	1.2B_me_Macspeaks_peak_257	23.656	721.705	718.732	PF3D7_0600200	erythrocyte membrane protein 1%2C PfEMP1	TRUE
Pf3D7_06_v3	11420	13049	1.2B_me_Macspeaks_peak_258	14.9237	497.548	495.205	intergenic	NA	NA
Pf3D7_06_v3	13397	13751	1.2B_me_Macspeaks_peak_259	5.12489	63.7499	62.4355	intergenic	NA	NA
Pf3D7_06_v3	14571	16208	1.2B_me_Macspeaks_peak_260	21.9109	628.799	626.063	PF3D7_0600300	rifin	TRUE
Pf3D7_06_v3	17502	18426	1.2B_me_Macspeaks_peak_261	6.95699	102.95	101.552	intergenic	NA	NA
Pf3D7_06_v3	18823	19548	1.2B_me_Macspeaks_peak_262	14.0796	324.152	322.329	PF3D7_0600400	erythrocyte membrane protein 1%2C PfEMP1	TRUE
Pf3D7_06_v3	19722	20087	1.2B_me_Macspeaks_peak_263	8.34839	140.711	139.241	PF3D7_0600400	erythrocyte membrane protein 1%2C PfEMP1	TRUE
Pf3D7_06_v3	20261	20537	1.2B_me_Macspeaks_peak_264	11.2306	228.121	226.503	PF3D7_0600400	erythrocyte membrane protein 1%2C PfEMP1	TRUE
Pf3D7_06_v3	21048	24995	1.2B_me_Macspeaks_peak_265	14.5481	433.911	431.764	PF3D7_0600400	erythrocyte membrane protein 1%2C PfEMP1	TRUE
Pf3D7_06_v3	26462	27974	1.2B_me_Macspeaks_peak_266	15.4327	429.756	427.621	PF3D7_0600500	rifin	TRUE
Pf3D7_06_v3	28467	28810	1.2B_me_Macspeaks_peak_267	3.2466	22.9122	21.7001	intergenic	NA	NA
Pf3D7_06_v3	29472	33010	1.2B_me_Macspeaks_peak_268	18.5218	539.029	536.548	PF3D7_0600600	erythrocyte membrane protein 1 (PfEMP1)%2C exon 2	TRUE
Pf3D7_06_v3	29472	33010	1.2B_me_Macspeaks_peak_268	18.5218	539.029	536.548	PF3D7_0600700	rifin	TRUE
Pf3D7_06_v3	35251	37735	1.2B_me_Macspeaks_peak_269	17.4825	520.591	518.172	PF3D7_0600800	rifin%2C pseudogene	TRUE
Pf3D7_06_v3	37904	38263	1.2B_me_Macspeaks_peak_270	8.37441	192.964	191.406	intergenic	NA	NA
Pf3D7_06_v3	38519	40332	1.2B_me_Macspeaks_peak_271	17.5802	542.091	539.6	PF3D7_0600900	rifin%2C pseudogene	TRUE
Pf3D7_06_v3	40853	41102	1.2B_me_Macspeaks_peak_272	8.14962	135.118	133.658	intergenic	NA	NA
Pf3D7_06_v3	44378	44734	1.2B_me_Macspeaks_peak_273	6.82448	99.533	98.142	PF3D7_0601100	exported protein family 3	TRUE
Pf3D7_06_v3	45696	46371	1.2B_me_Macspeaks_peak_274	7.91772	128.673	127.225	intergenic	NA	NA
Pf3D7_06_v3	47564	48967	1.2B_me_Macspeaks_peak_275	13.8809	317.188	315.383	PF3D7_0601200	Pfmc-2TM Maurer's cleft two transmembrane protein	TRUE
Pf3D7_06_v3	47564	48967	1.2B_me_Macspeaks_peak_275	13.8809	317.188	315.383	PF3D7_0601300	exported protein family 1	TRUE
Pf3D7_06_v3	49977	50332	1.2B_me_Macspeaks_peak_276	5.69811	71.9156	70.5829	PF3D7_0601300	exported protein family 1	TRUE
Pf3D7_06_v3	51413	51994	1.2B_me_Macspeaks_peak_277	7.58643	119.621	118.19	PF3D7_0601400	erythrocyte membrane protein 1 (PfEMP1)%2C pseudogene	TRUE
Pf3D7_06_v3	52560	52927	1.2B_me_Macspeaks_peak_278	5.02231	105.342	103.94	PF3D7_0601400	erythrocyte membrane protein 1 (PfEMP1)%2C pseudogene	TRUE
Pf3D7_06_v3	64062	64269	1.2B_me_Macspeaks_peak_279	2.38525	10.7509	9.57969	intergenic	NA	NA
Pf3D7_06_v3	74203	74465	1.2B_me_Macspeaks_peak_280	3.11154	22.4045	21.194	PF3D7_0601800	H/ACA snoRNA	TRUE
Pf3D7_06_v3	723255	723435	1.2B_me_Macspeaks_peak_281	2.10087	9.06806	7.90481	intergenic	NA	NA
Pf3D7_06_v3	725605	735282	1.2B_me_Macspeaks_peak_282	23.1485	744.218	741.193	PF3D7_0617400	erythrocyte membrane protein 1%2C PfEMP1	TRUE
Pf3D7_06_v3	725605	735282	1.2B_me_Macspeaks_peak_282	23.1485	744.218	741.193	PF3D7_0617500	rifin%2C pseudogene	TRUE
Pf3D7_06_v3	738265	744836	1.2B_me_Macspeaks_peak_283	17.1336	497.218	494.876	PF3D7_0617600	stevor	TRUE
Pf3D7_06_v3	738265	744836	1.2B_me_Macspeaks_peak_283	17.1336	497.218	494.876	PF3D7_0617700	rifin	TRUE
Pf3D7_06_v3	745029	745306	1.2B_me_Macspeaks_peak_284	3.11995	27.3073	26.0831	intergenic	NA	NA
Pf3D7_06_v3	1312107	1313156	1.2B_me_Macspeaks_peak_285	6.66106	177.704	176.171	intergenic	NA	NA
Pf3D7_06_v3	1314625	1315057	1.2B_me_Macspeaks_peak_286	7.58643	119.621	118.19	PF3D7_0631200	erythrocyte membrane protein 1 (PfEMP1)%2C pseudogene	TRUE
Pf3D7_06_v3	1315632	1315875	1.2B_me_Macspeaks_peak_287	5.10179	58.4389	57.1369	PF3D7_0631200	erythrocyte membrane protein 1 (PfEMP1)%2C pseudogene	TRUE
Pf3D7_06_v3	1315632	1315875	1.2B_me_Macspeaks_peak_287	5.10179	58.4389	57.1369	PF3D7_0631300	exported protein family 1	FALSE
Pf3D7_06_v3	1316063	1316290	1.2B_me_Macspeaks_peak_288	6.39381	88.663	87.2942	PF3D7_0631200	erythrocyte membrane protein 1 (PfEMP1)%2C pseudogene	TRUE
Pf3D7_06_v3	1316063	1316290	1.2B_me_Macspeaks_peak_288	6.39381	88.663	87.2942	PF3D7_0631300	exported protein family 1	FALSE
Pf3D7_06_v3	1317997	1318995	1.2B_me_Macspeaks_peak_289	13.3177	297.659	295.902	PF3D7_0631400	Pfmc-2TM Maurer's cleft two transmembrane protein	TRUE
Pf3D7_06_v3	1321205	1321405	1.2B_me_Macspeaks_peak_290	3.87604	33.7264	32.4849	PF3D7_0631500	exported protein family 3	TRUE
Pf3D7_06_v3	1321581	1321861	1.2B_me_Macspeaks_peak_291	12.3901	266.181	264.49	PF3D7_0631500	exported protein family 3	TRUE
Pf3D7_06_v3	1329255	1329486	1.2B_me_Macspeaks_peak_292	5.00241	56.2784	54.9815	PF3D7_0631800	rifin	TRUE
Pf3D7_06_v3	1329880	1331204	1.2B_me_Macspeaks_peak_293	16.707	453.448	451.238	PF3D7_0631800	rifin	TRUE
Pf3D7_06_v3	1331387	1337857	1.2B_me_Macspeaks_peak_294	16.9459	440.31	438.142	PF3D7_0631900	stevor	TRUE
Pf3D7_06_v3	1331387	1337857	1.2B_me_Macspeaks_peak_294	16.9459	440.31	438.142	PF3D7_0632000	rifin	TRUE
Pf3D7_06_v3	1338021	1342757	1.2B_me_Macspeaks_peak_295	20.9341	622.118	619.399	PF3D7_0632100	rifin	TRUE
Pf3D7_06_v3	1338021	1342757	1.2B_me_Macspeaks_peak_295	20.9341	622.118	619.399	PF3D7_0632200	rifin	TRUE
Pf3D7_06_v3	1343140	1344079	1.2B_me_Macspeaks_peak_296	10.3927	233.623	231.996	PF3D7_0632200	rifin	TRUE
Pf3D7_06_v3	1344800	1346598	1.2B_me_Macspeaks_peak_297	10.8666	255.01	253.342	PF3D7_0632300	rifin	TRUE
Pf3D7_06_v3	1346850	1347132	1.2B_me_Macspeaks_peak_298	7.18889	109.009	107.599	PF3D7_0632300	rifin	TRUE
Pf3D7_06_v3	1347307	1348771	1.2B_me_Macspeaks_peak_299	14.2426	362.952	361.022	PF3D7_0632300	rifin	TRUE
Pf3D7_06_v3	1348985	1350643	1.2B_me_Macspeaks_peak_300	8.57458	168.15	166.632	PF3D7_0632400	rifin	TRUE
Pf3D7_06_v3	1350924	1352284	1.2B_me_Macspeaks_peak_301	15.7496	440.678	438.509	PF3D7_0632400	rifin	TRUE
Pf3D7_06_v3	1352665	1352914	1.2B_me_Macspeaks_peak_302	6.59258	93.6344	92.2555	intergenic	NA	NA
Pf3D7_06_v3	1353827	1355588	1.2B_me_Macspeaks_peak_303	11.5155	333.367	331.519	intergenic	NA	NA
Pf3D7_06_v3	1355915	1366672	1.2B_me_Macspeaks_peak_304	21.3033	661.001	658.184	PF3D7_0632500	erythrocyte membrane protein 1%2C PfEMP1	TRUE
Pf3D7_06_v3	1366865	1367834	1.2B_me_Macspeaks_peak_305	11.1974	227.056	225.44	PF3D7_0632600	rifin%2C pseudogene	TRUE
Pf3D7_06_v3	1366865	1367834	1.2B_me_Macspeaks_peak_305	11.1974	227.056	225.44	PF3D7_0632500	erythrocyte membrane protein 1%2C PfEMP1	TRUE
Pf3D7_06_v3	1368053	1370157	1.2B_me_Macspeaks_peak_306	19.2401	648.501	645.716	PF3D7_0632600	rifin%2C pseudogene	TRUE
Pf3D7_06_v3	1370950	1371393	1.2B_me_Macspeaks_peak_307	11.1643	225.992	224.378	PF3D7_0632700	rifin	TRUE
Pf3D7_06_v3	1371704	1372904	1.2B_me_Macspeaks_peak_308	11.7938	246.421	244.77	PF3D7_0632700	rifin	TRUE
Pf3D7_06_v3	1373125	1373318	1.2B_me_Macspeaks_peak_309	1.87115	6.22686	5.07818	intergenic	NA	NA
Pf3D7_06_v3	1374892	1375822	1.2B_me_Macspeaks_peak_310	4.35826	66.9091	65.5877	PF3D7_0632800	erythrocyte membrane protein 1%2C PfEMP1	TRUE
Pf3D7_06_v3	1377309	1382852	1.2B_me_Macspeaks_peak_311	22.824	817.83	814.653	PF3D7_0632800	erythrocyte membrane protein 1%2C PfEMP1	TRUE
Pf3D7_06_v3	1383016	1384540	1.2B_me_Macspeaks_peak_312	17.0728	503.744	501.382	PF3D7_0632800	erythrocyte membrane protein 1%2C PfEMP1	TRUE
Pf3D7_06_v3	1384809	1385896	1.2B_me_Macspeaks_peak_313	2.29374	13.061	11.8809	intergenic	NA	NA
Pf3D7_06_v3	1386882	1387053	1.2B_me_Macspeaks_peak_314	1.75332	5.689	4.5435	intergenic	NA	NA
Pf3D7_06_v3	1405723	1409486	1.2B_me_Macspeaks_peak_315	25.7288	1024.64	1021.1	intergenic	NA	NA
Pf3D7_06_v3	1410036	1410294	1.2B_me_Macspeaks_peak_316	4.46149	55.4402	54.1457	intergenic	NA	NA
Pf3D7_07_v3	4846	26019	1.2B_me_Macspeaks_peak_317	26.1699	1033.07	1029.52	PF3D7_0700100	erythrocyte membrane protein 1%2C PfEMP1	TRUE
Pf3D7_07_v3	26363	28265	1.2B_me_Macspeaks_peak_318	15.9358	530.09	527.639	PF3D7_0700100	erythrocyte membrane protein 1%2C PfEMP1	TRUE
Pf3D7_07_v3	28747	31414	1.2B_me_Macspeaks_peak_319	15.025	469.245	466.988	PF3D7_0700200	rifin	TRUE
Pf3D7_07_v3	34160	39123	1.2B_me_Macspeaks_peak_320	14.8716	437.525	435.366	PF3D7_0700300	rifin	TRUE
Pf3D7_07_v3	34160	39123	1.2B_me_Macspeaks_peak_320	14.8716	437.525	435.366	PF3D7_0700400	stevor	TRUE
Pf3D7_07_v3	39314	43314	1.2B_me_Macspeaks_peak_321	14.0266	424.649	422.53	PF3D7_0700500	rifin	TRUE
Pf3D7_07_v3	39314	43314	1.2B_me_Macspeaks_peak_321	14.0266	424.649	422.53	PF3D7_0700600	Plasmodium exported protein%2C unknown function%2C pseudogene	TRUE
Pf3D7_07_v3	43556	44154	1.2B_me_Macspeaks_peak_322	10.0379	190.612	189.057	PF3D7_0700600	Plasmodium exported protein%2C unknown function%2C pseudogene	TRUE
Pf3D7_07_v3	44593	46711	1.2B_me_Macspeaks_peak_323	14.1396	349.563	347.67	PF3D7_0700600	Plasmodium exported protein%2C unknown function%2C pseudogene	TRUE
Pf3D7_07_v3	44593	46711	1.2B_me_Macspeaks_peak_323	14.1396	349.563	347.67	PF3D7_0700700	stevor%2C pseudogene	TRUE
Pf3D7_07_v3	47648	47870	1.2B_me_Macspeaks_peak_324	6.75822	97.837	96.4495	PF3D7_0700800	Pfmc-2TM Maurer's cleft two transmembrane protein	TRUE
Pf3D7_07_v3	48236	50959	1.2B_me_Macspeaks_peak_325	12.124	379.355	377.376	PF3D7_0700800	Pfmc-2TM Maurer's cleft two transmembrane protein	TRUE
Pf3D7_07_v3	48236	50959	1.2B_me_Macspeaks_peak_325	12.124	379.355	377.376	PF3D7_0700900	exported protein family 1%2C pseudogene	TRUE
Pf3D7_07_v3	55525	56565	1.2B_me_Macspeaks_peak_326	10.5847	245.813	244.163	PF3D7_0701100	rifin	TRUE
Pf3D7_07_v3	57061	57295	1.2B_me_Macspeaks_peak_327	9.97169	188.58	187.029	PF3D7_0701100	rifin	TRUE
Pf3D7_07_v3	58879	60160	1.2B_me_Macspeaks_peak_328	19.9604	601.319	598.653	PF3D7_0701200	rifin%2C pseudogene	TRUE
Pf3D7_07_v3	60626	60890	1.2B_me_Macspeaks_peak_329	6.39381	88.663	87.2942	PF3D7_0701200	rifin%2C pseudogene	TRUE
Pf3D7_07_v3	61169	61499	1.2B_me_Macspeaks_peak_330	2.94844	18.3238	17.1256	PF3D7_0701200	rifin%2C pseudogene	TRUE
Pf3D7_07_v3	64847	65057	1.2B_me_Macspeaks_peak_331	2.38525	10.7509	9.57969	intergenic	NA	NA
Pf3D7_07_v3	69445	69685	1.2B_me_Macspeaks_peak_332	4.77051	51.338	50.053	intergenic	NA	NA
Pf3D7_07_v3	70959	72654	1.2B_me_Macspeaks_peak_333	15.4379	372.699	370.74	PF3D7_0701600	Pfmc-2TM Maurer's cleft two transmembrane protein	TRUE
Pf3D7_07_v3	70959	72654	1.2B_me_Macspeaks_peak_333	15.4379	372.699	370.74	PF3D7_0701700	exported protein family 1	TRUE
Pf3D7_07_v3	73443	81764	1.2B_me_Macspeaks_peak_334	17.267	498.329	495.983	PF3D7_0701700	exported protein family 1	TRUE
Pf3D7_07_v3	73443	81764	1.2B_me_Macspeaks_peak_334	17.267	498.329	495.983	PF3D7_0701800	rifin	TRUE
Pf3D7_07_v3	73443	81764	1.2B_me_Macspeaks_peak_334	17.267	498.329	495.983	PF3D7_0701900	Plasmodium exported protein%2C unknown function	TRUE
Pf3D7_07_v3	508390	508699	1.2B_me_Macspeaks_peak_335	8.91158	156.888	155.39	PF3D7_0711600	Plasmodium RNA of unknown function RUF6	TRUE
Pf3D7_07_v3	509002	509380	1.2B_me_Macspeaks_peak_336	3.0147	19.3112	18.1098	intergenic	NA	NA
Pf3D7_07_v3	509603	509841	1.2B_me_Macspeaks_peak_337	2.48464	11.9739	10.7977	intergenic	NA	NA
Pf3D7_07_v3	510011	510551	1.2B_me_Macspeaks_peak_338	3.9734	40.5008	39.2425	intergenic	NA	NA
Pf3D7_07_v3	511530	513489	1.2B_me_Macspeaks_peak_339	6.1131	97.2399	95.8537	PF3D7_0711700	erythrocyte membrane protein 1%2C PfEMP1	TRUE
Pf3D7_07_v3	514073	520032	1.2B_me_Macspeaks_peak_340	8.12595	176.673	175.141	PF3D7_0711700	erythrocyte membrane protein 1%2C PfEMP1	TRUE
Pf3D7_07_v3	520389	520609	1.2B_me_Macspeaks_peak_341	2.40547	11.8254	10.6501	PF3D7_0711700	erythrocyte membrane protein 1%2C PfEMP1	TRUE
Pf3D7_07_v3	520930	521347	1.2B_me_Macspeaks_peak_342	2.35352	12.7274	11.5487	intergenic	NA	NA
Pf3D7_07_v3	521552	522786	1.2B_me_Macspeaks_peak_343	5.47172	83.1533	81.7963	PF3D7_0711800	Plasmodium RNA of unknown function RUF6	TRUE
Pf3D7_07_v3	523088	524668	1.2B_me_Macspeaks_peak_344	8.51124	156.331	154.834	PF3D7_0711800	Plasmodium RNA of unknown function RUF6	TRUE
Pf3D7_07_v3	525330	528843	1.2B_me_Macspeaks_peak_345	11.5601	266.818	265.126	PF3D7_0711900	rifin%2C pseudogene	TRUE
Pf3D7_07_v3	525330	528843	1.2B_me_Macspeaks_peak_345	11.5601	266.818	265.126	PF3D7_0712000	erythrocyte membrane protein 1%2C PfEMP1	TRUE
Pf3D7_07_v3	529558	530143	1.2B_me_Macspeaks_peak_346	3.61381	31.2352	30.0008	PF3D7_0712000	erythrocyte membrane protein 1%2C PfEMP1	TRUE
Pf3D7_07_v3	530341	544559	1.2B_me_Macspeaks_peak_347	23.9094	824.242	821.055	PF3D7_0712000	erythrocyte membrane protein 1%2C PfEMP1	TRUE
Pf3D7_07_v3	530341	544559	1.2B_me_Macspeaks_peak_347	23.9094	824.242	821.055	PF3D7_0712100	Plasmodium RNA of unknown function RUF6	TRUE
Pf3D7_07_v3	530341	544559	1.2B_me_Macspeaks_peak_347	23.9094	824.242	821.055	PF3D7_0712300	erythrocyte membrane protein 1%2C PfEMP1	TRUE
Pf3D7_07_v3	530341	544559	1.2B_me_Macspeaks_peak_347	23.9094	824.242	821.055	PF3D7_0712200	rifin%2C pseudogene	TRUE
Pf3D7_07_v3	544947	551700	1.2B_me_Macspeaks_peak_348	25.1567	857.435	854.187	PF3D7_0712300	erythrocyte membrane protein 1%2C PfEMP1	TRUE
Pf3D7_07_v3	551873	553685	1.2B_me_Macspeaks_peak_349	14.0523	391.567	389.552	PF3D7_0712400	erythrocyte membrane protein 1%2C PfEMP1	TRUE
Pf3D7_07_v3	553986	559344	1.2B_me_Macspeaks_peak_350	19.8687	563.693	561.132	PF3D7_0712400	erythrocyte membrane protein 1%2C PfEMP1	TRUE
Pf3D7_07_v3	559521	568359	1.2B_me_Macspeaks_peak_351	18.0111	558.763	556.217	PF3D7_0712500	rifin%2C pseudogene	TRUE
Pf3D7_07_v3	559521	568359	1.2B_me_Macspeaks_peak_351	18.0111	558.763	556.217	PF3D7_0712400	erythrocyte membrane protein 1%2C PfEMP1	TRUE
Pf3D7_07_v3	559521	568359	1.2B_me_Macspeaks_peak_351	18.0111	558.763	556.217	PF3D7_0712600	erythrocyte membrane protein 1%2C PfEMP1	TRUE
Pf3D7_07_v3	568698	578704	1.2B_me_Macspeaks_peak_352	19.1041	651.521	648.728	PF3D7_0712700	Plasmodium RNA of unknown function RUF6	TRUE
Pf3D7_07_v3	568698	578704	1.2B_me_Macspeaks_peak_352	19.1041	651.521	648.728	PF3D7_0712600	erythrocyte membrane protein 1%2C PfEMP1	TRUE
Pf3D7_07_v3	579088	583046	1.2B_me_Macspeaks_peak_353	15.1952	463.515	461.275	PF3D7_0712800	erythrocyte membrane protein 1%2C PfEMP1	TRUE
Pf3D7_07_v3	583336	591719	1.2B_me_Macspeaks_peak_354	22.5678	717.979	715.016	PF3D7_0712900	erythrocyte membrane protein 1%2C PfEMP1	TRUE
Pf3D7_07_v3	583336	591719	1.2B_me_Macspeaks_peak_354	22.5678	717.979	715.016	PF3D7_0712800	erythrocyte membrane protein 1%2C PfEMP1	TRUE
Pf3D7_07_v3	592154	605378	1.2B_me_Macspeaks_peak_355	21.7714	819.088	815.909	PF3D7_0712900	erythrocyte membrane protein 1%2C PfEMP1	TRUE
Pf3D7_07_v3	592154	605378	1.2B_me_Macspeaks_peak_355	21.7714	819.088	815.909	PF3D7_0713000	rifin	TRUE
Pf3D7_07_v3	592154	605378	1.2B_me_Macspeaks_peak_355	21.7714	819.088	815.909	PF3D7_0713100	Pfmc-2TM Maurer's cleft two transmembrane protein	TRUE
Pf3D7_07_v3	605634	610009	1.2B_me_Macspeaks_peak_356	14.5654	412.176	410.096	PF3D7_0713200	exported protein family 1	TRUE
Pf3D7_07_v3	605634	610009	1.2B_me_Macspeaks_peak_356	14.5654	412.176	410.096	PF3D7_0713300	erythrocyte membrane protein 1 (PfEMP1)%2C pseudogene	TRUE
Pf3D7_07_v3	605634	610009	1.2B_me_Macspeaks_peak_356	14.5654	412.176	410.096	PF3D7_0713100	Pfmc-2TM Maurer's cleft two transmembrane protein	TRUE
Pf3D7_07_v3	1379656	1386922	1.2B_me_Macspeaks_peak_357	19.9967	644.484	641.709	PF3D7_0731800	alpha/beta hydrolase%2C putative	TRUE
Pf3D7_07_v3	1379656	1386922	1.2B_me_Macspeaks_peak_357	19.9967	644.484	641.709	PF3D7_0731900	rifin%2C pseudogene	TRUE
Pf3D7_07_v3	1379656	1386922	1.2B_me_Macspeaks_peak_357	19.9967	644.484	641.709	PF3D7_0732000	stevor	TRUE
Pf3D7_07_v3	1379656	1386922	1.2B_me_Macspeaks_peak_357	19.9967	644.484	641.709	PF3D7_0732100	erythrocyte membrane protein 1 (PfEMP1)%2C pseudogene	TRUE
Pf3D7_07_v3	1387830	1388131	1.2B_me_Macspeaks_peak_358	14.444	337.015	335.157	PF3D7_0732100	erythrocyte membrane protein 1 (PfEMP1)%2C pseudogene	TRUE
Pf3D7_07_v3	1388656	1389432	1.2B_me_Macspeaks_peak_359	19.1373	571.985	569.399	PF3D7_0732100	erythrocyte membrane protein 1 (PfEMP1)%2C pseudogene	TRUE
Pf3D7_07_v3	1391019	1394430	1.2B_me_Macspeaks_peak_360	16.5365	486.752	484.442	PF3D7_0732200	rifin	TRUE
Pf3D7_07_v3	1394623	1406115	1.2B_me_Macspeaks_peak_361	21.2382	629.93	627.192	PF3D7_0732300	rifin	TRUE
Pf3D7_07_v3	1394623	1406115	1.2B_me_Macspeaks_peak_361	21.2382	629.93	627.192	PF3D7_0732400	rifin	TRUE
Pf3D7_07_v3	1394623	1406115	1.2B_me_Macspeaks_peak_361	21.2382	629.93	627.192	PF3D7_0732500	rifin	TRUE
Pf3D7_07_v3	1394623	1406115	1.2B_me_Macspeaks_peak_361	21.2382	629.93	627.192	PF3D7_0732600	Plasmodium exported protein%2C unknown function%2C fragment	TRUE
Pf3D7_07_v3	1406295	1407885	1.2B_me_Macspeaks_peak_362	12.6551	275.085	273.376	PF3D7_0732600	Plasmodium exported protein%2C unknown function%2C fragment	TRUE
Pf3D7_07_v3	1406295	1407885	1.2B_me_Macspeaks_peak_362	12.6551	275.085	273.376	PF3D7_0732700	rifin	TRUE
Pf3D7_07_v3	1408436	1411531	1.2B_me_Macspeaks_peak_363	19.0949	518.337	515.926	PF3D7_0732800	erythrocyte membrane protein 1 (PfEMP1)%2C exon 2	TRUE
Pf3D7_07_v3	1408436	1411531	1.2B_me_Macspeaks_peak_363	19.0949	518.337	515.926	PF3D7_0732700	rifin	TRUE
Pf3D7_07_v3	1412145	1412307	1.2B_me_Macspeaks_peak_364	2.51777	12.3929	11.2151	PF3D7_0732800	erythrocyte membrane protein 1 (PfEMP1)%2C exon 2	TRUE
Pf3D7_07_v3	1413227	1413390	1.2B_me_Macspeaks_peak_365	3.2466	22.9122	21.7001	intergenic	NA	NA
Pf3D7_07_v3	1413828	1414093	1.2B_me_Macspeaks_peak_366	11.0649	222.808	221.199	PF3D7_0732900	rifin	TRUE
Pf3D7_07_v3	1414351	1415414	1.2B_me_Macspeaks_peak_367	11.6281	241.001	239.361	PF3D7_0732900	rifin	TRUE
Pf3D7_07_v3	1417516	1418782	1.2B_me_Macspeaks_peak_368	7.00509	139.993	138.525	PF3D7_0733000	erythrocyte membrane protein 1%2C PfEMP1	TRUE
Pf3D7_07_v3	1421066	1426483	1.2B_me_Macspeaks_peak_369	25.1736	862.603	859.347	PF3D7_0733000	erythrocyte membrane protein 1%2C PfEMP1	TRUE
Pf3D7_07_v3	1426658	1432309	1.2B_me_Macspeaks_peak_370	20.397	684.578	681.702	PF3D7_0733000	erythrocyte membrane protein 1%2C PfEMP1	TRUE
Pf3D7_07_v3	1434190	1443151	1.2B_me_Macspeaks_peak_371	30.4658	1249.93	1246.11	intergenic	NA	NA
Pf3D7_08_v3	6589	8566	1.2B_me_Macspeaks_peak_372	11.4956	236.688	235.055	intergenic	NA	NA
Pf3D7_08_v3	8921	9160	1.2B_me_Macspeaks_peak_373	2.94844	18.3238	17.1256	intergenic	NA	NA
Pf3D7_08_v3	15670	15853	1.2B_me_Macspeaks_peak_374	1.87342	7.84018	6.68267	intergenic	NA	NA
Pf3D7_08_v3	16852	17442	1.2B_me_Macspeaks_peak_375	2.01663	10.7502	9.57955	intergenic	NA	NA
Pf3D7_08_v3	17604	20967	1.2B_me_Macspeaks_peak_376	20.015	635.872	633.118	PF3D7_0800100	erythrocyte membrane protein 1%2C PfEMP1	TRUE
Pf3D7_08_v3	21131	25899	1.2B_me_Macspeaks_peak_377	24.3991	785.951	782.84	PF3D7_0800100	erythrocyte membrane protein 1%2C PfEMP1	TRUE
Pf3D7_08_v3	26253	26488	1.2B_me_Macspeaks_peak_378	2.94984	20.1838	18.98	PF3D7_0800100	erythrocyte membrane protein 1%2C PfEMP1	TRUE
Pf3D7_08_v3	27336	28640	1.2B_me_Macspeaks_peak_379	6.45438	141.698	140.226	PF3D7_0800100	erythrocyte membrane protein 1%2C PfEMP1	TRUE
Pf3D7_08_v3	29159	29487	1.2B_me_Macspeaks_peak_380	2.87499	24.7319	23.5149	intergenic	NA	NA
Pf3D7_08_v3	29816	30230	1.2B_me_Macspeaks_peak_381	2.19363	11.9494	10.7737	intergenic	NA	NA
Pf3D7_08_v3	30507	30837	1.2B_me_Macspeaks_peak_382	4.94197	77.9166	76.571	intergenic	NA	NA
Pf3D7_08_v3	33228	39507	1.2B_me_Macspeaks_peak_383	19.2678	623.624	620.901	PF3D7_0800200	erythrocyte membrane protein 1%2C PfEMP1	TRUE
Pf3D7_08_v3	39773	40092	1.2B_me_Macspeaks_peak_384	9.3617	170.979	169.457	PF3D7_0800300	erythrocyte membrane protein 1%2C PfEMP1	TRUE
Pf3D7_08_v3	39773	40092	1.2B_me_Macspeaks_peak_384	9.3617	170.979	169.457	PF3D7_0800200	erythrocyte membrane protein 1%2C PfEMP1	TRUE
Pf3D7_08_v3	40254	48767	1.2B_me_Macspeaks_peak_385	19.9035	688.281	685.394	PF3D7_0800300	erythrocyte membrane protein 1%2C PfEMP1	TRUE
Pf3D7_08_v3	49236	51064	1.2B_me_Macspeaks_peak_386	12.0976	347.379	345.492	intergenic	NA	NA
Pf3D7_08_v3	52602	53792	1.2B_me_Macspeaks_peak_387	21.1691	593.416	590.77	PF3D7_0800400	rifin	TRUE
Pf3D7_08_v3	54854	55939	1.2B_me_Macspeaks_peak_388	9.77292	182.521	180.979	PF3D7_0800400	rifin	TRUE
Pf3D7_08_v3	56115	57932	1.2B_me_Macspeaks_peak_389	19.6931	633.668	630.92	PF3D7_0800500	rifin	TRUE
Pf3D7_08_v3	58316	58935	1.2B_me_Macspeaks_peak_390	5.43308	65.8202	64.501	PF3D7_0800500	rifin	TRUE
Pf3D7_08_v3	59287	59798	1.2B_me_Macspeaks_peak_391	14.6097	342.902	341.028	intergenic	NA	NA
Pf3D7_08_v3	60060	60306	1.2B_me_Macspeaks_peak_392	5.20118	60.6247	59.3174	intergenic	NA	NA
Pf3D7_08_v3	60739	61427	1.2B_me_Macspeaks_peak_393	4.77051	51.338	50.053	PF3D7_0800600	Plasmodium exported protein (PHISTa)%2C unknown function	TRUE
Pf3D7_08_v3	78495	78685	1.2B_me_Macspeaks_peak_394	2.18648	8.46513	7.30431	intergenic	NA	NA
Pf3D7_08_v3	79415	79618	1.2B_me_Macspeaks_peak_395	2.06664	8.37947	7.21949	PF3D7_0800800	Plasmodium exported protein (hyp7)%2C unknown function	TRUE
Pf3D7_08_v3	80324	81916	1.2B_me_Macspeaks_peak_396	4.29552	46.304	45.0315	PF3D7_0800800	Plasmodium exported protein (hyp7)%2C unknown function	TRUE
Pf3D7_08_v3	82136	83970	1.2B_me_Macspeaks_peak_397	7.01661	137.803	136.338	PF3D7_0800900	Plasmodium exported protein (hyp7)%2C unknown function%2C pseudogene	TRUE
Pf3D7_08_v3	84500	84773	1.2B_me_Macspeaks_peak_398	1.69062	4.49976	3.36167	PF3D7_0801000	Plasmodium exported protein (PHISTc)%2C unknown function	TRUE
Pf3D7_08_v3	427091	437000	1.2B_me_Macspeaks_peak_399	24.648	968.865	965.422	PF3D7_0808500	Plasmodium RNA of unknown function RUF6	TRUE
Pf3D7_08_v3	427091	437000	1.2B_me_Macspeaks_peak_399	24.648	968.865	965.422	PF3D7_0808600	erythrocyte membrane protein 1%2C PfEMP1	TRUE
Pf3D7_08_v3	437247	446009	1.2B_me_Macspeaks_peak_400	24.9328	927.631	924.266	PF3D7_0808600	erythrocyte membrane protein 1%2C PfEMP1	TRUE
Pf3D7_08_v3	437247	446009	1.2B_me_Macspeaks_peak_400	24.9328	927.631	924.266	PF3D7_0808700	erythrocyte membrane protein 1%2C PfEMP1	TRUE
Pf3D7_08_v3	446474	451937	1.2B_me_Macspeaks_peak_401	12.0538	358.254	356.337	PF3D7_0808800	rifin	TRUE
Pf3D7_08_v3	446474	451937	1.2B_me_Macspeaks_peak_401	12.0538	358.254	356.337	PF3D7_0808700	erythrocyte membrane protein 1%2C PfEMP1	TRUE
Pf3D7_08_v3	452312	452657	1.2B_me_Macspeaks_peak_402	2.61603	14.4316	13.2467	intergenic	NA	NA
Pf3D7_08_v3	452883	453489	1.2B_me_Macspeaks_peak_403	3.14017	23.5062	22.2925	PF3D7_0808900	rifin	TRUE
Pf3D7_08_v3	453695	457274	1.2B_me_Macspeaks_peak_404	20.9203	663.656	660.833	PF3D7_0808900	rifin	TRUE
Pf3D7_08_v3	453695	457274	1.2B_me_Macspeaks_peak_404	20.9203	663.656	660.833	PF3D7_0809000	Plasmodium RNA of unknown function RUF6	TRUE
Pf3D7_08_v3	457603	464404	1.2B_me_Macspeaks_peak_405	19.8197	653.288	650.49	PF3D7_0809100	erythrocyte membrane protein 1%2C PfEMP1	TRUE
Pf3D7_08_v3	465269	466544	1.2B_me_Macspeaks_peak_406	9.29142	257.845	256.171	PF3D7_0809100	erythrocyte membrane protein 1%2C PfEMP1	TRUE
Pf3D7_08_v3	1329887	1330119	1.2B_me_Macspeaks_peak_407	3.57788	28.4244	27.1971	PF3D7_0831100	surface-associated interspersed protein 8.1 (SURFIN 8.1)	TRUE
Pf3D7_08_v3	1382228	1390750	1.2B_me_Macspeaks_peak_408	14.735	411.695	409.617	PF3D7_0832000	stevor	TRUE
Pf3D7_08_v3	1382228	1390750	1.2B_me_Macspeaks_peak_408	14.735	411.695	409.617	PF3D7_0832100	rifin%2C pseudogene	TRUE
Pf3D7_08_v3	1391237	1391735	1.2B_me_Macspeaks_peak_409	5.25002	81.1196	79.7672	PF3D7_0832200	Plasmodium exported protein (PHISTa-like)%2C unknown function	TRUE
Pf3D7_08_v3	1391942	1396675	1.2B_me_Macspeaks_peak_410	14.7017	408.144	406.077	PF3D7_0832250	Plasmodium exported protein%2C unknown function%2C pseudogene	TRUE
Pf3D7_08_v3	1391942	1396675	1.2B_me_Macspeaks_peak_410	14.7017	408.144	406.077	PF3D7_0832300	Plasmodium exported protein (PHISTa-like)%2C unknown function	TRUE
Pf3D7_08_v3	1391942	1396675	1.2B_me_Macspeaks_peak_410	14.7017	408.144	406.077	PF3D7_0832200	Plasmodium exported protein (PHISTa-like)%2C unknown function	TRUE
Pf3D7_08_v3	1396848	1415579	1.2B_me_Macspeaks_peak_411	18.2883	565.517	562.95	PF3D7_0832300	Plasmodium exported protein (PHISTa-like)%2C unknown function	TRUE
Pf3D7_08_v3	1396848	1415579	1.2B_me_Macspeaks_peak_411	18.2883	565.517	562.95	PF3D7_0832400	stevor	TRUE
Pf3D7_08_v3	1396848	1415579	1.2B_me_Macspeaks_peak_411	18.2883	565.517	562.95	PF3D7_0832500	rifin	TRUE
Pf3D7_08_v3	1396848	1415579	1.2B_me_Macspeaks_peak_411	18.2883	565.517	562.95	PF3D7_0832600	stevor	TRUE
Pf3D7_08_v3	1396848	1415579	1.2B_me_Macspeaks_peak_411	18.2883	565.517	562.95	PF3D7_0832800	rifin	TRUE
Pf3D7_08_v3	1396848	1415579	1.2B_me_Macspeaks_peak_411	18.2883	565.517	562.95	PF3D7_0832900	stevor	TRUE
Pf3D7_08_v3	1396848	1415579	1.2B_me_Macspeaks_peak_411	18.2883	565.517	562.95	PF3D7_0832700	Plasmodium exported protein (PHISTa-like)%2C unknown function%2C pseudogene	TRUE
Pf3D7_08_v3	1416022	1417098	1.2B_me_Macspeaks_peak_412	8.61342	148.264	146.78	PF3D7_0833000	rifin	TRUE
Pf3D7_08_v3	1417516	1419219	1.2B_me_Macspeaks_peak_413	17.2493	465.787	463.54	PF3D7_0833000	rifin	TRUE
Pf3D7_08_v3	1419568	1420183	1.2B_me_Macspeaks_peak_414	5.06867	57.7159	56.4157	intergenic	NA	NA
Pf3D7_08_v3	1420681	1422742	1.2B_me_Macspeaks_peak_415	21.4848	692.043	689.146	PF3D7_0833100	rifin	TRUE
Pf3D7_08_v3	1423312	1424077	1.2B_me_Macspeaks_peak_416	10.9324	218.581	216.98	intergenic	NA	NA
Pf3D7_08_v3	1424369	1426023	1.2B_me_Macspeaks_peak_417	14.3355	504.231	501.867	PF3D7_0833200	rifin	TRUE
Pf3D7_08_v3	1426185	1428248	1.2B_me_Macspeaks_peak_418	16.3175	426.278	424.154	PF3D7_0833200	rifin	TRUE
Pf3D7_08_v3	1428628	1428882	1.2B_me_Macspeaks_peak_419	6.69196	96.1495	94.7656	PF3D7_0833300	erythrocyte membrane protein 1 (PfEMP1)%2C exon 2%2C pseudogene	TRUE
Pf3D7_08_v3	1429058	1430564	1.2B_me_Macspeaks_peak_420	12.9966	398.423	396.386	PF3D7_0833300	erythrocyte membrane protein 1 (PfEMP1)%2C exon 2%2C pseudogene	TRUE
Pf3D7_08_v3	1432374	1434118	1.2B_me_Macspeaks_peak_421	17.3814	447.626	445.436	PF3D7_0833400	rifin	TRUE
Pf3D7_08_v3	1434409	1434668	1.2B_me_Macspeaks_peak_422	4.20732	39.9658	38.7086	intergenic	NA	NA
Pf3D7_08_v3	1435640	1437417	1.2B_me_Macspeaks_peak_423	10.9479	289.732	287.992	PF3D7_0833500	erythrocyte membrane protein 1%2C PfEMP1	TRUE
Pf3D7_08_v3	1437893	1445362	1.2B_me_Macspeaks_peak_424	21.0534	664.695	661.869	PF3D7_0833500	erythrocyte membrane protein 1%2C PfEMP1	TRUE
Pf3D7_08_v3	1445544	1448876	1.2B_me_Macspeaks_peak_425	6.10255	132.635	131.18	intergenic	NA	NA
Pf3D7_08_v3	1462356	1466293	1.2B_me_Macspeaks_peak_426	16.6931	960.643	957.217	intergenic	NA	NA
Pf3D7_08_v3	1466512	1466939	1.2B_me_Macspeaks_peak_427	1.71727	9.40119	8.23633	intergenic	NA	NA
Pf3D7_09_v3	2891	3052	1.2B_me_Macspeaks_peak_428	1.81221	5.41637	4.27258	intergenic	NA	NA
Pf3D7_09_v3	3257	17961	1.2B_me_Macspeaks_peak_429	29.4576	1191.09	1187.33	intergenic	NA	NA
Pf3D7_09_v3	18186	19646	1.2B_me_Macspeaks_peak_430	24.7692	882.974	879.688	PF3D7_0900100	erythrocyte membrane protein 1%2C PfEMP1	TRUE
Pf3D7_09_v3	19848	25670	1.2B_me_Macspeaks_peak_431	28.5425	1191.4	1187.63	PF3D7_0900100	erythrocyte membrane protein 1%2C PfEMP1	TRUE
Pf3D7_09_v3	26454	27957	1.2B_me_Macspeaks_peak_432	6.09126	115.531	114.108	PF3D7_0900100	erythrocyte membrane protein 1%2C PfEMP1	TRUE
Pf3D7_09_v3	29712	30944	1.2B_me_Macspeaks_peak_433	9.6476	214.93	213.335	PF3D7_0900200	rifin	TRUE
Pf3D7_09_v3	31511	31771	1.2B_me_Macspeaks_peak_434	10.6674	210.19	208.603	PF3D7_0900200	rifin	TRUE
Pf3D7_09_v3	32350	32632	1.2B_me_Macspeaks_peak_435	5.96314	78.1718	76.8254	intergenic	NA	NA
Pf3D7_09_v3	33428	35189	1.2B_me_Macspeaks_peak_436	15.8427	851.286	848.049	PF3D7_0900300	rifin	TRUE
Pf3D7_09_v3	35586	37701	1.2B_me_Macspeaks_peak_437	9.48752	275.595	273.885	PF3D7_0900300	rifin	TRUE
Pf3D7_09_v3	38632	39042	1.2B_me_Macspeaks_peak_438	5.23431	61.3588	60.0497	PF3D7_0900400	rifin	TRUE
Pf3D7_09_v3	39327	39493	1.2B_me_Macspeaks_peak_439	3.57788	28.4244	27.1971	PF3D7_0900400	rifin	TRUE
Pf3D7_09_v3	39825	40916	1.2B_me_Macspeaks_peak_440	8.84532	154.96	153.465	PF3D7_0900400	rifin	TRUE
Pf3D7_09_v3	42294	42570	1.2B_me_Macspeaks_peak_441	7.18889	109.009	107.599	intergenic	NA	NA
Pf3D7_09_v3	42918	47509	1.2B_me_Macspeaks_peak_442	23.19	676.424	673.569	PF3D7_0900500	rifin	TRUE
Pf3D7_09_v3	42918	47509	1.2B_me_Macspeaks_peak_442	23.19	676.424	673.569	PF3D7_0900600	rifin	TRUE
Pf3D7_09_v3	48197	49192	1.2B_me_Macspeaks_peak_443	16.4664	497.022	494.68	PF3D7_0900600	rifin	TRUE
Pf3D7_09_v3	49371	51705	1.2B_me_Macspeaks_peak_444	18.6845	514.646	512.248	PF3D7_0900700	rifin	TRUE
Pf3D7_09_v3	52570	53504	1.2B_me_Macspeaks_peak_445	15.8933	422.107	419.996	PF3D7_0900800	erythrocyte membrane protein 1 (PfEMP1)%2C exon 2%2C pseudogene	TRUE
Pf3D7_09_v3	53950	54648	1.2B_me_Macspeaks_peak_446	8.11649	134.192	132.734	PF3D7_0900800	erythrocyte membrane protein 1 (PfEMP1)%2C exon 2%2C pseudogene	TRUE
Pf3D7_09_v3	55058	55863	1.2B_me_Macspeaks_peak_447	21.7986	619.011	616.3	PF3D7_0900900	stevor	TRUE
Pf3D7_09_v3	56131	60028	1.2B_me_Macspeaks_peak_448	14.9331	402.337	400.289	PF3D7_0900900	stevor	TRUE
Pf3D7_09_v3	56131	60028	1.2B_me_Macspeaks_peak_448	14.9331	402.337	400.289	PF3D7_0901000	rifin	TRUE
Pf3D7_09_v3	60487	60657	1.2B_me_Macspeaks_peak_449	3.67727	30.1572	28.9254	intergenic	NA	NA
Pf3D7_09_v3	61217	62263	1.2B_me_Macspeaks_peak_450	16.7962	422.813	420.7	PF3D7_0901100	rifin	TRUE
Pf3D7_09_v3	62587	65071	1.2B_me_Macspeaks_peak_451	14.404	620.224	617.509	PF3D7_0901100	rifin	TRUE
Pf3D7_09_v3	62587	65071	1.2B_me_Macspeaks_peak_451	14.404	620.224	617.509	PF3D7_0901200	Plasmodium exported protein%2C unknown function%2C fragment	TRUE
Pf3D7_09_v3	65333	66108	1.2B_me_Macspeaks_peak_452	14.2453	329.984	328.145	PF3D7_0901200	Plasmodium exported protein%2C unknown function%2C fragment	TRUE
Pf3D7_09_v3	66502	67098	1.2B_me_Macspeaks_peak_453	14.7133	531.184	528.729	PF3D7_0901300	rifin	TRUE
Pf3D7_09_v3	67622	78659	1.2B_me_Macspeaks_peak_454	23.0233	815.326	812.154	PF3D7_0901300	rifin	TRUE
Pf3D7_09_v3	67622	78659	1.2B_me_Macspeaks_peak_454	23.0233	815.326	812.154	PF3D7_0901400	rifin	TRUE
Pf3D7_09_v3	67622	78659	1.2B_me_Macspeaks_peak_454	23.0233	815.326	812.154	PF3D7_0901500	rifin	TRUE
Pf3D7_09_v3	67622	78659	1.2B_me_Macspeaks_peak_454	23.0233	815.326	812.154	PF3D7_0901600	stevor	TRUE
Pf3D7_09_v3	79709	79921	1.2B_me_Macspeaks_peak_455	3.35635	26.4041	25.1825	intergenic	NA	NA
Pf3D7_09_v3	1380597	1381598	1.2B_me_Macspeaks_peak_456	7.79719	131.854	130.401	Custom_PF3D7_0935400_as	GDV1as gametocyte developement protein 1 antisense RNA	NA
Pf3D7_09_v3	1381764	1382998	1.2B_me_Macspeaks_peak_457	6.69117	111.217	109.803	Custom_PF3D7_0935400_as	GDV1as gametocyte developement protein 1 antisense RNA	NA
Pf3D7_09_v3	1381764	1382998	1.2B_me_Macspeaks_peak_457	6.69117	111.217	109.803	Custom_PF3D7_0935400_intergenic_lnc2	GDV1lnc2 gametocyte developement protein 1 intergenic lnc RNA 2	NA
Pf3D7_09_v3	1383180	1383525	1.2B_me_Macspeaks_peak_458	6.93421	122.896	121.459	Custom_PF3D7_0935400_intergenic_lnc2	GDV1lnc2 gametocyte developement protein 1 intergenic lnc RNA 2	NA
Pf3D7_09_v3	1383700	1386545	1.2B_me_Macspeaks_peak_459	8.71856	216.856	215.258	intergenic	NA	NA
Pf3D7_09_v3	1387102	1392428	1.2B_me_Macspeaks_peak_460	12.7145	366.703	364.762	intergenic	NA	NA
Pf3D7_09_v3	1392665	1392953	1.2B_me_Macspeaks_peak_461	1.62438	3.72777	2.59523	intergenic	NA	NA
Pf3D7_09_v3	1447530	1452765	1.2B_me_Macspeaks_peak_462	13.1546	338.682	336.819	PF3D7_0936600	gametocyte exported protein 5	TRUE
Pf3D7_09_v3	1453112	1455778	1.2B_me_Macspeaks_peak_463	12.1972	299.524	297.763	PF3D7_0936700	lysophospholipase%2C putative	TRUE
Pf3D7_09_v3	1456051	1457470	1.2B_me_Macspeaks_peak_464	8.12665	156.559	155.062	PF3D7_0936800	Plasmodium exported protein (PHISTc)%2C unknown function	TRUE
Pf3D7_09_v3	1457648	1458075	1.2B_me_Macspeaks_peak_465	3.90917	34.3343	33.0913	PF3D7_0936800	Plasmodium exported protein (PHISTc)%2C unknown function	TRUE
Pf3D7_09_v3	1458273	1458574	1.2B_me_Macspeaks_peak_466	9.77292	182.521	180.979	PF3D7_0936800	Plasmodium exported protein (PHISTc)%2C unknown function	TRUE
Pf3D7_09_v3	1458775	1461287	1.2B_me_Macspeaks_peak_467	13.7049	362.7	360.77	PF3D7_0936800	Plasmodium exported protein (PHISTc)%2C unknown function	TRUE
Pf3D7_09_v3	1461504	1471508	1.2B_me_Macspeaks_peak_468	11.4279	240.478	238.839	PF3D7_0936900	Plasmodium exported protein (PHISTb)%2C unknown function%2C pseudogene	TRUE
Pf3D7_09_v3	1461504	1471508	1.2B_me_Macspeaks_peak_468	11.4279	240.478	238.839	PF3D7_0937000	Plasmodium exported protein (PHISTb)%2C unknown function	TRUE
Pf3D7_09_v3	1461504	1471508	1.2B_me_Macspeaks_peak_468	11.4279	240.478	238.839	PF3D7_0937100	Plasmodium exported protein%2C unknown function	TRUE
Pf3D7_09_v3	1461504	1471508	1.2B_me_Macspeaks_peak_468	11.4279	240.478	238.839	PF3D7_0937200	lysophospholipase%2C putative	TRUE
Pf3D7_09_v3	1471717	1478706	1.2B_me_Macspeaks_peak_469	19.0861	563.426	560.865	PF3D7_0937200	lysophospholipase%2C putative	TRUE
Pf3D7_09_v3	1471717	1478706	1.2B_me_Macspeaks_peak_469	19.0861	563.426	560.865	PF3D7_0937400	rifin	TRUE
Pf3D7_09_v3	1471717	1478706	1.2B_me_Macspeaks_peak_469	19.0861	563.426	560.865	PF3D7_0937300	rifin	TRUE
Pf3D7_09_v3	1479062	1479314	1.2B_me_Macspeaks_peak_470	2.03287	7.72345	6.56691	intergenic	NA	NA
Pf3D7_09_v3	1479984	1480331	1.2B_me_Macspeaks_peak_471	2.16448	8.504	7.34306	intergenic	NA	NA
Pf3D7_09_v3	1480842	1482133	1.2B_me_Macspeaks_peak_472	12.6144	275.977	274.266	PF3D7_0937500	rifin	TRUE
Pf3D7_09_v3	1483648	1485492	1.2B_me_Macspeaks_peak_473	16.339	466.046	463.798	PF3D7_0937600	erythrocyte membrane protein 1%2C PfEMP1	TRUE
Pf3D7_09_v3	1485777	1487248	1.2B_me_Macspeaks_peak_474	14.0414	398.843	396.805	PF3D7_0937600	erythrocyte membrane protein 1%2C PfEMP1	TRUE
Pf3D7_09_v3	1487448	1487713	1.2B_me_Macspeaks_peak_475	11.9263	250.779	249.119	PF3D7_0937600	erythrocyte membrane protein 1%2C PfEMP1	TRUE
Pf3D7_09_v3	1487910	1488195	1.2B_me_Macspeaks_peak_476	12.622	273.968	272.261	PF3D7_0937600	erythrocyte membrane protein 1%2C PfEMP1	TRUE
Pf3D7_09_v3	1488671	1490023	1.2B_me_Macspeaks_peak_477	14.9741	355.939	354.029	PF3D7_0937600	erythrocyte membrane protein 1%2C PfEMP1	TRUE
Pf3D7_09_v3	1490803	1491070	1.2B_me_Macspeaks_peak_478	7.15576	108.137	106.729	intergenic	NA	NA
Pf3D7_09_v3	1492298	1493265	1.2B_me_Macspeaks_peak_479	11.3367	246.562	244.911	PF3D7_0937700	rifin	TRUE
Pf3D7_09_v3	1493431	1493636	1.2B_me_Macspeaks_peak_480	1.79931	5.44843	4.3045	PF3D7_0937700	rifin	TRUE
Pf3D7_09_v3	1495707	1496715	1.2B_me_Macspeaks_peak_481	3.3381	30.1903	28.9584	PF3D7_0937800	erythrocyte membrane protein 1%2C PfEMP1	TRUE
Pf3D7_09_v3	1496882	1497098	1.2B_me_Macspeaks_peak_482	2.36547	12.096	10.9195	PF3D7_0937800	erythrocyte membrane protein 1%2C PfEMP1	TRUE
Pf3D7_09_v3	1497907	1498134	1.2B_me_Macspeaks_peak_483	2.01357	8.08947	6.93106	PF3D7_0937800	erythrocyte membrane protein 1%2C PfEMP1	TRUE
Pf3D7_09_v3	1498301	1505239	1.2B_me_Macspeaks_peak_484	22.9007	766.159	763.091	PF3D7_0937800	erythrocyte membrane protein 1%2C PfEMP1	TRUE
Pf3D7_09_v3	1505512	1506738	1.2B_me_Macspeaks_peak_485	3.31655	31.0237	29.7897	intergenic	NA	NA
Pf3D7_09_v3	1531889	1535409	1.2B_me_Macspeaks_peak_486	29.8817	1149.45	1145.73	intergenic	NA	NA
Pf3D7_10_v3	5779	6065	1.2B_me_Macspeaks_peak_487	1.77803	5.09486	3.95297	intergenic	NA	NA
Pf3D7_10_v3	6468	10431	1.2B_me_Macspeaks_peak_488	30.8445	1257.2	1253.37	intergenic	NA	NA
Pf3D7_10_v3	22767	25834	1.2B_me_Macspeaks_peak_489	4.76579	68.4254	67.1006	intergenic	NA	NA
Pf3D7_10_v3	26163	26364	1.2B_me_Macspeaks_peak_490	3.39964	30.0238	28.7927	intergenic	NA	NA
Pf3D7_10_v3	26587	34228	1.2B_me_Macspeaks_peak_491	29.7582	1064.26	1060.67	PF3D7_1000100	erythrocyte membrane protein 1%2C PfEMP1	TRUE
Pf3D7_10_v3	34616	36643	1.2B_me_Macspeaks_peak_492	12.2812	403.628	401.575	PF3D7_1000100	erythrocyte membrane protein 1%2C PfEMP1	TRUE
Pf3D7_10_v3	37477	37774	1.2B_me_Macspeaks_peak_493	2.98157	18.8151	17.6153	intergenic	NA	NA
Pf3D7_10_v3	37965	39226	1.2B_me_Macspeaks_peak_494	15.5962	453.381	451.172	PF3D7_1000200	rifin	TRUE
Pf3D7_10_v3	39445	39709	1.2B_me_Macspeaks_peak_495	4.73738	50.6441	49.3608	PF3D7_1000200	rifin	TRUE
Pf3D7_10_v3	40291	40555	1.2B_me_Macspeaks_peak_496	7.45392	116.053	114.629	PF3D7_1000200	rifin	TRUE
Pf3D7_10_v3	40768	41110	1.2B_me_Macspeaks_peak_497	10.2822	198.538	196.971	intergenic	NA	NA
Pf3D7_10_v3	41381	42932	1.2B_me_Macspeaks_peak_498	18.2267	602.002	599.334	PF3D7_1000300	rifin	TRUE
Pf3D7_10_v3	43160	43740	1.2B_me_Macspeaks_peak_499	11.9493	293.209	291.461	PF3D7_1000300	rifin	TRUE
Pf3D7_10_v3	44043	50966	1.2B_me_Macspeaks_peak_500	18.8334	549.453	546.937	PF3D7_1000400	rifin	TRUE
Pf3D7_10_v3	44043	50966	1.2B_me_Macspeaks_peak_500	18.8334	549.453	546.937	PF3D7_1000500	rifin	TRUE
Pf3D7_10_v3	51212	52387	1.2B_me_Macspeaks_peak_501	7.70885	142.977	141.503	PF3D7_1000600	rifin	TRUE
Pf3D7_10_v3	53009	53273	1.2B_me_Macspeaks_peak_502	3.00393	25.8517	24.6316	PF3D7_1000600	rifin	TRUE
Pf3D7_10_v3	53481	53703	1.2B_me_Macspeaks_peak_503	2.62761	15.759	14.5694	PF3D7_1000600	rifin	TRUE
Pf3D7_10_v3	54159	55704	1.2B_me_Macspeaks_peak_504	7.6122	155.773	154.277	PF3D7_1000700	Plasmodium exported protein (PHISTa)%2C unknown function%2C pseudogene	TRUE
Pf3D7_10_v3	56026	60823	1.2B_me_Macspeaks_peak_505	14.4834	408.652	406.584	PF3D7_1000700	Plasmodium exported protein (PHISTa)%2C unknown function%2C pseudogene	TRUE
Pf3D7_10_v3	56026	60823	1.2B_me_Macspeaks_peak_505	14.4834	408.652	406.584	PF3D7_1000800	stevor%2C pseudogene	TRUE
Pf3D7_10_v3	56026	60823	1.2B_me_Macspeaks_peak_505	14.4834	408.652	406.584	PF3D7_1000900	erythrocyte membrane protein 1 (PfEMP1)%2C pseudogene	TRUE
Pf3D7_10_v3	66772	66998	1.2B_me_Macspeaks_peak_506	3.92259	39.6288	38.3727	intergenic	NA	NA
Pf3D7_10_v3	68061	68292	1.2B_me_Macspeaks_peak_507	2.7576	18.2013	17.0038	PF3D7_1001100	acyl-CoA binding protein%2C isoform 1%2C ACBP1	TRUE
Pf3D7_10_v3	649102	649339	1.2B_me_Macspeaks_peak_508	3.45183	32.7056	31.467	intergenic	NA	NA
Pf3D7_10_v3	1429467	1434889	1.2B_me_Macspeaks_peak_509	13.2348	363.622	361.69	PF3D7_1036300	duffy binding-like merozoite surface protein 2	TRUE
Pf3D7_10_v3	1435184	1436915	1.2B_me_Macspeaks_peak_510	8.95481	190.85	189.295	PF3D7_1036400	liver stage antigen 1	TRUE
Pf3D7_10_v3	1570525	1572096	1.2B_me_Macspeaks_peak_511	8.91158	156.888	155.39	PF3D7_1039000	serine/threonine protein kinase%2C FIKK family	TRUE
Pf3D7_10_v3	1572715	1572932	1.2B_me_Macspeaks_peak_512	4.63799	48.5804	47.3021	intergenic	NA	NA
Pf3D7_10_v3	1573492	1573664	1.2B_me_Macspeaks_peak_513	3.54475	27.8547	26.629	PF3D7_1039100	DnaJ protein%2C putative%2C pseudogene	TRUE
Pf3D7_10_v3	1574928	1576496	1.2B_me_Macspeaks_peak_514	10.0379	190.612	189.057	PF3D7_1039100	DnaJ protein%2C putative%2C pseudogene	TRUE
Pf3D7_10_v3	1574928	1576496	1.2B_me_Macspeaks_peak_514	10.0379	190.612	189.057	PF3D7_1039200	Plasmodium exported protein%2C unknown function%2C pseudogene	TRUE
Pf3D7_10_v3	1576767	1576993	1.2B_me_Macspeaks_peak_515	6.36068	87.8422	86.475	PF3D7_1039200	Plasmodium exported protein%2C unknown function%2C pseudogene	TRUE
Pf3D7_10_v3	1577620	1577851	1.2B_me_Macspeaks_peak_516	7.15576	108.137	106.729	PF3D7_1039200	Plasmodium exported protein%2C unknown function%2C pseudogene	TRUE
Pf3D7_10_v3	1578779	1579417	1.2B_me_Macspeaks_peak_517	10.3692	200.854	199.282	intergenic	NA	NA
Pf3D7_10_v3	1579634	1579926	1.2B_me_Macspeaks_peak_518	5.79749	74.2432	72.9054	intergenic	NA	NA
Pf3D7_10_v3	1581010	1581448	1.2B_me_Macspeaks_peak_519	4.90302	54.1436	52.852	intergenic	NA	NA
Pf3D7_10_v3	1581636	1584975	1.2B_me_Macspeaks_peak_520	8.93319	181.481	179.941	intergenic	NA	NA
Pf3D7_10_v3	1589605	1589995	1.2B_me_Macspeaks_peak_521	3.27972	23.4444	22.2309	PF3D7_1039600	exported protein family 1%2C pseudogene	TRUE
Pf3D7_10_v3	1590460	1590828	1.2B_me_Macspeaks_peak_522	12.6328	420.094	417.989	PF3D7_1039600	exported protein family 1%2C pseudogene	TRUE
Pf3D7_10_v3	1591260	1592256	1.2B_me_Macspeaks_peak_523	10.8441	263.662	261.977	PF3D7_1039700	Pfmc-2TM Maurer's cleft two transmembrane protein	TRUE
Pf3D7_10_v3	1592861	1593893	1.2B_me_Macspeaks_peak_524	9.85797	292.27	290.524	PF3D7_1039700	Pfmc-2TM Maurer's cleft two transmembrane protein	TRUE
Pf3D7_10_v3	1594334	1594532	1.2B_me_Macspeaks_peak_525	2.38525	10.7509	9.57969	PF3D7_1039800	exported protein family 3	TRUE
Pf3D7_10_v3	1596830	1597040	1.2B_me_Macspeaks_peak_526	2.35213	10.3548	9.18535	PF3D7_1039900	exported protein family 4	TRUE
Pf3D7_10_v3	1598259	1598489	1.2B_me_Macspeaks_peak_527	5.26744	62.0956	60.7849	intergenic	NA	NA
Pf3D7_10_v3	1599651	1600761	1.2B_me_Macspeaks_peak_528	15.0496	366.162	364.223	PF3D7_1040000	rifin	TRUE
Pf3D7_10_v3	1602400	1602649	1.2B_me_Macspeaks_peak_529	8.84532	154.96	153.465	PF3D7_1040100	rifin	TRUE
Pf3D7_10_v3	1602831	1618788	1.2B_me_Macspeaks_peak_530	19.1005	602.763	600.094	PF3D7_1040100	rifin	TRUE
Pf3D7_10_v3	1602831	1618788	1.2B_me_Macspeaks_peak_530	19.1005	602.763	600.094	PF3D7_1040300	rifin	TRUE
Pf3D7_10_v3	1602831	1618788	1.2B_me_Macspeaks_peak_530	19.1005	602.763	600.094	PF3D7_1040400	rifin	TRUE
Pf3D7_10_v3	1602831	1618788	1.2B_me_Macspeaks_peak_530	19.1005	602.763	600.094	PF3D7_1040500	rifin	TRUE
Pf3D7_10_v3	1602831	1618788	1.2B_me_Macspeaks_peak_530	19.1005	602.763	600.094	PF3D7_1040600	rifin	TRUE
Pf3D7_10_v3	1602831	1618788	1.2B_me_Macspeaks_peak_530	19.1005	602.763	600.094	PF3D7_1040200	stevor	TRUE
Pf3D7_10_v3	1619183	1624499	1.2B_me_Macspeaks_peak_531	14.9625	425.858	423.736	PF3D7_1040600	rifin	TRUE
Pf3D7_10_v3	1619183	1624499	1.2B_me_Macspeaks_peak_531	14.9625	425.858	423.736	PF3D7_1040700	rifin	TRUE
Pf3D7_10_v3	1624905	1627076	1.2B_me_Macspeaks_peak_532	20.7271	640.032	637.268	PF3D7_1040800	rifin	TRUE
Pf3D7_10_v3	1627313	1628709	1.2B_me_Macspeaks_peak_533	10.3519	330.236	328.397	PF3D7_1040900	rifin	TRUE
Pf3D7_10_v3	1628908	1633836	1.2B_me_Macspeaks_peak_534	17.3623	473.126	470.857	PF3D7_1040900	rifin	TRUE
Pf3D7_10_v3	1628908	1633836	1.2B_me_Macspeaks_peak_534	17.3623	473.126	470.857	PF3D7_1041000	rifin	TRUE
Pf3D7_10_v3	1634032	1634298	1.2B_me_Macspeaks_peak_535	11.1643	225.992	224.378	intergenic	NA	NA
Pf3D7_10_v3	1634558	1637312	1.2B_me_Macspeaks_peak_536	19.1712	612.544	609.849	PF3D7_1041100	rifin	TRUE
Pf3D7_10_v3	1638263	1638554	1.2B_me_Macspeaks_peak_537	8.59096	238.322	236.687	PF3D7_1041200	rifin	TRUE
Pf3D7_10_v3	1639316	1640582	1.2B_me_Macspeaks_peak_538	11.4893	314.316	312.518	PF3D7_1041200	rifin	TRUE
Pf3D7_10_v3	1642394	1643815	1.2B_me_Macspeaks_peak_539	3.00964	26.3041	25.0827	PF3D7_1041300	erythrocyte membrane protein 1%2C PfEMP1	TRUE
Pf3D7_10_v3	1644940	1645403	1.2B_me_Macspeaks_peak_540	2.30612	9.98066	8.81284	PF3D7_1041300	erythrocyte membrane protein 1%2C PfEMP1	TRUE
Pf3D7_10_v3	1645582	1651844	1.2B_me_Macspeaks_peak_541	23.5527	849.405	846.171	PF3D7_1041300	erythrocyte membrane protein 1%2C PfEMP1	TRUE
Pf3D7_10_v3	1652423	1653119	1.2B_me_Macspeaks_peak_542	3.98697	54.7592	53.4664	intergenic	NA	NA
Pf3D7_10_v3	1677090	1677327	1.2B_me_Macspeaks_peak_543	1.7546	5.70028	4.55474	intergenic	NA	NA
Pf3D7_10_v3	1677926	1680832	1.2B_me_Macspeaks_peak_544	22.8144	797.874	794.738	intergenic	NA	NA
Pf3D7_11_v3	5658	5992	1.2B_me_Macspeaks_peak_545	1.82053	5.54666	4.40179	intergenic	NA	NA
Pf3D7_11_v3	6181	11340	1.2B_me_Macspeaks_peak_546	22.8167	839.405	836.189	intergenic	NA	NA
Pf3D7_11_v3	17418	17586	1.2B_me_Macspeaks_peak_547	1.98026	8.37798	7.21802	intergenic	NA	NA
Pf3D7_11_v3	17997	18530	1.2B_me_Macspeaks_peak_548	1.68421	5.18665	4.04385	intergenic	NA	NA
Pf3D7_11_v3	19594	29081	1.2B_me_Macspeaks_peak_549	24.5669	849.65	846.416	PF3D7_1100100	erythrocyte membrane protein 1%2C PfEMP1	TRUE
Pf3D7_11_v3	29245	29611	1.2B_me_Macspeaks_peak_550	3.6561	31.9372	30.7006	PF3D7_1100100	erythrocyte membrane protein 1%2C PfEMP1	TRUE
Pf3D7_11_v3	30290	30801	1.2B_me_Macspeaks_peak_551	6.06348	103.297	101.898	PF3D7_1100100	erythrocyte membrane protein 1%2C PfEMP1	TRUE
Pf3D7_11_v3	31130	31554	1.2B_me_Macspeaks_peak_552	3.52053	34.4936	33.2503	PF3D7_1100100	erythrocyte membrane protein 1%2C PfEMP1	TRUE
Pf3D7_11_v3	32123	32307	1.2B_me_Macspeaks_peak_553	1.72852	4.38147	3.24392	intergenic	NA	NA
Pf3D7_11_v3	32577	33201	1.2B_me_Macspeaks_peak_554	3.6647	39.27	38.0149	intergenic	NA	NA
Pf3D7_11_v3	33447	34036	1.2B_me_Macspeaks_peak_555	4.43758	61.0488	59.7407	intergenic	NA	NA
Pf3D7_11_v3	34587	34917	1.2B_me_Macspeaks_peak_556	3.55802	29.6704	28.4399	PF3D7_1100200	erythrocyte membrane protein 1%2C PfEMP1	TRUE
Pf3D7_11_v3	35556	43566	1.2B_me_Macspeaks_peak_557	18.2193	496.453	494.114	PF3D7_1100200	erythrocyte membrane protein 1%2C PfEMP1	TRUE
Pf3D7_11_v3	43934	44537	1.2B_me_Macspeaks_peak_558	9.47989	229.528	227.908	PF3D7_1100300	rifin	TRUE
Pf3D7_11_v3	45173	49764	1.2B_me_Macspeaks_peak_559	17.9664	521.767	519.344	PF3D7_1100300	rifin	TRUE
Pf3D7_11_v3	45173	49764	1.2B_me_Macspeaks_peak_559	17.9664	521.767	519.344	PF3D7_1100400	rifin	TRUE
Pf3D7_11_v3	50225	50420	1.2B_me_Macspeaks_peak_560	4.27358	41.2552	39.9948	intergenic	NA	NA
Pf3D7_11_v3	51937	54539	1.2B_me_Macspeaks_peak_561	11.0377	287.949	286.213	PF3D7_1100500	rifin	TRUE
Pf3D7_11_v3	51937	54539	1.2B_me_Macspeaks_peak_561	11.0377	287.949	286.213	PF3D7_1100600	Plasmodium exported protein (PHISTa)%2C unknown function%2C pseudogene	TRUE
Pf3D7_11_v3	54793	55386	1.2B_me_Macspeaks_peak_562	9.27599	167.605	166.089	PF3D7_1100600	Plasmodium exported protein (PHISTa)%2C unknown function%2C pseudogene	TRUE
Pf3D7_11_v3	55817	57944	1.2B_me_Macspeaks_peak_563	15.3444	402.715	400.665	PF3D7_1100600	Plasmodium exported protein (PHISTa)%2C unknown function%2C pseudogene	TRUE
Pf3D7_11_v3	55817	57944	1.2B_me_Macspeaks_peak_563	15.3444	402.715	400.665	PF3D7_1100700	stevor%2C pseudogene	TRUE
Pf3D7_11_v3	58861	62175	1.2B_me_Macspeaks_peak_564	16.5931	484.351	482.049	PF3D7_1100800	Pfmc-2TM Maurer's cleft two transmembrane protein	TRUE
Pf3D7_11_v3	58861	62175	1.2B_me_Macspeaks_peak_564	16.5931	484.351	482.049	PF3D7_1100900	exported protein family 1%2C pseudogene	TRUE
Pf3D7_11_v3	64696	64914	1.2B_me_Macspeaks_peak_565	3.41224	25.6163	24.3967	PF3D7_1101000	erythrocyte membrane protein 1 (PfEMP1)%2C pseudogene	TRUE
Pf3D7_11_v3	66546	67732	1.2B_me_Macspeaks_peak_566	10.9324	218.581	216.98	PF3D7_1101100	rifin	TRUE
Pf3D7_11_v3	68065	68476	1.2B_me_Macspeaks_peak_567	10.9655	219.636	218.033	PF3D7_1101100	rifin	TRUE
Pf3D7_11_v3	69002	69342	1.2B_me_Macspeaks_peak_568	6.99012	103.81	102.41	intergenic	NA	NA
Pf3D7_11_v3	69989	77037	1.2B_me_Macspeaks_peak_569	17.9834	498.354	496.008	PF3D7_1101200	rifin	TRUE
Pf3D7_11_v3	69989	77037	1.2B_me_Macspeaks_peak_569	17.9834	498.354	496.008	PF3D7_1101300	rifin	TRUE
Pf3D7_11_v3	69989	77037	1.2B_me_Macspeaks_peak_569	17.9834	498.354	496.008	PF3D7_1101400	rifin%2C pseudogene	TRUE
Pf3D7_11_v3	78257	78479	1.2B_me_Macspeaks_peak_570	5.86375	75.8074	74.4661	PF3D7_1101400	rifin%2C pseudogene	TRUE
Pf3D7_11_v3	78766	78967	1.2B_me_Macspeaks_peak_571	3.97542	35.561	34.3149	PF3D7_1101400	rifin%2C pseudogene	TRUE
Pf3D7_11_v3	79279	79561	1.2B_me_Macspeaks_peak_572	10.8993	217.527	215.928	intergenic	NA	NA
Pf3D7_11_v3	82570	82878	1.2B_me_Macspeaks_peak_573	7.39928	124.797	123.356	PF3D7_1101600	exported protein family 3	TRUE
Pf3D7_11_v3	83316	83504	1.2B_me_Macspeaks_peak_574	3.57788	28.4244	27.1971	PF3D7_1101600	exported protein family 3	TRUE
Pf3D7_11_v3	83843	84281	1.2B_me_Macspeaks_peak_575	11.5526	284.038	282.31	intergenic	NA	NA
Pf3D7_11_v3	84967	85462	1.2B_me_Macspeaks_peak_576	2.74967	15.4784	14.2894	PF3D7_1101700	Pfmc-2TM Maurer's cleft two transmembrane protein	TRUE
Pf3D7_11_v3	85724	86742	1.2B_me_Macspeaks_peak_577	11.1643	225.992	224.378	PF3D7_1101700	Pfmc-2TM Maurer's cleft two transmembrane protein	TRUE
Pf3D7_11_v3	88408	88702	1.2B_me_Macspeaks_peak_578	7.71895	123.22	121.782	PF3D7_1101800	exported protein family 1	FALSE
Pf3D7_11_v3	93496	94082	1.2B_me_Macspeaks_peak_579	7.52018	117.833	116.405	intergenic	NA	NA
Pf3D7_11_v3	94427	94595	1.2B_me_Macspeaks_peak_580	2.81593	16.407	15.215	intergenic	NA	NA
Pf3D7_11_v3	94821	96412	1.2B_me_Macspeaks_peak_581	4.61549	55.8177	54.5221	intergenic	NA	NA
Pf3D7_11_v3	96591	100288	1.2B_me_Macspeaks_peak_582	7.40299	132.756	131.3	intergenic	NA	NA
Pf3D7_11_v3	101372	101688	1.2B_me_Macspeaks_peak_583	6.32755	87.0237	85.6582	intergenic	NA	NA
Pf3D7_11_v3	101883	102518	1.2B_me_Macspeaks_peak_584	8.91158	156.888	155.39	intergenic	NA	NA
Pf3D7_11_v3	103432	103674	1.2B_me_Macspeaks_peak_585	6.49319	91.1387	89.7649	PF3D7_1102100	Plasmodium exported protein%2C unknown function%2C pseudogene	TRUE
Pf3D7_11_v3	104295	104521	1.2B_me_Macspeaks_peak_586	6.06252	80.5579	79.2064	PF3D7_1102100	Plasmodium exported protein%2C unknown function%2C pseudogene	TRUE
Pf3D7_11_v3	104722	105076	1.2B_me_Macspeaks_peak_587	4.90302	54.1436	52.852	PF3D7_1102100	Plasmodium exported protein%2C unknown function%2C pseudogene	TRUE
Pf3D7_11_v3	105276	106391	1.2B_me_Macspeaks_peak_588	12.125	257.351	255.679	PF3D7_1102200	DnaJ protein%2C putative	TRUE
Pf3D7_11_v3	107645	107938	1.2B_me_Macspeaks_peak_589	4.86989	53.4377	52.1479	PF3D7_1102200	DnaJ protein%2C putative	TRUE
Pf3D7_11_v3	108354	108605	1.2B_me_Macspeaks_peak_590	5.33369	63.5774	62.2633	intergenic	NA	NA
Pf3D7_11_v3	109195	109387	1.2B_me_Macspeaks_peak_591	2.45151	11.5605	10.3859	intergenic	NA	NA
Pf3D7_11_v3	109841	110409	1.2B_me_Macspeaks_peak_592	3.17405	24.4785	23.2625	PF3D7_1102300	Plasmodium exported protein%2C unknown function	TRUE
Pf3D7_11_v3	1548182	1549106	1.2B_me_Macspeaks_peak_593	3.66423	34.5218	33.2784	PF3D7_1139100	RNA-binding protein%2C putative	TRUE
Pf3D7_11_v3	1549380	1549638	1.2B_me_Macspeaks_peak_594	2.23897	10.7767	9.6054	PF3D7_1139100	RNA-binding protein%2C putative	TRUE
Pf3D7_11_v3	1989965	1998634	1.2B_me_Macspeaks_peak_595	11.9925	252.965	251.301	PF3D7_1149500	ring-infected erythrocyte surface antigen 2%2C pseudogene	TRUE
Pf3D7_11_v3	1998817	1999153	1.2B_me_Macspeaks_peak_596	2.58403	13.2476	12.0666	intergenic	NA	NA
Pf3D7_11_v3	1999380	1999845	1.2B_me_Macspeaks_peak_597	3.67727	30.1572	28.9254	intergenic	NA	NA
Pf3D7_11_v3	2000863	2023011	1.2B_me_Macspeaks_peak_598	19.6547	599.587	596.926	PF3D7_1149600	DnaJ protein%2C putative	TRUE
Pf3D7_11_v3	2000863	2023011	1.2B_me_Macspeaks_peak_598	19.6547	599.587	596.926	PF3D7_1149700	Plasmodium exported protein (PHISTa)%2C unknown function%2C fragment	TRUE
Pf3D7_11_v3	2000863	2023011	1.2B_me_Macspeaks_peak_598	19.6547	599.587	596.926	PF3D7_1149800	rifin	TRUE
Pf3D7_11_v3	2000863	2023011	1.2B_me_Macspeaks_peak_598	19.6547	599.587	596.926	PF3D7_1149900	stevor	TRUE
Pf3D7_11_v3	2000863	2023011	1.2B_me_Macspeaks_peak_598	19.6547	599.587	596.926	PF3D7_1150000	rifin	TRUE
Pf3D7_11_v3	2000863	2023011	1.2B_me_Macspeaks_peak_598	19.6547	599.587	596.926	PF3D7_1150100	rifin%2C pseudogene	TRUE
Pf3D7_11_v3	2000863	2023011	1.2B_me_Macspeaks_peak_598	19.6547	599.587	596.926	PF3D7_1150200	rifin	TRUE
Pf3D7_11_v3	2000863	2023011	1.2B_me_Macspeaks_peak_598	19.6547	599.587	596.926	PF3D7_1150300	rifin	TRUE
Pf3D7_11_v3	2024820	2036537	1.2B_me_Macspeaks_peak_599	15.3776	535.172	532.704	PF3D7_1150400	erythrocyte membrane protein 1%2C PfEMP1	TRUE
Pf3D7_11_v3	2036823	2037269	1.2B_me_Macspeaks_peak_600	10.1056	423.992	421.875	intergenic	NA	NA
Pf3D7_12_v3	4302	4653	1.2B_me_Macspeaks_peak_601	1.65442	5.60721	4.46207	intergenic	NA	NA
Pf3D7_12_v3	5635	16553	1.2B_me_Macspeaks_peak_602	28.7363	2072.92	2067.82	PF3D7_1200100	erythrocyte membrane protein 1%2C PfEMP1	TRUE
Pf3D7_12_v3	16741	21821	1.2B_me_Macspeaks_peak_603	23.8269	785.509	782.399	PF3D7_1200100	erythrocyte membrane protein 1%2C PfEMP1	TRUE
Pf3D7_12_v3	23043	24313	1.2B_me_Macspeaks_peak_604	4.29182	55.2818	53.9876	PF3D7_1200100	erythrocyte membrane protein 1%2C PfEMP1	TRUE
Pf3D7_12_v3	26325	26658	1.2B_me_Macspeaks_peak_605	2.88218	17.3556	16.1605	PF3D7_1200200	rifin	TRUE
Pf3D7_12_v3	26862	27727	1.2B_me_Macspeaks_peak_606	7.84349	147.402	145.92	PF3D7_1200200	rifin	TRUE
Pf3D7_12_v3	30080	38600	1.2B_me_Macspeaks_peak_607	21.7286	679.932	677.068	PF3D7_1200300	rifin	TRUE
Pf3D7_12_v3	30080	38600	1.2B_me_Macspeaks_peak_607	21.7286	679.932	677.068	PF3D7_1200400	erythrocyte membrane protein 1%2C PfEMP1	TRUE
Pf3D7_12_v3	39957	40188	1.2B_me_Macspeaks_peak_608	2.57827	13.6416	12.4597	PF3D7_1200400	erythrocyte membrane protein 1%2C PfEMP1	TRUE
Pf3D7_12_v3	40639	41978	1.2B_me_Macspeaks_peak_609	6.25959	118.237	116.808	intergenic	NA	NA
Pf3D7_12_v3	43796	44040	1.2B_me_Macspeaks_peak_610	2.52953	12.6351	11.4567	PF3D7_1200500	rifin	TRUE
Pf3D7_12_v3	44366	45116	1.2B_me_Macspeaks_peak_611	7.52072	139.355	137.888	PF3D7_1200500	rifin	TRUE
Pf3D7_12_v3	45348	45677	1.2B_me_Macspeaks_peak_612	2.18648	8.46513	7.30431	PF3D7_1200500	rifin	TRUE
Pf3D7_12_v3	46315	46975	1.2B_me_Macspeaks_peak_613	5.40603	83.7515	82.3935	intergenic	NA	NA
Pf3D7_12_v3	47414	48095	1.2B_me_Macspeaks_peak_614	5.33933	87.6702	86.3037	intergenic	NA	NA
Pf3D7_12_v3	50243	58747	1.2B_me_Macspeaks_peak_615	20.8047	578.71	576.104	PF3D7_1200600	erythrocyte membrane protein 1%2C PfEMP1	TRUE
Pf3D7_12_v3	59069	60815	1.2B_me_Macspeaks_peak_616	9.47966	188.31	186.76	intergenic	NA	NA
Pf3D7_12_v3	61057	63528	1.2B_me_Macspeaks_peak_617	10.8577	269.001	267.305	PF3D7_1200700	acyl-CoA synthetase	TRUE
Pf3D7_12_v3	763998	768331	1.2B_me_Macspeaks_peak_618	13.3269	411.334	409.257	PF3D7_1219200	rifin%2C pseudogene	TRUE
Pf3D7_12_v3	763998	768331	1.2B_me_Macspeaks_peak_618	13.3269	411.334	409.257	PF3D7_1219300	erythrocyte membrane protein 1%2C PfEMP1	TRUE
Pf3D7_12_v3	768580	780475	1.2B_me_Macspeaks_peak_619	23.6312	952.165	948.754	PF3D7_1219400	erythrocyte membrane protein 1 (PfEMP1)%2C pseudogene	TRUE
Pf3D7_12_v3	768580	780475	1.2B_me_Macspeaks_peak_619	23.6312	952.165	948.754	PF3D7_1219300	erythrocyte membrane protein 1%2C PfEMP1	TRUE
Pf3D7_12_v3	780698	785244	1.2B_me_Macspeaks_peak_620	12.4673	308.245	306.463	PF3D7_1219400	erythrocyte membrane protein 1 (PfEMP1)%2C pseudogene	TRUE
Pf3D7_12_v3	780698	785244	1.2B_me_Macspeaks_peak_620	12.4673	308.245	306.463	PF3D7_1219500	erythrocyte membrane protein 1 (PfEMP1)%2C exon 2%2C pseudogene	TRUE
Pf3D7_12_v3	826265	829175	1.2B_me_Macspeaks_peak_621	8.30302	161.14	159.635	PF3D7_1220700	conserved Plasmodium protein%2C unknown function	TRUE
Pf3D7_12_v3	903622	905514	1.2B_me_Macspeaks_peak_622	11.2675	231.204	229.581	intergenic	NA	NA
Pf3D7_12_v3	905719	915475	1.2B_me_Macspeaks_peak_623	17.2745	642.583	639.813	PF3D7_1222600	AP2 domain transcription factor AP2-G	TRUE
Pf3D7_12_v3	1684989	1685438	1.2B_me_Macspeaks_peak_624	5.33001	66.1612	64.8414	PF3D7_1240100	early transcribed membrane protein 12	TRUE
Pf3D7_12_v3	1686579	1693179	1.2B_me_Macspeaks_peak_625	14.2577	439.709	437.543	PF3D7_1240200	erythrocyte membrane protein 1 (PfEMP1)%2C pseudogene	TRUE
Pf3D7_12_v3	1686579	1693179	1.2B_me_Macspeaks_peak_625	14.2577	439.709	437.543	PF3D7_1240300	erythrocyte membrane protein 1%2C PfEMP1	TRUE
Pf3D7_12_v3	1693384	1700942	1.2B_me_Macspeaks_peak_626	20.8835	1217.84	1214.05	PF3D7_1240300	erythrocyte membrane protein 1%2C PfEMP1	TRUE
Pf3D7_12_v3	1701709	1704058	1.2B_me_Macspeaks_peak_627	14.5488	631.916	629.173	PF3D7_1240300	erythrocyte membrane protein 1%2C PfEMP1	TRUE
Pf3D7_12_v3	1701709	1704058	1.2B_me_Macspeaks_peak_627	14.5488	631.916	629.173	PF3D7_1240400	erythrocyte membrane protein 1%2C PfEMP1	TRUE
Pf3D7_12_v3	1704258	1707223	1.2B_me_Macspeaks_peak_628	21.7228	1164.28	1160.54	PF3D7_1240400	erythrocyte membrane protein 1%2C PfEMP1	TRUE
Pf3D7_12_v3	1707392	1710168	1.2B_me_Macspeaks_peak_629	14.7321	433.034	430.889	PF3D7_1240400	erythrocyte membrane protein 1%2C PfEMP1	TRUE
Pf3D7_12_v3	1710678	1713611	1.2B_me_Macspeaks_peak_630	10.3378	325.595	323.768	PF3D7_1240400	erythrocyte membrane protein 1%2C PfEMP1	TRUE
Pf3D7_12_v3	1713774	1714857	1.2B_me_Macspeaks_peak_631	8.28213	138.839	137.373	intergenic	NA	NA
Pf3D7_12_v3	1715028	1719276	1.2B_me_Macspeaks_peak_632	22.7593	658.533	655.723	PF3D7_1240500	Plasmodium RNA of unknown function RUF6	TRUE
Pf3D7_12_v3	1715028	1719276	1.2B_me_Macspeaks_peak_632	22.7593	658.533	655.723	PF3D7_1240600	erythrocyte membrane protein 1%2C PfEMP1	TRUE
Pf3D7_12_v3	1719456	1725453	1.2B_me_Macspeaks_peak_633	17.9771	616.531	613.827	PF3D7_1240600	erythrocyte membrane protein 1%2C PfEMP1	TRUE
Pf3D7_12_v3	1725903	1739993	1.2B_me_Macspeaks_peak_634	21.2558	810.174	807.012	PF3D7_1240700	rifin%2C pseudogene	TRUE
Pf3D7_12_v3	1725903	1739993	1.2B_me_Macspeaks_peak_634	21.2558	810.174	807.012	PF3D7_1240800	Plasmodium RNA of unknown function RUF6	TRUE
Pf3D7_12_v3	1725903	1739993	1.2B_me_Macspeaks_peak_634	21.2558	810.174	807.012	PF3D7_1240600	erythrocyte membrane protein 1%2C PfEMP1	TRUE
Pf3D7_12_v3	1725903	1739993	1.2B_me_Macspeaks_peak_634	21.2558	810.174	807.012	PF3D7_1240900	erythrocyte membrane protein 1%2C PfEMP1	TRUE
Pf3D7_12_v3	1740202	1740714	1.2B_me_Macspeaks_peak_635	1.89655	6.50892	5.35863	PF3D7_1240900	erythrocyte membrane protein 1%2C PfEMP1	TRUE
Pf3D7_12_v3	1741922	1742664	1.2B_me_Macspeaks_peak_636	4.78065	68.3038	66.9792	PF3D7_1240900	erythrocyte membrane protein 1%2C PfEMP1	TRUE
Pf3D7_12_v3	1742966	1743481	1.2B_me_Macspeaks_peak_637	5.63824	94.5291	93.1484	PF3D7_1240900	erythrocyte membrane protein 1%2C PfEMP1	TRUE
Pf3D7_12_v3	1745283	1745491	1.2B_me_Macspeaks_peak_638	3.01908	21.0742	19.8677	PF3D7_1241000	Plasmodium RNA of unknown function RUF6	TRUE
Pf3D7_12_v3	2162715	2162959	1.2B_me_Macspeaks_peak_639	1.70267	4.09661	2.96109	PF3D7_1252900	Plasmodium exported protein%2C unknown function	TRUE
Pf3D7_12_v3	2163596	2166045	1.2B_me_Macspeaks_peak_640	8.30903	152.076	150.586	PF3D7_1252900	Plasmodium exported protein%2C unknown function	TRUE
Pf3D7_12_v3	2166232	2169088	1.2B_me_Macspeaks_peak_641	8.73443	164.2	162.69	PF3D7_1253000	gametocyte erythrocyte cytosolic protein	TRUE
Pf3D7_12_v3	2186326	2196394	1.2B_me_Macspeaks_peak_642	16.6102	427.736	425.608	PF3D7_1253600	rifin%2C pseudogene	TRUE
Pf3D7_12_v3	2186326	2196394	1.2B_me_Macspeaks_peak_642	16.6102	427.736	425.608	PF3D7_1253700	rifin	TRUE
Pf3D7_12_v3	2186326	2196394	1.2B_me_Macspeaks_peak_642	16.6102	427.736	425.608	PF3D7_1253800	Plasmodium exported protein (PHISTa)%2C unknown function	TRUE
Pf3D7_12_v3	2197327	2197567	1.2B_me_Macspeaks_peak_643	4.57174	47.2199	45.9449	intergenic	NA	NA
Pf3D7_12_v3	2199202	2199759	1.2B_me_Macspeaks_peak_644	10.5322	458.539	456.314	PF3D7_1253900	Plasmodium exported protein (PHISTa)%2C unknown function%2C pseudogene	TRUE
Pf3D7_12_v3	2200121	2200906	1.2B_me_Macspeaks_peak_645	5.68661	71.7859	70.4537	PF3D7_1254000	rifin	TRUE
Pf3D7_12_v3	2201374	2202842	1.2B_me_Macspeaks_peak_646	17.9823	516.08	513.677	PF3D7_1254000	rifin	TRUE
Pf3D7_12_v3	2203562	2207374	1.2B_me_Macspeaks_peak_647	19.7423	565.525	562.958	PF3D7_1254100	stevor	TRUE
Pf3D7_12_v3	2203562	2207374	1.2B_me_Macspeaks_peak_647	19.7423	565.525	562.958	PF3D7_1254200	rifin	TRUE
Pf3D7_12_v3	2208061	2210156	1.2B_me_Macspeaks_peak_648	14.5956	377.681	375.707	PF3D7_1254200	rifin	TRUE
Pf3D7_12_v3	2210616	2211193	1.2B_me_Macspeaks_peak_649	5.23431	61.3588	60.0497	PF3D7_1254300	stevor	TRUE
Pf3D7_12_v3	2211366	2216971	1.2B_me_Macspeaks_peak_650	17.233	484.598	482.294	PF3D7_1254400	rifin	TRUE
Pf3D7_12_v3	2211366	2216971	1.2B_me_Macspeaks_peak_650	17.233	484.598	482.294	PF3D7_1254300	stevor	TRUE
Pf3D7_12_v3	2217282	2229629	1.2B_me_Macspeaks_peak_651	19.0854	653.824	651.025	PF3D7_1254500	rifin	TRUE
Pf3D7_12_v3	2217282	2229629	1.2B_me_Macspeaks_peak_651	19.0854	653.824	651.025	PF3D7_1254600	stevor	TRUE
Pf3D7_12_v3	2217282	2229629	1.2B_me_Macspeaks_peak_651	19.0854	653.824	651.025	PF3D7_1254700	rifin	TRUE
Pf3D7_12_v3	2217282	2229629	1.2B_me_Macspeaks_peak_651	19.0854	653.824	651.025	PF3D7_1254800	rifin	TRUE
Pf3D7_12_v3	2229849	2230361	1.2B_me_Macspeaks_peak_652	13.1852	293.109	291.362	PF3D7_1254800	rifin	TRUE
Pf3D7_12_v3	2231257	2231819	1.2B_me_Macspeaks_peak_653	12.1582	258.451	256.776	PF3D7_1254900	Plasmodium exported protein%2C unknown function%2C fragment	TRUE
Pf3D7_12_v3	2232030	2232316	1.2B_me_Macspeaks_peak_654	7.05638	105.535	104.131	PF3D7_1254900	Plasmodium exported protein%2C unknown function%2C fragment	TRUE
Pf3D7_12_v3	2233001	2234369	1.2B_me_Macspeaks_peak_655	12.4548	273.951	272.245	PF3D7_1255000	rifin	TRUE
Pf3D7_12_v3	2234670	2236650	1.2B_me_Macspeaks_peak_656	14.4235	430.391	428.255	PF3D7_1255000	rifin	TRUE
Pf3D7_12_v3	2238071	2239592	1.2B_me_Macspeaks_peak_657	18.3745	548.035	545.523	PF3D7_1255100	rifin	TRUE
Pf3D7_12_v3	2239962	2240512	1.2B_me_Macspeaks_peak_658	5.69811	71.9156	70.5829	intergenic	NA	NA
Pf3D7_12_v3	2241153	2242775	1.2B_me_Macspeaks_peak_659	13.3692	364.243	362.309	PF3D7_1255200	erythrocyte membrane protein 1%2C PfEMP1	TRUE
Pf3D7_12_v3	2243245	2249194	1.2B_me_Macspeaks_peak_660	23.5807	762.786	759.724	PF3D7_1255200	erythrocyte membrane protein 1%2C PfEMP1	TRUE
Pf3D7_12_v3	2249376	2250762	1.2B_me_Macspeaks_peak_661	19.2431	655.531	652.728	PF3D7_1255200	erythrocyte membrane protein 1%2C PfEMP1	TRUE
Pf3D7_12_v3	2251014	2266800	1.2B_me_Macspeaks_peak_662	28.5343	1153.95	1150.22	intergenic	NA	NA
Pf3D7_12_v3	2267274	2267561	1.2B_me_Macspeaks_peak_663	1.94274	6.32747	5.17842	intergenic	NA	NA
Pf3D7_13_v3	23977	25464	1.2B_me_Macspeaks_peak_664	16.1336	398.18	396.144	PF3D7_1300100	erythrocyte membrane protein 1%2C PfEMP1	TRUE
Pf3D7_13_v3	26137	26379	1.2B_me_Macspeaks_peak_665	2.8288	18.5971	17.3983	PF3D7_1300100	erythrocyte membrane protein 1%2C PfEMP1	TRUE
Pf3D7_13_v3	27467	27853	1.2B_me_Macspeaks_peak_666	4.95045	64.4361	63.1202	PF3D7_1300100	erythrocyte membrane protein 1%2C PfEMP1	TRUE
Pf3D7_13_v3	28159	28520	1.2B_me_Macspeaks_peak_667	2.97012	23.0002	21.788	PF3D7_1300100	erythrocyte membrane protein 1%2C PfEMP1	TRUE
Pf3D7_13_v3	30083	31656	1.2B_me_Macspeaks_peak_668	5.82934	77.4502	76.1054	PF3D7_1300200	rifin	TRUE
Pf3D7_13_v3	32844	33088	1.2B_me_Macspeaks_peak_669	2.41838	11.1528	9.97992	PF3D7_1300200	rifin	TRUE
Pf3D7_13_v3	33424	33661	1.2B_me_Macspeaks_peak_670	2.46865	12.3855	11.2082	intergenic	NA	NA
Pf3D7_13_v3	33950	35431	1.2B_me_Macspeaks_peak_671	9.52909	262.216	260.534	intergenic	NA	NA
Pf3D7_13_v3	35638	45186	1.2B_me_Macspeaks_peak_672	20.1487	574.561	571.968	PF3D7_1300300	erythrocyte membrane protein 1%2C PfEMP1	TRUE
Pf3D7_13_v3	45420	45863	1.2B_me_Macspeaks_peak_673	14.2121	328.815	326.98	PF3D7_1300300	erythrocyte membrane protein 1%2C PfEMP1	TRUE
Pf3D7_13_v3	46469	46852	1.2B_me_Macspeaks_peak_674	8.38152	141.649	140.177	PF3D7_1300400	rifin	TRUE
Pf3D7_13_v3	47869	51906	1.2B_me_Macspeaks_peak_675	10.3692	200.854	199.282	PF3D7_1300400	rifin	TRUE
Pf3D7_13_v3	47869	51906	1.2B_me_Macspeaks_peak_675	10.3692	200.854	199.282	PF3D7_1300500	rifin	TRUE
Pf3D7_13_v3	53456	53724	1.2B_me_Macspeaks_peak_676	4.66653	63.0293	61.7165	intergenic	NA	NA
Pf3D7_13_v3	53923	56032	1.2B_me_Macspeaks_peak_677	13.1913	319.798	317.986	PF3D7_1300600	rifin	TRUE
Pf3D7_13_v3	56341	59132	1.2B_me_Macspeaks_peak_678	14.7996	478.496	476.211	PF3D7_1300700	rifin	TRUE
Pf3D7_13_v3	60052	60599	1.2B_me_Macspeaks_peak_679	21.5667	609.553	606.867	PF3D7_1300800	erythrocyte membrane protein 1 (PfEMP1)%2C pseudogene	TRUE
Pf3D7_13_v3	60995	61297	1.2B_me_Macspeaks_peak_680	14.7753	348.813	346.922	PF3D7_1300800	erythrocyte membrane protein 1 (PfEMP1)%2C pseudogene	TRUE
Pf3D7_13_v3	62488	64281	1.2B_me_Macspeaks_peak_681	20.8378	580.043	577.434	PF3D7_1300900	stevor	TRUE
Pf3D7_13_v3	65480	66519	1.2B_me_Macspeaks_peak_682	15.5704	377.522	375.549	PF3D7_1301000	rifin%2C pseudogene	TRUE
Pf3D7_13_v3	69094	69392	1.2B_me_Macspeaks_peak_683	12.4029	290.651	288.909	PF3D7_1301100	Plasmodium exported protein (PHISTa)%2C unknown function%2C pseudogene	TRUE
Pf3D7_13_v3	70057	70305	1.2B_me_Macspeaks_peak_684	5.20118	60.6247	59.3174	PF3D7_1301100	Plasmodium exported protein (PHISTa)%2C unknown function%2C pseudogene	TRUE
Pf3D7_13_v3	70531	71880	1.2B_me_Macspeaks_peak_685	9.67353	179.511	177.974	intergenic	NA	NA
Pf3D7_13_v3	73036	75036	1.2B_me_Macspeaks_peak_686	13.2309	349.154	347.262	PF3D7_1301200	GBPH2 protein	TRUE
Pf3D7_13_v3	75201	79562	1.2B_me_Macspeaks_peak_687	8.62356	180.419	178.881	PF3D7_1301200	GBPH2 protein	TRUE
Pf3D7_13_v3	75201	79562	1.2B_me_Macspeaks_peak_687	8.62356	180.419	178.881	PF3D7_1301300	Plasmodium exported protein (PHISTa-like)%2C unknown function%2C pseudogene	TRUE
Pf3D7_13_v3	90598	93370	1.2B_me_Macspeaks_peak_688	12.125	257.351	255.679	PF3D7_1301600	erythrocyte binding antigen-140	TRUE
Pf3D7_13_v3	93550	93820	1.2B_me_Macspeaks_peak_689	5.66498	71.1447	69.8137	PF3D7_1301600	erythrocyte binding antigen-140	TRUE
Pf3D7_13_v3	94033	94752	1.2B_me_Macspeaks_peak_690	6.16191	82.9652	81.6085	PF3D7_1301600	erythrocyte binding antigen-140	TRUE
Pf3D7_13_v3	94956	95635	1.2B_me_Macspeaks_peak_691	5.38862	72.8981	71.5633	intergenic	NA	NA
Pf3D7_13_v3	96034	97517	1.2B_me_Macspeaks_peak_692	10.4722	212.158	210.567	intergenic	NA	NA
Pf3D7_13_v3	97867	99004	1.2B_me_Macspeaks_peak_693	6.36068	87.8422	86.475	PF3D7_1301700	CX3CL1-binding protein 2	TRUE
Pf3D7_13_v3	99332	109441	1.2B_me_Macspeaks_peak_694	12.2864	278.005	276.29	PF3D7_1301700	CX3CL1-binding protein 2	TRUE
Pf3D7_13_v3	99332	109441	1.2B_me_Macspeaks_peak_694	12.2864	278.005	276.29	PF3D7_1301800	surface-associated interspersed protein 13.1 (SURFIN 13.1)%2C pseudogene	TRUE
Pf3D7_13_v3	2833913	2841370	1.2B_me_Macspeaks_peak_695	13.2624	314.997	313.198	PF3D7_1372000	Plasmodium exported protein (PHISTa)%2C unknown function	TRUE
Pf3D7_13_v3	2833913	2841370	1.2B_me_Macspeaks_peak_695	13.2624	314.997	313.198	PF3D7_1372100	Plasmodium exported protein (PHISTb)%2C unknown function	TRUE
Pf3D7_13_v3	2833913	2841370	1.2B_me_Macspeaks_peak_695	13.2624	314.997	313.198	PF3D7_1372200	histidine-rich protein III	TRUE
Pf3D7_13_v3	2846174	2846435	1.2B_me_Macspeaks_peak_696	2.74967	15.4784	14.2894	PF3D7_1372300	Plasmodium exported protein (PHIST)%2C unknown function	TRUE
Pf3D7_13_v3	2849874	2850047	1.2B_me_Macspeaks_peak_697	4.07481	37.4278	36.177	PF3D7_1372400	acyl-CoA synthetase	TRUE
Pf3D7_13_v3	2850485	2850686	1.2B_me_Macspeaks_peak_698	4.24045	40.6088	39.35	PF3D7_1372400	acyl-CoA synthetase	TRUE
Pf3D7_13_v3	2850946	2851226	1.2B_me_Macspeaks_peak_699	11.4293	234.538	232.909	PF3D7_1372400	acyl-CoA synthetase	TRUE
Pf3D7_13_v3	2852527	2853690	1.2B_me_Macspeaks_peak_700	13.4776	344.057	342.18	PF3D7_1372400	acyl-CoA synthetase	TRUE
Pf3D7_13_v3	2853968	2855597	1.2B_me_Macspeaks_peak_701	18.0656	499.474	497.125	PF3D7_1372500	stevor%2C pseudogene	TRUE
Pf3D7_13_v3	2853968	2855597	1.2B_me_Macspeaks_peak_701	18.0656	499.474	497.125	PF3D7_1372600	rifin	TRUE
Pf3D7_13_v3	2856421	2858309	1.2B_me_Macspeaks_peak_702	13.772	361.473	359.547	PF3D7_1372500	stevor%2C pseudogene	TRUE
Pf3D7_13_v3	2856421	2858309	1.2B_me_Macspeaks_peak_702	13.772	361.473	359.547	PF3D7_1372600	rifin	TRUE
Pf3D7_13_v3	2858600	2858849	1.2B_me_Macspeaks_peak_703	4.83677	52.7349	51.4467	intergenic	NA	NA
Pf3D7_13_v3	2859373	2864988	1.2B_me_Macspeaks_peak_704	17.2338	508.604	506.226	PF3D7_1372700	rifin	TRUE
Pf3D7_13_v3	2859373	2864988	1.2B_me_Macspeaks_peak_704	17.2338	508.604	506.226	PF3D7_1372800	stevor	TRUE
Pf3D7_13_v3	2859373	2864988	1.2B_me_Macspeaks_peak_704	17.2338	508.604	506.226	PF3D7_1372900	erythrocyte membrane protein 1 (PfEMP1)%2C exon 2%2C pseudogene	TRUE
Pf3D7_13_v3	2865841	2866081	1.2B_me_Macspeaks_peak_705	7.78521	125.03	123.589	PF3D7_1372900	erythrocyte membrane protein 1 (PfEMP1)%2C exon 2%2C pseudogene	TRUE
Pf3D7_13_v3	2866257	2866539	1.2B_me_Macspeaks_peak_706	11.1974	227.056	225.44	PF3D7_1372900	erythrocyte membrane protein 1 (PfEMP1)%2C exon 2%2C pseudogene	TRUE
Pf3D7_13_v3	2866714	2867006	1.2B_me_Macspeaks_peak_707	13.9802	320.665	318.851	PF3D7_1372900	erythrocyte membrane protein 1 (PfEMP1)%2C exon 2%2C pseudogene	TRUE
Pf3D7_13_v3	2867258	2867513	1.2B_me_Macspeaks_peak_708	6.19504	83.7723	82.4139	intergenic	NA	NA
Pf3D7_13_v3	2868529	2868816	1.2B_me_Macspeaks_peak_709	3.57788	28.4244	27.1971	PF3D7_1373000	rifin	TRUE
Pf3D7_13_v3	2869145	2870348	1.2B_me_Macspeaks_peak_710	17.3865	468.469	466.215	PF3D7_1373000	rifin	TRUE
Pf3D7_13_v3	2870564	2873288	1.2B_me_Macspeaks_peak_711	19.3492	525.138	522.704	PF3D7_1373100	rifin	TRUE
Pf3D7_13_v3	2873712	2874048	1.2B_me_Macspeaks_peak_712	8.31526	139.774	138.306	PF3D7_1373100	rifin	TRUE
Pf3D7_13_v3	2874533	2875633	1.2B_me_Macspeaks_peak_713	10.8776	262.239	260.556	PF3D7_1373200	Plasmodium exported protein%2C unknown function%2C fragment	TRUE
Pf3D7_13_v3	2876126	2880072	1.2B_me_Macspeaks_peak_714	16.9077	506.2	503.83	PF3D7_1373200	Plasmodium exported protein%2C unknown function%2C fragment	TRUE
Pf3D7_13_v3	2876126	2880072	1.2B_me_Macspeaks_peak_714	16.9077	506.2	503.83	PF3D7_1373300	rifin	TRUE
Pf3D7_13_v3	2880946	2881210	1.2B_me_Macspeaks_peak_715	10.0711	191.629	190.073	PF3D7_1373400	rifin	TRUE
Pf3D7_13_v3	2881762	2882523	1.2B_me_Macspeaks_peak_716	10.4024	201.886	200.312	PF3D7_1373400	rifin	TRUE
Pf3D7_13_v3	2882699	2883115	1.2B_me_Macspeaks_peak_717	2.96094	19.7392	18.5369	PF3D7_1373400	rifin	TRUE
Pf3D7_13_v3	2884772	2884936	1.2B_me_Macspeaks_peak_718	1.75951	5.32068	4.17732	PF3D7_1373500	erythrocyte membrane protein 1%2C PfEMP1	TRUE
Pf3D7_13_v3	2885119	2885645	1.2B_me_Macspeaks_peak_719	2.23422	15.8407	14.6509	PF3D7_1373500	erythrocyte membrane protein 1%2C PfEMP1	TRUE
Pf3D7_13_v3	2886919	2887490	1.2B_me_Macspeaks_peak_720	3.4123	49.2582	47.9786	PF3D7_1373500	erythrocyte membrane protein 1%2C PfEMP1	TRUE
Pf3D7_13_v3	2887740	2894252	1.2B_me_Macspeaks_peak_721	18.3818	2050.89	2045.85	PF3D7_1373500	erythrocyte membrane protein 1%2C PfEMP1	TRUE
Pf3D7_13_v3	2894493	2896457	1.2B_me_Macspeaks_peak_722	3.25443	74.6598	73.3212	intergenic	NA	NA
Pf3D7_13_v3	2896839	2897153	1.2B_me_Macspeaks_peak_723	1.5548	8.81586	7.65393	intergenic	NA	NA
Pf3D7_13_v3	2911316	2915013	1.2B_me_Macspeaks_peak_724	24.7277	2528.76	2521.69	intergenic	NA	NA
Pf3D7_14_v3	1395	3293	1.2B_me_Macspeaks_peak_725	16.3873	439.316	437.152	PF3D7_1400100	erythrocyte membrane protein 1 (PfEMP1)%2C pseudogene	TRUE
Pf3D7_14_v3	3707	5515	1.2B_me_Macspeaks_peak_726	16.1746	437.98	435.82	PF3D7_1400100	erythrocyte membrane protein 1 (PfEMP1)%2C pseudogene	TRUE
Pf3D7_14_v3	6467	6687	1.2B_me_Macspeaks_peak_727	3.67727	30.1572	28.9254	intergenic	NA	NA
Pf3D7_14_v3	7024	9037	1.2B_me_Macspeaks_peak_728	24.0683	843.049	839.827	PF3D7_1400200	rifin	TRUE
Pf3D7_14_v3	9597	9838	1.2B_me_Macspeaks_peak_729	7.02325	104.671	103.269	intergenic	NA	NA
Pf3D7_14_v3	10347	12645	1.2B_me_Macspeaks_peak_730	19.0142	601.454	598.788	PF3D7_1400300	rifin	TRUE
Pf3D7_14_v3	13133	17006	1.2B_me_Macspeaks_peak_731	20.2822	628.219	625.484	PF3D7_1400400	rifin	TRUE
Pf3D7_14_v3	17170	21978	1.2B_me_Macspeaks_peak_732	17.3895	486.795	484.485	PF3D7_1400500	rifin	TRUE
Pf3D7_14_v3	17170	21978	1.2B_me_Macspeaks_peak_732	17.3895	486.795	484.485	PF3D7_1400600	rifin	TRUE
Pf3D7_14_v3	22461	30477	1.2B_me_Macspeaks_peak_733	17.8173	557.475	554.932	PF3D7_1400600	rifin	TRUE
Pf3D7_14_v3	22461	30477	1.2B_me_Macspeaks_peak_733	17.8173	557.475	554.932	PF3D7_1400700	stevor	TRUE
Pf3D7_14_v3	22461	30477	1.2B_me_Macspeaks_peak_733	17.8173	557.475	554.932	PF3D7_1400800	rifin	TRUE
Pf3D7_14_v3	22461	30477	1.2B_me_Macspeaks_peak_733	17.8173	557.475	554.932	PF3D7_1400900	Plasmodium exported protein (PHISTa)%2C unknown function%2C pseudogene	TRUE
Pf3D7_14_v3	31646	31905	1.2B_me_Macspeaks_peak_734	6.26129	85.3934	84.0315	PF3D7_1400900	Plasmodium exported protein (PHISTa)%2C unknown function%2C pseudogene	TRUE
Pf3D7_14_v3	32103	33458	1.2B_me_Macspeaks_peak_735	7.93173	130.922	129.47	intergenic	NA	NA
Pf3D7_14_v3	34631	36278	1.2B_me_Macspeaks_peak_736	16.5974	415.387	413.297	PF3D7_1401000	GBPH protein	TRUE
Pf3D7_14_v3	36503	41855	1.2B_me_Macspeaks_peak_737	15.0216	401.292	399.246	PF3D7_1401000	GBPH protein	TRUE
Pf3D7_14_v3	36503	41855	1.2B_me_Macspeaks_peak_737	15.0216	401.292	399.246	PF3D7_1401050	erythrocyte membrane protein 1 (PfEMP1)%2C exon 2%2C pseudogene	TRUE
Pf3D7_14_v3	36503	41855	1.2B_me_Macspeaks_peak_737	15.0216	401.292	399.246	PF3D7_1401100	DnaJ protein%2C putative	TRUE
Pf3D7_14_v3	1948823	1948998	1.2B_me_Macspeaks_peak_738	3.44789	36.8075	35.5583	PF3D7_1447800	calponin homology domain-containing protein%2C putative	TRUE
Pf3D7_14_v3	3088190	3112003	1.2B_me_Macspeaks_peak_739	12.4897	329.485	327.648	PF3D7_1475400	cysteine repeat modular protein 4	TRUE
Pf3D7_14_v3	3088190	3112003	1.2B_me_Macspeaks_peak_739	12.4897	329.485	327.648	PF3D7_1475500	LCCL domain-containing protein	TRUE
Pf3D7_14_v3	3147961	3154555	1.2B_me_Macspeaks_peak_740	12.5403	282.029	280.305	PF3D7_1476500	probable protein%2C unknown function	TRUE
Pf3D7_14_v3	3147961	3154555	1.2B_me_Macspeaks_peak_740	12.5403	282.029	280.305	PF3D7_1476600	Plasmodium exported protein%2C unknown function	TRUE
Pf3D7_14_v3	3164631	3165599	1.2B_me_Macspeaks_peak_741	5.1304	61.6462	60.3367	intergenic	NA	NA
Pf3D7_14_v3	3165922	3167855	1.2B_me_Macspeaks_peak_742	7.52018	117.833	116.405	PF3D7_1477000	Plasmodium exported protein (hyp17)%2C unknown function%2C pseudogene	TRUE
Pf3D7_14_v3	3168158	3170533	1.2B_me_Macspeaks_peak_743	8.87603	204.906	203.328	PF3D7_1477000	Plasmodium exported protein (hyp17)%2C unknown function%2C pseudogene	TRUE
Pf3D7_14_v3	3171018	3172562	1.2B_me_Macspeaks_peak_744	16.763	421.573	419.464	PF3D7_1477000	Plasmodium exported protein (hyp17)%2C unknown function%2C pseudogene	TRUE
Pf3D7_14_v3	3172817	3174267	1.2B_me_Macspeaks_peak_745	12.5776	324.523	322.698	PF3D7_1477100	Plasmodium exported protein (hyp6)%2C unknown function	TRUE
Pf3D7_14_v3	3174474	3175240	1.2B_me_Macspeaks_peak_746	6.42694	89.486	88.1155	PF3D7_1477100	Plasmodium exported protein (hyp6)%2C unknown function	TRUE
Pf3D7_14_v3	3174474	3175240	1.2B_me_Macspeaks_peak_746	6.42694	89.486	88.1155	PF3D7_1477200	Plasmodium exported protein (hyp15)%2C unknown function	TRUE
Pf3D7_14_v3	3175465	3179016	1.2B_me_Macspeaks_peak_747	15.1195	375.582	373.615	PF3D7_1477200	Plasmodium exported protein (hyp15)%2C unknown function	TRUE
Pf3D7_14_v3	3175465	3179016	1.2B_me_Macspeaks_peak_747	15.1195	375.582	373.615	PF3D7_1477300	Plasmodium exported protein (PHIST)%2C unknown function	TRUE
Pf3D7_14_v3	3179311	3184731	1.2B_me_Macspeaks_peak_748	12.6801	306.347	304.57	PF3D7_1477300	Plasmodium exported protein (PHIST)%2C unknown function	TRUE
Pf3D7_14_v3	3179311	3184731	1.2B_me_Macspeaks_peak_748	12.6801	306.347	304.57	PF3D7_1477400	Plasmodium exported protein (PHIST)%2C unknown function	TRUE
Pf3D7_14_v3	3184933	3185282	1.2B_me_Macspeaks_peak_749	7.15576	108.137	106.729	intergenic	NA	NA
Pf3D7_14_v3	3194735	3195472	1.2B_me_Macspeaks_peak_750	4.04168	36.802	35.5528	PF3D7_1477600	surface-associated interspersed protein 14.1 (SURFIN 14.1)	TRUE
Pf3D7_14_v3	3195734	3197174	1.2B_me_Macspeaks_peak_751	7.88459	127.76	126.314	PF3D7_1477600	surface-associated interspersed protein 14.1 (SURFIN 14.1)	TRUE
Pf3D7_14_v3	3198136	3201350	1.2B_me_Macspeaks_peak_752	13.1852	293.109	291.362	PF3D7_1477600	surface-associated interspersed protein 14.1 (SURFIN 14.1)	TRUE
Pf3D7_14_v3	3201645	3205464	1.2B_me_Macspeaks_peak_753	10.8866	236.658	235.025	PF3D7_1477700	Plasmodium exported protein (PHISTa)%2C unknown function	TRUE
Pf3D7_14_v3	3205672	3213145	1.2B_me_Macspeaks_peak_754	13.1227	341.087	339.218	PF3D7_1477800	acyl-CoA binding protein	TRUE
Pf3D7_14_v3	3205672	3213145	1.2B_me_Macspeaks_peak_754	13.1227	341.087	339.218	PF3D7_1478000	Plasmodium exported protein (PHISTa)%2C unknown function	TRUE
Pf3D7_14_v3	3205672	3213145	1.2B_me_Macspeaks_peak_754	13.1227	341.087	339.218	PF3D7_1477900	acyl-CoA synthetase%2C pseudogene	TRUE
Pf3D7_14_v3	3213469	3216216	1.2B_me_Macspeaks_peak_755	12.6013	299.642	297.881	PF3D7_1478000	Plasmodium exported protein (PHISTa)%2C unknown function	TRUE
Pf3D7_14_v3	3216435	3216636	1.2B_me_Macspeaks_peak_756	2.58403	13.2476	12.0666	PF3D7_1478100	Plasmodium exported protein (hyp13)%2C unknown function	TRUE
Pf3D7_14_v3	3219973	3225334	1.2B_me_Macspeaks_peak_757	16.1263	406.091	404.031	PF3D7_1478200	Plasmodium exported protein%2C unknown function%2C pseudogene	TRUE
Pf3D7_14_v3	3219973	3225334	1.2B_me_Macspeaks_peak_757	16.1263	406.091	404.031	PF3D7_1478300	Plasmodium exported protein%2C unknown function%2C pseudogene	TRUE
Pf3D7_14_v3	3219973	3225334	1.2B_me_Macspeaks_peak_757	16.1263	406.091	404.031	PF3D7_1478400	Plasmodium exported protein%2C unknown function%2C pseudogene	TRUE
Pf3D7_14_v3	3225534	3225825	1.2B_me_Macspeaks_peak_758	7.60118	127.361	125.916	PF3D7_1478400	Plasmodium exported protein%2C unknown function%2C pseudogene	TRUE
Pf3D7_14_v3	3226029	3229566	1.2B_me_Macspeaks_peak_759	9.82798	215.744	214.148	PF3D7_1478500	Plasmodium exported protein (PHISTa)%2C unknown function%2C pseudogene	TRUE
Pf3D7_14_v3	3235890	3236594	1.2B_me_Macspeaks_peak_760	5.61116	71.3228	69.9915	PF3D7_1478600	EMP1-trafficking protein	TRUE
Pf3D7_14_v3	3236848	3242473	1.2B_me_Macspeaks_peak_761	12.9529	304.406	302.633	PF3D7_1478700	Plasmodium exported protein%2C unknown function%2C pseudogene	TRUE
Pf3D7_14_v3	3247963	3253457	1.2B_me_Macspeaks_peak_762	10.4522	266.438	264.746	PF3D7_1478900	unspecified product	TRUE
Pf3D7_14_v3	3247963	3253457	1.2B_me_Macspeaks_peak_762	10.4522	266.438	264.746	PF3D7_1479000	acyl-CoA synthetase	TRUE
Pf3D7_14_v3	3253840	3256006	1.2B_me_Macspeaks_peak_763	12.9061	315.145	313.346	PF3D7_1479000	acyl-CoA synthetase	TRUE
Pf3D7_14_v3	3256798	3256994	1.2B_me_Macspeaks_peak_764	3.31285	23.981	22.7659	intergenic	NA	NA
Pf3D7_14_v3	3257179	3257775	1.2B_me_Macspeaks_peak_765	8.41465	142.589	141.115	PF3D7_1479100	Plasmodium exported protein%2C unknown function	TRUE
Pf3D7_14_v3	3259240	3259487	1.2B_me_Macspeaks_peak_766	7.42079	115.165	113.743	intergenic	NA	NA
Pf3D7_14_v3	3259678	3261034	1.2B_me_Macspeaks_peak_767	12.603	322.095	320.278	PF3D7_1479200	Plasmodium exported protein (PHISTa)%2C unknown function	TRUE
Pf3D7_14_v3	3261979	3262187	1.2B_me_Macspeaks_peak_768	4.33984	42.558	41.2944	intergenic	NA	NA
Pf3D7_14_v3	3264804	3264999	1.2B_me_Macspeaks_peak_769	2.15335	8.10589	6.94684	intergenic	NA	NA
Pf3D7_14_v3	3265314	3265573	1.2B_me_Macspeaks_peak_770	5.20118	60.6247	59.3174	PF3D7_1479400	rifin	TRUE
Pf3D7_14_v3	3265856	3267515	1.2B_me_Macspeaks_peak_771	12.669	345.563	343.681	PF3D7_1479400	rifin	TRUE
Pf3D7_14_v3	3267976	3268205	1.2B_me_Macspeaks_peak_772	5.93001	77.3812	76.0365	intergenic	NA	NA
Pf3D7_14_v3	3268402	3268595	1.2B_me_Macspeaks_peak_773	3.2466	22.9122	21.7001	PF3D7_1479500	stevor	TRUE
Pf3D7_14_v3	3269582	3274260	1.2B_me_Macspeaks_peak_774	14.4951	467.887	465.634	PF3D7_1479500	stevor	TRUE
Pf3D7_14_v3	3269582	3274260	1.2B_me_Macspeaks_peak_774	14.4951	467.887	465.634	PF3D7_1479600	rifin	TRUE
Pf3D7_14_v3	3274506	3275128	1.2B_me_Macspeaks_peak_775	7.12263	107.268	105.861	intergenic	NA	NA
Pf3D7_14_v3	3275606	3277763	1.2B_me_Macspeaks_peak_776	12.6481	355.067	353.159	PF3D7_1479700	rifin	TRUE
Pf3D7_14_v3	3278228	3284034	1.2B_me_Macspeaks_peak_777	19.6481	699.074	696.159	PF3D7_1479800	rifin	TRUE
Pf3D7_14_v3	3278228	3284034	1.2B_me_Macspeaks_peak_777	19.6481	699.074	696.159	PF3D7_1479900	stevor	TRUE
Pf3D7_14_v3	3284481	3285563	1.2B_me_Macspeaks_peak_778	8.34839	140.711	139.241	PF3D7_1480000	rifin	TRUE
Pf3D7_14_v3	3285978	3291615	1.2B_me_Macspeaks_peak_779	17.2319	523.47	521.042	PF3D7_1480000	rifin	TRUE
Pf3D7_14_v3	3285978	3291615	1.2B_me_Macspeaks_peak_779	17.2319	523.47	521.042	PF3D7_1480100	erythrocyte membrane protein 1 (PfEMP1)%2C pseudogene	TRUE

## Sheet: 10G
Chrom	Start	Stop	Peak	Fold-Enrichment	-log10(pvalue)	-log10(qvalue)	Gene ID	Annotation	Is CVG?
Pf3D7_01_v3	364	1073	10G_me_Macspeaks_peak_1	3.52025	37.334	36.1059	intergenic	NA	NA
Pf3D7_01_v3	1391	1702	10G_me_Macspeaks_peak_2	1.80117	5.00645	3.89592	intergenic	NA	NA
Pf3D7_01_v3	4492	5058	10G_me_Macspeaks_peak_3	2.36993	10.8777	9.73748	intergenic	NA	NA
Pf3D7_01_v3	5244	10911	10G_me_Macspeaks_peak_4	27.2153	933.339	929.959	intergenic	NA	NA
Pf3D7_01_v3	19632	19808	10G_me_Macspeaks_peak_5	1.86505	6.17722	5.05982	intergenic	NA	NA
Pf3D7_01_v3	24363	27403	10G_me_Macspeaks_peak_6	4.94603	59.8447	58.5619	intergenic	NA	NA
Pf3D7_01_v3	27598	29102	10G_me_Macspeaks_peak_7	18.2717	525.25	522.714	PF3D7_0100100	erythrocyte membrane protein 1%2C PfEMP1	TRUE
Pf3D7_01_v3	29306	33657	10G_me_Macspeaks_peak_8	25.2759	762.589	759.477	PF3D7_0100100	erythrocyte membrane protein 1%2C PfEMP1	TRUE
Pf3D7_01_v3	34668	34923	10G_me_Macspeaks_peak_9	2.98141	17.3102	16.1428	PF3D7_0100100	erythrocyte membrane protein 1%2C PfEMP1	TRUE
Pf3D7_01_v3	35748	36690	10G_me_Macspeaks_peak_10	5.98089	93.3481	91.9893	PF3D7_0100100	erythrocyte membrane protein 1%2C PfEMP1	TRUE
Pf3D7_01_v3	37065	37230	10G_me_Macspeaks_peak_11	2.27682	9.27564	8.14293	PF3D7_0100100	erythrocyte membrane protein 1%2C PfEMP1	TRUE
Pf3D7_01_v3	38918	40057	10G_me_Macspeaks_peak_12	10.7679	201.208	199.646	PF3D7_0100200	rifin	TRUE
Pf3D7_01_v3	41413	44171	10G_me_Macspeaks_peak_13	15.946	531.062	528.508	PF3D7_0100300	erythrocyte membrane protein 1%2C PfEMP1	TRUE
Pf3D7_01_v3	44839	45117	10G_me_Macspeaks_peak_14	12.2165	237.833	236.201	PF3D7_0100300	erythrocyte membrane protein 1%2C PfEMP1	TRUE
Pf3D7_01_v3	45311	48493	10G_me_Macspeaks_peak_15	15.6172	434.016	431.789	PF3D7_0100300	erythrocyte membrane protein 1%2C PfEMP1	TRUE
Pf3D7_01_v3	48676	48898	10G_me_Macspeaks_peak_16	3.05412	18.3117	17.1405	intergenic	NA	NA
Pf3D7_01_v3	49310	49578	10G_me_Macspeaks_peak_17	6.87178	92.1471	90.7908	PF3D7_0100400	rifin	TRUE
Pf3D7_01_v3	49938	50301	10G_me_Macspeaks_peak_18	6.58091	85.384	84.0424	PF3D7_0100400	rifin	TRUE
Pf3D7_01_v3	50483	51670	10G_me_Macspeaks_peak_19	7.94919	141.037	139.583	PF3D7_0100400	rifin	TRUE
Pf3D7_01_v3	53118	53340	10G_me_Macspeaks_peak_20	4.20208	37.2651	36.0371	PF3D7_0100500	erythrocyte membrane protein 1 (PfEMP1)%2C exon 1%2C pseudogene	TRUE
Pf3D7_01_v3	53855	55026	10G_me_Macspeaks_peak_21	9.58305	172.471	170.959	PF3D7_0100600	rifin	TRUE
Pf3D7_01_v3	55274	55477	10G_me_Macspeaks_peak_22	3.63586	27.018	25.818	PF3D7_0100600	rifin	TRUE
Pf3D7_01_v3	55729	56258	10G_me_Macspeaks_peak_23	2.94505	16.8173	15.6518	PF3D7_0100600	rifin	TRUE
Pf3D7_01_v3	56656	57483	10G_me_Macspeaks_peak_24	15.3601	360.78	358.809	PF3D7_0100700	Plasmodium exported protein%2C unknown function%2C fragment	TRUE
Pf3D7_01_v3	58327	67289	10G_me_Macspeaks_peak_25	21.7927	654.048	651.163	PF3D7_0100800	rifin	TRUE
Pf3D7_01_v3	58327	67289	10G_me_Macspeaks_peak_25	21.7927	654.048	651.163	PF3D7_0100900	rifin	TRUE
Pf3D7_01_v3	58327	67289	10G_me_Macspeaks_peak_25	21.7927	654.048	651.163	PF3D7_0101000	rifin	TRUE
Pf3D7_01_v3	68326	68584	10G_me_Macspeaks_peak_26	12.4346	244.479	242.833	intergenic	NA	NA
Pf3D7_01_v3	70526	70715	10G_me_Macspeaks_peak_27	3.45407	24.1706	22.9797	PF3D7_0101100	exported protein family 4	TRUE
Pf3D7_01_v3	70526	70715	10G_me_Macspeaks_peak_27	3.45407	24.1706	22.9797	PF3D7_0101200	exported protein family 3	TRUE
Pf3D7_01_v3	71593	71799	10G_me_Macspeaks_peak_28	2.98141	17.3102	16.1428	PF3D7_0101200	exported protein family 3	TRUE
Pf3D7_01_v3	72304	72520	10G_me_Macspeaks_peak_29	5.30836	57.6913	56.4132	PF3D7_0101200	exported protein family 3	TRUE
Pf3D7_01_v3	73015	73282	10G_me_Macspeaks_peak_30	7.78074	114.199	112.798	intergenic	NA	NA
Pf3D7_01_v3	74309	75745	10G_me_Macspeaks_peak_31	16.623	385.643	383.59	PF3D7_0101300	Pfmc-2TM Maurer's cleft two transmembrane protein	TRUE
Pf3D7_01_v3	76123	76521	10G_me_Macspeaks_peak_32	15.1252	329.971	328.101	PF3D7_0101400	exported protein family 1%2C pseudogene	TRUE
Pf3D7_01_v3	77401	77641	10G_me_Macspeaks_peak_33	7.74438	113.292	111.892	PF3D7_0101400	exported protein family 1%2C pseudogene	TRUE
Pf3D7_01_v3	77401	77641	10G_me_Macspeaks_peak_33	7.74438	113.292	111.892	PF3D7_0101500	erythrocyte membrane protein 1 (PfEMP1)%2C exon 2%2C pseudogene	TRUE
Pf3D7_01_v3	78431	78717	10G_me_Macspeaks_peak_34	13.9617	292.235	290.472	PF3D7_0101500	erythrocyte membrane protein 1 (PfEMP1)%2C exon 2%2C pseudogene	TRUE
Pf3D7_01_v3	79712	80034	10G_me_Macspeaks_peak_35	11.1621	206.382	204.81	PF3D7_0101500	erythrocyte membrane protein 1 (PfEMP1)%2C exon 2%2C pseudogene	TRUE
Pf3D7_01_v3	80974	81223	10G_me_Macspeaks_peak_36	6.50819	83.7169	82.3789	intergenic	NA	NA
Pf3D7_01_v3	81599	82792	10G_me_Macspeaks_peak_37	14.9431	384.784	382.733	PF3D7_0101600	rifin	TRUE
Pf3D7_01_v3	83379	83702	10G_me_Macspeaks_peak_38	11.5257	217.098	215.506	PF3D7_0101600	rifin	TRUE
Pf3D7_01_v3	84428	84974	10G_me_Macspeaks_peak_39	14.1435	298.057	296.28	PF3D7_0101700	erythrocyte membrane protein 1 (PfEMP1)%2C exon 2%2C pseudogene	TRUE
Pf3D7_01_v3	85808	86098	10G_me_Macspeaks_peak_40	13.1255	265.821	264.127	PF3D7_0101700	erythrocyte membrane protein 1 (PfEMP1)%2C exon 2%2C pseudogene	TRUE
Pf3D7_01_v3	87061	95897	10G_me_Macspeaks_peak_41	18.523	497.909	495.462	PF3D7_0101700	erythrocyte membrane protein 1 (PfEMP1)%2C exon 2%2C pseudogene	TRUE
Pf3D7_01_v3	87061	95897	10G_me_Macspeaks_peak_41	18.523	497.909	495.462	PF3D7_0101800	stevor	TRUE
Pf3D7_01_v3	87061	95897	10G_me_Macspeaks_peak_41	18.523	497.909	495.462	PF3D7_0101900	rifin	TRUE
Pf3D7_01_v3	87061	95897	10G_me_Macspeaks_peak_41	18.523	497.909	495.462	PF3D7_0102000	Plasmodium exported protein (PHISTa)%2C unknown function%2C pseudogene	TRUE
Pf3D7_01_v3	87061	95897	10G_me_Macspeaks_peak_41	18.523	497.909	495.462	PF3D7_0102100	stevor%2C pseudogene	TRUE
Pf3D7_01_v3	522160	523453	10G_me_Macspeaks_peak_42	5.30334	58.3869	57.1075	PF3D7_0113700	heat shock protein 40%2C type II	TRUE
Pf3D7_01_v3	523618	535495	10G_me_Macspeaks_peak_43	17.0226	461.876	459.552	PF3D7_0113800	DBL containing protein%2C unknown function	TRUE
Pf3D7_01_v3	544636	546716	10G_me_Macspeaks_peak_44	10.7216	238.88	237.246	PF3D7_0114000	exported protein family 1	TRUE
Pf3D7_01_v3	547276	548199	10G_me_Macspeaks_peak_45	12.7766	270.949	269.243	PF3D7_0114100	Pfmc-2TM Maurer's cleft two transmembrane protein	TRUE
Pf3D7_01_v3	548633	549053	10G_me_Macspeaks_peak_46	3.11718	20.2541	19.0766	PF3D7_0114100	Pfmc-2TM Maurer's cleft two transmembrane protein	TRUE
Pf3D7_01_v3	549447	558854	10G_me_Macspeaks_peak_47	14.0004	412.323	410.174	PF3D7_0114200	exported protein family 3	TRUE
Pf3D7_01_v3	549447	558854	10G_me_Macspeaks_peak_47	14.0004	412.323	410.174	PF3D7_0114300	exported protein family 4%2C pseudogene	TRUE
Pf3D7_01_v3	549447	558854	10G_me_Macspeaks_peak_47	14.0004	412.323	410.174	PF3D7_0114400	erythrocyte membrane protein 1 (PfEMP1)%2C exon 2%2C pseudogene	TRUE
Pf3D7_01_v3	549447	558854	10G_me_Macspeaks_peak_47	14.0004	412.323	410.174	PF3D7_0114500	Plasmodium exported protein (hyp10)%2C unknown function	TRUE
Pf3D7_01_v3	559078	568139	10G_me_Macspeaks_peak_48	16.3729	443.151	440.893	PF3D7_0114500	Plasmodium exported protein (hyp10)%2C unknown function	TRUE
Pf3D7_01_v3	559078	568139	10G_me_Macspeaks_peak_48	16.3729	443.151	440.893	PF3D7_0114600	stevor%2C pseudogene	TRUE
Pf3D7_01_v3	559078	568139	10G_me_Macspeaks_peak_48	16.3729	443.151	440.893	PF3D7_0114700	rifin	TRUE
Pf3D7_01_v3	568395	578074	10G_me_Macspeaks_peak_49	13.9813	335.53	333.642	PF3D7_0114800	Plasmodium exported protein (hyp7)%2C unknown function	TRUE
Pf3D7_01_v3	568395	578074	10G_me_Macspeaks_peak_49	13.9813	335.53	333.642	PF3D7_0115000	surface-associated interspersed protein 1.3 (SURFIN 1.3)	TRUE
Pf3D7_01_v3	568395	578074	10G_me_Macspeaks_peak_49	13.9813	335.53	333.642	PF3D7_0114900	Plasmodium exported protein%2C unknown function%2C pseudogene	TRUE
Pf3D7_01_v3	578325	581412	10G_me_Macspeaks_peak_50	10.7985	195.806	194.254	PF3D7_0115000	surface-associated interspersed protein 1.3 (SURFIN 1.3)	TRUE
Pf3D7_01_v3	581830	582259	10G_me_Macspeaks_peak_51	7.63531	110.582	109.188	PF3D7_0115000	surface-associated interspersed protein 1.3 (SURFIN 1.3)	TRUE
Pf3D7_01_v3	582547	582852	10G_me_Macspeaks_peak_52	5.7083	66.0407	64.7429	PF3D7_0115000	surface-associated interspersed protein 1.3 (SURFIN 1.3)	TRUE
Pf3D7_01_v3	588095	588775	10G_me_Macspeaks_peak_53	5.01749	51.8422	50.5781	PF3D7_0115100	Plasmodium exported protein (PHISTa)%2C unknown function	TRUE
Pf3D7_01_v3	589225	589458	10G_me_Macspeaks_peak_54	4.98113	51.1249	49.8626	PF3D7_0115150	Plasmodium exported protein%2C unknown function%2C pseudogene	TRUE
Pf3D7_01_v3	589728	590215	10G_me_Macspeaks_peak_55	13.6345	281.826	280.091	PF3D7_0115150	Plasmodium exported protein%2C unknown function%2C pseudogene	TRUE
Pf3D7_01_v3	590678	591829	10G_me_Macspeaks_peak_56	4.87205	48.9919	47.7348	PF3D7_0115200	rifin	TRUE
Pf3D7_01_v3	590678	591829	10G_me_Macspeaks_peak_56	4.87205	48.9919	47.7348	PF3D7_0115150	Plasmodium exported protein%2C unknown function%2C pseudogene	TRUE
Pf3D7_01_v3	592122	602089	10G_me_Macspeaks_peak_57	25.4671	732.438	729.379	PF3D7_0115200	rifin	TRUE
Pf3D7_01_v3	592122	602089	10G_me_Macspeaks_peak_57	25.4671	732.438	729.379	PF3D7_0115300	rifin	TRUE
Pf3D7_01_v3	592122	602089	10G_me_Macspeaks_peak_57	25.4671	732.438	729.379	PF3D7_0115400	stevor	TRUE
Pf3D7_01_v3	592122	602089	10G_me_Macspeaks_peak_57	25.4671	732.438	729.379	PF3D7_0115500	erythrocyte membrane protein 1 (PfEMP1)%2C pseudogene	TRUE
Pf3D7_01_v3	602756	605684	10G_me_Macspeaks_peak_58	15.6945	412.246	410.097	PF3D7_0115600	rifin	TRUE
Pf3D7_01_v3	607271	608867	10G_me_Macspeaks_peak_59	12.5703	284.519	282.777	PF3D7_0115700	erythrocyte membrane protein 1%2C PfEMP1	TRUE
Pf3D7_01_v3	609369	620774	10G_me_Macspeaks_peak_60	26.0769	831.779	828.56	PF3D7_0115700	erythrocyte membrane protein 1%2C PfEMP1	TRUE
Pf3D7_01_v3	621014	621391	10G_me_Macspeaks_peak_61	2.86771	18.6377	17.4657	intergenic	NA	NA
Pf3D7_02_v3	2417	2611	10G_me_Macspeaks_peak_62	2.36331	9.69153	8.55626	intergenic	NA	NA
Pf3D7_02_v3	8210	10292	10G_me_Macspeaks_peak_63	11.2348	208.514	206.938	intergenic	NA	NA
Pf3D7_02_v3	22304	22510	10G_me_Macspeaks_peak_64	1.96336	5.73567	4.62056	intergenic	NA	NA
Pf3D7_02_v3	23463	24160	10G_me_Macspeaks_peak_65	4.54482	42.7694	41.5273	intergenic	NA	NA
Pf3D7_02_v3	24407	24772	10G_me_Macspeaks_peak_66	4.83569	48.2873	47.0319	PF3D7_0200100	erythrocyte membrane protein 1%2C PfEMP1	TRUE
Pf3D7_02_v3	25025	25265	10G_me_Macspeaks_peak_67	3.85401	30.5759	29.3656	PF3D7_0200100	erythrocyte membrane protein 1%2C PfEMP1	TRUE
Pf3D7_02_v3	25552	26040	10G_me_Macspeaks_peak_68	5.41743	59.934	58.6507	PF3D7_0200100	erythrocyte membrane protein 1%2C PfEMP1	TRUE
Pf3D7_02_v3	26998	27232	10G_me_Macspeaks_peak_69	3.70858	28.1872	26.9838	PF3D7_0200100	erythrocyte membrane protein 1%2C PfEMP1	TRUE
Pf3D7_02_v3	29650	29815	10G_me_Macspeaks_peak_70	2.65418	13.0684	11.9179	PF3D7_0200100	erythrocyte membrane protein 1%2C PfEMP1	TRUE
Pf3D7_02_v3	30043	30276	10G_me_Macspeaks_peak_71	2.65418	13.0684	11.9179	PF3D7_0200100	erythrocyte membrane protein 1%2C PfEMP1	TRUE
Pf3D7_02_v3	30652	31108	10G_me_Macspeaks_peak_72	3.70858	28.1872	26.9838	PF3D7_0200100	erythrocyte membrane protein 1%2C PfEMP1	TRUE
Pf3D7_02_v3	31939	32126	10G_me_Macspeaks_peak_73	3.83563	31.1974	29.9853	intergenic	NA	NA
Pf3D7_02_v3	33056	35092	10G_me_Macspeaks_peak_74	8.41173	152.867	151.39	PF3D7_0200200	rifin	TRUE
Pf3D7_02_v3	35873	49978	10G_me_Macspeaks_peak_75	16.7885	543.597	541.007	PF3D7_0200300	erythrocyte membrane protein 1 (PfEMP1)%2C exon 2	TRUE
Pf3D7_02_v3	35873	49978	10G_me_Macspeaks_peak_75	16.7885	543.597	541.007	PF3D7_0200400	stevor	TRUE
Pf3D7_02_v3	35873	49978	10G_me_Macspeaks_peak_75	16.7885	543.597	541.007	PF3D7_0200500	rifin	TRUE
Pf3D7_02_v3	35873	49978	10G_me_Macspeaks_peak_75	16.7885	543.597	541.007	PF3D7_0200600	rifin	TRUE
Pf3D7_02_v3	35873	49978	10G_me_Macspeaks_peak_75	16.7885	543.597	541.007	PF3D7_0200700	rifin	TRUE
Pf3D7_02_v3	51604	52503	10G_me_Macspeaks_peak_76	16.834	387.311	385.251	PF3D7_0200800	erythrocyte membrane protein 1 (PfEMP1)%2C exon 2%2C pseudogene	TRUE
Pf3D7_02_v3	52744	53064	10G_me_Macspeaks_peak_77	17.5248	411.091	408.945	PF3D7_0200800	erythrocyte membrane protein 1 (PfEMP1)%2C exon 2%2C pseudogene	TRUE
Pf3D7_02_v3	54208	68800	10G_me_Macspeaks_peak_78	16.1658	581.301	578.6	PF3D7_0200900	stevor%2C pseudogene	TRUE
Pf3D7_02_v3	54208	68800	10G_me_Macspeaks_peak_78	16.1658	581.301	578.6	PF3D7_0201000	rifin	TRUE
Pf3D7_02_v3	54208	68800	10G_me_Macspeaks_peak_78	16.1658	581.301	578.6	PF3D7_0201100	Plasmodium exported protein%2C unknown function%2C fragment	TRUE
Pf3D7_02_v3	54208	68800	10G_me_Macspeaks_peak_78	16.1658	581.301	578.6	PF3D7_0201200	rifin	TRUE
Pf3D7_02_v3	54208	68800	10G_me_Macspeaks_peak_78	16.1658	581.301	578.6	PF3D7_0201400	Plasmodium exported protein (hyp10)%2C unknown function	TRUE
Pf3D7_02_v3	54208	68800	10G_me_Macspeaks_peak_78	16.1658	581.301	578.6	PF3D7_0201300	stevor	TRUE
Pf3D7_02_v3	68964	72074	10G_me_Macspeaks_peak_79	10.7097	241.897	240.257	PF3D7_0201400	Plasmodium exported protein (hyp10)%2C unknown function	TRUE
Pf3D7_02_v3	630739	630980	10G_me_Macspeaks_peak_80	3.73787	36.1392	34.9143	PF3D7_0215300	acyl-CoA synthetase	TRUE
Pf3D7_02_v3	835803	836809	10G_me_Macspeaks_peak_81	6.68616	98.8219	97.4518	intergenic	NA	NA
Pf3D7_02_v3	836985	847635	10G_me_Macspeaks_peak_82	15.1458	370.505	368.502	PF3D7_0220800	cytoadherence linked asexual protein 2	TRUE
Pf3D7_02_v3	836985	847635	10G_me_Macspeaks_peak_82	15.1458	370.505	368.502	PF3D7_0220900	Plasmodium exported protein%2C unknown function%2C pseudogene	TRUE
Pf3D7_02_v3	836985	847635	10G_me_Macspeaks_peak_82	15.1458	370.505	368.502	PF3D7_0221000	Plasmodium exported protein%2C unknown function	TRUE
Pf3D7_02_v3	847956	850668	10G_me_Macspeaks_peak_83	14.7738	435.219	432.988	PF3D7_0221000	Plasmodium exported protein%2C unknown function	TRUE
Pf3D7_02_v3	847956	850668	10G_me_Macspeaks_peak_83	14.7738	435.219	432.988	PF3D7_0221100	Plasmodium exported protein%2C unknown function%2C pseudogene	TRUE
Pf3D7_02_v3	850866	851932	10G_me_Macspeaks_peak_84	6.35152	92.9904	91.6326	PF3D7_0221100	Plasmodium exported protein%2C unknown function%2C pseudogene	TRUE
Pf3D7_02_v3	856822	857089	10G_me_Macspeaks_peak_85	2.39204	10.8064	9.66637	intergenic	NA	NA
Pf3D7_02_v3	857256	863914	10G_me_Macspeaks_peak_86	15.0714	359.488	357.521	PF3D7_0221300	Plasmodium exported protein%2C unknown function%2C pseudogene	TRUE
Pf3D7_02_v3	857256	863914	10G_me_Macspeaks_peak_86	15.0714	359.488	357.521	PF3D7_0221400	stevor	TRUE
Pf3D7_02_v3	857256	863914	10G_me_Macspeaks_peak_86	15.0714	359.488	357.521	PF3D7_0221500	Pfmc-2TM Maurer's cleft two transmembrane protein%2C pseudogene	TRUE
Pf3D7_02_v3	864139	866613	10G_me_Macspeaks_peak_87	6.15063	106.269	104.884	PF3D7_0221500	Pfmc-2TM Maurer's cleft two transmembrane protein%2C pseudogene	TRUE
Pf3D7_02_v3	864139	866613	10G_me_Macspeaks_peak_87	6.15063	106.269	104.884	PF3D7_0221600	Plasmodium exported protein%2C unknown function%2C pseudogene	TRUE
Pf3D7_02_v3	864139	866613	10G_me_Macspeaks_peak_87	6.15063	106.269	104.884	PF3D7_0221650	Plasmodium exported protein%2C unknown function%2C pseudogene	TRUE
Pf3D7_02_v3	872888	874447	10G_me_Macspeaks_peak_88	14.3231	503.995	501.528	PF3D7_0221800	hypothetical protein	TRUE
Pf3D7_02_v3	872888	874447	10G_me_Macspeaks_peak_88	14.3231	503.995	501.528	PF3D7_0221900	erythrocyte membrane protein 1 (PfEMP1)%2C pseudogene	TRUE
Pf3D7_02_v3	874916	875157	10G_me_Macspeaks_peak_89	8.83514	141.357	139.902	PF3D7_0221900	erythrocyte membrane protein 1 (PfEMP1)%2C pseudogene	TRUE
Pf3D7_02_v3	875440	876042	10G_me_Macspeaks_peak_90	9.88954	170.017	168.509	PF3D7_0221900	erythrocyte membrane protein 1 (PfEMP1)%2C pseudogene	TRUE
Pf3D7_02_v3	875440	876042	10G_me_Macspeaks_peak_90	9.88954	170.017	168.509	PF3D7_0222000	exported protein family 1	TRUE
Pf3D7_02_v3	877706	877983	10G_me_Macspeaks_peak_91	10.5804	189.531	187.989	PF3D7_0222000	exported protein family 1	TRUE
Pf3D7_02_v3	878192	879059	10G_me_Macspeaks_peak_92	15.1979	332.366	330.488	PF3D7_0222100	Pfmc-2TM Maurer's cleft two transmembrane protein	TRUE
Pf3D7_02_v3	880405	880958	10G_me_Macspeaks_peak_93	7.96253	118.766	117.355	intergenic	NA	NA
Pf3D7_02_v3	881362	881539	10G_me_Macspeaks_peak_94	3.12684	19.3334	18.1586	PF3D7_0222200	exported protein family 3	TRUE
Pf3D7_02_v3	883934	884457	10G_me_Macspeaks_peak_95	13.9981	293.397	291.632	PF3D7_0222300	exported protein family 4%2C pseudogene	TRUE
Pf3D7_02_v3	885074	885349	10G_me_Macspeaks_peak_96	11.962	230.138	228.521	intergenic	NA	NA
Pf3D7_02_v3	886521	887483	10G_me_Macspeaks_peak_97	12.7522	289.705	287.95	PF3D7_0222400	rifin%2C pseudogene	TRUE
Pf3D7_02_v3	889125	890970	10G_me_Macspeaks_peak_98	18.4696	511.759	509.267	PF3D7_0222500	rifin	TRUE
Pf3D7_02_v3	891251	891507	10G_me_Macspeaks_peak_99	6.39911	81.2343	79.9018	intergenic	NA	NA
Pf3D7_02_v3	892051	894498	10G_me_Macspeaks_peak_100	18.2884	437.751	435.512	PF3D7_0222600	rifin	TRUE
Pf3D7_02_v3	894930	895196	10G_me_Macspeaks_peak_101	8.8715	142.322	140.865	intergenic	NA	NA
Pf3D7_02_v3	895636	897575	10G_me_Macspeaks_peak_102	18.4421	481.454	479.062	PF3D7_0222700	rifin	TRUE
Pf3D7_02_v3	898292	900562	10G_me_Macspeaks_peak_103	16.4067	387.102	385.044	PF3D7_0222800	stevor	TRUE
Pf3D7_02_v3	898292	900562	10G_me_Macspeaks_peak_103	16.4067	387.102	385.044	PF3D7_0222900	erythrocyte membrane protein 1 (PfEMP1)%2C exon 2%2C pseudogene	TRUE
Pf3D7_02_v3	901546	902686	10G_me_Macspeaks_peak_104	13.7436	285.285	283.541	PF3D7_0222900	erythrocyte membrane protein 1 (PfEMP1)%2C exon 2%2C pseudogene	TRUE
Pf3D7_02_v3	903026	903264	10G_me_Macspeaks_peak_105	6.07189	73.9206	72.6045	intergenic	NA	NA
Pf3D7_02_v3	903479	903729	10G_me_Macspeaks_peak_106	7.12629	98.1852	96.8162	PF3D7_0223100	rifin	TRUE
Pf3D7_02_v3	904448	905947	10G_me_Macspeaks_peak_107	20.0033	536.169	533.601	PF3D7_0223100	rifin	TRUE
Pf3D7_02_v3	906145	906414	10G_me_Macspeaks_peak_108	10.7985	195.806	194.254	intergenic	NA	NA
Pf3D7_02_v3	906702	909011	10G_me_Macspeaks_peak_109	16.4672	400.777	398.669	PF3D7_0223200	rifin	TRUE
Pf3D7_02_v3	906702	909011	10G_me_Macspeaks_peak_109	16.4672	400.777	398.669	PF3D7_0223300	erythrocyte membrane protein 1 (PfEMP1)%2C exon 2	TRUE
Pf3D7_02_v3	909188	910392	10G_me_Macspeaks_peak_110	23.2695	620.384	617.581	PF3D7_0223300	erythrocyte membrane protein 1 (PfEMP1)%2C exon 2	TRUE
Pf3D7_02_v3	911668	911862	10G_me_Macspeaks_peak_111	5.16292	54.7424	53.4714	intergenic	NA	NA
Pf3D7_02_v3	913457	914629	10G_me_Macspeaks_peak_112	11.3802	212.795	211.211	PF3D7_0223400	rifin	TRUE
Pf3D7_02_v3	916294	917618	10G_me_Macspeaks_peak_113	5.73508	90.3708	89.0185	PF3D7_0223500	erythrocyte membrane protein 1%2C PfEMP1	TRUE
Pf3D7_02_v3	918263	923892	10G_me_Macspeaks_peak_114	21.9564	767.538	764.417	PF3D7_0223500	erythrocyte membrane protein 1%2C PfEMP1	TRUE
Pf3D7_02_v3	924076	925558	10G_me_Macspeaks_peak_115	20.7519	589.776	587.052	PF3D7_0223500	erythrocyte membrane protein 1%2C PfEMP1	TRUE
Pf3D7_02_v3	925728	946779	10G_me_Macspeaks_peak_116	33.842	1319.4	1315.46	intergenic	NA	NA
Pf3D7_03_v3	10118	12232	10G_me_Macspeaks_peak_117	11.5984	219.258	217.662	intergenic	NA	NA
Pf3D7_03_v3	31162	31440	10G_me_Macspeaks_peak_118	2.87233	15.8472	14.6854	intergenic	NA	NA
Pf3D7_03_v3	33412	33749	10G_me_Macspeaks_peak_119	2.94505	16.8173	15.6518	intergenic	NA	NA
Pf3D7_03_v3	34039	34646	10G_me_Macspeaks_peak_120	3.12684	19.3334	18.1586	intergenic	NA	NA
Pf3D7_03_v3	35644	36324	10G_me_Macspeaks_peak_121	8.2534	126.176	124.75	PF3D7_0300100	erythrocyte membrane protein 1%2C PfEMP1	TRUE
Pf3D7_03_v3	36804	38192	10G_me_Macspeaks_peak_122	8.98057	145.225	143.762	PF3D7_0300100	erythrocyte membrane protein 1%2C PfEMP1	TRUE
Pf3D7_03_v3	38486	38982	10G_me_Macspeaks_peak_123	8.76242	139.434	137.983	PF3D7_0300100	erythrocyte membrane protein 1%2C PfEMP1	TRUE
Pf3D7_03_v3	39478	39802	10G_me_Macspeaks_peak_124	5.23564	56.2109	54.9363	PF3D7_0300100	erythrocyte membrane protein 1%2C PfEMP1	TRUE
Pf3D7_03_v3	40010	40277	10G_me_Macspeaks_peak_125	2.14516	7.42829	6.30399	PF3D7_0300100	erythrocyte membrane protein 1%2C PfEMP1	TRUE
Pf3D7_03_v3	40602	41071	10G_me_Macspeaks_peak_126	5.23564	56.2109	54.9363	PF3D7_0300100	erythrocyte membrane protein 1%2C PfEMP1	TRUE
Pf3D7_03_v3	41721	41972	10G_me_Macspeaks_peak_127	3.41771	23.6145	22.4254	PF3D7_0300100	erythrocyte membrane protein 1%2C PfEMP1	TRUE
Pf3D7_03_v3	42182	42434	10G_me_Macspeaks_peak_128	4.90841	49.6997	48.4409	PF3D7_0300100	erythrocyte membrane protein 1%2C PfEMP1	TRUE
Pf3D7_03_v3	43165	44509	10G_me_Macspeaks_peak_129	6.94449	93.861	92.5009	PF3D7_0300100	erythrocyte membrane protein 1%2C PfEMP1	TRUE
Pf3D7_03_v3	46348	47351	10G_me_Macspeaks_peak_130	9.56231	160.973	159.48	PF3D7_0300200	rifin	TRUE
Pf3D7_03_v3	49774	50378	10G_me_Macspeaks_peak_131	17.1976	399.785	397.681	PF3D7_0300300	erythrocyte membrane protein 1 (PfEMP1)%2C exon 2%2C pseudogene	TRUE
Pf3D7_03_v3	51228	51417	10G_me_Macspeaks_peak_132	4.2176	36.826	35.5989	PF3D7_0300300	erythrocyte membrane protein 1 (PfEMP1)%2C exon 2%2C pseudogene	TRUE
Pf3D7_03_v3	51688	51941	10G_me_Macspeaks_peak_133	7.45351	106.107	104.722	PF3D7_0300300	erythrocyte membrane protein 1 (PfEMP1)%2C exon 2%2C pseudogene	TRUE
Pf3D7_03_v3	52225	53217	10G_me_Macspeaks_peak_134	20.2517	508.018	505.537	PF3D7_0300400	stevor	TRUE
Pf3D7_03_v3	54174	54787	10G_me_Macspeaks_peak_135	6.18096	76.3358	75.0142	PF3D7_0300400	stevor	TRUE
Pf3D7_03_v3	55289	57010	10G_me_Macspeaks_peak_136	20.9872	561.983	559.336	PF3D7_0300500	rifin	TRUE
Pf3D7_03_v3	57418	57598	10G_me_Macspeaks_peak_137	1.70885	3.6904	2.58792	PF3D7_0300500	rifin	TRUE
Pf3D7_03_v3	58884	59145	10G_me_Macspeaks_peak_138	4.50847	42.0948	40.8544	PF3D7_0300600	Plasmodium exported protein%2C unknown function%2C fragment	TRUE
Pf3D7_03_v3	59554	60406	10G_me_Macspeaks_peak_139	11.3075	210.652	209.072	intergenic	NA	NA
Pf3D7_03_v3	60730	63638	10G_me_Macspeaks_peak_140	15.1089	377.764	375.738	PF3D7_0300700	rifin	TRUE
Pf3D7_03_v3	60730	63638	10G_me_Macspeaks_peak_140	15.1089	377.764	375.738	PF3D7_0300800	rifin	TRUE
Pf3D7_03_v3	63808	64045	10G_me_Macspeaks_peak_141	5.52651	62.2028	60.914	PF3D7_0300800	rifin	TRUE
Pf3D7_03_v3	64569	65103	10G_me_Macspeaks_peak_142	11.4166	213.869	212.283	PF3D7_0300800	rifin	TRUE
Pf3D7_03_v3	65289	72290	10G_me_Macspeaks_peak_143	19.7427	489.573	487.155	PF3D7_0300900	stevor-like	TRUE
Pf3D7_03_v3	65289	72290	10G_me_Macspeaks_peak_143	19.7427	489.573	487.155	PF3D7_0301000	acyl-CoA synthetase	TRUE
Pf3D7_03_v3	65289	72290	10G_me_Macspeaks_peak_143	19.7427	489.573	487.155	PF3D7_0300800	rifin	TRUE
Pf3D7_03_v3	72748	77935	10G_me_Macspeaks_peak_144	15.4324	367.935	365.941	PF3D7_0301000	acyl-CoA synthetase	TRUE
Pf3D7_03_v3	72748	77935	10G_me_Macspeaks_peak_144	15.4324	367.935	365.941	PF3D7_0301100	Plasmodium exported protein (hyp13)%2C unknown function	TRUE
Pf3D7_03_v3	78108	79061	10G_me_Macspeaks_peak_145	9.67139	163.973	162.475	PF3D7_0301200	serine/threonine protein kinase%2C FIKK family	TRUE
Pf3D7_03_v3	119616	119824	10G_me_Macspeaks_peak_146	1.98227	6.53879	5.41942	PF3D7_0302200	cytoadherence linked asexual protein 3.2	TRUE
Pf3D7_03_v3	120055	120543	10G_me_Macspeaks_peak_147	2.54948	12.2257	11.0788	PF3D7_0302200	cytoadherence linked asexual protein 3.2	TRUE
Pf3D7_03_v3	120816	121280	10G_me_Macspeaks_peak_148	2.08286	7.94893	6.82233	PF3D7_0302200	cytoadherence linked asexual protein 3.2	TRUE
Pf3D7_03_v3	123821	123983	10G_me_Macspeaks_peak_149	1.63614	3.18099	2.08231	PF3D7_0302200	cytoadherence linked asexual protein 3.2	TRUE
Pf3D7_03_v3	124372	133346	10G_me_Macspeaks_peak_150	22.2239	642.184	639.327	PF3D7_0302200	cytoadherence linked asexual protein 3.2	TRUE
Pf3D7_03_v3	124372	133346	10G_me_Macspeaks_peak_150	22.2239	642.184	639.327	PF3D7_0302400	unspecified product	TRUE
Pf3D7_03_v3	124372	133346	10G_me_Macspeaks_peak_150	22.2239	642.184	639.327	PF3D7_0302300	erythrocyte membrane protein 1 (PfEMP1)%2C pseudogene	TRUE
Pf3D7_03_v3	133533	137446	10G_me_Macspeaks_peak_151	17.6367	442.526	440.269	PF3D7_0302400	unspecified product	TRUE
Pf3D7_03_v3	133533	137446	10G_me_Macspeaks_peak_151	17.6367	442.526	440.269	PF3D7_0302500	cytoadherence linked asexual protein 3.1	TRUE
Pf3D7_03_v3	137624	138479	10G_me_Macspeaks_peak_152	7.3808	104.331	102.95	PF3D7_0302500	cytoadherence linked asexual protein 3.1	TRUE
Pf3D7_03_v3	280335	280499	10G_me_Macspeaks_peak_153	2.54056	14.7427	13.5855	PF3D7_0305700	ubiquitin-conjugating enzyme E2%2C putative	FALSE
Pf3D7_03_v3	339344	339519	10G_me_Macspeaks_peak_154	4.52607	46.7288	45.4774	intergenic	NA	NA
Pf3D7_03_v3	1002689	1003644	10G_me_Macspeaks_peak_155	3.74494	28.7782	27.573	PF3D7_0323900	erythrocyte membrane protein 1 (PfEMP1)%2C exon 2%2C pseudogene	TRUE
Pf3D7_03_v3	1003878	1004820	10G_me_Macspeaks_peak_156	19.8154	492.199	489.772	PF3D7_0323900	erythrocyte membrane protein 1 (PfEMP1)%2C exon 2%2C pseudogene	TRUE
Pf3D7_03_v3	1006693	1006891	10G_me_Macspeaks_peak_157	5.56287	62.9648	61.6742	PF3D7_0324000	exported protein family 1	TRUE
Pf3D7_03_v3	1007061	1008119	10G_me_Macspeaks_peak_158	15.7904	441.271	439.019	PF3D7_0324100	Pfmc-2TM Maurer's cleft two transmembrane protein	TRUE
Pf3D7_03_v3	1009612	1009930	10G_me_Macspeaks_peak_159	8.47155	131.814	130.377	intergenic	NA	NA
Pf3D7_03_v3	1010216	1010453	10G_me_Macspeaks_peak_160	5.16292	54.7424	53.4714	PF3D7_0324200	exported protein family 3	TRUE
Pf3D7_03_v3	1013382	1013640	10G_me_Macspeaks_peak_161	7.27172	101.684	100.308	PF3D7_0324300	exported protein family 4	TRUE
Pf3D7_03_v3	1014116	1014343	10G_me_Macspeaks_peak_162	4.47211	41.4238	40.185	intergenic	NA	NA
Pf3D7_03_v3	1014789	1015037	10G_me_Macspeaks_peak_163	4.6539	44.8135	43.5664	PF3D7_0324400	rifin	TRUE
Pf3D7_03_v3	1015853	1018662	10G_me_Macspeaks_peak_164	15.8851	466.471	464.131	PF3D7_0324500	rifin	TRUE
Pf3D7_03_v3	1015853	1018662	10G_me_Macspeaks_peak_164	15.8851	466.471	464.131	PF3D7_0324400	rifin	TRUE
Pf3D7_03_v3	1018961	1020199	10G_me_Macspeaks_peak_165	16.0952	406.486	404.357	PF3D7_0324500	rifin	TRUE
Pf3D7_03_v3	1020375	1021942	10G_me_Macspeaks_peak_166	11.7028	253.342	251.677	PF3D7_0324600	stevor	TRUE
Pf3D7_03_v3	1022470	1023300	10G_me_Macspeaks_peak_167	19.3273	521.355	518.831	PF3D7_0324600	stevor	TRUE
Pf3D7_03_v3	1022470	1023300	10G_me_Macspeaks_peak_167	19.3273	521.355	518.831	PF3D7_0324700	erythrocyte membrane protein 1 (PfEMP1)%2C exon 2%2C pseudogene	TRUE
Pf3D7_03_v3	1024423	1025727	10G_me_Macspeaks_peak_168	29.5959	870.51	867.232	PF3D7_0324700	erythrocyte membrane protein 1 (PfEMP1)%2C exon 2%2C pseudogene	TRUE
Pf3D7_03_v3	1026149	1026382	10G_me_Macspeaks_peak_169	5.01749	51.8422	50.5781	intergenic	NA	NA
Pf3D7_03_v3	1026835	1028492	10G_me_Macspeaks_peak_170	11.1578	243.531	241.887	PF3D7_0324800	rifin	TRUE
Pf3D7_03_v3	1028734	1028959	10G_me_Macspeaks_peak_171	2.5258	12.8881	11.7386	PF3D7_0324800	rifin	TRUE
Pf3D7_03_v3	1030845	1031824	10G_me_Macspeaks_peak_172	3.24831	28.4603	27.2562	PF3D7_0324900	erythrocyte membrane protein 1%2C PfEMP1	TRUE
Pf3D7_03_v3	1032998	1033181	10G_me_Macspeaks_peak_173	2.09494	7.36811	6.24462	PF3D7_0324900	erythrocyte membrane protein 1%2C PfEMP1	TRUE
Pf3D7_03_v3	1033736	1040250	10G_me_Macspeaks_peak_174	20.3391	702.476	699.479	PF3D7_0324900	erythrocyte membrane protein 1%2C PfEMP1	TRUE
Pf3D7_03_v3	1040465	1060635	10G_me_Macspeaks_peak_175	31.3819	1175.47	1171.72	intergenic	NA	NA
Pf3D7_03_v3	1060846	1063308	10G_me_Macspeaks_peak_176	3.38248	44.8727	43.6255	intergenic	NA	NA
Pf3D7_04_v3	5029	17932	10G_me_Macspeaks_peak_177	26.3422	916.6	913.247	intergenic	NA	NA
Pf3D7_04_v3	18871	21184	10G_me_Macspeaks_peak_178	4.805	64.2499	62.9565	intergenic	NA	NA
Pf3D7_04_v3	21376	26592	10G_me_Macspeaks_peak_179	8.60337	192.253	190.707	intergenic	NA	NA
Pf3D7_04_v3	26774	35274	10G_me_Macspeaks_peak_180	23.9967	679.994	677.047	PF3D7_0400100	erythrocyte membrane protein 1%2C PfEMP1	TRUE
Pf3D7_04_v3	36906	37733	10G_me_Macspeaks_peak_181	6.90569	122.027	120.609	intergenic	NA	NA
Pf3D7_04_v3	38737	39405	10G_me_Macspeaks_peak_182	4.0372	40.4057	39.1696	PF3D7_0400200	erythrocyte membrane protein 1 (PfEMP1)%2C exon 2%2C pseudogene	TRUE
Pf3D7_04_v3	39607	39834	10G_me_Macspeaks_peak_183	2.59302	14.5189	13.3624	PF3D7_0400200	erythrocyte membrane protein 1 (PfEMP1)%2C exon 2%2C pseudogene	TRUE
Pf3D7_04_v3	42037	42259	10G_me_Macspeaks_peak_184	1.79252	5.20294	4.09109	PF3D7_0400300	rifin	TRUE
Pf3D7_04_v3	42564	43196	10G_me_Macspeaks_peak_185	8.19347	136.707	135.26	PF3D7_0400300	rifin	TRUE
Pf3D7_04_v3	43436	43688	10G_me_Macspeaks_peak_186	4.90841	49.6997	48.4409	PF3D7_0400300	rifin	TRUE
Pf3D7_04_v3	44298	44835	10G_me_Macspeaks_peak_187	9.23508	152.061	150.585	PF3D7_0400300	rifin	TRUE
Pf3D7_04_v3	45484	47016	10G_me_Macspeaks_peak_188	13.5918	416.605	414.44	intergenic	NA	NA
Pf3D7_04_v3	47413	57902	10G_me_Macspeaks_peak_189	20.4454	540.813	538.232	PF3D7_0400400	erythrocyte membrane protein 1%2C PfEMP1	TRUE
Pf3D7_04_v3	58571	58857	10G_me_Macspeaks_peak_190	5.89009	69.9473	68.6404	PF3D7_0400500	rifin	TRUE
Pf3D7_04_v3	59459	61045	10G_me_Macspeaks_peak_191	18.2349	481.351	478.961	PF3D7_0400500	rifin	TRUE
Pf3D7_04_v3	59459	61045	10G_me_Macspeaks_peak_191	18.2349	481.351	478.961	PF3D7_0400600	erythrocyte membrane protein 1 (PfEMP1)%2C exon 1%2C pseudogene	TRUE
Pf3D7_04_v3	61338	61640	10G_me_Macspeaks_peak_192	13.1618	266.956	265.259	PF3D7_0400600	erythrocyte membrane protein 1 (PfEMP1)%2C exon 1%2C pseudogene	TRUE
Pf3D7_04_v3	62004	62548	10G_me_Macspeaks_peak_193	4.87205	48.9919	47.7348	intergenic	NA	NA
Pf3D7_04_v3	62954	64291	10G_me_Macspeaks_peak_194	23.1241	614.856	612.065	PF3D7_0400700	rifin	TRUE
Pf3D7_04_v3	65081	67850	10G_me_Macspeaks_peak_195	12.6665	306.157	304.359	PF3D7_0400700	rifin	TRUE
Pf3D7_04_v3	65081	67850	10G_me_Macspeaks_peak_195	12.6665	306.157	304.359	PF3D7_0400800	stevor	TRUE
Pf3D7_04_v3	68054	75319	10G_me_Macspeaks_peak_196	18.9432	500.757	498.3	PF3D7_0400800	stevor	TRUE
Pf3D7_04_v3	68054	75319	10G_me_Macspeaks_peak_196	18.9432	500.757	498.3	PF3D7_0400900	rifin	TRUE
Pf3D7_04_v3	68054	75319	10G_me_Macspeaks_peak_196	18.9432	500.757	498.3	PF3D7_0401000	rifin	TRUE
Pf3D7_04_v3	76557	76802	10G_me_Macspeaks_peak_197	4.43575	40.7562	39.5191	PF3D7_0401100	Plasmodium exported protein%2C unknown function%2C fragment	TRUE
Pf3D7_04_v3	77300	77744	10G_me_Macspeaks_peak_198	8.8715	142.322	140.865	intergenic	NA	NA
Pf3D7_04_v3	77977	78910	10G_me_Macspeaks_peak_199	17.7342	426.957	424.756	PF3D7_0401200	rifin	TRUE
Pf3D7_04_v3	79299	86960	10G_me_Macspeaks_peak_200	16.6541	481.189	478.8	PF3D7_0401200	rifin	TRUE
Pf3D7_04_v3	79299	86960	10G_me_Macspeaks_peak_200	16.6541	481.189	478.8	PF3D7_0401400	rifin	TRUE
Pf3D7_04_v3	79299	86960	10G_me_Macspeaks_peak_200	16.6541	481.189	478.8	PF3D7_0401300	rifin	TRUE
Pf3D7_04_v3	87203	90168	10G_me_Macspeaks_peak_201	11.8342	276.663	274.941	PF3D7_0401500	stevor%2C pseudogene	TRUE
Pf3D7_04_v3	98448	99262	10G_me_Macspeaks_peak_202	4.16289	37.1717	35.9439	intergenic	NA	NA
Pf3D7_04_v3	99457	101962	10G_me_Macspeaks_peak_203	9.80728	175.114	173.597	PF3D7_0401700	Plasmodium exported protein%2C unknown function%2C pseudogene	TRUE
Pf3D7_04_v3	109258	112617	10G_me_Macspeaks_peak_204	12.2538	287.921	286.17	PF3D7_0401900	acyl-CoA synthetase	TRUE
Pf3D7_04_v3	112985	113773	10G_me_Macspeaks_peak_205	8.54427	133.708	132.267	intergenic	NA	NA
Pf3D7_04_v3	113938	116143	10G_me_Macspeaks_peak_206	17.2101	426.392	424.192	PF3D7_0402000	Plasmodium exported protein (PHISTa)%2C unknown function	TRUE
Pf3D7_04_v3	117097	118157	10G_me_Macspeaks_peak_207	5.45379	60.6874	59.4023	intergenic	NA	NA
Pf3D7_04_v3	118373	119142	10G_me_Macspeaks_peak_208	6.54455	84.5492	83.2094	intergenic	NA	NA
Pf3D7_04_v3	119333	119833	10G_me_Macspeaks_peak_209	4.96748	52.7405	51.4744	intergenic	NA	NA
Pf3D7_04_v3	120018	124602	10G_me_Macspeaks_peak_210	9.461	169.835	168.327	PF3D7_0402100	Plasmodium exported protein (PHISTb)%2C unknown function	TRUE
Pf3D7_04_v3	129319	131003	10G_me_Macspeaks_peak_211	2.88448	16.3054	15.1423	PF3D7_0402200	surface-associated interspersed protein 4.1 (SURFIN 4.1)%2C pseudogene	TRUE
Pf3D7_04_v3	131213	131870	10G_me_Macspeaks_peak_212	2.42398	11.4627	10.3194	PF3D7_0402200	surface-associated interspersed protein 4.1 (SURFIN 4.1)%2C pseudogene	TRUE
Pf3D7_04_v3	132124	132348	10G_me_Macspeaks_peak_213	1.95978	6.04287	4.92659	PF3D7_0402200	surface-associated interspersed protein 4.1 (SURFIN 4.1)%2C pseudogene	TRUE
Pf3D7_04_v3	150716	161649	10G_me_Macspeaks_peak_214	15.2364	440.081	437.833	PF3D7_0402500	rifin%2C pseudogene	TRUE
Pf3D7_04_v3	150716	161649	10G_me_Macspeaks_peak_214	15.2364	440.081	437.833	PF3D7_0402600	stevor	TRUE
Pf3D7_04_v3	161879	171491	10G_me_Macspeaks_peak_215	19.6024	558.336	555.7	PF3D7_0402800	erythrocyte membrane protein 1 (PfEMP1)%2C pseudogene	TRUE
Pf3D7_04_v3	161879	171491	10G_me_Macspeaks_peak_215	19.6024	558.336	555.7	PF3D7_0402700	rifin%2C pseudogene	TRUE
Pf3D7_04_v3	545954	558105	10G_me_Macspeaks_peak_216	28.6918	933.252	929.872	PF3D7_0412400	erythrocyte membrane protein 1%2C PfEMP1	TRUE
Pf3D7_04_v3	545954	558105	10G_me_Macspeaks_peak_216	28.6918	933.252	929.872	PF3D7_0412500	Plasmodium RNA of unknown function RUF6	TRUE
Pf3D7_04_v3	558529	559315	10G_me_Macspeaks_peak_217	14.325	335.504	333.616	intergenic	NA	NA
Pf3D7_04_v3	559624	563268	10G_me_Macspeaks_peak_218	18.7432	528.357	525.811	PF3D7_0412600	rifin%2C pseudogene	TRUE
Pf3D7_04_v3	559624	563268	10G_me_Macspeaks_peak_218	18.7432	528.357	525.811	PF3D7_0412700	erythrocyte membrane protein 1%2C PfEMP1	TRUE
Pf3D7_04_v3	563537	569477	10G_me_Macspeaks_peak_219	32.7591	1001.88	998.405	PF3D7_0412700	erythrocyte membrane protein 1%2C PfEMP1	TRUE
Pf3D7_04_v3	571171	571891	10G_me_Macspeaks_peak_220	12.6749	325.965	324.108	intergenic	NA	NA
Pf3D7_04_v3	572237	572485	10G_me_Macspeaks_peak_221	4.6539	44.8135	43.5664	PF3D7_0412800	Plasmodium RNA of unknown function RUF6	FALSE
Pf3D7_04_v3	582651	583045	10G_me_Macspeaks_peak_222	9.81682	167.996	166.491	PF3D7_0412900	erythrocyte membrane protein 1%2C PfEMP1	TRUE
Pf3D7_04_v3	583374	584844	10G_me_Macspeaks_peak_223	10.3258	182.277	180.748	PF3D7_0412900	erythrocyte membrane protein 1%2C PfEMP1	TRUE
Pf3D7_04_v3	597735	613510	10G_me_Macspeaks_peak_224	25.1621	786.683	783.53	PF3D7_0413100	erythrocyte membrane protein 1%2C PfEMP1	TRUE
Pf3D7_04_v3	597735	613510	10G_me_Macspeaks_peak_224	25.1621	786.683	783.53	PF3D7_0413200	rifin	TRUE
Pf3D7_04_v3	597735	613510	10G_me_Macspeaks_peak_224	25.1621	786.683	783.53	PF3D7_0413300	rifin	TRUE
Pf3D7_04_v3	597735	613510	10G_me_Macspeaks_peak_224	25.1621	786.683	783.53	PF3D7_0413400	erythrocyte membrane protein 1 (PfEMP1)%2C exon 1%2C pseudogene	TRUE
Pf3D7_04_v3	934679	939261	10G_me_Macspeaks_peak_225	20.4506	566.016	563.357	PF3D7_0420700	erythrocyte membrane protein 1%2C PfEMP1	TRUE
Pf3D7_04_v3	950802	951126	10G_me_Macspeaks_peak_226	22.0738	597.465	594.72	PF3D7_0420900	erythrocyte membrane protein 1%2C PfEMP1	TRUE
Pf3D7_04_v3	962706	965814	10G_me_Macspeaks_peak_227	17.84	519.112	516.595	PF3D7_0421100	erythrocyte membrane protein 1%2C PfEMP1	TRUE
Pf3D7_04_v3	965995	966975	10G_me_Macspeaks_peak_228	12.5312	253.963	252.297	PF3D7_0421100	erythrocyte membrane protein 1%2C PfEMP1	TRUE
Pf3D7_04_v3	965995	966975	10G_me_Macspeaks_peak_228	12.5312	253.963	252.297	PF3D7_0421200	rifin	TRUE
Pf3D7_04_v3	967183	970669	10G_me_Macspeaks_peak_229	21.379	589.708	586.984	PF3D7_0421300	erythrocyte membrane protein 1%2C PfEMP1	TRUE
Pf3D7_04_v3	967183	970669	10G_me_Macspeaks_peak_229	21.379	589.708	586.984	PF3D7_0421200	rifin	TRUE
Pf3D7_04_v3	971050	980561	10G_me_Macspeaks_peak_230	19.7309	783.469	780.321	PF3D7_0421300	erythrocyte membrane protein 1%2C PfEMP1	TRUE
Pf3D7_04_v3	971050	980561	10G_me_Macspeaks_peak_230	19.7309	783.469	780.321	PF3D7_0421400	Plasmodium RNA of unknown function RUF6	TRUE
Pf3D7_04_v3	980981	983946	10G_me_Macspeaks_peak_231	16.9319	428.642	426.435	PF3D7_0421500	rifin%2C pseudogene	TRUE
Pf3D7_04_v3	984121	991513	10G_me_Macspeaks_peak_232	18.4039	508.306	505.825	PF3D7_0421600	erythrocyte membrane protein 1 (PfEMP1)-like pseudogene	TRUE
Pf3D7_04_v3	984121	991513	10G_me_Macspeaks_peak_232	18.4039	508.306	505.825	PF3D7_0421700	conserved Plasmodium protein%2C unknown function	TRUE
Pf3D7_04_v3	1121154	1122899	10G_me_Macspeaks_peak_233	6.8613	94.8327	93.4705	PF3D7_0424700	serine/threonine protein kinase%2C FIKK family	TRUE
Pf3D7_04_v3	1123126	1123745	10G_me_Macspeaks_peak_234	3.94449	35.5149	34.2917	PF3D7_0424800	Plasmodium exported protein (PHISTb)%2C unknown function	TRUE
Pf3D7_04_v3	1123921	1132224	10G_me_Macspeaks_peak_235	11.333	446.752	444.48	PF3D7_0424800	Plasmodium exported protein (PHISTb)%2C unknown function	TRUE
Pf3D7_04_v3	1123921	1132224	10G_me_Macspeaks_peak_235	11.333	446.752	444.48	PF3D7_0424900	Plasmodium exported protein (PHISTa)%2C unknown function	TRUE
Pf3D7_04_v3	1123921	1132224	10G_me_Macspeaks_peak_235	11.333	446.752	444.48	PF3D7_0425000	Plasmodium exported protein%2C unknown function%2C pseudogene	TRUE
Pf3D7_04_v3	1132903	1135658	10G_me_Macspeaks_peak_236	10.9892	216.695	215.105	PF3D7_0425100	Plasmodium exported protein (hyp6)%2C unknown function	TRUE
Pf3D7_04_v3	1132903	1135658	10G_me_Macspeaks_peak_236	10.9892	216.695	215.105	PF3D7_0425200	Plasmodium exported protein (hyp15)%2C unknown function	TRUE
Pf3D7_04_v3	1135835	1136065	10G_me_Macspeaks_peak_237	3.59937	30.3472	29.1378	PF3D7_0425100	Plasmodium exported protein (hyp6)%2C unknown function	TRUE
Pf3D7_04_v3	1135835	1136065	10G_me_Macspeaks_peak_237	3.59937	30.3472	29.1378	PF3D7_0425200	Plasmodium exported protein (hyp15)%2C unknown function	TRUE
Pf3D7_04_v3	1136379	1137484	10G_me_Macspeaks_peak_238	12.309	268.623	266.921	PF3D7_0425200	Plasmodium exported protein (hyp15)%2C unknown function	TRUE
Pf3D7_04_v3	1137887	1139552	10G_me_Macspeaks_peak_239	9.93431	183.872	182.34	PF3D7_0425250	Plasmodium exported protein (PHIST)%2C unknown function%2C pseudogene	TRUE
Pf3D7_04_v3	1139729	1145323	10G_me_Macspeaks_peak_240	11.7312	249.003	247.347	PF3D7_0425300	Plasmodium exported protein (PHISTa)%2C unknown function%2C pseudogene	TRUE
Pf3D7_04_v3	1139729	1145323	10G_me_Macspeaks_peak_240	11.7312	249.003	247.347	PF3D7_0425400	Plasmodium exported protein (PHISTa)%2C unknown function	TRUE
Pf3D7_04_v3	1145497	1146242	10G_me_Macspeaks_peak_241	7.02026	125.045	123.622	intergenic	NA	NA
Pf3D7_04_v3	1146547	1147734	10G_me_Macspeaks_peak_242	14.602	349.645	347.711	PF3D7_0425500	stevor	TRUE
Pf3D7_04_v3	1148560	1149626	10G_me_Macspeaks_peak_243	15.1234	395.765	393.675	PF3D7_0425600	rifin%2C pseudogene	TRUE
Pf3D7_04_v3	1148560	1149626	10G_me_Macspeaks_peak_243	15.1234	395.765	393.675	PF3D7_0425500	stevor	TRUE
Pf3D7_04_v3	1150687	1150965	10G_me_Macspeaks_peak_244	10.9439	200.019	198.459	intergenic	NA	NA
Pf3D7_04_v3	1152344	1153705	10G_me_Macspeaks_peak_245	16.9319	482.778	480.383	PF3D7_0425700	rifin	TRUE
Pf3D7_04_v3	1154658	1154893	10G_me_Macspeaks_peak_246	7.01721	95.584	94.2203	intergenic	NA	NA
Pf3D7_04_v3	1155384	1155822	10G_me_Macspeaks_peak_247	8.81005	161.82	160.326	PF3D7_0425800	erythrocyte membrane protein 1%2C PfEMP1	TRUE
Pf3D7_04_v3	1156021	1165992	10G_me_Macspeaks_peak_248	20.6808	532.887	530.328	PF3D7_0425800	erythrocyte membrane protein 1%2C PfEMP1	TRUE
Pf3D7_04_v3	1166372	1167865	10G_me_Macspeaks_peak_249	7.32614	121.401	119.985	intergenic	NA	NA
Pf3D7_04_v3	1169405	1170074	10G_me_Macspeaks_peak_250	14.8263	433.747	431.522	PF3D7_0425900	rifin	TRUE
Pf3D7_04_v3	1170246	1170703	10G_me_Macspeaks_peak_251	4.24755	48.7126	47.4564	PF3D7_0425900	rifin	TRUE
Pf3D7_04_v3	1173054	1174570	10G_me_Macspeaks_peak_252	3.39074	32.4018	31.1869	PF3D7_0426000	erythrocyte membrane protein 1%2C PfEMP1	TRUE
Pf3D7_04_v3	1175178	1175569	10G_me_Macspeaks_peak_253	1.77139	4.61042	3.50217	PF3D7_0426000	erythrocyte membrane protein 1%2C PfEMP1	TRUE
Pf3D7_04_v3	1175752	1177690	10G_me_Macspeaks_peak_254	15.1979	332.366	330.488	PF3D7_0426000	erythrocyte membrane protein 1%2C PfEMP1	TRUE
Pf3D7_04_v3	1179129	1180064	10G_me_Macspeaks_peak_255	7.41715	105.218	103.835	PF3D7_0426000	erythrocyte membrane protein 1%2C PfEMP1	TRUE
Pf3D7_04_v3	1181289	1181955	10G_me_Macspeaks_peak_256	3.99945	33.0294	31.8122	intergenic	NA	NA
Pf3D7_04_v3	1182856	1183491	10G_me_Macspeaks_peak_257	4.90841	49.6997	48.4409	intergenic	NA	NA
Pf3D7_04_v3	1191891	1193639	10G_me_Macspeaks_peak_258	8.50791	132.76	131.321	intergenic	NA	NA
Pf3D7_05_v3	23544	26291	10G_me_Macspeaks_peak_259	26.2017	762.426	759.314	PF3D7_0500100	erythrocyte membrane protein 1%2C PfEMP1	TRUE
Pf3D7_05_v3	27363	28181	10G_me_Macspeaks_peak_260	4.10203	45.1438	43.8961	PF3D7_0500100	erythrocyte membrane protein 1%2C PfEMP1	TRUE
Pf3D7_05_v3	29695	30087	10G_me_Macspeaks_peak_261	3.97514	36.937	35.7096	PF3D7_0500200	erythrocyte membrane protein 1 (PfEMP1)%2C pseudogene	TRUE
Pf3D7_05_v3	29695	30087	10G_me_Macspeaks_peak_261	3.97514	36.937	35.7096	PF3D7_0500300	rifin%2C pseudogene	TRUE
Pf3D7_05_v3	30276	31897	10G_me_Macspeaks_peak_262	11.2911	326.801	324.941	PF3D7_0500300	rifin%2C pseudogene	TRUE
Pf3D7_05_v3	32218	41831	10G_me_Macspeaks_peak_263	20.7047	610.819	608.038	PF3D7_0500400	rifin	TRUE
Pf3D7_05_v3	32218	41831	10G_me_Macspeaks_peak_263	20.7047	610.819	608.038	PF3D7_0500500	rifin	TRUE
Pf3D7_05_v3	32218	41831	10G_me_Macspeaks_peak_263	20.7047	610.819	608.038	PF3D7_0500600	stevor%2C pseudogene	TRUE
Pf3D7_05_v3	32218	41831	10G_me_Macspeaks_peak_263	20.7047	610.819	608.038	PF3D7_0500700	rifin%2C pseudogene	TRUE
Pf3D7_05_v3	1318528	1318968	10G_me_Macspeaks_peak_264	4.1938	38.3575	37.1265	PF3D7_0532600	Plasmodium exported protein%2C unknown function	TRUE
Pf3D7_05_v3	1319157	1321382	10G_me_Macspeaks_peak_265	8.60938	165.317	163.817	PF3D7_0532600	Plasmodium exported protein%2C unknown function	TRUE
Pf3D7_05_v3	1321556	1331660	10G_me_Macspeaks_peak_266	18.2552	511.401	508.91	PF3D7_0532700	erythrocyte membrane protein 1 (PfEMP1)%2C pseudogene	TRUE
Pf3D7_05_v3	1321556	1331660	10G_me_Macspeaks_peak_266	18.2552	511.401	508.91	PF3D7_0532800	stevor%2C pseudogene	TRUE
Pf3D7_05_v3	1321556	1331660	10G_me_Macspeaks_peak_266	18.2552	511.401	508.91	PF3D7_0533000	rifin%2C pseudogene	TRUE
Pf3D7_05_v3	1321556	1331660	10G_me_Macspeaks_peak_266	18.2552	511.401	508.91	PF3D7_0532900	rifin	TRUE
Pf3D7_05_v3	1331927	1343461	10G_me_Macspeaks_peak_267	21.997	572.393	569.717	PF3D7_0533100	erythrocyte membrane protein 1 (PfEMP1)%2C pseudogene	TRUE
Pf3D7_06_v3	545	2506	10G_me_Macspeaks_peak_268	12.9143	281.146	279.412	PF3D7_0600100	erythrocyte membrane protein 1 (PfEMP1)%2C pseudogene	TRUE
Pf3D7_06_v3	545	2506	10G_me_Macspeaks_peak_268	12.9143	281.146	279.412	PF3D7_0600200	erythrocyte membrane protein 1%2C PfEMP1	TRUE
Pf3D7_06_v3	2712	11234	10G_me_Macspeaks_peak_269	21.5948	608.997	606.22	PF3D7_0600200	erythrocyte membrane protein 1%2C PfEMP1	TRUE
Pf3D7_06_v3	11427	13061	10G_me_Macspeaks_peak_270	17.7269	513.286	510.789	intergenic	NA	NA
Pf3D7_06_v3	13368	13764	10G_me_Macspeaks_peak_271	6.43547	82.0594	80.7251	intergenic	NA	NA
Pf3D7_06_v3	14588	16202	10G_me_Macspeaks_peak_272	23.5048	646.096	643.23	PF3D7_0600300	rifin	TRUE
Pf3D7_06_v3	17507	18409	10G_me_Macspeaks_peak_273	7.12629	98.1852	96.8162	intergenic	NA	NA
Pf3D7_06_v3	18784	20103	10G_me_Macspeaks_peak_274	14.7979	319.246	317.409	PF3D7_0600400	erythrocyte membrane protein 1%2C PfEMP1	TRUE
Pf3D7_06_v3	20267	20540	10G_me_Macspeaks_peak_275	13.0527	263.553	261.865	PF3D7_0600400	erythrocyte membrane protein 1%2C PfEMP1	TRUE
Pf3D7_06_v3	21044	24993	10G_me_Macspeaks_peak_276	17.7146	440.142	437.894	PF3D7_0600400	erythrocyte membrane protein 1%2C PfEMP1	TRUE
Pf3D7_06_v3	26453	27970	10G_me_Macspeaks_peak_277	17.0522	394.784	392.698	PF3D7_0600500	rifin	TRUE
Pf3D7_06_v3	28455	28834	10G_me_Macspeaks_peak_278	3.52678	25.2963	24.1018	intergenic	NA	NA
Pf3D7_06_v3	29475	33004	10G_me_Macspeaks_peak_279	18.4387	483.976	481.577	PF3D7_0600600	erythrocyte membrane protein 1 (PfEMP1)%2C exon 2	TRUE
Pf3D7_06_v3	29475	33004	10G_me_Macspeaks_peak_279	18.4387	483.976	481.577	PF3D7_0600700	rifin	TRUE
Pf3D7_06_v3	35259	38266	10G_me_Macspeaks_peak_280	19.919	503.172	500.708	PF3D7_0600800	rifin%2C pseudogene	TRUE
Pf3D7_06_v3	38532	40329	10G_me_Macspeaks_peak_281	15.6474	458.098	455.786	PF3D7_0600900	rifin%2C pseudogene	TRUE
Pf3D7_06_v3	40848	41094	10G_me_Macspeaks_peak_282	7.8171	115.109	113.705	intergenic	NA	NA
Pf3D7_06_v3	44409	44698	10G_me_Macspeaks_peak_283	3.63586	27.018	25.818	PF3D7_0601100	exported protein family 3	TRUE
Pf3D7_06_v3	45726	46084	10G_me_Macspeaks_peak_284	6.94449	93.861	92.5009	intergenic	NA	NA
Pf3D7_06_v3	47568	48965	10G_me_Macspeaks_peak_285	17.7794	419.934	417.757	PF3D7_0601200	Pfmc-2TM Maurer's cleft two transmembrane protein	TRUE
Pf3D7_06_v3	47568	48965	10G_me_Macspeaks_peak_285	17.7794	419.934	417.757	PF3D7_0601300	exported protein family 1	TRUE
Pf3D7_06_v3	49993	50310	10G_me_Macspeaks_peak_286	5.01749	51.8422	50.5781	PF3D7_0601300	exported protein family 1	TRUE
Pf3D7_06_v3	51404	52096	10G_me_Macspeaks_peak_287	13.9981	293.397	291.632	PF3D7_0601400	erythrocyte membrane protein 1 (PfEMP1)%2C pseudogene	TRUE
Pf3D7_06_v3	52539	53018	10G_me_Macspeaks_peak_288	8.30159	279.399	277.67	PF3D7_0601400	erythrocyte membrane protein 1 (PfEMP1)%2C pseudogene	TRUE
Pf3D7_06_v3	53692	56448	10G_me_Macspeaks_peak_289	12.1074	234.527	232.902	intergenic	NA	NA
Pf3D7_06_v3	64042	64270	10G_me_Macspeaks_peak_290	2.83597	15.3703	14.2103	intergenic	NA	NA
Pf3D7_06_v3	723281	723489	10G_me_Macspeaks_peak_291	2.50998	13.4528	12.3011	intergenic	NA	NA
Pf3D7_06_v3	725679	735231	10G_me_Macspeaks_peak_292	24.7574	785.09	781.939	PF3D7_0617400	erythrocyte membrane protein 1%2C PfEMP1	TRUE
Pf3D7_06_v3	725679	735231	10G_me_Macspeaks_peak_292	24.7574	785.09	781.939	PF3D7_0617500	rifin%2C pseudogene	TRUE
Pf3D7_06_v3	738265	744831	10G_me_Macspeaks_peak_293	15.2567	417.055	414.888	PF3D7_0617600	stevor	TRUE
Pf3D7_06_v3	738265	744831	10G_me_Macspeaks_peak_293	15.2567	417.055	414.888	PF3D7_0617700	rifin	TRUE
Pf3D7_06_v3	745029	745316	10G_me_Macspeaks_peak_294	3.31408	25.5251	24.3301	intergenic	NA	NA
Pf3D7_06_v3	1309395	1309600	10G_me_Macspeaks_peak_295	1.85429	4.81078	3.70104	intergenic	NA	NA
Pf3D7_06_v3	1311128	1311372	10G_me_Macspeaks_peak_296	3.45407	24.1706	22.9797	intergenic	NA	NA
Pf3D7_06_v3	1312099	1313165	10G_me_Macspeaks_peak_297	6.85054	169.656	168.148	intergenic	NA	NA
Pf3D7_06_v3	1313781	1314003	10G_me_Macspeaks_peak_298	2.51928	13.8223	12.669	PF3D7_0631200	erythrocyte membrane protein 1 (PfEMP1)%2C pseudogene	TRUE
Pf3D7_06_v3	1314416	1315063	10G_me_Macspeaks_peak_299	9.05329	147.17	145.703	PF3D7_0631200	erythrocyte membrane protein 1 (PfEMP1)%2C pseudogene	TRUE
Pf3D7_06_v3	1315649	1315874	10G_me_Macspeaks_peak_300	4.47211	41.4238	40.185	PF3D7_0631200	erythrocyte membrane protein 1 (PfEMP1)%2C pseudogene	TRUE
Pf3D7_06_v3	1315649	1315874	10G_me_Macspeaks_peak_300	4.47211	41.4238	40.185	PF3D7_0631300	exported protein family 1	FALSE
Pf3D7_06_v3	1316058	1316294	10G_me_Macspeaks_peak_301	6.21732	77.1459	75.8226	PF3D7_0631200	erythrocyte membrane protein 1 (PfEMP1)%2C pseudogene	TRUE
Pf3D7_06_v3	1316058	1316294	10G_me_Macspeaks_peak_301	6.21732	77.1459	75.8226	PF3D7_0631300	exported protein family 1	FALSE
Pf3D7_06_v3	1318016	1319034	10G_me_Macspeaks_peak_302	13.889	289.913	288.157	PF3D7_0631400	Pfmc-2TM Maurer's cleft two transmembrane protein	TRUE
Pf3D7_06_v3	1321215	1321406	10G_me_Macspeaks_peak_303	3.78129	29.3733	28.1665	PF3D7_0631500	exported protein family 3	TRUE
Pf3D7_06_v3	1321583	1321857	10G_me_Macspeaks_peak_304	12.6164	250.052	248.393	PF3D7_0631500	exported protein family 3	TRUE
Pf3D7_06_v3	1325095	1325303	10G_me_Macspeaks_peak_305	3.5995	26.4398	25.2415	intergenic	NA	NA
Pf3D7_06_v3	1328804	1329006	10G_me_Macspeaks_peak_306	2.50874	11.331	10.1881	PF3D7_0631800	rifin	TRUE
Pf3D7_06_v3	1329248	1329481	10G_me_Macspeaks_peak_307	6.25368	77.9586	76.6334	PF3D7_0631800	rifin	TRUE
Pf3D7_06_v3	1329969	1342753	10G_me_Macspeaks_peak_308	21.997	572.393	569.717	PF3D7_0631800	rifin	TRUE
Pf3D7_06_v3	1329969	1342753	10G_me_Macspeaks_peak_308	21.997	572.393	569.717	PF3D7_0631900	stevor	TRUE
Pf3D7_06_v3	1329969	1342753	10G_me_Macspeaks_peak_308	21.997	572.393	569.717	PF3D7_0632000	rifin	TRUE
Pf3D7_06_v3	1329969	1342753	10G_me_Macspeaks_peak_308	21.997	572.393	569.717	PF3D7_0632100	rifin	TRUE
Pf3D7_06_v3	1329969	1342753	10G_me_Macspeaks_peak_308	21.997	572.393	569.717	PF3D7_0632200	rifin	TRUE
Pf3D7_06_v3	1343148	1344071	10G_me_Macspeaks_peak_309	9.29959	211.493	209.912	PF3D7_0632200	rifin	TRUE
Pf3D7_06_v3	1344821	1345704	10G_me_Macspeaks_peak_310	11.1125	246.832	245.18	intergenic	NA	NA
Pf3D7_06_v3	1346127	1346576	10G_me_Macspeaks_peak_311	5.26812	63.5867	62.2949	PF3D7_0632300	rifin	TRUE
Pf3D7_06_v3	1346850	1347132	10G_me_Macspeaks_peak_312	6.50819	83.7169	82.3789	PF3D7_0632300	rifin	TRUE
Pf3D7_06_v3	1347313	1348777	10G_me_Macspeaks_peak_313	16.6522	381.109	379.071	PF3D7_0632300	rifin	TRUE
Pf3D7_06_v3	1349024	1350631	10G_me_Macspeaks_peak_314	7.6105	145.147	143.685	PF3D7_0632400	rifin	TRUE
Pf3D7_06_v3	1350924	1352285	10G_me_Macspeaks_peak_315	17.5102	450.949	448.663	PF3D7_0632400	rifin	TRUE
Pf3D7_06_v3	1352665	1352906	10G_me_Macspeaks_peak_316	6.29004	78.7738	77.4468	intergenic	NA	NA
Pf3D7_06_v3	1353819	1355599	10G_me_Macspeaks_peak_317	14.2838	402.586	400.471	intergenic	NA	NA
Pf3D7_06_v3	1355906	1366654	10G_me_Macspeaks_peak_318	19.3659	554.239	551.616	PF3D7_0632500	erythrocyte membrane protein 1%2C PfEMP1	TRUE
Pf3D7_06_v3	1366882	1367852	10G_me_Macspeaks_peak_319	10.8349	196.857	195.303	PF3D7_0632600	rifin%2C pseudogene	TRUE
Pf3D7_06_v3	1366882	1367852	10G_me_Macspeaks_peak_319	10.8349	196.857	195.303	PF3D7_0632500	erythrocyte membrane protein 1%2C PfEMP1	TRUE
Pf3D7_06_v3	1368047	1370161	10G_me_Macspeaks_peak_320	21.64	698.008	695.021	PF3D7_0632600	rifin%2C pseudogene	TRUE
Pf3D7_06_v3	1370953	1371387	10G_me_Macspeaks_peak_321	10.9439	200.019	198.459	PF3D7_0632700	rifin	TRUE
Pf3D7_06_v3	1371700	1372923	10G_me_Macspeaks_peak_322	10.7258	193.709	192.16	PF3D7_0632700	rifin	TRUE
Pf3D7_06_v3	1373129	1373361	10G_me_Macspeaks_peak_323	2.39967	10.0919	8.95472	intergenic	NA	NA
Pf3D7_06_v3	1374907	1375935	10G_me_Macspeaks_peak_324	5.56034	87.5006	86.1544	PF3D7_0632800	erythrocyte membrane protein 1%2C PfEMP1	TRUE
Pf3D7_06_v3	1376128	1376345	10G_me_Macspeaks_peak_325	2.48754	12.2752	11.1282	PF3D7_0632800	erythrocyte membrane protein 1%2C PfEMP1	TRUE
Pf3D7_06_v3	1377311	1384528	10G_me_Macspeaks_peak_326	22.1755	716.05	713.025	PF3D7_0632800	erythrocyte membrane protein 1%2C PfEMP1	TRUE
Pf3D7_06_v3	1384726	1390263	10G_me_Macspeaks_peak_327	5.33594	78.614	77.2876	intergenic	NA	NA
Pf3D7_06_v3	1391294	1391473	10G_me_Macspeaks_peak_328	1.63424	4.12748	3.02253	intergenic	NA	NA
Pf3D7_06_v3	1393010	1393184	10G_me_Macspeaks_peak_329	1.59041	3.5852	2.48384	intergenic	NA	NA
Pf3D7_06_v3	1398114	1398322	10G_me_Macspeaks_peak_330	2.3814	12.1196	10.9736	intergenic	NA	NA
Pf3D7_06_v3	1404873	1410893	10G_me_Macspeaks_peak_331	29.2136	1073.04	1069.47	intergenic	NA	NA
Pf3D7_07_v3	2073	2466	10G_me_Macspeaks_peak_332	3.08716	20.7712	19.592	intergenic	NA	NA
Pf3D7_07_v3	2640	26003	10G_me_Macspeaks_peak_333	30.307	1131.6	1127.93	PF3D7_0700100	erythrocyte membrane protein 1%2C PfEMP1	TRUE
Pf3D7_07_v3	26371	28278	10G_me_Macspeaks_peak_334	17.2049	501.562	499.103	PF3D7_0700100	erythrocyte membrane protein 1%2C PfEMP1	TRUE
Pf3D7_07_v3	28748	31415	10G_me_Macspeaks_peak_335	14.8242	410.729	408.585	PF3D7_0700200	rifin	TRUE
Pf3D7_07_v3	34157	39101	10G_me_Macspeaks_peak_336	13.9037	370.78	368.777	PF3D7_0700300	rifin	TRUE
Pf3D7_07_v3	34157	39101	10G_me_Macspeaks_peak_336	13.9037	370.78	368.777	PF3D7_0700400	stevor	TRUE
Pf3D7_07_v3	39306	43294	10G_me_Macspeaks_peak_337	12.5891	294.572	292.804	PF3D7_0700500	rifin	TRUE
Pf3D7_07_v3	39306	43294	10G_me_Macspeaks_peak_337	12.5891	294.572	292.804	PF3D7_0700600	Plasmodium exported protein%2C unknown function%2C pseudogene	TRUE
Pf3D7_07_v3	43554	44156	10G_me_Macspeaks_peak_338	10.1077	176.119	174.6	PF3D7_0700600	Plasmodium exported protein%2C unknown function%2C pseudogene	TRUE
Pf3D7_07_v3	44601	46702	10G_me_Macspeaks_peak_339	11.3608	259.414	257.735	PF3D7_0700600	Plasmodium exported protein%2C unknown function%2C pseudogene	TRUE
Pf3D7_07_v3	44601	46702	10G_me_Macspeaks_peak_339	11.3608	259.414	257.735	PF3D7_0700700	stevor%2C pseudogene	TRUE
Pf3D7_07_v3	47641	47870	10G_me_Macspeaks_peak_340	7.52623	107.891	106.502	PF3D7_0700800	Pfmc-2TM Maurer's cleft two transmembrane protein	TRUE
Pf3D7_07_v3	48243	50965	10G_me_Macspeaks_peak_341	12.2985	321.019	319.178	PF3D7_0700800	Pfmc-2TM Maurer's cleft two transmembrane protein	TRUE
Pf3D7_07_v3	48243	50965	10G_me_Macspeaks_peak_341	12.2985	321.019	319.178	PF3D7_0700900	exported protein family 1%2C pseudogene	TRUE
Pf3D7_07_v3	53464	53768	10G_me_Macspeaks_peak_342	9.63503	162.971	161.475	PF3D7_0701000	erythrocyte membrane protein 1 (PfEMP1)%2C pseudogene	TRUE
Pf3D7_07_v3	54645	54888	10G_me_Macspeaks_peak_343	4.61754	44.1287	42.8833	intergenic	NA	NA
Pf3D7_07_v3	55407	56568	10G_me_Macspeaks_peak_344	20.8666	554.138	551.515	PF3D7_0701100	rifin	TRUE
Pf3D7_07_v3	57070	57291	10G_me_Macspeaks_peak_345	8.79878	140.395	138.942	PF3D7_0701100	rifin	TRUE
Pf3D7_07_v3	58879	60152	10G_me_Macspeaks_peak_346	17.5383	493.875	491.442	PF3D7_0701200	rifin%2C pseudogene	TRUE
Pf3D7_07_v3	60642	60879	10G_me_Macspeaks_peak_347	5.12656	54.0127	52.7435	PF3D7_0701200	rifin%2C pseudogene	TRUE
Pf3D7_07_v3	61106	61595	10G_me_Macspeaks_peak_348	3.27227	21.4359	20.2541	PF3D7_0701200	rifin%2C pseudogene	TRUE
Pf3D7_07_v3	69450	69680	10G_me_Macspeaks_peak_349	4.32667	38.7749	37.5427	intergenic	NA	NA
Pf3D7_07_v3	70958	72662	10G_me_Macspeaks_peak_350	11.985	273.979	272.264	PF3D7_0701600	Pfmc-2TM Maurer's cleft two transmembrane protein	TRUE
Pf3D7_07_v3	70958	72662	10G_me_Macspeaks_peak_350	11.985	273.979	272.264	PF3D7_0701700	exported protein family 1	TRUE
Pf3D7_07_v3	73456	82276	10G_me_Macspeaks_peak_351	16.3084	445.474	443.207	PF3D7_0701700	exported protein family 1	TRUE
Pf3D7_07_v3	73456	82276	10G_me_Macspeaks_peak_351	16.3084	445.474	443.207	PF3D7_0701800	rifin	TRUE
Pf3D7_07_v3	73456	82276	10G_me_Macspeaks_peak_351	16.3084	445.474	443.207	PF3D7_0701900	Plasmodium exported protein%2C unknown function	TRUE
Pf3D7_07_v3	507750	508050	10G_me_Macspeaks_peak_352	2.69054	13.5175	12.3651	PF3D7_0711600	Plasmodium RNA of unknown function RUF6	TRUE
Pf3D7_07_v3	508335	510643	10G_me_Macspeaks_peak_353	18.652	450.582	448.296	PF3D7_0711600	Plasmodium RNA of unknown function RUF6	TRUE
Pf3D7_07_v3	511506	513594	10G_me_Macspeaks_peak_354	12.8361	353.83	351.882	PF3D7_0711700	erythrocyte membrane protein 1%2C PfEMP1	TRUE
Pf3D7_07_v3	513972	520689	10G_me_Macspeaks_peak_355	24.8501	730.586	727.531	PF3D7_0711700	erythrocyte membrane protein 1%2C PfEMP1	TRUE
Pf3D7_07_v3	520877	525062	10G_me_Macspeaks_peak_356	20.0542	517.241	514.73	PF3D7_0711800	Plasmodium RNA of unknown function RUF6	TRUE
Pf3D7_07_v3	525304	529082	10G_me_Macspeaks_peak_357	12.8197	359.234	357.269	PF3D7_0711900	rifin%2C pseudogene	TRUE
Pf3D7_07_v3	525304	529082	10G_me_Macspeaks_peak_357	12.8197	359.234	357.269	PF3D7_0712000	erythrocyte membrane protein 1%2C PfEMP1	TRUE
Pf3D7_07_v3	529493	544535	10G_me_Macspeaks_peak_358	19.6727	549.588	546.979	PF3D7_0712000	erythrocyte membrane protein 1%2C PfEMP1	TRUE
Pf3D7_07_v3	529493	544535	10G_me_Macspeaks_peak_358	19.6727	549.588	546.979	PF3D7_0712100	Plasmodium RNA of unknown function RUF6	TRUE
Pf3D7_07_v3	529493	544535	10G_me_Macspeaks_peak_358	19.6727	549.588	546.979	PF3D7_0712300	erythrocyte membrane protein 1%2C PfEMP1	TRUE
Pf3D7_07_v3	529493	544535	10G_me_Macspeaks_peak_358	19.6727	549.588	546.979	PF3D7_0712200	rifin%2C pseudogene	TRUE
Pf3D7_07_v3	544952	550787	10G_me_Macspeaks_peak_359	26.1725	811.071	807.883	PF3D7_0712300	erythrocyte membrane protein 1%2C PfEMP1	TRUE
Pf3D7_07_v3	550954	551686	10G_me_Macspeaks_peak_360	10.8915	215.502	213.913	PF3D7_0712300	erythrocyte membrane protein 1%2C PfEMP1	TRUE
Pf3D7_07_v3	551881	553663	10G_me_Macspeaks_peak_361	14.9431	384.784	382.733	PF3D7_0712400	erythrocyte membrane protein 1%2C PfEMP1	TRUE
Pf3D7_07_v3	553988	559343	10G_me_Macspeaks_peak_362	19.0592	470.96	468.605	PF3D7_0712400	erythrocyte membrane protein 1%2C PfEMP1	TRUE
Pf3D7_07_v3	559512	568332	10G_me_Macspeaks_peak_363	15.8578	439.868	437.621	PF3D7_0712500	rifin%2C pseudogene	TRUE
Pf3D7_07_v3	559512	568332	10G_me_Macspeaks_peak_363	15.8578	439.868	437.621	PF3D7_0712400	erythrocyte membrane protein 1%2C PfEMP1	TRUE
Pf3D7_07_v3	559512	568332	10G_me_Macspeaks_peak_363	15.8578	439.868	437.621	PF3D7_0712600	erythrocyte membrane protein 1%2C PfEMP1	TRUE
Pf3D7_07_v3	568695	577359	10G_me_Macspeaks_peak_364	22.1303	618.628	615.829	PF3D7_0712700	Plasmodium RNA of unknown function RUF6	TRUE
Pf3D7_07_v3	568695	577359	10G_me_Macspeaks_peak_364	22.1303	618.628	615.829	PF3D7_0712600	erythrocyte membrane protein 1%2C PfEMP1	TRUE
Pf3D7_07_v3	577527	578705	10G_me_Macspeaks_peak_365	20.3017	518.449	515.935	PF3D7_0712700	Plasmodium RNA of unknown function RUF6	TRUE
Pf3D7_07_v3	579079	583048	10G_me_Macspeaks_peak_366	17.8406	466.098	463.76	PF3D7_0712800	erythrocyte membrane protein 1%2C PfEMP1	TRUE
Pf3D7_07_v3	583333	591721	10G_me_Macspeaks_peak_367	21.3375	605.656	602.887	PF3D7_0712900	erythrocyte membrane protein 1%2C PfEMP1	TRUE
Pf3D7_07_v3	583333	591721	10G_me_Macspeaks_peak_367	21.3375	605.656	602.887	PF3D7_0712800	erythrocyte membrane protein 1%2C PfEMP1	TRUE
Pf3D7_07_v3	592158	605302	10G_me_Macspeaks_peak_368	22.5254	714.56	711.538	PF3D7_0712900	erythrocyte membrane protein 1%2C PfEMP1	TRUE
Pf3D7_07_v3	592158	605302	10G_me_Macspeaks_peak_368	22.5254	714.56	711.538	PF3D7_0713000	rifin	TRUE
Pf3D7_07_v3	592158	605302	10G_me_Macspeaks_peak_368	22.5254	714.56	711.538	PF3D7_0713100	Pfmc-2TM Maurer's cleft two transmembrane protein	TRUE
Pf3D7_07_v3	605643	610110	10G_me_Macspeaks_peak_369	12.5036	296.204	294.432	PF3D7_0713200	exported protein family 1	TRUE
Pf3D7_07_v3	605643	610110	10G_me_Macspeaks_peak_369	12.5036	296.204	294.432	PF3D7_0713300	erythrocyte membrane protein 1 (PfEMP1)%2C pseudogene	TRUE
Pf3D7_07_v3	605643	610110	10G_me_Macspeaks_peak_369	12.5036	296.204	294.432	PF3D7_0713100	Pfmc-2TM Maurer's cleft two transmembrane protein	TRUE
Pf3D7_07_v3	1379869	1380151	10G_me_Macspeaks_peak_370	1.84631	5.18399	4.07221	PF3D7_0731800	alpha/beta hydrolase%2C putative	TRUE
Pf3D7_07_v3	1380322	1380904	10G_me_Macspeaks_peak_371	5.81078	90.211	88.859	PF3D7_0731800	alpha/beta hydrolase%2C putative	TRUE
Pf3D7_07_v3	1381192	1381500	10G_me_Macspeaks_peak_372	4.15503	51.0186	49.7569	PF3D7_0731900	rifin%2C pseudogene	TRUE
Pf3D7_07_v3	1381673	1386942	10G_me_Macspeaks_peak_373	21.3561	605.898	603.129	PF3D7_0731900	rifin%2C pseudogene	TRUE
Pf3D7_07_v3	1381673	1386942	10G_me_Macspeaks_peak_373	21.3561	605.898	603.129	PF3D7_0732000	stevor	TRUE
Pf3D7_07_v3	1381673	1386942	10G_me_Macspeaks_peak_373	21.3561	605.898	603.129	PF3D7_0732100	erythrocyte membrane protein 1 (PfEMP1)%2C pseudogene	TRUE
Pf3D7_07_v3	1387830	1388137	10G_me_Macspeaks_peak_374	15.4888	341.986	340.077	PF3D7_0732100	erythrocyte membrane protein 1 (PfEMP1)%2C pseudogene	TRUE
Pf3D7_07_v3	1388650	1389436	10G_me_Macspeaks_peak_375	19.3109	526.388	523.848	PF3D7_0732100	erythrocyte membrane protein 1 (PfEMP1)%2C pseudogene	TRUE
Pf3D7_07_v3	1391024	1393099	10G_me_Macspeaks_peak_376	16.275	437.769	435.529	PF3D7_0732200	rifin	TRUE
Pf3D7_07_v3	1393264	1394415	10G_me_Macspeaks_peak_377	9.33687	207.398	205.825	intergenic	NA	NA
Pf3D7_07_v3	1394629	1406104	10G_me_Macspeaks_peak_378	16.1444	488.812	486.397	PF3D7_0732300	rifin	TRUE
Pf3D7_07_v3	1394629	1406104	10G_me_Macspeaks_peak_378	16.1444	488.812	486.397	PF3D7_0732400	rifin	TRUE
Pf3D7_07_v3	1394629	1406104	10G_me_Macspeaks_peak_378	16.1444	488.812	486.397	PF3D7_0732500	rifin	TRUE
Pf3D7_07_v3	1394629	1406104	10G_me_Macspeaks_peak_378	16.1444	488.812	486.397	PF3D7_0732600	Plasmodium exported protein%2C unknown function%2C fragment	TRUE
Pf3D7_07_v3	1406274	1407893	10G_me_Macspeaks_peak_379	10.2531	180.218	178.692	PF3D7_0732600	Plasmodium exported protein%2C unknown function%2C fragment	TRUE
Pf3D7_07_v3	1406274	1407893	10G_me_Macspeaks_peak_379	10.2531	180.218	178.692	PF3D7_0732700	rifin	TRUE
Pf3D7_07_v3	1408440	1411541	10G_me_Macspeaks_peak_380	17.1404	494.016	491.583	PF3D7_0732800	erythrocyte membrane protein 1 (PfEMP1)%2C exon 2	TRUE
Pf3D7_07_v3	1408440	1411541	10G_me_Macspeaks_peak_380	17.1404	494.016	491.583	PF3D7_0732700	rifin	TRUE
Pf3D7_07_v3	1413824	1414102	10G_me_Macspeaks_peak_381	11.453	214.944	213.356	PF3D7_0732900	rifin	TRUE
Pf3D7_07_v3	1414334	1416309	10G_me_Macspeaks_peak_382	17.3804	480.02	477.634	PF3D7_0732900	rifin	TRUE
Pf3D7_07_v3	1416530	1416700	10G_me_Macspeaks_peak_383	3.23592	20.903	19.723	intergenic	NA	NA
Pf3D7_07_v3	1417095	1419341	10G_me_Macspeaks_peak_384	14.4092	495.82	493.38	PF3D7_0733000	erythrocyte membrane protein 1%2C PfEMP1	TRUE
Pf3D7_07_v3	1419657	1426473	10G_me_Macspeaks_peak_385	23.1262	704.055	701.055	PF3D7_0733000	erythrocyte membrane protein 1%2C PfEMP1	TRUE
Pf3D7_07_v3	1426653	1432308	10G_me_Macspeaks_peak_386	19.3752	560.494	557.852	PF3D7_0733000	erythrocyte membrane protein 1%2C PfEMP1	TRUE
Pf3D7_07_v3	1434173	1444398	10G_me_Macspeaks_peak_387	32.0364	1255.64	1251.78	intergenic	NA	NA
Pf3D7_08_v3	5779	5978	10G_me_Macspeaks_peak_388	1.89065	5.11123	3.99972	intergenic	NA	NA
Pf3D7_08_v3	6558	8615	10G_me_Macspeaks_peak_389	14.0708	295.725	293.953	intergenic	NA	NA
Pf3D7_08_v3	8921	9187	10G_me_Macspeaks_peak_390	3.49043	24.7312	23.5384	intergenic	NA	NA
Pf3D7_08_v3	11284	11507	10G_me_Macspeaks_peak_391	2.87233	15.8472	14.6854	intergenic	NA	NA
Pf3D7_08_v3	14098	14388	10G_me_Macspeaks_peak_392	1.91211	7.09856	5.976	intergenic	NA	NA
Pf3D7_08_v3	14551	14972	10G_me_Macspeaks_peak_393	1.65164	4.35678	3.2502	intergenic	NA	NA
Pf3D7_08_v3	15533	20956	10G_me_Macspeaks_peak_394	19.9264	546.726	544.127	PF3D7_0800100	erythrocyte membrane protein 1%2C PfEMP1	TRUE
Pf3D7_08_v3	21134	25873	10G_me_Macspeaks_peak_395	24.4728	691.712	688.738	PF3D7_0800100	erythrocyte membrane protein 1%2C PfEMP1	TRUE
Pf3D7_08_v3	27336	28654	10G_me_Macspeaks_peak_396	6.91575	127.796	126.367	PF3D7_0800100	erythrocyte membrane protein 1%2C PfEMP1	TRUE
Pf3D7_08_v3	29138	29468	10G_me_Macspeaks_peak_397	3.85959	38.3503	37.1194	intergenic	NA	NA
Pf3D7_08_v3	29824	30197	10G_me_Macspeaks_peak_398	1.9909	7.80003	6.67388	intergenic	NA	NA
Pf3D7_08_v3	30507	30772	10G_me_Macspeaks_peak_399	4.22609	44.0071	42.7623	intergenic	NA	NA
Pf3D7_08_v3	33102	39491	10G_me_Macspeaks_peak_400	21.6463	630.85	628.022	PF3D7_0800200	erythrocyte membrane protein 1%2C PfEMP1	TRUE
Pf3D7_08_v3	39775	40099	10G_me_Macspeaks_peak_401	11.7075	222.508	220.906	PF3D7_0800300	erythrocyte membrane protein 1%2C PfEMP1	TRUE
Pf3D7_08_v3	39775	40099	10G_me_Macspeaks_peak_401	11.7075	222.508	220.906	PF3D7_0800200	erythrocyte membrane protein 1%2C PfEMP1	TRUE
Pf3D7_08_v3	40272	48764	10G_me_Macspeaks_peak_402	21.2912	642.54	639.683	PF3D7_0800300	erythrocyte membrane protein 1%2C PfEMP1	TRUE
Pf3D7_08_v3	49226	51070	10G_me_Macspeaks_peak_403	12.8058	354.062	352.113	intergenic	NA	NA
Pf3D7_08_v3	52611	53800	10G_me_Macspeaks_peak_404	22.958	639.354	636.504	PF3D7_0800400	rifin	TRUE
Pf3D7_08_v3	54838	55909	10G_me_Macspeaks_peak_405	10.8712	197.91	196.354	PF3D7_0800400	rifin	TRUE
Pf3D7_08_v3	56105	57914	10G_me_Macspeaks_peak_406	22.564	614.696	611.906	PF3D7_0800500	rifin	TRUE
Pf3D7_08_v3	58323	58934	10G_me_Macspeaks_peak_407	4.87205	48.9919	47.7348	PF3D7_0800500	rifin	TRUE
Pf3D7_08_v3	59286	59799	10G_me_Macspeaks_peak_408	15.3797	338.371	336.473	intergenic	NA	NA
Pf3D7_08_v3	60058	60303	10G_me_Macspeaks_peak_409	5.96281	71.5288	70.2181	intergenic	NA	NA
Pf3D7_08_v3	60746	61755	10G_me_Macspeaks_peak_410	5.05384	52.5626	51.2969	PF3D7_0800600	Plasmodium exported protein (PHISTa)%2C unknown function	TRUE
Pf3D7_08_v3	68195	68464	10G_me_Macspeaks_peak_411	1.81793	4.51833	3.41045	PF3D7_0800700	surface-associated interspersed protein 8.3 (SURFIN 8.3)	TRUE
Pf3D7_08_v3	69131	70334	10G_me_Macspeaks_peak_412	2.49276	11.3464	10.2034	PF3D7_0800700	surface-associated interspersed protein 8.3 (SURFIN 8.3)	TRUE
Pf3D7_08_v3	76575	78098	10G_me_Macspeaks_peak_413	6.98085	94.7214	93.3594	PF3D7_0800750	Plasmodium exported protein%2C unknown function%2C pseudogene	TRUE
Pf3D7_08_v3	78416	81946	10G_me_Macspeaks_peak_414	10.7651	231.184	229.565	PF3D7_0800800	Plasmodium exported protein (hyp7)%2C unknown function	TRUE
Pf3D7_08_v3	82139	83990	10G_me_Macspeaks_peak_415	11.648	264.685	262.993	PF3D7_0800900	Plasmodium exported protein (hyp7)%2C unknown function%2C pseudogene	TRUE
Pf3D7_08_v3	84163	84948	10G_me_Macspeaks_peak_416	3.4043	27.8089	26.6068	PF3D7_0801000	Plasmodium exported protein (PHISTc)%2C unknown function	TRUE
Pf3D7_08_v3	427080	436988	10G_me_Macspeaks_peak_417	22.6429	755.708	752.608	PF3D7_0808500	Plasmodium RNA of unknown function RUF6	TRUE
Pf3D7_08_v3	427080	436988	10G_me_Macspeaks_peak_417	22.6429	755.708	752.608	PF3D7_0808600	erythrocyte membrane protein 1%2C PfEMP1	TRUE
Pf3D7_08_v3	437249	446002	10G_me_Macspeaks_peak_418	22.8175	811.125	807.936	PF3D7_0808600	erythrocyte membrane protein 1%2C PfEMP1	TRUE
Pf3D7_08_v3	437249	446002	10G_me_Macspeaks_peak_418	22.8175	811.125	807.936	PF3D7_0808700	erythrocyte membrane protein 1%2C PfEMP1	TRUE
Pf3D7_08_v3	446468	451990	10G_me_Macspeaks_peak_419	14.707	430.349	428.136	PF3D7_0808800	rifin	TRUE
Pf3D7_08_v3	446468	451990	10G_me_Macspeaks_peak_419	14.707	430.349	428.136	PF3D7_0808700	erythrocyte membrane protein 1%2C PfEMP1	TRUE
Pf3D7_08_v3	452246	457263	10G_me_Macspeaks_peak_420	18.0012	482.536	480.141	PF3D7_0808900	rifin	TRUE
Pf3D7_08_v3	452246	457263	10G_me_Macspeaks_peak_420	18.0012	482.536	480.141	PF3D7_0809000	Plasmodium RNA of unknown function RUF6	TRUE
Pf3D7_08_v3	457599	464322	10G_me_Macspeaks_peak_421	21.6099	633.127	630.293	PF3D7_0809100	erythrocyte membrane protein 1%2C PfEMP1	TRUE
Pf3D7_08_v3	465274	466551	10G_me_Macspeaks_peak_422	10.1263	255.596	253.926	PF3D7_0809100	erythrocyte membrane protein 1%2C PfEMP1	TRUE
Pf3D7_08_v3	1329916	1330085	10G_me_Macspeaks_peak_423	1.96336	5.73567	4.62056	PF3D7_0831100	surface-associated interspersed protein 8.1 (SURFIN 8.1)	TRUE
Pf3D7_08_v3	1382180	1390717	10G_me_Macspeaks_peak_424	16.9456	414.048	411.892	PF3D7_0832000	stevor	TRUE
Pf3D7_08_v3	1382180	1390717	10G_me_Macspeaks_peak_424	16.9456	414.048	411.892	PF3D7_0832100	rifin%2C pseudogene	TRUE
Pf3D7_08_v3	1391238	1391693	10G_me_Macspeaks_peak_425	5.32575	64.9878	63.6926	PF3D7_0832200	Plasmodium exported protein (PHISTa-like)%2C unknown function	TRUE
Pf3D7_08_v3	1391958	1396671	10G_me_Macspeaks_peak_426	14.174	347.783	345.855	PF3D7_0832250	Plasmodium exported protein%2C unknown function%2C pseudogene	TRUE
Pf3D7_08_v3	1391958	1396671	10G_me_Macspeaks_peak_426	14.174	347.783	345.855	PF3D7_0832300	Plasmodium exported protein (PHISTa-like)%2C unknown function	TRUE
Pf3D7_08_v3	1391958	1396671	10G_me_Macspeaks_peak_426	14.174	347.783	345.855	PF3D7_0832200	Plasmodium exported protein (PHISTa-like)%2C unknown function	TRUE
Pf3D7_08_v3	1396886	1407126	10G_me_Macspeaks_peak_427	15.9292	479.073	476.69	PF3D7_0832300	Plasmodium exported protein (PHISTa-like)%2C unknown function	TRUE
Pf3D7_08_v3	1396886	1407126	10G_me_Macspeaks_peak_427	15.9292	479.073	476.69	PF3D7_0832400	stevor	TRUE
Pf3D7_08_v3	1396886	1407126	10G_me_Macspeaks_peak_427	15.9292	479.073	476.69	PF3D7_0832500	rifin	TRUE
Pf3D7_08_v3	1396886	1407126	10G_me_Macspeaks_peak_427	15.9292	479.073	476.69	PF3D7_0832600	stevor	TRUE
Pf3D7_08_v3	1407294	1407764	10G_me_Macspeaks_peak_428	8.74708	152.094	150.618	PF3D7_0832600	stevor	TRUE
Pf3D7_08_v3	1407294	1407764	10G_me_Macspeaks_peak_428	8.74708	152.094	150.618	PF3D7_0832700	Plasmodium exported protein (PHISTa-like)%2C unknown function%2C pseudogene	TRUE
Pf3D7_08_v3	1408114	1415568	10G_me_Macspeaks_peak_429	16.9647	470.115	467.762	PF3D7_0832800	rifin	TRUE
Pf3D7_08_v3	1408114	1415568	10G_me_Macspeaks_peak_429	16.9647	470.115	467.762	PF3D7_0832900	stevor	TRUE
Pf3D7_08_v3	1408114	1415568	10G_me_Macspeaks_peak_429	16.9647	470.115	467.762	PF3D7_0832700	Plasmodium exported protein (PHISTa-like)%2C unknown function%2C pseudogene	TRUE
Pf3D7_08_v3	1416012	1417104	10G_me_Macspeaks_peak_430	9.88954	170.017	168.509	PF3D7_0833000	rifin	TRUE
Pf3D7_08_v3	1417516	1419243	10G_me_Macspeaks_peak_431	19.4155	477.798	475.42	PF3D7_0833000	rifin	TRUE
Pf3D7_08_v3	1419814	1420170	10G_me_Macspeaks_peak_432	4.29031	38.1216	36.8911	intergenic	NA	NA
Pf3D7_08_v3	1420685	1422739	10G_me_Macspeaks_peak_433	20.4797	644.548	641.685	PF3D7_0833100	rifin	TRUE
Pf3D7_08_v3	1423311	1424075	10G_me_Macspeaks_peak_434	10.144	177.142	175.621	intergenic	NA	NA
Pf3D7_08_v3	1424376	1426021	10G_me_Macspeaks_peak_435	16.2824	470.847	468.493	PF3D7_0833200	rifin	TRUE
Pf3D7_08_v3	1426189	1427281	10G_me_Macspeaks_peak_436	9.45324	157.987	156.5	PF3D7_0833200	rifin	TRUE
Pf3D7_08_v3	1427447	1428252	10G_me_Macspeaks_peak_437	17.3431	404.801	402.678	PF3D7_0833200	rifin	TRUE
Pf3D7_08_v3	1428637	1428877	10G_me_Macspeaks_peak_438	6.58091	85.384	84.0424	PF3D7_0833300	erythrocyte membrane protein 1 (PfEMP1)%2C exon 2%2C pseudogene	TRUE
Pf3D7_08_v3	1429083	1430581	10G_me_Macspeaks_peak_439	13.0569	375.871	373.852	PF3D7_0833300	erythrocyte membrane protein 1 (PfEMP1)%2C exon 2%2C pseudogene	TRUE
Pf3D7_08_v3	1432365	1434118	10G_me_Macspeaks_peak_440	17.5749	450.943	448.656	PF3D7_0833400	rifin	TRUE
Pf3D7_08_v3	1434411	1434765	10G_me_Macspeaks_peak_441	3.49043	24.7312	23.5384	intergenic	NA	NA
Pf3D7_08_v3	1435657	1437408	10G_me_Macspeaks_peak_442	13.2115	360.383	358.414	PF3D7_0833500	erythrocyte membrane protein 1%2C PfEMP1	TRUE
Pf3D7_08_v3	1437883	1445341	10G_me_Macspeaks_peak_443	21.8779	657.988	655.093	PF3D7_0833500	erythrocyte membrane protein 1%2C PfEMP1	TRUE
Pf3D7_08_v3	1445542	1455734	10G_me_Macspeaks_peak_444	11.3435	344.195	342.279	intergenic	NA	NA
Pf3D7_08_v3	1456335	1459594	10G_me_Macspeaks_peak_445	2.2143	19.1317	17.9579	intergenic	NA	NA
Pf3D7_08_v3	1459826	1468022	10G_me_Macspeaks_peak_446	23.8975	1680.53	1676	intergenic	NA	NA
Pf3D7_08_v3	1469326	1469767	10G_me_Macspeaks_peak_447	2.1405	16.8943	15.7286	intergenic	NA	NA
Pf3D7_08_v3	1469933	1472436	10G_me_Macspeaks_peak_448	4.06947	160.609	159.118	intergenic	NA	NA
Pf3D7_09_v3	524	17952	10G_me_Macspeaks_peak_449	34.2472	1294.32	1290.4	intergenic	NA	NA
Pf3D7_09_v3	18208	19653	10G_me_Macspeaks_peak_450	21.6289	660.087	657.187	PF3D7_0900100	erythrocyte membrane protein 1%2C PfEMP1	TRUE
Pf3D7_09_v3	19844	25655	10G_me_Macspeaks_peak_451	29.4884	1154.84	1151.14	PF3D7_0900100	erythrocyte membrane protein 1%2C PfEMP1	TRUE
Pf3D7_09_v3	26346	27948	10G_me_Macspeaks_peak_452	5.30632	68.1265	66.8239	PF3D7_0900100	erythrocyte membrane protein 1%2C PfEMP1	TRUE
Pf3D7_09_v3	29746	30941	10G_me_Macspeaks_peak_453	9.81973	199.359	197.8	PF3D7_0900200	rifin	TRUE
Pf3D7_09_v3	31507	31771	10G_me_Macspeaks_peak_454	12.0347	232.33	230.709	PF3D7_0900200	rifin	TRUE
Pf3D7_09_v3	32356	32619	10G_me_Macspeaks_peak_455	5.85373	69.1606	67.8554	intergenic	NA	NA
Pf3D7_09_v3	33365	35183	10G_me_Macspeaks_peak_456	13.6449	588.967	586.245	PF3D7_0900300	rifin	TRUE
Pf3D7_09_v3	35542	37707	10G_me_Macspeaks_peak_457	9.16268	254.286	252.619	PF3D7_0900300	rifin	TRUE
Pf3D7_09_v3	38621	39042	10G_me_Macspeaks_peak_458	5.30836	57.6913	56.4132	PF3D7_0900400	rifin	TRUE
Pf3D7_09_v3	39307	39488	10G_me_Macspeaks_peak_459	3.70858	28.1872	26.9838	PF3D7_0900400	rifin	TRUE
Pf3D7_09_v3	39825	40902	10G_me_Macspeaks_peak_460	10.3365	187.377	185.839	PF3D7_0900400	rifin	TRUE
Pf3D7_09_v3	42294	42551	10G_me_Macspeaks_peak_461	5.7083	66.0407	64.7429	intergenic	NA	NA
Pf3D7_09_v3	42920	47456	10G_me_Macspeaks_peak_462	21.9961	577.023	574.334	PF3D7_0900500	rifin	TRUE
Pf3D7_09_v3	42920	47456	10G_me_Macspeaks_peak_462	21.9961	577.023	574.334	PF3D7_0900600	rifin	TRUE
Pf3D7_09_v3	48193	49188	10G_me_Macspeaks_peak_463	19.9399	515.845	513.339	PF3D7_0900600	rifin	TRUE
Pf3D7_09_v3	49366	51700	10G_me_Macspeaks_peak_464	17.2119	459.491	457.174	PF3D7_0900700	rifin	TRUE
Pf3D7_09_v3	52557	53500	10G_me_Macspeaks_peak_465	16.3614	371.234	369.23	PF3D7_0900800	erythrocyte membrane protein 1 (PfEMP1)%2C exon 2%2C pseudogene	TRUE
Pf3D7_09_v3	53953	54647	10G_me_Macspeaks_peak_466	7.85346	116.02	114.615	PF3D7_0900800	erythrocyte membrane protein 1 (PfEMP1)%2C exon 2%2C pseudogene	TRUE
Pf3D7_09_v3	55059	55869	10G_me_Macspeaks_peak_467	19.4329	534.112	531.55	PF3D7_0900900	stevor	TRUE
Pf3D7_09_v3	56132	60032	10G_me_Macspeaks_peak_468	15.1588	398.583	396.483	PF3D7_0900900	stevor	TRUE
Pf3D7_09_v3	56132	60032	10G_me_Macspeaks_peak_468	15.1588	398.583	396.483	PF3D7_0901000	rifin	TRUE
Pf3D7_09_v3	60478	60644	10G_me_Macspeaks_peak_469	3.56314	25.8659	24.6695	intergenic	NA	NA
Pf3D7_09_v3	61210	62258	10G_me_Macspeaks_peak_470	15.5615	344.402	342.485	PF3D7_0901100	rifin	TRUE
Pf3D7_09_v3	62577	65068	10G_me_Macspeaks_peak_471	12.0259	496.254	493.814	PF3D7_0901100	rifin	TRUE
Pf3D7_09_v3	62577	65068	10G_me_Macspeaks_peak_471	12.0259	496.254	493.814	PF3D7_0901200	Plasmodium exported protein%2C unknown function%2C fragment	TRUE
Pf3D7_09_v3	65323	66113	10G_me_Macspeaks_peak_472	14.5071	309.785	307.976	PF3D7_0901200	Plasmodium exported protein%2C unknown function%2C fragment	TRUE
Pf3D7_09_v3	66505	67086	10G_me_Macspeaks_peak_473	14.0613	456.508	454.201	PF3D7_0901300	rifin	TRUE
Pf3D7_09_v3	67620	78660	10G_me_Macspeaks_peak_474	21.1308	677.668	674.726	PF3D7_0901300	rifin	TRUE
Pf3D7_09_v3	67620	78660	10G_me_Macspeaks_peak_474	21.1308	677.668	674.726	PF3D7_0901400	rifin	TRUE
Pf3D7_09_v3	67620	78660	10G_me_Macspeaks_peak_474	21.1308	677.668	674.726	PF3D7_0901500	rifin	TRUE
Pf3D7_09_v3	67620	78660	10G_me_Macspeaks_peak_474	21.1308	677.668	674.726	PF3D7_0901600	stevor	TRUE
Pf3D7_09_v3	79709	79924	10G_me_Macspeaks_peak_475	3.8564	31.6628	30.4498	intergenic	NA	NA
Pf3D7_09_v3	1381206	1381518	10G_me_Macspeaks_peak_476	5.6766	70.0836	68.7763	Custom_PF3D7_0935400_as	GDV1as gametocyte developement protein 1 antisense RNA	NA
Pf3D7_09_v3	1381824	1382963	10G_me_Macspeaks_peak_477	6.59756	104.533	103.151	Custom_PF3D7_0935400_as	GDV1as gametocyte developement protein 1 antisense RNA	NA
Pf3D7_09_v3	1381824	1382963	10G_me_Macspeaks_peak_477	6.59756	104.533	103.151	Custom_PF3D7_0935400_intergenic_lnc2	GDV1lnc2 gametocyte developement protein 1 intergenic lnc RNA 2	NA
Pf3D7_09_v3	1383168	1383527	10G_me_Macspeaks_peak_478	7.21207	114.613	113.21	Custom_PF3D7_0935400_intergenic_lnc2	GDV1lnc2 gametocyte developement protein 1 intergenic lnc RNA 2	NA
Pf3D7_09_v3	1383703	1386527	10G_me_Macspeaks_peak_479	7.23275	148.866	147.396	intergenic	NA	NA
Pf3D7_09_v3	1387099	1388725	10G_me_Macspeaks_peak_480	8.52566	158.709	157.221	intergenic	NA	NA
Pf3D7_09_v3	1388958	1389670	10G_me_Macspeaks_peak_481	5.25717	70.8641	69.5551	intergenic	NA	NA
Pf3D7_09_v3	1389878	1391858	10G_me_Macspeaks_peak_482	12.1752	273.782	272.068	intergenic	NA	NA
Pf3D7_09_v3	1392025	1392352	10G_me_Macspeaks_peak_483	2.76325	14.4327	13.2765	intergenic	NA	NA
Pf3D7_09_v3	1447367	1452937	10G_me_Macspeaks_peak_484	14.0376	309.481	307.673	PF3D7_0936600	gametocyte exported protein 5	TRUE
Pf3D7_09_v3	1453120	1453909	10G_me_Macspeaks_peak_485	5.9469	76.7451	75.4228	PF3D7_0936700	lysophospholipase%2C putative	TRUE
Pf3D7_09_v3	1454082	1455795	10G_me_Macspeaks_peak_486	9.47399	226.49	224.881	PF3D7_0936700	lysophospholipase%2C putative	TRUE
Pf3D7_09_v3	1456030	1456996	10G_me_Macspeaks_peak_487	8.31504	130.618	129.184	intergenic	NA	NA
Pf3D7_09_v3	1457162	1457461	10G_me_Macspeaks_peak_488	3.81765	29.9726	28.764	PF3D7_0936800	Plasmodium exported protein (PHISTc)%2C unknown function	TRUE
Pf3D7_09_v3	1457656	1458046	10G_me_Macspeaks_peak_489	3.45407	24.1706	22.9797	PF3D7_0936800	Plasmodium exported protein (PHISTc)%2C unknown function	TRUE
Pf3D7_09_v3	1458273	1458575	10G_me_Macspeaks_peak_490	8.83514	141.357	139.902	PF3D7_0936800	Plasmodium exported protein (PHISTc)%2C unknown function	TRUE
Pf3D7_09_v3	1458784	1461284	10G_me_Macspeaks_peak_491	12.6542	322.145	320.3	PF3D7_0936800	Plasmodium exported protein (PHISTc)%2C unknown function	TRUE
Pf3D7_09_v3	1461511	1471515	10G_me_Macspeaks_peak_492	12.4791	256.139	254.467	PF3D7_0936900	Plasmodium exported protein (PHISTb)%2C unknown function%2C pseudogene	TRUE
Pf3D7_09_v3	1461511	1471515	10G_me_Macspeaks_peak_492	12.4791	256.139	254.467	PF3D7_0937000	Plasmodium exported protein (PHISTb)%2C unknown function	TRUE
Pf3D7_09_v3	1461511	1471515	10G_me_Macspeaks_peak_492	12.4791	256.139	254.467	PF3D7_0937100	Plasmodium exported protein%2C unknown function	TRUE
Pf3D7_09_v3	1461511	1471515	10G_me_Macspeaks_peak_492	12.4791	256.139	254.467	PF3D7_0937200	lysophospholipase%2C putative	TRUE
Pf3D7_09_v3	1471733	1474124	10G_me_Macspeaks_peak_493	11.6128	239.473	237.838	PF3D7_0937200	lysophospholipase%2C putative	TRUE
Pf3D7_09_v3	1471733	1474124	10G_me_Macspeaks_peak_493	11.6128	239.473	237.838	PF3D7_0937300	rifin	TRUE
Pf3D7_09_v3	1474309	1478634	10G_me_Macspeaks_peak_494	18.4804	494.783	492.347	PF3D7_0937400	rifin	TRUE
Pf3D7_09_v3	1474309	1478634	10G_me_Macspeaks_peak_494	18.4804	494.783	492.347	PF3D7_0937300	rifin	TRUE
Pf3D7_09_v3	1478991	1479346	10G_me_Macspeaks_peak_495	3.06829	20.9829	19.8027	intergenic	NA	NA
Pf3D7_09_v3	1479984	1480365	10G_me_Macspeaks_peak_496	2.01839	6.27184	5.15408	intergenic	NA	NA
Pf3D7_09_v3	1480797	1482133	10G_me_Macspeaks_peak_497	14.1113	320.82	318.979	PF3D7_0937500	rifin	TRUE
Pf3D7_09_v3	1483633	1484845	10G_me_Macspeaks_peak_498	16.5594	448.97	446.69	intergenic	NA	NA
Pf3D7_09_v3	1485016	1485489	10G_me_Macspeaks_peak_499	10.3904	199.864	198.305	PF3D7_0937600	erythrocyte membrane protein 1%2C PfEMP1	TRUE
Pf3D7_09_v3	1485783	1487245	10G_me_Macspeaks_peak_500	15.2112	385.332	383.279	PF3D7_0937600	erythrocyte membrane protein 1%2C PfEMP1	TRUE
Pf3D7_09_v3	1487440	1487721	10G_me_Macspeaks_peak_501	12.0347	232.33	230.709	PF3D7_0937600	erythrocyte membrane protein 1%2C PfEMP1	TRUE
Pf3D7_09_v3	1487912	1488181	10G_me_Macspeaks_peak_502	11.3075	210.652	209.072	PF3D7_0937600	erythrocyte membrane protein 1%2C PfEMP1	TRUE
Pf3D7_09_v3	1488667	1489018	10G_me_Macspeaks_peak_503	7.34444	103.447	102.067	PF3D7_0937600	erythrocyte membrane protein 1%2C PfEMP1	TRUE
Pf3D7_09_v3	1489358	1490022	10G_me_Macspeaks_peak_504	16.0705	361.422	359.449	PF3D7_0937600	erythrocyte membrane protein 1%2C PfEMP1	TRUE
Pf3D7_09_v3	1490806	1491096	10G_me_Macspeaks_peak_505	6.68998	87.9026	86.5554	intergenic	NA	NA
Pf3D7_09_v3	1492287	1493897	10G_me_Macspeaks_peak_506	20.2772	516.367	513.859	PF3D7_0937700	rifin	TRUE
Pf3D7_09_v3	1494251	1494614	10G_me_Macspeaks_peak_507	7.92617	117.849	116.44	intergenic	NA	NA
Pf3D7_09_v3	1495413	1497192	10G_me_Macspeaks_peak_508	13.152	359.467	357.5	PF3D7_0937800	erythrocyte membrane protein 1%2C PfEMP1	TRUE
Pf3D7_09_v3	1497706	1505252	10G_me_Macspeaks_peak_509	21.7954	861.083	857.819	PF3D7_0937800	erythrocyte membrane protein 1%2C PfEMP1	TRUE
Pf3D7_09_v3	1505467	1510567	10G_me_Macspeaks_peak_510	5.99117	114.726	113.324	intergenic	NA	NA
Pf3D7_09_v3	1510734	1511237	10G_me_Macspeaks_peak_511	2.00552	7.93015	6.80362	intergenic	NA	NA
Pf3D7_09_v3	1531339	1535612	10G_me_Macspeaks_peak_512	31.7891	1111.19	1107.55	intergenic	NA	NA
Pf3D7_09_v3	1536347	1536845	10G_me_Macspeaks_peak_513	3.50628	28.6528	27.4483	intergenic	NA	NA
Pf3D7_09_v3	1540387	1540769	10G_me_Macspeaks_peak_514	2.30031	12.5421	11.3943	intergenic	NA	NA
Pf3D7_10_v3	1313	1556	10G_me_Macspeaks_peak_515	1.99652	6.73024	5.60957	intergenic	NA	NA
Pf3D7_10_v3	1787	2115	10G_me_Macspeaks_peak_516	1.86592	5.53514	4.42138	intergenic	NA	NA
Pf3D7_10_v3	2998	3188	10G_me_Macspeaks_peak_517	1.8772	6.20287	5.08536	intergenic	NA	NA
Pf3D7_10_v3	3630	4118	10G_me_Macspeaks_peak_518	2.10602	9.70136	8.56605	intergenic	NA	NA
Pf3D7_10_v3	4327	5185	10G_me_Macspeaks_peak_519	2.4556	12.8102	11.661	intergenic	NA	NA
Pf3D7_10_v3	5702	25841	10G_me_Macspeaks_peak_520	31.9245	1208.4	1204.61	intergenic	NA	NA
Pf3D7_10_v3	26158	26365	10G_me_Macspeaks_peak_521	3.93199	35.9289	34.7044	intergenic	NA	NA
Pf3D7_10_v3	26574	34232	10G_me_Macspeaks_peak_522	26.4735	894.41	891.092	PF3D7_1000100	erythrocyte membrane protein 1%2C PfEMP1	TRUE
Pf3D7_10_v3	34610	36650	10G_me_Macspeaks_peak_523	13.7406	433.838	431.613	PF3D7_1000100	erythrocyte membrane protein 1%2C PfEMP1	TRUE
Pf3D7_10_v3	37121	37306	10G_me_Macspeaks_peak_524	3.5995	26.4398	25.2415	intergenic	NA	NA
Pf3D7_10_v3	37486	37785	10G_me_Macspeaks_peak_525	3.27227	21.4359	20.2541	intergenic	NA	NA
Pf3D7_10_v3	37968	39254	10G_me_Macspeaks_peak_526	15.8478	424.653	422.46	PF3D7_1000200	rifin	TRUE
Pf3D7_10_v3	39453	39686	10G_me_Macspeaks_peak_527	3.81765	29.9726	28.764	PF3D7_1000200	rifin	TRUE
Pf3D7_10_v3	40287	40554	10G_me_Macspeaks_peak_528	7.96253	118.766	117.355	PF3D7_1000200	rifin	TRUE
Pf3D7_10_v3	40779	41105	10G_me_Macspeaks_peak_529	8.54427	133.708	132.267	intergenic	NA	NA
Pf3D7_10_v3	41389	42919	10G_me_Macspeaks_peak_530	19.1584	528.744	526.197	PF3D7_1000300	rifin	TRUE
Pf3D7_10_v3	43176	43735	10G_me_Macspeaks_peak_531	12.6134	289.289	287.535	PF3D7_1000300	rifin	TRUE
Pf3D7_10_v3	44046	50999	10G_me_Macspeaks_peak_532	19.2248	542.707	540.12	PF3D7_1000400	rifin	TRUE
Pf3D7_10_v3	44046	50999	10G_me_Macspeaks_peak_532	19.2248	542.707	540.12	PF3D7_1000500	rifin	TRUE
Pf3D7_10_v3	51216	52382	10G_me_Macspeaks_peak_533	9.12903	168.679	167.173	PF3D7_1000600	rifin	TRUE
Pf3D7_10_v3	53010	53267	10G_me_Macspeaks_peak_534	3.01478	22.7479	21.562	PF3D7_1000600	rifin	TRUE
Pf3D7_10_v3	53481	53703	10G_me_Macspeaks_peak_535	2.19834	8.77271	7.6422	PF3D7_1000600	rifin	TRUE
Pf3D7_10_v3	54042	54430	10G_me_Macspeaks_peak_536	2.15303	10.0597	8.92318	intergenic	NA	NA
Pf3D7_10_v3	54614	55698	10G_me_Macspeaks_peak_537	6.99238	112.826	111.428	PF3D7_1000700	Plasmodium exported protein (PHISTa)%2C unknown function%2C pseudogene	TRUE
Pf3D7_10_v3	56006	60970	10G_me_Macspeaks_peak_538	15.9409	429.923	427.712	PF3D7_1000700	Plasmodium exported protein (PHISTa)%2C unknown function%2C pseudogene	TRUE
Pf3D7_10_v3	56006	60970	10G_me_Macspeaks_peak_538	15.9409	429.923	427.712	PF3D7_1000800	stevor%2C pseudogene	TRUE
Pf3D7_10_v3	56006	60970	10G_me_Macspeaks_peak_538	15.9409	429.923	427.712	PF3D7_1000900	erythrocyte membrane protein 1 (PfEMP1)%2C pseudogene	TRUE
Pf3D7_10_v3	61176	61423	10G_me_Macspeaks_peak_539	3.08352	21.329	20.1479	PF3D7_1000900	erythrocyte membrane protein 1 (PfEMP1)%2C pseudogene	TRUE
Pf3D7_10_v3	66772	66994	10G_me_Macspeaks_peak_540	3.47143	28.9878	27.7821	intergenic	NA	NA
Pf3D7_10_v3	68061	68281	10G_me_Macspeaks_peak_541	2.55677	14.6136	13.4568	PF3D7_1001100	acyl-CoA binding protein%2C isoform 1%2C ACBP1	TRUE
Pf3D7_10_v3	649102	649331	10G_me_Macspeaks_peak_542	3.25584	23.0006	21.8141	intergenic	NA	NA
Pf3D7_10_v3	1429405	1434874	10G_me_Macspeaks_peak_543	12.9836	363.269	361.29	PF3D7_1036300	duffy binding-like merozoite surface protein 2	TRUE
Pf3D7_10_v3	1435175	1436925	10G_me_Macspeaks_peak_544	9.81446	204.71	203.141	PF3D7_1036400	liver stage antigen 1	TRUE
Pf3D7_10_v3	1574986	1576501	10G_me_Macspeaks_peak_545	6.07189	73.9206	72.6045	PF3D7_1039100	DnaJ protein%2C putative%2C pseudogene	TRUE
Pf3D7_10_v3	1574986	1576501	10G_me_Macspeaks_peak_545	6.07189	73.9206	72.6045	PF3D7_1039200	Plasmodium exported protein%2C unknown function%2C pseudogene	TRUE
Pf3D7_10_v3	1576757	1576997	10G_me_Macspeaks_peak_546	6.61726	86.2212	84.8777	PF3D7_1039200	Plasmodium exported protein%2C unknown function%2C pseudogene	TRUE
Pf3D7_10_v3	1577617	1577863	10G_me_Macspeaks_peak_547	7.56259	108.786	107.395	PF3D7_1039200	Plasmodium exported protein%2C unknown function%2C pseudogene	TRUE
Pf3D7_10_v3	1578776	1579410	10G_me_Macspeaks_peak_548	10.6531	191.617	190.071	intergenic	NA	NA
Pf3D7_10_v3	1579613	1579928	10G_me_Macspeaks_peak_549	5.92645	70.7367	69.4279	intergenic	NA	NA
Pf3D7_10_v3	1581061	1581445	10G_me_Macspeaks_peak_550	4.87205	48.9919	47.7348	intergenic	NA	NA
Pf3D7_10_v3	1581636	1584980	10G_me_Macspeaks_peak_551	12.3064	254.068	252.402	intergenic	NA	NA
Pf3D7_10_v3	1589595	1589994	10G_me_Macspeaks_peak_552	3.19956	20.3749	19.1966	PF3D7_1039600	exported protein family 1%2C pseudogene	TRUE
Pf3D7_10_v3	1590460	1590835	10G_me_Macspeaks_peak_553	12.1482	365.386	363.401	PF3D7_1039600	exported protein family 1%2C pseudogene	TRUE
Pf3D7_10_v3	1591262	1592259	10G_me_Macspeaks_peak_554	10.5188	227.228	225.616	PF3D7_1039700	Pfmc-2TM Maurer's cleft two transmembrane protein	TRUE
Pf3D7_10_v3	1592872	1593886	10G_me_Macspeaks_peak_555	9.01627	217.365	215.773	PF3D7_1039700	Pfmc-2TM Maurer's cleft two transmembrane protein	TRUE
Pf3D7_10_v3	1598271	1598469	10G_me_Macspeaks_peak_556	3.78129	29.3733	28.1665	intergenic	NA	NA
Pf3D7_10_v3	1599663	1600752	10G_me_Macspeaks_peak_557	15.9251	356.539	354.581	PF3D7_1040000	rifin	TRUE
Pf3D7_10_v3	1602389	1602655	10G_me_Macspeaks_peak_558	8.83514	141.357	139.902	PF3D7_1040100	rifin	TRUE
Pf3D7_10_v3	1602827	1618789	10G_me_Macspeaks_peak_559	16.799	769.264	766.141	PF3D7_1040100	rifin	TRUE
Pf3D7_10_v3	1602827	1618789	10G_me_Macspeaks_peak_559	16.799	769.264	766.141	PF3D7_1040300	rifin	TRUE
Pf3D7_10_v3	1602827	1618789	10G_me_Macspeaks_peak_559	16.799	769.264	766.141	PF3D7_1040400	rifin	TRUE
Pf3D7_10_v3	1602827	1618789	10G_me_Macspeaks_peak_559	16.799	769.264	766.141	PF3D7_1040500	rifin	TRUE
Pf3D7_10_v3	1602827	1618789	10G_me_Macspeaks_peak_559	16.799	769.264	766.141	PF3D7_1040600	rifin	TRUE
Pf3D7_10_v3	1602827	1618789	10G_me_Macspeaks_peak_559	16.799	769.264	766.141	PF3D7_1040200	stevor	TRUE
Pf3D7_10_v3	1619209	1624504	10G_me_Macspeaks_peak_560	16.2106	762.683	759.571	PF3D7_1040600	rifin	TRUE
Pf3D7_10_v3	1619209	1624504	10G_me_Macspeaks_peak_560	16.2106	762.683	759.571	PF3D7_1040700	rifin	TRUE
Pf3D7_10_v3	1624920	1627057	10G_me_Macspeaks_peak_561	13.5292	531.5	528.945	PF3D7_1040800	rifin	TRUE
Pf3D7_10_v3	1627319	1628694	10G_me_Macspeaks_peak_562	12.1492	331.776	329.901	PF3D7_1040900	rifin	TRUE
Pf3D7_10_v3	1628905	1633848	10G_me_Macspeaks_peak_563	16.7857	415.329	413.168	PF3D7_1040900	rifin	TRUE
Pf3D7_10_v3	1628905	1633848	10G_me_Macspeaks_peak_563	16.7857	415.329	413.168	PF3D7_1041000	rifin	TRUE
Pf3D7_10_v3	1634035	1634300	10G_me_Macspeaks_peak_564	9.96226	172.045	170.533	intergenic	NA	NA
Pf3D7_10_v3	1634562	1636923	10G_me_Macspeaks_peak_565	17.806	437.062	434.825	PF3D7_1041100	rifin	TRUE
Pf3D7_10_v3	1637128	1637318	10G_me_Macspeaks_peak_566	2.69054	13.5175	12.3651	intergenic	NA	NA
Pf3D7_10_v3	1638253	1638559	10G_me_Macspeaks_peak_567	8.98564	273.661	271.947	PF3D7_1041200	rifin	TRUE
Pf3D7_10_v3	1639320	1640617	10G_me_Macspeaks_peak_568	14.9399	400.127	398.022	PF3D7_1041200	rifin	TRUE
Pf3D7_10_v3	1640986	1641586	10G_me_Macspeaks_peak_569	4.10852	34.9106	33.6885	intergenic	NA	NA
Pf3D7_10_v3	1641892	1642098	10G_me_Macspeaks_peak_570	4.83569	48.2873	47.0319	intergenic	NA	NA
Pf3D7_10_v3	1642261	1643912	10G_me_Macspeaks_peak_571	15.3619	377.196	375.172	PF3D7_1041300	erythrocyte membrane protein 1%2C PfEMP1	TRUE
Pf3D7_10_v3	1644421	1651842	10G_me_Macspeaks_peak_572	20.5045	667.384	664.466	PF3D7_1041300	erythrocyte membrane protein 1%2C PfEMP1	TRUE
Pf3D7_10_v3	1652113	1653994	10G_me_Macspeaks_peak_573	5.84262	95.1284	93.7657	intergenic	NA	NA
Pf3D7_10_v3	1654477	1654661	10G_me_Macspeaks_peak_574	1.82166	6.76244	5.64167	intergenic	NA	NA
Pf3D7_10_v3	1654862	1655046	10G_me_Macspeaks_peak_575	2.16596	12.4704	11.3228	intergenic	NA	NA
Pf3D7_10_v3	1677013	1677457	10G_me_Macspeaks_peak_576	3.56725	33.6283	32.41	intergenic	NA	NA
Pf3D7_10_v3	1677786	1682286	10G_me_Macspeaks_peak_577	24.4131	769.637	766.513	intergenic	NA	NA
Pf3D7_10_v3	1682498	1682801	10G_me_Macspeaks_peak_578	2.02312	6.84002	5.71897	intergenic	NA	NA
Pf3D7_10_v3	1685694	1686001	10G_me_Macspeaks_peak_579	2.2705	11.1911	10.0493	intergenic	NA	NA
Pf3D7_11_v3	6891	7107	10G_me_Macspeaks_peak_580	2.03608	6.39064	5.27185	intergenic	NA	NA
Pf3D7_11_v3	8109	9647	10G_me_Macspeaks_peak_581	5.96281	71.5288	70.2181	intergenic	NA	NA
Pf3D7_11_v3	10430	10760	10G_me_Macspeaks_peak_582	3.01776	17.8084	16.6391	intergenic	NA	NA
Pf3D7_11_v3	11151	11350	10G_me_Macspeaks_peak_583	2.29059	8.91023	7.77868	intergenic	NA	NA
Pf3D7_11_v3	21347	21673	10G_me_Macspeaks_peak_584	3.49043	24.7312	23.5384	intergenic	NA	NA
Pf3D7_11_v3	22725	23446	10G_me_Macspeaks_peak_585	4.2176	36.826	35.5989	PF3D7_1100100	erythrocyte membrane protein 1%2C PfEMP1	TRUE
Pf3D7_11_v3	23949	24671	10G_me_Macspeaks_peak_586	6.83542	91.2936	89.9391	PF3D7_1100100	erythrocyte membrane protein 1%2C PfEMP1	TRUE
Pf3D7_11_v3	25211	26297	10G_me_Macspeaks_peak_587	8.47155	131.814	130.377	PF3D7_1100100	erythrocyte membrane protein 1%2C PfEMP1	TRUE
Pf3D7_11_v3	26865	27795	10G_me_Macspeaks_peak_588	6.61726	86.2212	84.8777	PF3D7_1100100	erythrocyte membrane protein 1%2C PfEMP1	TRUE
Pf3D7_11_v3	28005	29079	10G_me_Macspeaks_peak_589	7.27172	101.684	100.308	PF3D7_1100100	erythrocyte membrane protein 1%2C PfEMP1	TRUE
Pf3D7_11_v3	29401	29622	10G_me_Macspeaks_peak_590	3.1632	19.8517	18.6751	PF3D7_1100100	erythrocyte membrane protein 1%2C PfEMP1	TRUE
Pf3D7_11_v3	30310	30812	10G_me_Macspeaks_peak_591	8.18068	124.312	122.89	PF3D7_1100100	erythrocyte membrane protein 1%2C PfEMP1	TRUE
Pf3D7_11_v3	31130	31465	10G_me_Macspeaks_peak_592	4.29031	38.1216	36.8911	PF3D7_1100100	erythrocyte membrane protein 1%2C PfEMP1	TRUE
Pf3D7_11_v3	32582	33201	10G_me_Macspeaks_peak_593	4.58118	43.4473	42.2036	intergenic	NA	NA
Pf3D7_11_v3	33437	34029	10G_me_Macspeaks_peak_594	5.85373	69.1606	67.8554	intergenic	NA	NA
Pf3D7_11_v3	34674	34883	10G_me_Macspeaks_peak_595	2.50874	11.331	10.1881	PF3D7_1100200	erythrocyte membrane protein 1%2C PfEMP1	TRUE
Pf3D7_11_v3	35678	43564	10G_me_Macspeaks_peak_596	19.8773	557.606	554.973	PF3D7_1100200	erythrocyte membrane protein 1%2C PfEMP1	TRUE
Pf3D7_11_v3	43929	44519	10G_me_Macspeaks_peak_597	9.7171	195.002	193.451	PF3D7_1100300	rifin	TRUE
Pf3D7_11_v3	45183	46324	10G_me_Macspeaks_peak_598	12.8638	298.246	296.468	PF3D7_1100300	rifin	TRUE
Pf3D7_11_v3	46568	49739	10G_me_Macspeaks_peak_599	10.8918	222.579	220.977	PF3D7_1100400	rifin	TRUE
Pf3D7_11_v3	51993	54510	10G_me_Macspeaks_peak_600	4.36071	56.5509	55.2757	PF3D7_1100500	rifin	TRUE
Pf3D7_11_v3	51993	54510	10G_me_Macspeaks_peak_600	4.36071	56.5509	55.2757	PF3D7_1100600	Plasmodium exported protein (PHISTa)%2C unknown function%2C pseudogene	TRUE
Pf3D7_11_v3	54824	55376	10G_me_Macspeaks_peak_601	6.1446	75.5282	74.2085	PF3D7_1100600	Plasmodium exported protein (PHISTa)%2C unknown function%2C pseudogene	TRUE
Pf3D7_11_v3	55822	57945	10G_me_Macspeaks_peak_602	17.5903	419.379	417.204	PF3D7_1100600	Plasmodium exported protein (PHISTa)%2C unknown function%2C pseudogene	TRUE
Pf3D7_11_v3	55822	57945	10G_me_Macspeaks_peak_602	17.5903	419.379	417.204	PF3D7_1100700	stevor%2C pseudogene	TRUE
Pf3D7_11_v3	58864	62172	10G_me_Macspeaks_peak_603	17.1951	427.031	424.83	PF3D7_1100800	Pfmc-2TM Maurer's cleft two transmembrane protein	TRUE
Pf3D7_11_v3	58864	62172	10G_me_Macspeaks_peak_603	17.1951	427.031	424.83	PF3D7_1100900	exported protein family 1%2C pseudogene	TRUE
Pf3D7_11_v3	64696	64916	10G_me_Macspeaks_peak_604	3.12684	19.3334	18.1586	PF3D7_1101000	erythrocyte membrane protein 1 (PfEMP1)%2C pseudogene	TRUE
Pf3D7_11_v3	66574	67735	10G_me_Macspeaks_peak_605	11.1257	205.318	203.748	PF3D7_1101100	rifin	TRUE
Pf3D7_11_v3	68045	68485	10G_me_Macspeaks_peak_606	11.6348	220.34	218.742	PF3D7_1101100	rifin	TRUE
Pf3D7_11_v3	69010	69333	10G_me_Macspeaks_peak_607	7.88982	116.934	115.526	intergenic	NA	NA
Pf3D7_11_v3	69982	77032	10G_me_Macspeaks_peak_608	18.9517	488.736	486.321	PF3D7_1101200	rifin	TRUE
Pf3D7_11_v3	69982	77032	10G_me_Macspeaks_peak_608	18.9517	488.736	486.321	PF3D7_1101300	rifin	TRUE
Pf3D7_11_v3	69982	77032	10G_me_Macspeaks_peak_608	18.9517	488.736	486.321	PF3D7_1101400	rifin%2C pseudogene	TRUE
Pf3D7_11_v3	78259	78477	10G_me_Macspeaks_peak_609	5.92645	70.7367	69.4279	PF3D7_1101400	rifin%2C pseudogene	TRUE
Pf3D7_11_v3	78780	78959	10G_me_Macspeaks_peak_610	3.38135	23.0629	21.8757	PF3D7_1101400	rifin%2C pseudogene	TRUE
Pf3D7_11_v3	79285	79570	10G_me_Macspeaks_peak_611	11.0167	202.134	200.57	intergenic	NA	NA
Pf3D7_11_v3	82595	82863	10G_me_Macspeaks_peak_612	4.87205	48.9919	47.7348	PF3D7_1101600	exported protein family 3	TRUE
Pf3D7_11_v3	83319	83495	10G_me_Macspeaks_peak_613	2.72689	13.9723	12.818	PF3D7_1101600	exported protein family 3	TRUE
Pf3D7_11_v3	83844	84243	10G_me_Macspeaks_peak_614	9.60626	192.348	190.801	intergenic	NA	NA
Pf3D7_11_v3	85027	85215	10G_me_Macspeaks_peak_615	2.65418	13.0684	11.9179	PF3D7_1101700	Pfmc-2TM Maurer's cleft two transmembrane protein	TRUE
Pf3D7_11_v3	85725	86729	10G_me_Macspeaks_peak_616	9.19873	151.079	149.605	PF3D7_1101700	Pfmc-2TM Maurer's cleft two transmembrane protein	TRUE
Pf3D7_11_v3	88410	88702	10G_me_Macspeaks_peak_617	7.74438	113.292	111.892	PF3D7_1101800	exported protein family 1	FALSE
Pf3D7_11_v3	93499	94084	10G_me_Macspeaks_peak_618	8.79878	140.395	138.942	intergenic	NA	NA
Pf3D7_11_v3	94317	94592	10G_me_Macspeaks_peak_619	4.10852	34.9106	33.6885	intergenic	NA	NA
Pf3D7_11_v3	94814	100290	10G_me_Macspeaks_peak_620	9.23651	174.07	172.555	intergenic	NA	NA
Pf3D7_11_v3	101370	101695	10G_me_Macspeaks_peak_621	6.18096	76.3358	75.0142	intergenic	NA	NA
Pf3D7_11_v3	101872	102524	10G_me_Macspeaks_peak_622	11.2348	208.514	206.938	intergenic	NA	NA
Pf3D7_11_v3	103421	103674	10G_me_Macspeaks_peak_623	7.48987	106.998	105.611	PF3D7_1102100	Plasmodium exported protein%2C unknown function%2C pseudogene	TRUE
Pf3D7_11_v3	104300	104526	10G_me_Macspeaks_peak_624	5.74466	66.8166	65.5169	PF3D7_1102100	Plasmodium exported protein%2C unknown function%2C pseudogene	TRUE
Pf3D7_11_v3	104753	106386	10G_me_Macspeaks_peak_625	12.8709	257.906	256.23	PF3D7_1102100	Plasmodium exported protein%2C unknown function%2C pseudogene	TRUE
Pf3D7_11_v3	104753	106386	10G_me_Macspeaks_peak_625	12.8709	257.906	256.23	PF3D7_1102200	DnaJ protein%2C putative	TRUE
Pf3D7_11_v3	107646	107835	10G_me_Macspeaks_peak_626	4.0358	33.6526	32.4339	PF3D7_1102200	DnaJ protein%2C putative	TRUE
Pf3D7_11_v3	108349	108586	10G_me_Macspeaks_peak_627	5.23564	56.2109	54.9363	intergenic	NA	NA
Pf3D7_11_v3	109611	110402	10G_me_Macspeaks_peak_628	3.60024	29.6235	28.4161	PF3D7_1102300	Plasmodium exported protein%2C unknown function	TRUE
Pf3D7_11_v3	1989883	1997908	10G_me_Macspeaks_peak_629	12.4783	259.614	257.934	PF3D7_1149500	ring-infected erythrocyte surface antigen 2%2C pseudogene	TRUE
Pf3D7_11_v3	2002487	2023003	10G_me_Macspeaks_peak_630	20.9125	582.821	580.116	PF3D7_1149600	DnaJ protein%2C putative	TRUE
Pf3D7_11_v3	2002487	2023003	10G_me_Macspeaks_peak_630	20.9125	582.821	580.116	PF3D7_1149700	Plasmodium exported protein (PHISTa)%2C unknown function%2C fragment	TRUE
Pf3D7_11_v3	2002487	2023003	10G_me_Macspeaks_peak_630	20.9125	582.821	580.116	PF3D7_1149800	rifin	TRUE
Pf3D7_11_v3	2002487	2023003	10G_me_Macspeaks_peak_630	20.9125	582.821	580.116	PF3D7_1149900	stevor	TRUE
Pf3D7_11_v3	2002487	2023003	10G_me_Macspeaks_peak_630	20.9125	582.821	580.116	PF3D7_1150000	rifin	TRUE
Pf3D7_11_v3	2002487	2023003	10G_me_Macspeaks_peak_630	20.9125	582.821	580.116	PF3D7_1150100	rifin%2C pseudogene	TRUE
Pf3D7_11_v3	2002487	2023003	10G_me_Macspeaks_peak_630	20.9125	582.821	580.116	PF3D7_1150200	rifin	TRUE
Pf3D7_11_v3	2002487	2023003	10G_me_Macspeaks_peak_630	20.9125	582.821	580.116	PF3D7_1150300	rifin	TRUE
Pf3D7_11_v3	2024839	2036523	10G_me_Macspeaks_peak_631	15.4558	510.754	508.264	PF3D7_1150400	erythrocyte membrane protein 1%2C PfEMP1	TRUE
Pf3D7_11_v3	2036763	2037386	10G_me_Macspeaks_peak_632	12.2375	446.207	443.937	intergenic	NA	NA
Pf3D7_12_v3	332	16553	10G_me_Macspeaks_peak_633	33.1728	1344.39	1340.43	PF3D7_1200100	erythrocyte membrane protein 1%2C PfEMP1	TRUE
Pf3D7_12_v3	16742	21390	10G_me_Macspeaks_peak_634	24.637	710.307	707.293	PF3D7_1200100	erythrocyte membrane protein 1%2C PfEMP1	TRUE
Pf3D7_12_v3	21576	21934	10G_me_Macspeaks_peak_635	3.31434	22.4622	21.2774	PF3D7_1200100	erythrocyte membrane protein 1%2C PfEMP1	TRUE
Pf3D7_12_v3	22992	24358	10G_me_Macspeaks_peak_636	4.27322	52.3272	51.0623	PF3D7_1200100	erythrocyte membrane protein 1%2C PfEMP1	TRUE
Pf3D7_12_v3	26392	26601	10G_me_Macspeaks_peak_637	2.65427	14.0032	12.8488	PF3D7_1200200	rifin	TRUE
Pf3D7_12_v3	26862	27433	10G_me_Macspeaks_peak_638	6.29475	90.122	88.7701	PF3D7_1200200	rifin	TRUE
Pf3D7_12_v3	30056	38639	10G_me_Macspeaks_peak_639	19.3337	598.404	595.656	PF3D7_1200300	rifin	TRUE
Pf3D7_12_v3	30056	38639	10G_me_Macspeaks_peak_639	19.3337	598.404	595.656	PF3D7_1200400	erythrocyte membrane protein 1%2C PfEMP1	TRUE
Pf3D7_12_v3	39956	40198	10G_me_Macspeaks_peak_640	3.98674	35.6774	34.4533	PF3D7_1200400	erythrocyte membrane protein 1%2C PfEMP1	TRUE
Pf3D7_12_v3	40675	41758	10G_me_Macspeaks_peak_641	5.45088	87.4545	86.1083	intergenic	NA	NA
Pf3D7_12_v3	43808	44057	10G_me_Macspeaks_peak_642	2.57464	12.1341	10.9881	PF3D7_1200500	rifin	TRUE
Pf3D7_12_v3	44399	45196	10G_me_Macspeaks_peak_643	6.72415	96.9813	95.6149	PF3D7_1200500	rifin	TRUE
Pf3D7_12_v3	45381	45684	10G_me_Macspeaks_peak_644	2.36331	9.69153	8.55626	PF3D7_1200500	rifin	TRUE
Pf3D7_12_v3	46315	47052	10G_me_Macspeaks_peak_645	5.01385	63.8292	62.5366	intergenic	NA	NA
Pf3D7_12_v3	47414	48044	10G_me_Macspeaks_peak_646	4.51298	56.7503	55.4747	intergenic	NA	NA
Pf3D7_12_v3	50309	58735	10G_me_Macspeaks_peak_647	22.8534	624.836	622.022	PF3D7_1200600	erythrocyte membrane protein 1%2C PfEMP1	TRUE
Pf3D7_12_v3	59096	60813	10G_me_Macspeaks_peak_648	9.30296	160.954	159.462	intergenic	NA	NA
Pf3D7_12_v3	61065	63608	10G_me_Macspeaks_peak_649	12.2238	286.819	285.071	PF3D7_1200700	acyl-CoA synthetase	TRUE
Pf3D7_12_v3	763497	763689	10G_me_Macspeaks_peak_650	2.35934	10.6636	9.52398	PF3D7_1219100	clathrin heavy chain%2C putative	TRUE
Pf3D7_12_v3	763497	763689	10G_me_Macspeaks_peak_650	2.35934	10.6636	9.52398	PF3D7_1219200	rifin%2C pseudogene	TRUE
Pf3D7_12_v3	763856	768334	10G_me_Macspeaks_peak_651	18.6983	537.213	534.641	PF3D7_1219200	rifin%2C pseudogene	TRUE
Pf3D7_12_v3	763856	768334	10G_me_Macspeaks_peak_651	18.6983	537.213	534.641	PF3D7_1219300	erythrocyte membrane protein 1%2C PfEMP1	TRUE
Pf3D7_12_v3	768592	780470	10G_me_Macspeaks_peak_652	28.4865	940.851	937.459	PF3D7_1219400	erythrocyte membrane protein 1 (PfEMP1)%2C pseudogene	TRUE
Pf3D7_12_v3	768592	780470	10G_me_Macspeaks_peak_652	28.4865	940.851	937.459	PF3D7_1219300	erythrocyte membrane protein 1%2C PfEMP1	TRUE
Pf3D7_12_v3	780674	785284	10G_me_Macspeaks_peak_653	11.5366	264.493	262.802	PF3D7_1219400	erythrocyte membrane protein 1 (PfEMP1)%2C pseudogene	TRUE
Pf3D7_12_v3	780674	785284	10G_me_Macspeaks_peak_653	11.5366	264.493	262.802	PF3D7_1219500	erythrocyte membrane protein 1 (PfEMP1)%2C exon 2%2C pseudogene	TRUE
Pf3D7_12_v3	904194	905507	10G_me_Macspeaks_peak_654	10.0547	174.912	173.395	intergenic	NA	NA
Pf3D7_12_v3	905720	914856	10G_me_Macspeaks_peak_655	17.9741	573.403	570.724	PF3D7_1222600	AP2 domain transcription factor AP2-G	TRUE
Pf3D7_12_v3	915123	915406	10G_me_Macspeaks_peak_656	2.40152	12.4368	11.2894	intergenic	NA	NA
Pf3D7_12_v3	1688937	1693187	10G_me_Macspeaks_peak_657	14.1726	404.616	402.495	PF3D7_1240200	erythrocyte membrane protein 1 (PfEMP1)%2C pseudogene	TRUE
Pf3D7_12_v3	1688937	1693187	10G_me_Macspeaks_peak_657	14.1726	404.616	402.495	PF3D7_1240300	erythrocyte membrane protein 1%2C PfEMP1	TRUE
Pf3D7_12_v3	1693383	1700894	10G_me_Macspeaks_peak_658	21.4401	1151.87	1148.17	PF3D7_1240300	erythrocyte membrane protein 1%2C PfEMP1	TRUE
Pf3D7_12_v3	1701646	1704049	10G_me_Macspeaks_peak_659	11.7587	481.638	479.246	PF3D7_1240300	erythrocyte membrane protein 1%2C PfEMP1	TRUE
Pf3D7_12_v3	1701646	1704049	10G_me_Macspeaks_peak_659	11.7587	481.638	479.246	PF3D7_1240400	erythrocyte membrane protein 1%2C PfEMP1	TRUE
Pf3D7_12_v3	1704262	1710149	10G_me_Macspeaks_peak_660	18.5852	991.434	987.972	PF3D7_1240400	erythrocyte membrane protein 1%2C PfEMP1	TRUE
Pf3D7_12_v3	1710693	1713608	10G_me_Macspeaks_peak_661	12.9993	371.365	369.36	PF3D7_1240400	erythrocyte membrane protein 1%2C PfEMP1	TRUE
Pf3D7_12_v3	1713780	1715593	10G_me_Macspeaks_peak_662	12.7255	253.41	251.745	intergenic	NA	NA
Pf3D7_12_v3	1715756	1716160	10G_me_Macspeaks_peak_663	22.0697	575.112	572.429	PF3D7_1240500	Plasmodium RNA of unknown function RUF6	TRUE
Pf3D7_12_v3	1716395	1719278	10G_me_Macspeaks_peak_664	18.8338	457.029	454.721	PF3D7_1240500	Plasmodium RNA of unknown function RUF6	TRUE
Pf3D7_12_v3	1716395	1719278	10G_me_Macspeaks_peak_664	18.8338	457.029	454.721	PF3D7_1240600	erythrocyte membrane protein 1%2C PfEMP1	TRUE
Pf3D7_12_v3	1719454	1725529	10G_me_Macspeaks_peak_665	21.8576	650.309	647.432	PF3D7_1240600	erythrocyte membrane protein 1%2C PfEMP1	TRUE
Pf3D7_12_v3	1725883	1740404	10G_me_Macspeaks_peak_666	21.0504	696.491	693.507	PF3D7_1240700	rifin%2C pseudogene	TRUE
Pf3D7_12_v3	1725883	1740404	10G_me_Macspeaks_peak_666	21.0504	696.491	693.507	PF3D7_1240800	Plasmodium RNA of unknown function RUF6	TRUE
Pf3D7_12_v3	1725883	1740404	10G_me_Macspeaks_peak_666	21.0504	696.491	693.507	PF3D7_1240600	erythrocyte membrane protein 1%2C PfEMP1	TRUE
Pf3D7_12_v3	1725883	1740404	10G_me_Macspeaks_peak_666	21.0504	696.491	693.507	PF3D7_1240900	erythrocyte membrane protein 1%2C PfEMP1	TRUE
Pf3D7_12_v3	1740658	1741172	10G_me_Macspeaks_peak_667	2.64244	15.29	14.1308	PF3D7_1240900	erythrocyte membrane protein 1%2C PfEMP1	TRUE
Pf3D7_12_v3	1741890	1742657	10G_me_Macspeaks_peak_668	5.04709	67.7984	66.4965	PF3D7_1240900	erythrocyte membrane protein 1%2C PfEMP1	TRUE
Pf3D7_12_v3	1742966	1743482	10G_me_Macspeaks_peak_669	5.60293	86.538	85.1939	PF3D7_1240900	erythrocyte membrane protein 1%2C PfEMP1	TRUE
Pf3D7_12_v3	1745288	1745468	10G_me_Macspeaks_peak_670	2.48283	12.0967	10.9508	PF3D7_1241000	Plasmodium RNA of unknown function RUF6	TRUE
Pf3D7_12_v3	2162606	2163175	10G_me_Macspeaks_peak_671	3.22918	23.3786	22.1906	PF3D7_1252900	Plasmodium exported protein%2C unknown function	TRUE
Pf3D7_12_v3	2163572	2166045	10G_me_Macspeaks_peak_672	8.16984	129.511	128.078	PF3D7_1252900	Plasmodium exported protein%2C unknown function	TRUE
Pf3D7_12_v3	2166231	2169188	10G_me_Macspeaks_peak_673	8.68905	140.287	138.834	PF3D7_1253000	gametocyte erythrocyte cytosolic protein	TRUE
Pf3D7_12_v3	2183510	2184101	10G_me_Macspeaks_peak_674	6.61726	86.2212	84.8777	PF3D7_1253500	Plasmodium exported protein%2C unknown function	TRUE
Pf3D7_12_v3	2185537	2185801	10G_me_Macspeaks_peak_675	9.27144	153.045	151.567	intergenic	NA	NA
Pf3D7_12_v3	2185995	2196384	10G_me_Macspeaks_peak_676	17.3339	434.567	432.339	PF3D7_1253600	rifin%2C pseudogene	TRUE
Pf3D7_12_v3	2185995	2196384	10G_me_Macspeaks_peak_676	17.3339	434.567	432.339	PF3D7_1253700	rifin	TRUE
Pf3D7_12_v3	2185995	2196384	10G_me_Macspeaks_peak_676	17.3339	434.567	432.339	PF3D7_1253800	Plasmodium exported protein (PHISTa)%2C unknown function	TRUE
Pf3D7_12_v3	2197361	2197555	10G_me_Macspeaks_peak_677	4.14488	35.5453	34.3215	intergenic	NA	NA
Pf3D7_12_v3	2199193	2199761	10G_me_Macspeaks_peak_678	10.9557	436.339	434.104	PF3D7_1253900	Plasmodium exported protein (PHISTa)%2C unknown function%2C pseudogene	TRUE
Pf3D7_12_v3	2200117	2200904	10G_me_Macspeaks_peak_679	5.0902	53.2861	52.0186	PF3D7_1254000	rifin	TRUE
Pf3D7_12_v3	2201365	2202848	10G_me_Macspeaks_peak_680	17.1914	424.506	422.314	PF3D7_1254000	rifin	TRUE
Pf3D7_12_v3	2203564	2207371	10G_me_Macspeaks_peak_681	17.4849	446.457	444.187	PF3D7_1254100	stevor	TRUE
Pf3D7_12_v3	2203564	2207371	10G_me_Macspeaks_peak_681	17.4849	446.457	444.187	PF3D7_1254200	rifin	TRUE
Pf3D7_12_v3	2208055	2210142	10G_me_Macspeaks_peak_682	16.2523	367.547	365.555	PF3D7_1254200	rifin	TRUE
Pf3D7_12_v3	2210371	2216976	10G_me_Macspeaks_peak_683	16.2807	411.307	409.161	PF3D7_1254400	rifin	TRUE
Pf3D7_12_v3	2210371	2216976	10G_me_Macspeaks_peak_683	16.2807	411.307	409.161	PF3D7_1254300	stevor	TRUE
Pf3D7_12_v3	2217283	2229636	10G_me_Macspeaks_peak_684	14.1635	459.811	457.493	PF3D7_1254500	rifin	TRUE
Pf3D7_12_v3	2217283	2229636	10G_me_Macspeaks_peak_684	14.1635	459.811	457.493	PF3D7_1254600	stevor	TRUE
Pf3D7_12_v3	2217283	2229636	10G_me_Macspeaks_peak_684	14.1635	459.811	457.493	PF3D7_1254700	rifin	TRUE
Pf3D7_12_v3	2217283	2229636	10G_me_Macspeaks_peak_684	14.1635	459.811	457.493	PF3D7_1254800	rifin	TRUE
Pf3D7_12_v3	2229881	2230362	10G_me_Macspeaks_peak_685	13.9981	293.397	291.632	PF3D7_1254800	rifin	TRUE
Pf3D7_12_v3	2231293	2231821	10G_me_Macspeaks_peak_686	10.243	228.384	226.771	PF3D7_1254900	Plasmodium exported protein%2C unknown function%2C fragment	TRUE
Pf3D7_12_v3	2232034	2232323	10G_me_Macspeaks_peak_687	5.74466	66.8166	65.5169	PF3D7_1254900	Plasmodium exported protein%2C unknown function%2C fragment	TRUE
Pf3D7_12_v3	2232998	2234362	10G_me_Macspeaks_peak_688	12.6415	267.892	266.193	PF3D7_1255000	rifin	TRUE
Pf3D7_12_v3	2234670	2235907	10G_me_Macspeaks_peak_689	16.4582	422.498	420.312	PF3D7_1255000	rifin	TRUE
Pf3D7_12_v3	2236095	2236647	10G_me_Macspeaks_peak_690	4.72662	46.1931	44.9427	intergenic	NA	NA
Pf3D7_12_v3	2238070	2239564	10G_me_Macspeaks_peak_691	10.4006	314.972	313.149	PF3D7_1255100	rifin	TRUE
Pf3D7_12_v3	2241151	2242759	10G_me_Macspeaks_peak_692	11.0257	228.153	226.54	PF3D7_1255200	erythrocyte membrane protein 1%2C PfEMP1	TRUE
Pf3D7_12_v3	2243259	2249186	10G_me_Macspeaks_peak_693	24.9045	754.787	751.689	PF3D7_1255200	erythrocyte membrane protein 1%2C PfEMP1	TRUE
Pf3D7_12_v3	2249386	2250760	10G_me_Macspeaks_peak_694	19.265	552.856	550.236	PF3D7_1255200	erythrocyte membrane protein 1%2C PfEMP1	TRUE
Pf3D7_12_v3	2251004	2271494	10G_me_Macspeaks_peak_695	30.8993	1113.67	1110.04	intergenic	NA	NA
Pf3D7_13_v3	23976	26515	10G_me_Macspeaks_peak_696	17.8157	421.201	419.02	PF3D7_1300100	erythrocyte membrane protein 1%2C PfEMP1	TRUE
Pf3D7_13_v3	27467	27864	10G_me_Macspeaks_peak_697	4.5538	53.1203	51.8535	PF3D7_1300100	erythrocyte membrane protein 1%2C PfEMP1	TRUE
Pf3D7_13_v3	28159	28838	10G_me_Macspeaks_peak_698	4.85705	56.3817	55.1068	PF3D7_1300100	erythrocyte membrane protein 1%2C PfEMP1	TRUE
Pf3D7_13_v3	30083	31957	10G_me_Macspeaks_peak_699	15.0888	328.775	326.909	PF3D7_1300200	rifin	TRUE
Pf3D7_13_v3	32722	35397	10G_me_Macspeaks_peak_700	19.5431	605	602.234	PF3D7_1300200	rifin	TRUE
Pf3D7_13_v3	35579	45176	10G_me_Macspeaks_peak_701	19.8808	519.551	517.033	PF3D7_1300300	erythrocyte membrane protein 1%2C PfEMP1	TRUE
Pf3D7_13_v3	45421	45847	10G_me_Macspeaks_peak_702	13.7799	286.44	284.694	PF3D7_1300300	erythrocyte membrane protein 1%2C PfEMP1	TRUE
Pf3D7_13_v3	46476	46833	10G_me_Macspeaks_peak_703	8.32612	128.048	126.618	PF3D7_1300400	rifin	TRUE
Pf3D7_13_v3	47868	52841	10G_me_Macspeaks_peak_704	15.2149	381.498	379.459	PF3D7_1300400	rifin	TRUE
Pf3D7_13_v3	47868	52841	10G_me_Macspeaks_peak_704	15.2149	381.498	379.459	PF3D7_1300500	rifin	TRUE
Pf3D7_13_v3	53393	56033	10G_me_Macspeaks_peak_705	15.9042	398.416	396.317	PF3D7_1300600	rifin	TRUE
Pf3D7_13_v3	56340	59125	10G_me_Macspeaks_peak_706	14.9498	421.818	419.635	PF3D7_1300700	rifin	TRUE
Pf3D7_13_v3	60059	60606	10G_me_Macspeaks_peak_707	19.4882	480.409	478.022	PF3D7_1300800	erythrocyte membrane protein 1 (PfEMP1)%2C pseudogene	TRUE
Pf3D7_13_v3	60983	61293	10G_me_Macspeaks_peak_708	15.416	339.575	337.674	PF3D7_1300800	erythrocyte membrane protein 1 (PfEMP1)%2C pseudogene	TRUE
Pf3D7_13_v3	62488	64274	10G_me_Macspeaks_peak_709	16.0257	401.588	399.477	PF3D7_1300900	stevor	TRUE
Pf3D7_13_v3	65479	66525	10G_me_Macspeaks_peak_710	14.5434	310.964	309.151	PF3D7_1301000	rifin%2C pseudogene	TRUE
Pf3D7_13_v3	69085	69386	10G_me_Macspeaks_peak_711	12.9095	259.768	258.089	PF3D7_1301100	Plasmodium exported protein (PHISTa)%2C unknown function%2C pseudogene	TRUE
Pf3D7_13_v3	70052	70300	10G_me_Macspeaks_peak_712	4.94477	50.4107	49.1502	PF3D7_1301100	Plasmodium exported protein (PHISTa)%2C unknown function%2C pseudogene	TRUE
Pf3D7_13_v3	70538	71865	10G_me_Macspeaks_peak_713	8.54427	133.708	132.267	intergenic	NA	NA
Pf3D7_13_v3	73036	75033	10G_me_Macspeaks_peak_714	12.6012	318.564	316.73	PF3D7_1301200	GBPH2 protein	TRUE
Pf3D7_13_v3	75196	76417	10G_me_Macspeaks_peak_715	7.18171	110.857	109.462	PF3D7_1301200	GBPH2 protein	TRUE
Pf3D7_13_v3	76580	79626	10G_me_Macspeaks_peak_716	10.7042	200.464	198.903	PF3D7_1301300	Plasmodium exported protein (PHISTa-like)%2C unknown function%2C pseudogene	TRUE
Pf3D7_13_v3	79878	80199	10G_me_Macspeaks_peak_717	1.98222	7.04677	5.92495	PF3D7_1301300	Plasmodium exported protein (PHISTa-like)%2C unknown function%2C pseudogene	TRUE
Pf3D7_13_v3	83835	84427	10G_me_Macspeaks_peak_718	2.80258	15.7757	14.6146	PF3D7_1301400	Plasmodium exported protein (hyp12)%2C unknown function	TRUE
Pf3D7_13_v3	84730	87932	10G_me_Macspeaks_peak_719	12.7852	274.588	272.871	PF3D7_1301500	Plasmodium exported protein (PHISTa)%2C unknown function	TRUE
Pf3D7_13_v3	88154	88941	10G_me_Macspeaks_peak_720	7.85346	116.02	114.615	intergenic	NA	NA
Pf3D7_13_v3	89191	91348	10G_me_Macspeaks_peak_721	10.144	177.142	175.621	PF3D7_1301600	erythrocyte binding antigen-140	TRUE
Pf3D7_13_v3	104502	109452	10G_me_Macspeaks_peak_722	7.532	111.46	110.064	PF3D7_1301800	surface-associated interspersed protein 13.1 (SURFIN 13.1)%2C pseudogene	TRUE
Pf3D7_13_v3	2830125	2831706	10G_me_Macspeaks_peak_723	3.75993	29.4329	28.2259	PF3D7_1371900	Plasmodium exported protein%2C unknown function	TRUE
Pf3D7_13_v3	2831949	2835007	10G_me_Macspeaks_peak_724	9.16237	150.099	148.627	PF3D7_1372000	Plasmodium exported protein (PHISTa)%2C unknown function	TRUE
Pf3D7_13_v3	2835228	2841199	10G_me_Macspeaks_peak_725	12.9857	311.973	310.158	PF3D7_1372100	Plasmodium exported protein (PHISTb)%2C unknown function	TRUE
Pf3D7_13_v3	2835228	2841199	10G_me_Macspeaks_peak_725	12.9857	311.973	310.158	PF3D7_1372200	histidine-rich protein III	TRUE
Pf3D7_13_v3	2846157	2846554	10G_me_Macspeaks_peak_726	3.74494	28.7782	27.573	PF3D7_1372300	Plasmodium exported protein (PHIST)%2C unknown function	TRUE
Pf3D7_13_v3	2849853	2850033	10G_me_Macspeaks_peak_727	3.99945	33.0294	31.8122	PF3D7_1372400	acyl-CoA synthetase	TRUE
Pf3D7_13_v3	2850473	2850696	10G_me_Macspeaks_peak_728	4.36303	39.4318	38.1979	PF3D7_1372400	acyl-CoA synthetase	TRUE
Pf3D7_13_v3	2850948	2851235	10G_me_Macspeaks_peak_729	11.962	230.138	228.521	PF3D7_1372400	acyl-CoA synthetase	TRUE
Pf3D7_13_v3	2852524	2853684	10G_me_Macspeaks_peak_730	14.4809	333.697	331.815	PF3D7_1372400	acyl-CoA synthetase	TRUE
Pf3D7_13_v3	2853968	2855593	10G_me_Macspeaks_peak_731	18.3348	467.291	464.949	PF3D7_1372500	stevor%2C pseudogene	TRUE
Pf3D7_13_v3	2853968	2855593	10G_me_Macspeaks_peak_731	18.3348	467.291	464.949	PF3D7_1372600	rifin	TRUE
Pf3D7_13_v3	2856424	2858302	10G_me_Macspeaks_peak_732	17.2703	402.291	400.178	PF3D7_1372500	stevor%2C pseudogene	TRUE
Pf3D7_13_v3	2856424	2858302	10G_me_Macspeaks_peak_732	17.2703	402.291	400.178	PF3D7_1372600	rifin	TRUE
Pf3D7_13_v3	2858627	2858841	10G_me_Macspeaks_peak_733	4.6539	44.8135	43.5664	intergenic	NA	NA
Pf3D7_13_v3	2859387	2864979	10G_me_Macspeaks_peak_734	18.9886	483.124	480.727	PF3D7_1372700	rifin	TRUE
Pf3D7_13_v3	2859387	2864979	10G_me_Macspeaks_peak_734	18.9886	483.124	480.727	PF3D7_1372800	stevor	TRUE
Pf3D7_13_v3	2859387	2864979	10G_me_Macspeaks_peak_734	18.9886	483.124	480.727	PF3D7_1372900	erythrocyte membrane protein 1 (PfEMP1)%2C exon 2%2C pseudogene	TRUE
Pf3D7_13_v3	2865837	2866090	10G_me_Macspeaks_peak_735	7.70802	112.387	110.989	PF3D7_1372900	erythrocyte membrane protein 1 (PfEMP1)%2C exon 2%2C pseudogene	TRUE
Pf3D7_13_v3	2866261	2866538	10G_me_Macspeaks_peak_736	11.3802	212.795	211.211	PF3D7_1372900	erythrocyte membrane protein 1 (PfEMP1)%2C exon 2%2C pseudogene	TRUE
Pf3D7_13_v3	2866722	2867012	10G_me_Macspeaks_peak_737	14.0708	295.725	293.953	PF3D7_1372900	erythrocyte membrane protein 1 (PfEMP1)%2C exon 2%2C pseudogene	TRUE
Pf3D7_13_v3	2867261	2867509	10G_me_Macspeaks_peak_738	5.99917	72.3234	71.011	intergenic	NA	NA
Pf3D7_13_v3	2868645	2868829	10G_me_Macspeaks_peak_739	3.01776	17.8084	16.6391	PF3D7_1373000	rifin	TRUE
Pf3D7_13_v3	2869145	2873269	10G_me_Macspeaks_peak_740	18.9622	493.199	490.769	PF3D7_1373000	rifin	TRUE
Pf3D7_13_v3	2869145	2873269	10G_me_Macspeaks_peak_740	18.9622	493.199	490.769	PF3D7_1373100	rifin	TRUE
Pf3D7_13_v3	2873714	2874036	10G_me_Macspeaks_peak_741	7.48987	106.998	105.611	PF3D7_1373100	rifin	TRUE
Pf3D7_13_v3	2874530	2875605	10G_me_Macspeaks_peak_742	11.0866	247.128	245.476	PF3D7_1373200	Plasmodium exported protein%2C unknown function%2C fragment	TRUE
Pf3D7_13_v3	2876129	2880067	10G_me_Macspeaks_peak_743	15.3664	408.485	406.349	PF3D7_1373200	Plasmodium exported protein%2C unknown function%2C fragment	TRUE
Pf3D7_13_v3	2876129	2880067	10G_me_Macspeaks_peak_743	15.3664	408.485	406.349	PF3D7_1373300	rifin	TRUE
Pf3D7_13_v3	2880949	2881208	10G_me_Macspeaks_peak_744	9.9259	171.03	169.52	PF3D7_1373400	rifin	TRUE
Pf3D7_13_v3	2881766	2883701	10G_me_Macspeaks_peak_745	16.8728	408.233	406.098	PF3D7_1373400	rifin	TRUE
Pf3D7_13_v3	2884641	2886401	10G_me_Macspeaks_peak_746	11.0302	320.877	319.036	PF3D7_1373500	erythrocyte membrane protein 1%2C PfEMP1	TRUE
Pf3D7_13_v3	2886866	2892566	10G_me_Macspeaks_peak_747	23.9824	1866.24	1861.27	PF3D7_1373500	erythrocyte membrane protein 1%2C PfEMP1	TRUE
Pf3D7_13_v3	2892733	2894244	10G_me_Macspeaks_peak_748	18.6953	1752.6	1747.88	PF3D7_1373500	erythrocyte membrane protein 1%2C PfEMP1	TRUE
Pf3D7_13_v3	2894482	2915704	10G_me_Macspeaks_peak_749	28.9305	2713.26	2705.89	intergenic	NA	NA
Pf3D7_13_v3	2916566	2917009	10G_me_Macspeaks_peak_750	1.95347	11.425	10.2817	intergenic	NA	NA
Pf3D7_13_v3	2920050	2922670	10G_me_Macspeaks_peak_751	3.78846	77.2562	75.9327	intergenic	NA	NA
Pf3D7_14_v3	1265	3297	10G_me_Macspeaks_peak_752	19.5593	515.541	513.036	PF3D7_1400100	erythrocyte membrane protein 1 (PfEMP1)%2C pseudogene	TRUE
Pf3D7_14_v3	3711	5498	10G_me_Macspeaks_peak_753	17.6072	475.607	473.236	PF3D7_1400100	erythrocyte membrane protein 1 (PfEMP1)%2C pseudogene	TRUE
Pf3D7_14_v3	6466	6685	10G_me_Macspeaks_peak_754	3.70858	28.1872	26.9838	intergenic	NA	NA
Pf3D7_14_v3	7024	9031	10G_me_Macspeaks_peak_755	24.1611	755.518	752.419	PF3D7_1400200	rifin	TRUE
Pf3D7_14_v3	9613	9847	10G_me_Macspeaks_peak_756	6.43547	82.0594	80.7251	intergenic	NA	NA
Pf3D7_14_v3	10354	12454	10G_me_Macspeaks_peak_757	18.7405	511.946	509.453	PF3D7_1400300	rifin	TRUE
Pf3D7_14_v3	13136	13565	10G_me_Macspeaks_peak_758	10.7621	194.757	193.206	intergenic	NA	NA
Pf3D7_14_v3	13734	21978	10G_me_Macspeaks_peak_759	17.0966	501.623	499.164	PF3D7_1400400	rifin	TRUE
Pf3D7_14_v3	13734	21978	10G_me_Macspeaks_peak_759	17.0966	501.623	499.164	PF3D7_1400500	rifin	TRUE
Pf3D7_14_v3	13734	21978	10G_me_Macspeaks_peak_759	17.0966	501.623	499.164	PF3D7_1400600	rifin	TRUE
Pf3D7_14_v3	22461	30471	10G_me_Macspeaks_peak_760	17.9675	486.312	483.905	PF3D7_1400600	rifin	TRUE
Pf3D7_14_v3	22461	30471	10G_me_Macspeaks_peak_760	17.9675	486.312	483.905	PF3D7_1400700	stevor	TRUE
Pf3D7_14_v3	22461	30471	10G_me_Macspeaks_peak_760	17.9675	486.312	483.905	PF3D7_1400800	rifin	TRUE
Pf3D7_14_v3	22461	30471	10G_me_Macspeaks_peak_760	17.9675	486.312	483.905	PF3D7_1400900	Plasmodium exported protein (PHISTa)%2C unknown function%2C pseudogene	TRUE
Pf3D7_14_v3	31663	31891	10G_me_Macspeaks_peak_761	5.12656	54.0127	52.7435	PF3D7_1400900	Plasmodium exported protein (PHISTa)%2C unknown function%2C pseudogene	TRUE
Pf3D7_14_v3	32075	33432	10G_me_Macspeaks_peak_762	8.47155	131.814	130.377	intergenic	NA	NA
Pf3D7_14_v3	34634	36272	10G_me_Macspeaks_peak_763	13.9977	348.378	346.448	PF3D7_1401000	GBPH protein	TRUE
Pf3D7_14_v3	36482	42097	10G_me_Macspeaks_peak_764	17.0846	418.232	416.061	PF3D7_1401000	GBPH protein	TRUE
Pf3D7_14_v3	36482	42097	10G_me_Macspeaks_peak_764	17.0846	418.232	416.061	PF3D7_1401050	erythrocyte membrane protein 1 (PfEMP1)%2C exon 2%2C pseudogene	TRUE
Pf3D7_14_v3	36482	42097	10G_me_Macspeaks_peak_764	17.0846	418.232	416.061	PF3D7_1401100	DnaJ protein%2C putative	TRUE
Pf3D7_14_v3	1948825	1948991	10G_me_Macspeaks_peak_765	2.56075	14.7981	13.6409	PF3D7_1447800	calponin homology domain-containing protein%2C putative	TRUE
Pf3D7_14_v3	3088104	3112235	10G_me_Macspeaks_peak_766	15.3021	350.711	348.773	PF3D7_1475400	cysteine repeat modular protein 4	TRUE
Pf3D7_14_v3	3088104	3112235	10G_me_Macspeaks_peak_766	15.3021	350.711	348.773	PF3D7_1475500	LCCL domain-containing protein	TRUE
Pf3D7_14_v3	3147890	3154559	10G_me_Macspeaks_peak_767	12.9602	292.397	290.635	PF3D7_1476500	probable protein%2C unknown function	TRUE
Pf3D7_14_v3	3147890	3154559	10G_me_Macspeaks_peak_767	12.9602	292.397	290.635	PF3D7_1476600	Plasmodium exported protein%2C unknown function	TRUE
Pf3D7_14_v3	3163412	3163924	10G_me_Macspeaks_peak_768	3.56172	29.2274	28.0213	PF3D7_1476900	Plasmodium exported protein%2C unknown function%2C pseudogene	FALSE
Pf3D7_14_v3	3164160	3164453	10G_me_Macspeaks_peak_769	2.50874	11.331	10.1881	intergenic	NA	NA
Pf3D7_14_v3	3164617	3165592	10G_me_Macspeaks_peak_770	7.08993	97.3159	95.9486	intergenic	NA	NA
Pf3D7_14_v3	3165906	3167852	10G_me_Macspeaks_peak_771	5.8557	82.2501	80.9155	PF3D7_1477000	Plasmodium exported protein (hyp17)%2C unknown function%2C pseudogene	TRUE
Pf3D7_14_v3	3168163	3170522	10G_me_Macspeaks_peak_772	12.2467	249.21	247.553	PF3D7_1477000	Plasmodium exported protein (hyp17)%2C unknown function%2C pseudogene	TRUE
Pf3D7_14_v3	3171011	3172598	10G_me_Macspeaks_peak_773	15.5615	344.402	342.485	PF3D7_1477000	Plasmodium exported protein (hyp17)%2C unknown function%2C pseudogene	TRUE
Pf3D7_14_v3	3172799	3174115	10G_me_Macspeaks_peak_774	13.1183	275.777	274.058	PF3D7_1477100	Plasmodium exported protein (hyp6)%2C unknown function	TRUE
Pf3D7_14_v3	3174460	3175247	10G_me_Macspeaks_peak_775	5.56287	62.9648	61.6742	PF3D7_1477100	Plasmodium exported protein (hyp6)%2C unknown function	TRUE
Pf3D7_14_v3	3174460	3175247	10G_me_Macspeaks_peak_775	5.56287	62.9648	61.6742	PF3D7_1477200	Plasmodium exported protein (hyp15)%2C unknown function	TRUE
Pf3D7_14_v3	3175454	3179000	10G_me_Macspeaks_peak_776	15.6205	356.898	354.939	PF3D7_1477200	Plasmodium exported protein (hyp15)%2C unknown function	TRUE
Pf3D7_14_v3	3175454	3179000	10G_me_Macspeaks_peak_776	15.6205	356.898	354.939	PF3D7_1477300	Plasmodium exported protein (PHIST)%2C unknown function	TRUE
Pf3D7_14_v3	3179337	3184720	10G_me_Macspeaks_peak_777	13.1226	285.867	284.122	PF3D7_1477300	Plasmodium exported protein (PHIST)%2C unknown function	TRUE
Pf3D7_14_v3	3179337	3184720	10G_me_Macspeaks_peak_777	13.1226	285.867	284.122	PF3D7_1477400	Plasmodium exported protein (PHIST)%2C unknown function	TRUE
Pf3D7_14_v3	3184946	3185526	10G_me_Macspeaks_peak_778	7.24986	109.723	108.33	intergenic	NA	NA
Pf3D7_14_v3	3194365	3195502	10G_me_Macspeaks_peak_779	6.40996	83.1134	81.7768	PF3D7_1477600	surface-associated interspersed protein 14.1 (SURFIN 14.1)	TRUE
Pf3D7_14_v3	3195709	3197186	10G_me_Macspeaks_peak_780	10.1804	178.166	176.643	PF3D7_1477600	surface-associated interspersed protein 14.1 (SURFIN 14.1)	TRUE
Pf3D7_14_v3	3198138	3201354	10G_me_Macspeaks_peak_781	9.07906	200.66	199.099	PF3D7_1477600	surface-associated interspersed protein 14.1 (SURFIN 14.1)	TRUE
Pf3D7_14_v3	3201625	3205380	10G_me_Macspeaks_peak_782	12.1438	235.628	234	PF3D7_1477700	Plasmodium exported protein (PHISTa)%2C unknown function	TRUE
Pf3D7_14_v3	3205662	3213135	10G_me_Macspeaks_peak_783	11.6601	274.229	272.514	PF3D7_1477800	acyl-CoA binding protein	TRUE
Pf3D7_14_v3	3205662	3213135	10G_me_Macspeaks_peak_783	11.6601	274.229	272.514	PF3D7_1478000	Plasmodium exported protein (PHISTa)%2C unknown function	TRUE
Pf3D7_14_v3	3205662	3213135	10G_me_Macspeaks_peak_783	11.6601	274.229	272.514	PF3D7_1477900	acyl-CoA synthetase%2C pseudogene	TRUE
Pf3D7_14_v3	3213488	3217007	10G_me_Macspeaks_peak_784	12.7674	275.073	273.356	PF3D7_1478000	Plasmodium exported protein (PHISTa)%2C unknown function	TRUE
Pf3D7_14_v3	3213488	3217007	10G_me_Macspeaks_peak_784	12.7674	275.073	273.356	PF3D7_1478100	Plasmodium exported protein (hyp13)%2C unknown function	TRUE
Pf3D7_14_v3	3219920	3225271	10G_me_Macspeaks_peak_785	16.3292	408.715	406.578	PF3D7_1478200	Plasmodium exported protein%2C unknown function%2C pseudogene	TRUE
Pf3D7_14_v3	3219920	3225271	10G_me_Macspeaks_peak_785	16.3292	408.715	406.578	PF3D7_1478300	Plasmodium exported protein%2C unknown function%2C pseudogene	TRUE
Pf3D7_14_v3	3219920	3225271	10G_me_Macspeaks_peak_785	16.3292	408.715	406.578	PF3D7_1478400	Plasmodium exported protein%2C unknown function%2C pseudogene	TRUE
Pf3D7_14_v3	3225534	3225827	10G_me_Macspeaks_peak_786	6.60506	90.1614	88.8095	PF3D7_1478400	Plasmodium exported protein%2C unknown function%2C pseudogene	TRUE
Pf3D7_14_v3	3226018	3229560	10G_me_Macspeaks_peak_787	10.524	204.004	202.437	PF3D7_1478500	Plasmodium exported protein (PHISTa)%2C unknown function%2C pseudogene	TRUE
Pf3D7_14_v3	3235905	3236639	10G_me_Macspeaks_peak_788	5.92645	70.7367	69.4279	PF3D7_1478600	EMP1-trafficking protein	TRUE
Pf3D7_14_v3	3236809	3242675	10G_me_Macspeaks_peak_789	14.5403	316.995	315.165	PF3D7_1478700	Plasmodium exported protein%2C unknown function%2C pseudogene	TRUE
Pf3D7_14_v3	3242921	3243138	10G_me_Macspeaks_peak_790	1.69294	3.7626	2.65983	PF3D7_1478800	Plasmodium exported protein%2C unknown function	TRUE
Pf3D7_14_v3	3247889	3253458	10G_me_Macspeaks_peak_791	12.9507	293.698	291.932	PF3D7_1478900	unspecified product	TRUE
Pf3D7_14_v3	3247889	3253458	10G_me_Macspeaks_peak_791	12.9507	293.698	291.932	PF3D7_1479000	acyl-CoA synthetase	TRUE
Pf3D7_14_v3	3253835	3256000	10G_me_Macspeaks_peak_792	12.8275	272.276	270.566	PF3D7_1479000	acyl-CoA synthetase	TRUE
Pf3D7_14_v3	3256780	3256979	10G_me_Macspeaks_peak_793	2.36331	9.69153	8.55626	intergenic	NA	NA
Pf3D7_14_v3	3257168	3257768	10G_me_Macspeaks_peak_794	8.94421	144.256	142.795	PF3D7_1479100	Plasmodium exported protein%2C unknown function	TRUE
Pf3D7_14_v3	3259235	3259480	10G_me_Macspeaks_peak_795	8.14433	123.383	121.962	intergenic	NA	NA
Pf3D7_14_v3	3259687	3261040	10G_me_Macspeaks_peak_796	14.0629	306.807	305.006	PF3D7_1479200	Plasmodium exported protein (PHISTa)%2C unknown function	TRUE
Pf3D7_14_v3	3261984	3262185	10G_me_Macspeaks_peak_797	4.39939	40.0922	38.8567	intergenic	NA	NA
Pf3D7_14_v3	3265323	3265575	10G_me_Macspeaks_peak_798	4.50847	42.0948	40.8544	PF3D7_1479400	rifin	TRUE
Pf3D7_14_v3	3265853	3267503	10G_me_Macspeaks_peak_799	13.5155	316.897	315.067	PF3D7_1479400	rifin	TRUE
Pf3D7_14_v3	3267985	3268209	10G_me_Macspeaks_peak_800	5.74466	66.8166	65.5169	intergenic	NA	NA
Pf3D7_14_v3	3268417	3268641	10G_me_Macspeaks_peak_801	3.12684	19.3334	18.1586	PF3D7_1479500	stevor	TRUE
Pf3D7_14_v3	3269582	3274257	10G_me_Macspeaks_peak_802	13.5707	408.94	406.802	PF3D7_1479500	stevor	TRUE
Pf3D7_14_v3	3269582	3274257	10G_me_Macspeaks_peak_802	13.5707	408.94	406.802	PF3D7_1479600	rifin	TRUE
Pf3D7_14_v3	3274516	3275133	10G_me_Macspeaks_peak_803	8.2534	126.176	124.75	intergenic	NA	NA
Pf3D7_14_v3	3275609	3277735	10G_me_Macspeaks_peak_804	14.5449	373.18	371.169	PF3D7_1479700	rifin	TRUE
Pf3D7_14_v3	3278236	3284039	10G_me_Macspeaks_peak_805	23.6857	709.644	706.632	PF3D7_1479800	rifin	TRUE
Pf3D7_14_v3	3278236	3284039	10G_me_Macspeaks_peak_805	23.6857	709.644	706.632	PF3D7_1479900	stevor	TRUE
Pf3D7_14_v3	3284498	3285564	10G_me_Macspeaks_peak_806	7.88982	116.934	115.526	PF3D7_1480000	rifin	TRUE
Pf3D7_14_v3	3285972	3291609	10G_me_Macspeaks_peak_807	19.3064	473.888	471.523	PF3D7_1480000	rifin	TRUE
Pf3D7_14_v3	3285972	3291609	10G_me_Macspeaks_peak_807	19.3064	473.888	471.523	PF3D7_1480100	erythrocyte membrane protein 1 (PfEMP1)%2C pseudogene	TRUE

## Sheet: A7
Chrom	Start	Stop	Peak	Fold-Enrichment	-log10(pvalue)	-log10(qvalue)	Gene ID	Annotation	Is CVG?
Pf3D7_01_v3	19	27418	A7K9_me_Macspeaks_peak_1	31.0752	3700.07	3692.7	intergenic	NA	NA
Pf3D7_01_v3	27586	29080	A7K9_me_Macspeaks_peak_2	15.3755	1115.37	1112.49	PF3D7_0100100	erythrocyte membrane protein 1%2C PfEMP1	TRUE
Pf3D7_01_v3	29297	34108	A7K9_me_Macspeaks_peak_3	17.8802	1293.11	1289.94	PF3D7_0100100	erythrocyte membrane protein 1%2C PfEMP1	TRUE
Pf3D7_01_v3	34401	34977	A7K9_me_Macspeaks_peak_4	4.78383	113.174	111.911	PF3D7_0100100	erythrocyte membrane protein 1%2C PfEMP1	TRUE
Pf3D7_01_v3	35703	36808	A7K9_me_Macspeaks_peak_5	7.19306	354.643	353.092	PF3D7_0100100	erythrocyte membrane protein 1%2C PfEMP1	TRUE
Pf3D7_01_v3	38918	40087	A7K9_me_Macspeaks_peak_6	6.91123	261.275	259.838	PF3D7_0100200	rifin	TRUE
Pf3D7_01_v3	41852	42108	A7K9_me_Macspeaks_peak_7	2.72108	31.8664	30.7234	intergenic	NA	NA
Pf3D7_01_v3	42378	44065	A7K9_me_Macspeaks_peak_8	10.5889	508.732	506.945	PF3D7_0100300	erythrocyte membrane protein 1%2C PfEMP1	TRUE
Pf3D7_01_v3	45452	46500	A7K9_me_Macspeaks_peak_9	6.06779	206.471	205.094	PF3D7_0100300	erythrocyte membrane protein 1%2C PfEMP1	TRUE
Pf3D7_01_v3	47250	47422	A7K9_me_Macspeaks_peak_10	2.06947	18.0821	16.9653	PF3D7_0100300	erythrocyte membrane protein 1%2C PfEMP1	TRUE
Pf3D7_01_v3	47973	48416	A7K9_me_Macspeaks_peak_11	4.5333	145.91	144.604	intergenic	NA	NA
Pf3D7_01_v3	48674	48898	A7K9_me_Macspeaks_peak_12	2.07738	14.7796	13.6698	intergenic	NA	NA
Pf3D7_01_v3	49937	50224	A7K9_me_Macspeaks_peak_13	4.97402	122.218	120.943	PF3D7_0100400	rifin	TRUE
Pf3D7_01_v3	50598	51726	A7K9_me_Macspeaks_peak_14	3.91437	100.05	98.805	PF3D7_0100400	rifin	TRUE
Pf3D7_01_v3	53118	53348	A7K9_me_Macspeaks_peak_15	5.57382	152.114	150.801	PF3D7_0100500	erythrocyte membrane protein 1 (PfEMP1)%2C exon 1%2C pseudogene	TRUE
Pf3D7_01_v3	53862	55027	A7K9_me_Macspeaks_peak_16	10.1196	471.649	469.925	PF3D7_0100600	rifin	TRUE
Pf3D7_01_v3	55299	55465	A7K9_me_Macspeaks_peak_17	2.34071	21.1521	20.029	PF3D7_0100600	rifin	TRUE
Pf3D7_01_v3	56185	56390	A7K9_me_Macspeaks_peak_18	1.68239	7.0846	5.99455	intergenic	NA	NA
Pf3D7_01_v3	56655	57473	A7K9_me_Macspeaks_peak_19	10.2021	548.779	546.921	PF3D7_0100700	Plasmodium exported protein%2C unknown function%2C fragment	TRUE
Pf3D7_01_v3	57663	57869	A7K9_me_Macspeaks_peak_20	1.59461	5.71638	4.63068	PF3D7_0100700	Plasmodium exported protein%2C unknown function%2C fragment	TRUE
Pf3D7_01_v3	58328	64492	A7K9_me_Macspeaks_peak_21	15.5746	1140.95	1138.03	PF3D7_0100800	rifin	TRUE
Pf3D7_01_v3	58328	64492	A7K9_me_Macspeaks_peak_21	15.5746	1140.95	1138.03	PF3D7_0100900	rifin	TRUE
Pf3D7_01_v3	64658	67238	A7K9_me_Macspeaks_peak_22	18.45	1491.75	1488.24	PF3D7_0101000	rifin	TRUE
Pf3D7_01_v3	68334	68571	A7K9_me_Macspeaks_peak_23	7.72436	273.817	272.365	intergenic	NA	NA
Pf3D7_01_v3	70495	70697	A7K9_me_Macspeaks_peak_24	2.44312	23.8697	22.7414	PF3D7_0101100	exported protein family 4	TRUE
Pf3D7_01_v3	70495	70697	A7K9_me_Macspeaks_peak_24	2.44312	23.8697	22.7414	PF3D7_0101200	exported protein family 3	TRUE
Pf3D7_01_v3	71563	71805	A7K9_me_Macspeaks_peak_25	2.98441	40.2143	39.0569	PF3D7_0101200	exported protein family 3	TRUE
Pf3D7_01_v3	72306	72524	A7K9_me_Macspeaks_peak_26	4.11088	83.0346	81.8126	PF3D7_0101200	exported protein family 3	TRUE
Pf3D7_01_v3	73036	73242	A7K9_me_Macspeaks_peak_27	3.99384	78.1116	76.8967	intergenic	NA	NA
Pf3D7_01_v3	74469	75555	A7K9_me_Macspeaks_peak_28	12.9763	638.915	636.89	PF3D7_0101300	Pfmc-2TM Maurer's cleft two transmembrane protein	TRUE
Pf3D7_01_v3	76119	76526	A7K9_me_Macspeaks_peak_29	19.7351	1201.24	1198.22	PF3D7_0101400	exported protein family 1%2C pseudogene	TRUE
Pf3D7_01_v3	77428	77606	A7K9_me_Macspeaks_peak_30	3.07219	43.1521	41.9899	PF3D7_0101400	exported protein family 1%2C pseudogene	TRUE
Pf3D7_01_v3	77428	77606	A7K9_me_Macspeaks_peak_30	3.07219	43.1521	41.9899	PF3D7_0101500	erythrocyte membrane protein 1 (PfEMP1)%2C exon 2%2C pseudogene	TRUE
Pf3D7_01_v3	78422	78714	A7K9_me_Macspeaks_peak_31	11.923	559.59	557.712	PF3D7_0101500	erythrocyte membrane protein 1 (PfEMP1)%2C exon 2%2C pseudogene	TRUE
Pf3D7_01_v3	79761	79925	A7K9_me_Macspeaks_peak_32	2.57479	27.548	26.4128	PF3D7_0101500	erythrocyte membrane protein 1 (PfEMP1)%2C exon 2%2C pseudogene	TRUE
Pf3D7_01_v3	81683	82813	A7K9_me_Macspeaks_peak_33	11.1623	504.005	502.226	PF3D7_0101600	rifin	TRUE
Pf3D7_01_v3	83410	83703	A7K9_me_Macspeaks_peak_34	8.41194	316.753	315.251	PF3D7_0101600	rifin	TRUE
Pf3D7_01_v3	84428	84974	A7K9_me_Macspeaks_peak_35	10.4747	455.085	453.388	PF3D7_0101700	erythrocyte membrane protein 1 (PfEMP1)%2C exon 2%2C pseudogene	TRUE
Pf3D7_01_v3	85802	86096	A7K9_me_Macspeaks_peak_36	11.016	493.488	491.728	PF3D7_0101700	erythrocyte membrane protein 1 (PfEMP1)%2C exon 2%2C pseudogene	TRUE
Pf3D7_01_v3	87094	89669	A7K9_me_Macspeaks_peak_37	13.1215	826.479	824.109	PF3D7_0101700	erythrocyte membrane protein 1 (PfEMP1)%2C exon 2%2C pseudogene	TRUE
Pf3D7_01_v3	87094	89669	A7K9_me_Macspeaks_peak_37	13.1215	826.479	824.109	PF3D7_0101800	stevor	TRUE
Pf3D7_01_v3	90089	92229	A7K9_me_Macspeaks_peak_38	13.3335	814.397	812.049	PF3D7_0101900	rifin	TRUE
Pf3D7_01_v3	92419	95922	A7K9_me_Macspeaks_peak_39	9.79974	523.933	522.119	PF3D7_0101900	rifin	TRUE
Pf3D7_01_v3	92419	95922	A7K9_me_Macspeaks_peak_39	9.79974	523.933	522.119	PF3D7_0102000	Plasmodium exported protein (PHISTa)%2C unknown function%2C pseudogene	TRUE
Pf3D7_01_v3	92419	95922	A7K9_me_Macspeaks_peak_39	9.79974	523.933	522.119	PF3D7_0102100	stevor%2C pseudogene	TRUE
Pf3D7_01_v3	522277	522520	A7K9_me_Macspeaks_peak_40	1.52146	4.68032	3.59849	PF3D7_0113700	heat shock protein 40%2C type II	TRUE
Pf3D7_01_v3	523713	535780	A7K9_me_Macspeaks_peak_41	11.9603	806.76	804.426	PF3D7_0113800	DBL containing protein%2C unknown function	TRUE
Pf3D7_01_v3	543537	546709	A7K9_me_Macspeaks_peak_42	8.17399	505.418	503.637	PF3D7_0114000	exported protein family 1	TRUE
Pf3D7_01_v3	547339	548196	A7K9_me_Macspeaks_peak_43	9.42454	428.006	426.351	PF3D7_0114100	Pfmc-2TM Maurer's cleft two transmembrane protein	TRUE
Pf3D7_01_v3	549467	552228	A7K9_me_Macspeaks_peak_44	12.98	1088.67	1085.84	PF3D7_0114200	exported protein family 3	TRUE
Pf3D7_01_v3	549467	552228	A7K9_me_Macspeaks_peak_44	12.98	1088.67	1085.84	PF3D7_0114300	exported protein family 4%2C pseudogene	TRUE
Pf3D7_01_v3	552541	558799	A7K9_me_Macspeaks_peak_45	13.3052	844.499	842.096	PF3D7_0114200	exported protein family 3	TRUE
Pf3D7_01_v3	552541	558799	A7K9_me_Macspeaks_peak_45	13.3052	844.499	842.096	PF3D7_0114300	exported protein family 4%2C pseudogene	TRUE
Pf3D7_01_v3	552541	558799	A7K9_me_Macspeaks_peak_45	13.3052	844.499	842.096	PF3D7_0114400	erythrocyte membrane protein 1 (PfEMP1)%2C exon 2%2C pseudogene	TRUE
Pf3D7_01_v3	552541	558799	A7K9_me_Macspeaks_peak_45	13.3052	844.499	842.096	PF3D7_0114500	Plasmodium exported protein (hyp10)%2C unknown function	TRUE
Pf3D7_01_v3	559086	563211	A7K9_me_Macspeaks_peak_46	10.3589	645.091	643.055	PF3D7_0114500	Plasmodium exported protein (hyp10)%2C unknown function	TRUE
Pf3D7_01_v3	559086	563211	A7K9_me_Macspeaks_peak_46	10.3589	645.091	643.055	PF3D7_0114600	stevor%2C pseudogene	TRUE
Pf3D7_01_v3	563380	568069	A7K9_me_Macspeaks_peak_47	11.0746	706.166	704.018	PF3D7_0114700	rifin	TRUE
Pf3D7_01_v3	568584	571062	A7K9_me_Macspeaks_peak_48	8.93506	415.17	413.536	PF3D7_0114800	Plasmodium exported protein (hyp7)%2C unknown function	TRUE
Pf3D7_01_v3	571260	573013	A7K9_me_Macspeaks_peak_49	10.0504	425.563	423.912	PF3D7_0114800	Plasmodium exported protein (hyp7)%2C unknown function	TRUE
Pf3D7_01_v3	571260	573013	A7K9_me_Macspeaks_peak_49	10.0504	425.563	423.912	PF3D7_0114900	Plasmodium exported protein%2C unknown function%2C pseudogene	TRUE
Pf3D7_01_v3	573202	574021	A7K9_me_Macspeaks_peak_50	6.7373	220.665	219.272	PF3D7_0114900	Plasmodium exported protein%2C unknown function%2C pseudogene	TRUE
Pf3D7_01_v3	574205	578069	A7K9_me_Macspeaks_peak_51	9.12878	363.291	361.729	PF3D7_0115000	surface-associated interspersed protein 1.3 (SURFIN 1.3)	TRUE
Pf3D7_01_v3	578326	581405	A7K9_me_Macspeaks_peak_52	9.55304	391.629	390.029	PF3D7_0115000	surface-associated interspersed protein 1.3 (SURFIN 1.3)	TRUE
Pf3D7_01_v3	581826	582274	A7K9_me_Macspeaks_peak_53	7.62233	280.717	279.257	PF3D7_0115000	surface-associated interspersed protein 1.3 (SURFIN 1.3)	TRUE
Pf3D7_01_v3	582543	582904	A7K9_me_Macspeaks_peak_54	7.91168	309.845	308.352	PF3D7_0115000	surface-associated interspersed protein 1.3 (SURFIN 1.3)	TRUE
Pf3D7_01_v3	588092	588778	A7K9_me_Macspeaks_peak_55	3.67199	65.1052	63.9092	PF3D7_0115100	Plasmodium exported protein (PHISTa)%2C unknown function	TRUE
Pf3D7_01_v3	589240	589434	A7K9_me_Macspeaks_peak_56	3.04293	42.1645	41.0038	PF3D7_0115150	Plasmodium exported protein%2C unknown function%2C pseudogene	TRUE
Pf3D7_01_v3	589729	590073	A7K9_me_Macspeaks_peak_57	10.6356	466.417	464.702	PF3D7_0115150	Plasmodium exported protein%2C unknown function%2C pseudogene	TRUE
Pf3D7_01_v3	590682	591862	A7K9_me_Macspeaks_peak_58	3.18922	47.1836	46.0152	PF3D7_0115200	rifin	TRUE
Pf3D7_01_v3	590682	591862	A7K9_me_Macspeaks_peak_58	3.18922	47.1836	46.0152	PF3D7_0115150	Plasmodium exported protein%2C unknown function%2C pseudogene	TRUE
Pf3D7_01_v3	592122	596560	A7K9_me_Macspeaks_peak_59	11.6067	720.422	718.248	PF3D7_0115200	rifin	TRUE
Pf3D7_01_v3	592122	596560	A7K9_me_Macspeaks_peak_59	11.6067	720.422	718.248	PF3D7_0115300	rifin	TRUE
Pf3D7_01_v3	596776	598039	A7K9_me_Macspeaks_peak_60	7.45044	326.583	325.069	PF3D7_0115400	stevor	TRUE
Pf3D7_01_v3	598227	601203	A7K9_me_Macspeaks_peak_61	12.3007	659.734	657.671	PF3D7_0115400	stevor	TRUE
Pf3D7_01_v3	598227	601203	A7K9_me_Macspeaks_peak_61	12.3007	659.734	657.671	PF3D7_0115500	erythrocyte membrane protein 1 (PfEMP1)%2C pseudogene	TRUE
Pf3D7_01_v3	601369	602090	A7K9_me_Macspeaks_peak_62	17.5261	1008.48	1005.8	PF3D7_0115500	erythrocyte membrane protein 1 (PfEMP1)%2C pseudogene	TRUE
Pf3D7_01_v3	602752	605709	A7K9_me_Macspeaks_peak_63	8.45451	472.503	470.778	PF3D7_0115600	rifin	TRUE
Pf3D7_01_v3	607297	607529	A7K9_me_Macspeaks_peak_64	3.0978	52.3816	51.2053	PF3D7_0115700	erythrocyte membrane protein 1%2C PfEMP1	TRUE
Pf3D7_01_v3	607735	608735	A7K9_me_Macspeaks_peak_65	5.39553	224.88	223.483	PF3D7_0115700	erythrocyte membrane protein 1%2C PfEMP1	TRUE
Pf3D7_01_v3	609606	615173	A7K9_me_Macspeaks_peak_66	17.414	1505.11	1501.58	PF3D7_0115700	erythrocyte membrane protein 1%2C PfEMP1	TRUE
Pf3D7_01_v3	615388	621463	A7K9_me_Macspeaks_peak_67	10.4381	765.274	763.019	PF3D7_0115700	erythrocyte membrane protein 1%2C PfEMP1	TRUE
Pf3D7_01_v3	622983	625526	A7K9_me_Macspeaks_peak_68	5.97966	308.96	307.467	intergenic	NA	NA
Pf3D7_01_v3	627012	640750	A7K9_me_Macspeaks_peak_69	7.88475	433.358	431.695	intergenic	NA	NA
Pf3D7_02_v3	787	28350	A7K9_me_Macspeaks_peak_70	20.7752	2201.47	2196.93	PF3D7_0200100	erythrocyte membrane protein 1%2C PfEMP1	TRUE
Pf3D7_02_v3	28855	29179	A7K9_me_Macspeaks_peak_71	3.67509	81.6647	80.4447	PF3D7_0200100	erythrocyte membrane protein 1%2C PfEMP1	TRUE
Pf3D7_02_v3	30023	31214	A7K9_me_Macspeaks_peak_72	3.03656	66.7867	65.5882	PF3D7_0200100	erythrocyte membrane protein 1%2C PfEMP1	TRUE
Pf3D7_02_v3	32965	35075	A7K9_me_Macspeaks_peak_73	8.89502	399.234	397.623	PF3D7_0200200	rifin	TRUE
Pf3D7_02_v3	35874	48414	A7K9_me_Macspeaks_peak_74	16.7667	1259.05	1255.93	PF3D7_0200300	erythrocyte membrane protein 1 (PfEMP1)%2C exon 2	TRUE
Pf3D7_02_v3	35874	48414	A7K9_me_Macspeaks_peak_74	16.7667	1259.05	1255.93	PF3D7_0200400	stevor	TRUE
Pf3D7_02_v3	35874	48414	A7K9_me_Macspeaks_peak_74	16.7667	1259.05	1255.93	PF3D7_0200500	rifin	TRUE
Pf3D7_02_v3	35874	48414	A7K9_me_Macspeaks_peak_74	16.7667	1259.05	1255.93	PF3D7_0200600	rifin	TRUE
Pf3D7_02_v3	48599	49964	A7K9_me_Macspeaks_peak_75	12.8124	804.104	801.775	PF3D7_0200700	rifin	TRUE
Pf3D7_02_v3	50442	50677	A7K9_me_Macspeaks_peak_76	1.87257	10.4897	9.39032	PF3D7_0200700	rifin	TRUE
Pf3D7_02_v3	51610	52507	A7K9_me_Macspeaks_peak_77	11.8791	556.343	554.471	PF3D7_0200800	erythrocyte membrane protein 1 (PfEMP1)%2C exon 2%2C pseudogene	TRUE
Pf3D7_02_v3	52737	53071	A7K9_me_Macspeaks_peak_78	13.1665	653.514	651.462	PF3D7_0200800	erythrocyte membrane protein 1 (PfEMP1)%2C exon 2%2C pseudogene	TRUE
Pf3D7_02_v3	54193	56368	A7K9_me_Macspeaks_peak_79	19.7937	1206.45	1203.42	PF3D7_0200900	stevor%2C pseudogene	TRUE
Pf3D7_02_v3	56533	56867	A7K9_me_Macspeaks_peak_80	3.51489	82.3463	81.1253	intergenic	NA	NA
Pf3D7_02_v3	57042	59336	A7K9_me_Macspeaks_peak_81	14.9087	1298.75	1295.57	PF3D7_0201000	rifin	TRUE
Pf3D7_02_v3	59579	67982	A7K9_me_Macspeaks_peak_82	12.6508	1098.89	1096.04	PF3D7_0201100	Plasmodium exported protein%2C unknown function%2C fragment	TRUE
Pf3D7_02_v3	59579	67982	A7K9_me_Macspeaks_peak_82	12.6508	1098.89	1096.04	PF3D7_0201200	rifin	TRUE
Pf3D7_02_v3	59579	67982	A7K9_me_Macspeaks_peak_82	12.6508	1098.89	1096.04	PF3D7_0201300	stevor	TRUE
Pf3D7_02_v3	68167	68718	A7K9_me_Macspeaks_peak_83	7.76595	337.39	335.863	PF3D7_0201400	Plasmodium exported protein (hyp10)%2C unknown function	TRUE
Pf3D7_02_v3	68996	72016	A7K9_me_Macspeaks_peak_84	7.23766	337.401	335.873	PF3D7_0201400	Plasmodium exported protein (hyp10)%2C unknown function	TRUE
Pf3D7_02_v3	630739	631002	A7K9_me_Macspeaks_peak_85	5.19095	173.021	171.682	PF3D7_0215300	acyl-CoA synthetase	TRUE
Pf3D7_02_v3	840545	840740	A7K9_me_Macspeaks_peak_86	1.53129	5.94004	4.85357	PF3D7_0220800	cytoadherence linked asexual protein 2	TRUE
Pf3D7_02_v3	842301	847146	A7K9_me_Macspeaks_peak_87	9.33895	419.005	417.365	PF3D7_0220800	cytoadherence linked asexual protein 2	TRUE
Pf3D7_02_v3	842301	847146	A7K9_me_Macspeaks_peak_87	9.33895	419.005	417.365	PF3D7_0220900	Plasmodium exported protein%2C unknown function%2C pseudogene	TRUE
Pf3D7_02_v3	842301	847146	A7K9_me_Macspeaks_peak_87	9.33895	419.005	417.365	PF3D7_0221000	Plasmodium exported protein%2C unknown function	TRUE
Pf3D7_02_v3	847365	847617	A7K9_me_Macspeaks_peak_88	5.55822	178.975	177.629	PF3D7_0220900	Plasmodium exported protein%2C unknown function%2C pseudogene	TRUE
Pf3D7_02_v3	847365	847617	A7K9_me_Macspeaks_peak_88	5.55822	178.975	177.629	PF3D7_0221000	Plasmodium exported protein%2C unknown function	TRUE
Pf3D7_02_v3	847982	850651	A7K9_me_Macspeaks_peak_89	12.2504	886.381	883.909	PF3D7_0221000	Plasmodium exported protein%2C unknown function	TRUE
Pf3D7_02_v3	847982	850651	A7K9_me_Macspeaks_peak_89	12.2504	886.381	883.909	PF3D7_0221100	Plasmodium exported protein%2C unknown function%2C pseudogene	TRUE
Pf3D7_02_v3	850967	851928	A7K9_me_Macspeaks_peak_90	3.95659	112.531	111.269	PF3D7_0221100	Plasmodium exported protein%2C unknown function%2C pseudogene	TRUE
Pf3D7_02_v3	853151	853347	A7K9_me_Macspeaks_peak_91	1.68756	7.56644	6.47513	intergenic	NA	NA
Pf3D7_02_v3	856890	857057	A7K9_me_Macspeaks_peak_92	1.66497	7.50567	6.41448	intergenic	NA	NA
Pf3D7_02_v3	857338	863911	A7K9_me_Macspeaks_peak_93	10.0855	568.661	566.767	PF3D7_0221300	Plasmodium exported protein%2C unknown function%2C pseudogene	TRUE
Pf3D7_02_v3	857338	863911	A7K9_me_Macspeaks_peak_93	10.0855	568.661	566.767	PF3D7_0221400	stevor	TRUE
Pf3D7_02_v3	857338	863911	A7K9_me_Macspeaks_peak_93	10.0855	568.661	566.767	PF3D7_0221500	Pfmc-2TM Maurer's cleft two transmembrane protein%2C pseudogene	TRUE
Pf3D7_02_v3	864198	867833	A7K9_me_Macspeaks_peak_94	8.84367	505.497	503.715	PF3D7_0221500	Pfmc-2TM Maurer's cleft two transmembrane protein%2C pseudogene	TRUE
Pf3D7_02_v3	864198	867833	A7K9_me_Macspeaks_peak_94	8.84367	505.497	503.715	PF3D7_0221600	Plasmodium exported protein%2C unknown function%2C pseudogene	TRUE
Pf3D7_02_v3	864198	867833	A7K9_me_Macspeaks_peak_94	8.84367	505.497	503.715	PF3D7_0221650	Plasmodium exported protein%2C unknown function%2C pseudogene	TRUE
Pf3D7_02_v3	868031	874463	A7K9_me_Macspeaks_peak_95	15.4889	1407.34	1403.98	PF3D7_0221700	Plasmodium exported protein%2C unknown function	TRUE
Pf3D7_02_v3	868031	874463	A7K9_me_Macspeaks_peak_95	15.4889	1407.34	1403.98	PF3D7_0221800	hypothetical protein	TRUE
Pf3D7_02_v3	868031	874463	A7K9_me_Macspeaks_peak_95	15.4889	1407.34	1403.98	PF3D7_0221900	erythrocyte membrane protein 1 (PfEMP1)%2C pseudogene	TRUE
Pf3D7_02_v3	874919	875149	A7K9_me_Macspeaks_peak_96	7.19769	242.149	240.732	PF3D7_0221900	erythrocyte membrane protein 1 (PfEMP1)%2C pseudogene	TRUE
Pf3D7_02_v3	875438	876030	A7K9_me_Macspeaks_peak_97	7.02214	231.843	230.438	PF3D7_0221900	erythrocyte membrane protein 1 (PfEMP1)%2C pseudogene	TRUE
Pf3D7_02_v3	875438	876030	A7K9_me_Macspeaks_peak_97	7.02214	231.843	230.438	PF3D7_0222000	exported protein family 1	TRUE
Pf3D7_02_v3	877699	877977	A7K9_me_Macspeaks_peak_98	9.21656	369.107	367.538	PF3D7_0222000	exported protein family 1	TRUE
Pf3D7_02_v3	878412	879053	A7K9_me_Macspeaks_peak_99	13.6932	694.363	692.237	PF3D7_0222100	Pfmc-2TM Maurer's cleft two transmembrane protein	TRUE
Pf3D7_02_v3	880407	880934	A7K9_me_Macspeaks_peak_100	5.73657	162.518	161.192	intergenic	NA	NA
Pf3D7_02_v3	883934	884459	A7K9_me_Macspeaks_peak_101	11.554	565.237	563.349	PF3D7_0222300	exported protein family 4%2C pseudogene	TRUE
Pf3D7_02_v3	885082	885346	A7K9_me_Macspeaks_peak_102	9.40674	381.793	380.207	intergenic	NA	NA
Pf3D7_02_v3	886540	887481	A7K9_me_Macspeaks_peak_103	12.6252	612.181	610.206	PF3D7_0222400	rifin%2C pseudogene	TRUE
Pf3D7_02_v3	889123	890946	A7K9_me_Macspeaks_peak_104	15.9703	1007.71	1005.03	PF3D7_0222500	rifin	TRUE
Pf3D7_02_v3	891284	891492	A7K9_me_Macspeaks_peak_105	3.81829	70.9181	69.7136	intergenic	NA	NA
Pf3D7_02_v3	892060	894492	A7K9_me_Macspeaks_peak_106	11.8675	752.987	750.755	PF3D7_0222600	rifin	TRUE
Pf3D7_02_v3	894952	895168	A7K9_me_Macspeaks_peak_107	4.97402	122.218	120.943	intergenic	NA	NA
Pf3D7_02_v3	895642	897565	A7K9_me_Macspeaks_peak_108	14.6109	918.466	915.937	PF3D7_0222700	rifin	TRUE
Pf3D7_02_v3	898316	900572	A7K9_me_Macspeaks_peak_109	11.2082	607.32	605.354	PF3D7_0222800	stevor	TRUE
Pf3D7_02_v3	898316	900572	A7K9_me_Macspeaks_peak_109	11.2082	607.32	605.354	PF3D7_0222900	erythrocyte membrane protein 1 (PfEMP1)%2C exon 2%2C pseudogene	TRUE
Pf3D7_02_v3	901547	902689	A7K9_me_Macspeaks_peak_110	12.1425	575.896	573.989	PF3D7_0222900	erythrocyte membrane protein 1 (PfEMP1)%2C exon 2%2C pseudogene	TRUE
Pf3D7_02_v3	903032	903222	A7K9_me_Macspeaks_peak_111	3.86218	72.6945	71.4874	intergenic	NA	NA
Pf3D7_02_v3	903471	903721	A7K9_me_Macspeaks_peak_112	5.96882	172.86	171.522	PF3D7_0223100	rifin	TRUE
Pf3D7_02_v3	904473	905917	A7K9_me_Macspeaks_peak_113	13.8279	1000.7	998.029	PF3D7_0223100	rifin	TRUE
Pf3D7_02_v3	906144	906409	A7K9_me_Macspeaks_peak_114	8.11935	298.27	296.791	intergenic	NA	NA
Pf3D7_02_v3	906692	909002	A7K9_me_Macspeaks_peak_115	12.0596	836.638	834.249	PF3D7_0223200	rifin	TRUE
Pf3D7_02_v3	906692	909002	A7K9_me_Macspeaks_peak_115	12.0596	836.638	834.249	PF3D7_0223300	erythrocyte membrane protein 1 (PfEMP1)%2C exon 2	TRUE
Pf3D7_02_v3	909211	909550	A7K9_me_Macspeaks_peak_116	12.0531	674.503	672.413	PF3D7_0223300	erythrocyte membrane protein 1 (PfEMP1)%2C exon 2	TRUE
Pf3D7_02_v3	909722	910408	A7K9_me_Macspeaks_peak_117	21.0561	1401.69	1398.34	PF3D7_0223300	erythrocyte membrane protein 1 (PfEMP1)%2C exon 2	TRUE
Pf3D7_02_v3	911682	911858	A7K9_me_Macspeaks_peak_118	2.72108	31.8664	30.7234	intergenic	NA	NA
Pf3D7_02_v3	913450	914557	A7K9_me_Macspeaks_peak_119	12.3183	632.612	630.599	PF3D7_0223400	rifin	TRUE
Pf3D7_02_v3	916304	917619	A7K9_me_Macspeaks_peak_120	4.91454	165.761	164.431	PF3D7_0223500	erythrocyte membrane protein 1%2C PfEMP1	TRUE
Pf3D7_02_v3	918302	923919	A7K9_me_Macspeaks_peak_121	18.1118	1503.87	1500.33	PF3D7_0223500	erythrocyte membrane protein 1%2C PfEMP1	TRUE
Pf3D7_02_v3	924125	946977	A7K9_me_Macspeaks_peak_122	21.1899	1820.91	1816.86	PF3D7_0223500	erythrocyte membrane protein 1%2C PfEMP1	TRUE
Pf3D7_03_v3	3520	34861	A7K9_me_Macspeaks_peak_123	23.5356	2266.84	2262.24	intergenic	NA	NA
Pf3D7_03_v3	35051	36542	A7K9_me_Macspeaks_peak_124	17.4427	1409.79	1406.43	PF3D7_0300100	erythrocyte membrane protein 1%2C PfEMP1	TRUE
Pf3D7_03_v3	36733	42450	A7K9_me_Macspeaks_peak_125	17.0537	1375.16	1371.85	PF3D7_0300100	erythrocyte membrane protein 1%2C PfEMP1	TRUE
Pf3D7_03_v3	43211	44515	A7K9_me_Macspeaks_peak_126	5.15052	211.941	210.558	PF3D7_0300100	erythrocyte membrane protein 1%2C PfEMP1	TRUE
Pf3D7_03_v3	46332	47347	A7K9_me_Macspeaks_peak_127	10.8012	554.702	552.833	PF3D7_0300200	rifin	TRUE
Pf3D7_03_v3	49774	50399	A7K9_me_Macspeaks_peak_128	13.4445	674.997	672.905	PF3D7_0300300	erythrocyte membrane protein 1 (PfEMP1)%2C exon 2%2C pseudogene	TRUE
Pf3D7_03_v3	51218	51407	A7K9_me_Macspeaks_peak_129	3.24774	49.2472	48.0755	PF3D7_0300300	erythrocyte membrane protein 1 (PfEMP1)%2C exon 2%2C pseudogene	TRUE
Pf3D7_03_v3	51694	51934	A7K9_me_Macspeaks_peak_130	5.09105	127.891	126.608	PF3D7_0300300	erythrocyte membrane protein 1 (PfEMP1)%2C exon 2%2C pseudogene	TRUE
Pf3D7_03_v3	52218	53208	A7K9_me_Macspeaks_peak_131	16.8824	953.825	951.232	PF3D7_0300400	stevor	TRUE
Pf3D7_03_v3	54174	54778	A7K9_me_Macspeaks_peak_132	4.79846	113.862	112.598	PF3D7_0300400	stevor	TRUE
Pf3D7_03_v3	55289	57016	A7K9_me_Macspeaks_peak_133	13.6738	983.558	980.913	PF3D7_0300500	rifin	TRUE
Pf3D7_03_v3	58876	59131	A7K9_me_Macspeaks_peak_134	3.30626	51.3418	50.167	PF3D7_0300600	Plasmodium exported protein%2C unknown function%2C fragment	TRUE
Pf3D7_03_v3	59561	60010	A7K9_me_Macspeaks_peak_135	8.11935	298.27	296.791	intergenic	NA	NA
Pf3D7_03_v3	60222	60431	A7K9_me_Macspeaks_peak_136	2.882	36.8832	35.7314	intergenic	NA	NA
Pf3D7_03_v3	60740	63181	A7K9_me_Macspeaks_peak_137	10.5025	574.015	572.111	PF3D7_0300700	rifin	TRUE
Pf3D7_03_v3	63409	63652	A7K9_me_Macspeaks_peak_138	1.97498	12.5577	11.4531	PF3D7_0300800	rifin	TRUE
Pf3D7_03_v3	64569	64964	A7K9_me_Macspeaks_peak_139	2.45775	24.2684	23.1393	PF3D7_0300800	rifin	TRUE
Pf3D7_03_v3	65292	65781	A7K9_me_Macspeaks_peak_140	5.54162	188.966	187.609	PF3D7_0300800	rifin	TRUE
Pf3D7_03_v3	68255	68552	A7K9_me_Macspeaks_peak_141	4.95403	169.872	168.537	PF3D7_0300900	stevor-like	TRUE
Pf3D7_03_v3	68947	69166	A7K9_me_Macspeaks_peak_142	2.26766	22.5983	21.4725	intergenic	NA	NA
Pf3D7_03_v3	69423	72270	A7K9_me_Macspeaks_peak_143	10.0809	480.292	478.554	PF3D7_0301000	acyl-CoA synthetase	TRUE
Pf3D7_03_v3	73027	75415	A7K9_me_Macspeaks_peak_144	7.59643	298.644	297.164	intergenic	NA	NA
Pf3D7_03_v3	75585	77575	A7K9_me_Macspeaks_peak_145	10.5884	516.931	515.129	PF3D7_0301100	Plasmodium exported protein (hyp13)%2C unknown function	TRUE
Pf3D7_03_v3	78108	79549	A7K9_me_Macspeaks_peak_146	7.20613	293.191	291.718	PF3D7_0301200	serine/threonine protein kinase%2C FIKK family	TRUE
Pf3D7_03_v3	116532	118479	A7K9_me_Macspeaks_peak_147	7.27631	286.124	284.658	PF3D7_0302200	cytoadherence linked asexual protein 3.2	TRUE
Pf3D7_03_v3	116532	118479	A7K9_me_Macspeaks_peak_147	7.27631	286.124	284.658	PF3D7_0302100	serine/threonine protein kinase	TRUE
Pf3D7_03_v3	118782	121519	A7K9_me_Macspeaks_peak_148	10.9811	548.096	546.238	PF3D7_0302200	cytoadherence linked asexual protein 3.2	TRUE
Pf3D7_03_v3	121692	122966	A7K9_me_Macspeaks_peak_149	11.806	550.943	549.08	PF3D7_0302200	cytoadherence linked asexual protein 3.2	TRUE
Pf3D7_03_v3	123683	124123	A7K9_me_Macspeaks_peak_150	10.9428	488.252	486.5	PF3D7_0302200	cytoadherence linked asexual protein 3.2	TRUE
Pf3D7_03_v3	124308	132233	A7K9_me_Macspeaks_peak_151	16.2075	1008.13	1005.44	PF3D7_0302200	cytoadherence linked asexual protein 3.2	TRUE
Pf3D7_03_v3	124308	132233	A7K9_me_Macspeaks_peak_151	16.2075	1008.13	1005.44	PF3D7_0302300	erythrocyte membrane protein 1 (PfEMP1)%2C pseudogene	TRUE
Pf3D7_03_v3	132410	132646	A7K9_me_Macspeaks_peak_152	2.10455	16.9527	15.8381	PF3D7_0302400	unspecified product	TRUE
Pf3D7_03_v3	135565	135773	A7K9_me_Macspeaks_peak_153	1.952	17.0003	15.8857	PF3D7_0302500	cytoadherence linked asexual protein 3.1	TRUE
Pf3D7_03_v3	136251	136416	A7K9_me_Macspeaks_peak_154	1.63682	7.52769	6.43646	PF3D7_0302500	cytoadherence linked asexual protein 3.1	TRUE
Pf3D7_03_v3	137064	137383	A7K9_me_Macspeaks_peak_155	4.31952	120.993	119.72	PF3D7_0302500	cytoadherence linked asexual protein 3.1	TRUE
Pf3D7_03_v3	137707	137947	A7K9_me_Macspeaks_peak_156	2.70658	36.2147	35.0641	PF3D7_0302500	cytoadherence linked asexual protein 3.1	TRUE
Pf3D7_03_v3	139646	140069	A7K9_me_Macspeaks_peak_157	2.76497	33.2075	32.0621	PF3D7_0302500	cytoadherence linked asexual protein 3.1	TRUE
Pf3D7_03_v3	140483	140709	A7K9_me_Macspeaks_peak_158	2.49088	26.9324	25.7985	PF3D7_0302500	cytoadherence linked asexual protein 3.1	TRUE
Pf3D7_03_v3	140483	140709	A7K9_me_Macspeaks_peak_158	2.49088	26.9324	25.7985	PF3D7_0302600	ABC transporter B family member 4%2C putative	FALSE
Pf3D7_03_v3	848235	857521	A7K9_me_Macspeaks_peak_159	9.52814	457.098	455.398	PF3D7_0320400	oocyst capsule protein Cap380	TRUE
Pf3D7_03_v3	857818	858024	A7K9_me_Macspeaks_peak_160	1.87257	10.4897	9.39032	PF3D7_0320400	oocyst capsule protein Cap380	TRUE
Pf3D7_03_v3	1002693	1003656	A7K9_me_Macspeaks_peak_161	4.06531	91.8663	90.6324	PF3D7_0323900	erythrocyte membrane protein 1 (PfEMP1)%2C exon 2%2C pseudogene	TRUE
Pf3D7_03_v3	1003875	1004805	A7K9_me_Macspeaks_peak_162	13.3787	843.474	841.073	PF3D7_0323900	erythrocyte membrane protein 1 (PfEMP1)%2C exon 2%2C pseudogene	TRUE
Pf3D7_03_v3	1006698	1006897	A7K9_me_Macspeaks_peak_163	4.40347	95.7672	94.528	PF3D7_0324000	exported protein family 1	TRUE
Pf3D7_03_v3	1007128	1008121	A7K9_me_Macspeaks_peak_164	13.0526	819.746	817.388	PF3D7_0324100	Pfmc-2TM Maurer's cleft two transmembrane protein	TRUE
Pf3D7_03_v3	1009628	1009931	A7K9_me_Macspeaks_peak_165	6.94899	227.587	226.186	intergenic	NA	NA
Pf3D7_03_v3	1010227	1010449	A7K9_me_Macspeaks_peak_166	3.78903	69.7421	68.5393	PF3D7_0324200	exported protein family 3	TRUE
Pf3D7_03_v3	1013396	1013638	A7K9_me_Macspeaks_peak_167	5.22272	134.368	133.077	PF3D7_0324300	exported protein family 4	TRUE
Pf3D7_03_v3	1014810	1015030	A7K9_me_Macspeaks_peak_168	2.12127	15.7773	14.6652	PF3D7_0324400	rifin	TRUE
Pf3D7_03_v3	1015855	1018685	A7K9_me_Macspeaks_peak_169	15.6797	1032.92	1030.19	PF3D7_0324500	rifin	TRUE
Pf3D7_03_v3	1015855	1018685	A7K9_me_Macspeaks_peak_169	15.6797	1032.92	1030.19	PF3D7_0324400	rifin	TRUE
Pf3D7_03_v3	1018957	1020210	A7K9_me_Macspeaks_peak_170	11.2347	716.282	714.116	PF3D7_0324500	rifin	TRUE
Pf3D7_03_v3	1020396	1021944	A7K9_me_Macspeaks_peak_171	9.08918	453.79	452.095	PF3D7_0324600	stevor	TRUE
Pf3D7_03_v3	1022464	1023311	A7K9_me_Macspeaks_peak_172	18.9598	1132.71	1129.79	PF3D7_0324600	stevor	TRUE
Pf3D7_03_v3	1022464	1023311	A7K9_me_Macspeaks_peak_172	18.9598	1132.71	1129.79	PF3D7_0324700	erythrocyte membrane protein 1 (PfEMP1)%2C exon 2%2C pseudogene	TRUE
Pf3D7_03_v3	1024418	1025217	A7K9_me_Macspeaks_peak_173	28.5274	2034.65	2030.32	PF3D7_0324700	erythrocyte membrane protein 1 (PfEMP1)%2C exon 2%2C pseudogene	TRUE
Pf3D7_03_v3	1026148	1026358	A7K9_me_Macspeaks_peak_174	3.21848	48.2115	47.0414	intergenic	NA	NA
Pf3D7_03_v3	1026850	1028993	A7K9_me_Macspeaks_peak_175	12.2629	631.649	629.639	PF3D7_0324800	rifin	TRUE
Pf3D7_03_v3	1030823	1031842	A7K9_me_Macspeaks_peak_176	4.25806	130.4	129.114	PF3D7_0324900	erythrocyte membrane protein 1%2C PfEMP1	TRUE
Pf3D7_03_v3	1032910	1033384	A7K9_me_Macspeaks_peak_177	2.49258	29.0306	27.8928	PF3D7_0324900	erythrocyte membrane protein 1%2C PfEMP1	TRUE
Pf3D7_03_v3	1033736	1038500	A7K9_me_Macspeaks_peak_178	14.4917	923.526	920.988	PF3D7_0324900	erythrocyte membrane protein 1%2C PfEMP1	TRUE
Pf3D7_03_v3	1038726	1040276	A7K9_me_Macspeaks_peak_179	13.6279	1191.13	1188.12	PF3D7_0324900	erythrocyte membrane protein 1%2C PfEMP1	TRUE
Pf3D7_03_v3	1040458	1063352	A7K9_me_Macspeaks_peak_180	17.9064	1671.73	1667.93	intergenic	NA	NA
Pf3D7_04_v3	2531	3041	A7K9_me_Macspeaks_peak_181	3.78903	69.7421	68.5393	intergenic	NA	NA
Pf3D7_04_v3	4940	17997	A7K9_me_Macspeaks_peak_182	15.4304	1780.08	1776.1	intergenic	NA	NA
Pf3D7_04_v3	18821	26592	A7K9_me_Macspeaks_peak_183	10.5284	848.734	846.324	intergenic	NA	NA
Pf3D7_04_v3	26782	28284	A7K9_me_Macspeaks_peak_184	12.3299	720.852	718.678	PF3D7_0400100	erythrocyte membrane protein 1%2C PfEMP1	TRUE
Pf3D7_04_v3	28485	35401	A7K9_me_Macspeaks_peak_185	16.0705	1268.99	1265.86	PF3D7_0400100	erythrocyte membrane protein 1%2C PfEMP1	TRUE
Pf3D7_04_v3	36493	37738	A7K9_me_Macspeaks_peak_186	6.41381	303.229	301.744	intergenic	NA	NA
Pf3D7_04_v3	38743	40114	A7K9_me_Macspeaks_peak_187	4.27051	113.814	112.55	PF3D7_0400200	erythrocyte membrane protein 1 (PfEMP1)%2C exon 2%2C pseudogene	TRUE
Pf3D7_04_v3	42041	42290	A7K9_me_Macspeaks_peak_188	1.89262	14.6788	13.5694	PF3D7_0400300	rifin	TRUE
Pf3D7_04_v3	42526	43217	A7K9_me_Macspeaks_peak_189	6.9801	350.196	348.652	PF3D7_0400300	rifin	TRUE
Pf3D7_04_v3	43483	43679	A7K9_me_Macspeaks_peak_190	3.14533	45.6567	44.4906	PF3D7_0400300	rifin	TRUE
Pf3D7_04_v3	44315	44843	A7K9_me_Macspeaks_peak_191	5.9103	169.737	168.402	PF3D7_0400300	rifin	TRUE
Pf3D7_04_v3	45504	47012	A7K9_me_Macspeaks_peak_192	12.2219	797.054	794.738	intergenic	NA	NA
Pf3D7_04_v3	47413	57253	A7K9_me_Macspeaks_peak_193	17.6746	1185.27	1182.27	PF3D7_0400400	erythrocyte membrane protein 1%2C PfEMP1	TRUE
Pf3D7_04_v3	57426	57896	A7K9_me_Macspeaks_peak_194	7.90575	330.431	328.912	PF3D7_0400400	erythrocyte membrane protein 1%2C PfEMP1	TRUE
Pf3D7_04_v3	58629	58835	A7K9_me_Macspeaks_peak_195	2.9945	43.4269	42.2644	PF3D7_0400500	rifin	TRUE
Pf3D7_04_v3	59469	61057	A7K9_me_Macspeaks_peak_196	12.1552	854.232	851.814	PF3D7_0400500	rifin	TRUE
Pf3D7_04_v3	59469	61057	A7K9_me_Macspeaks_peak_196	12.1552	854.232	851.814	PF3D7_0400600	erythrocyte membrane protein 1 (PfEMP1)%2C exon 1%2C pseudogene	TRUE
Pf3D7_04_v3	61344	61629	A7K9_me_Macspeaks_peak_197	10.2406	438.732	437.061	PF3D7_0400600	erythrocyte membrane protein 1 (PfEMP1)%2C exon 1%2C pseudogene	TRUE
Pf3D7_04_v3	62015	62532	A7K9_me_Macspeaks_peak_198	3.17459	46.6727	45.505	intergenic	NA	NA
Pf3D7_04_v3	62961	64279	A7K9_me_Macspeaks_peak_199	16.4152	959.78	957.175	PF3D7_0400700	rifin	TRUE
Pf3D7_04_v3	65082	67854	A7K9_me_Macspeaks_peak_200	8.2086	482.962	481.219	PF3D7_0400700	rifin	TRUE
Pf3D7_04_v3	65082	67854	A7K9_me_Macspeaks_peak_200	8.2086	482.962	481.219	PF3D7_0400800	stevor	TRUE
Pf3D7_04_v3	68045	68412	A7K9_me_Macspeaks_peak_201	2.5049	28.5972	27.4602	PF3D7_0400800	stevor	TRUE
Pf3D7_04_v3	68944	72737	A7K9_me_Macspeaks_peak_202	11.8062	863.374	860.94	PF3D7_0400900	rifin	TRUE
Pf3D7_04_v3	73068	75136	A7K9_me_Macspeaks_peak_203	11.8747	795.909	793.595	PF3D7_0401000	rifin	TRUE
Pf3D7_04_v3	76550	76803	A7K9_me_Macspeaks_peak_204	4.22791	88.0561	86.8272	PF3D7_0401100	Plasmodium exported protein%2C unknown function%2C fragment	TRUE
Pf3D7_04_v3	77302	77721	A7K9_me_Macspeaks_peak_205	6.81733	219.983	218.592	intergenic	NA	NA
Pf3D7_04_v3	77952	78906	A7K9_me_Macspeaks_peak_206	14.015	719.625	717.452	PF3D7_0401200	rifin	TRUE
Pf3D7_04_v3	79301	86937	A7K9_me_Macspeaks_peak_207	14.836	1007.99	1005.3	PF3D7_0401200	rifin	TRUE
Pf3D7_04_v3	79301	86937	A7K9_me_Macspeaks_peak_207	14.836	1007.99	1005.3	PF3D7_0401400	rifin	TRUE
Pf3D7_04_v3	79301	86937	A7K9_me_Macspeaks_peak_207	14.836	1007.99	1005.3	PF3D7_0401300	rifin	TRUE
Pf3D7_04_v3	87195	90187	A7K9_me_Macspeaks_peak_208	7.94144	361.194	359.635	PF3D7_0401500	stevor%2C pseudogene	TRUE
Pf3D7_04_v3	101345	101626	A7K9_me_Macspeaks_peak_209	2.67481	38.318	37.1637	PF3D7_0401700	Plasmodium exported protein%2C unknown function%2C pseudogene	TRUE
Pf3D7_04_v3	109234	111337	A7K9_me_Macspeaks_peak_210	8.82743	444.835	443.154	PF3D7_0401900	acyl-CoA synthetase	TRUE
Pf3D7_04_v3	111510	111716	A7K9_me_Macspeaks_peak_211	4.12732	85.1351	83.9103	PF3D7_0401900	acyl-CoA synthetase	TRUE
Pf3D7_04_v3	112116	112583	A7K9_me_Macspeaks_peak_212	4.22791	88.0561	86.8272	PF3D7_0401900	acyl-CoA synthetase	TRUE
Pf3D7_04_v3	113007	113231	A7K9_me_Macspeaks_peak_213	2.96978	39.732	38.5754	intergenic	NA	NA
Pf3D7_04_v3	113515	113738	A7K9_me_Macspeaks_peak_214	3.9207	75.086	73.8754	intergenic	NA	NA
Pf3D7_04_v3	114646	114923	A7K9_me_Macspeaks_peak_215	1.67766	8.74989	7.65509	PF3D7_0402000	Plasmodium exported protein (PHISTa)%2C unknown function	TRUE
Pf3D7_04_v3	120388	120944	A7K9_me_Macspeaks_peak_216	3.50277	80.3337	79.1156	intergenic	NA	NA
Pf3D7_04_v3	121221	121601	A7K9_me_Macspeaks_peak_217	2.84506	41.1746	40.0157	intergenic	NA	NA
Pf3D7_04_v3	121931	122193	A7K9_me_Macspeaks_peak_218	4.02123	97.4075	96.1662	intergenic	NA	NA
Pf3D7_04_v3	122368	123344	A7K9_me_Macspeaks_peak_219	5.60102	202.175	200.804	intergenic	NA	NA
Pf3D7_04_v3	123574	124410	A7K9_me_Macspeaks_peak_220	4.40317	105.022	103.771	PF3D7_0402100	Plasmodium exported protein (PHISTb)%2C unknown function	TRUE
Pf3D7_04_v3	130133	130394	A7K9_me_Macspeaks_peak_221	2.42787	27.5214	26.3864	PF3D7_0402200	surface-associated interspersed protein 4.1 (SURFIN 4.1)%2C pseudogene	TRUE
Pf3D7_04_v3	150708	158684	A7K9_me_Macspeaks_peak_222	10.713	721.797	719.621	PF3D7_0402500	rifin%2C pseudogene	TRUE
Pf3D7_04_v3	158856	161316	A7K9_me_Macspeaks_peak_223	14.4512	1080.1	1077.29	PF3D7_0402600	stevor	TRUE
Pf3D7_04_v3	161931	164386	A7K9_me_Macspeaks_peak_224	10.4902	658.386	656.326	PF3D7_0402700	rifin%2C pseudogene	TRUE
Pf3D7_04_v3	164579	165034	A7K9_me_Macspeaks_peak_225	4.21035	98.8147	97.5714	PF3D7_0402700	rifin%2C pseudogene	TRUE
Pf3D7_04_v3	165283	171596	A7K9_me_Macspeaks_peak_226	11.9057	888.675	886.199	PF3D7_0402800	erythrocyte membrane protein 1 (PfEMP1)%2C pseudogene	TRUE
Pf3D7_04_v3	545980	546201	A7K9_me_Macspeaks_peak_227	3.84039	98.5861	97.3431	PF3D7_0412400	erythrocyte membrane protein 1%2C PfEMP1	TRUE
Pf3D7_04_v3	546427	546663	A7K9_me_Macspeaks_peak_228	2.02207	19.1405	18.0215	PF3D7_0412400	erythrocyte membrane protein 1%2C PfEMP1	TRUE
Pf3D7_04_v3	548875	549643	A7K9_me_Macspeaks_peak_229	2.26346	24.101	22.9723	PF3D7_0412400	erythrocyte membrane protein 1%2C PfEMP1	TRUE
Pf3D7_04_v3	550301	550552	A7K9_me_Macspeaks_peak_230	4.36729	112.97	111.707	PF3D7_0412400	erythrocyte membrane protein 1%2C PfEMP1	TRUE
Pf3D7_04_v3	550726	551065	A7K9_me_Macspeaks_peak_231	6.05346	209.41	208.03	PF3D7_0412400	erythrocyte membrane protein 1%2C PfEMP1	TRUE
Pf3D7_04_v3	551507	551969	A7K9_me_Macspeaks_peak_232	5.69315	239.377	237.964	PF3D7_0412400	erythrocyte membrane protein 1%2C PfEMP1	TRUE
Pf3D7_04_v3	552250	554284	A7K9_me_Macspeaks_peak_233	8.1617	467.178	465.461	PF3D7_0412400	erythrocyte membrane protein 1%2C PfEMP1	TRUE
Pf3D7_04_v3	555360	555850	A7K9_me_Macspeaks_peak_234	2.76497	49.5762	48.4041	intergenic	NA	NA
Pf3D7_04_v3	556058	556903	A7K9_me_Macspeaks_peak_235	3.9557	79.1559	77.9395	PF3D7_0412500	Plasmodium RNA of unknown function RUF6	TRUE
Pf3D7_04_v3	557366	557641	A7K9_me_Macspeaks_peak_236	3.59893	70.0511	68.8479	PF3D7_0412500	Plasmodium RNA of unknown function RUF6	TRUE
Pf3D7_04_v3	561637	562242	A7K9_me_Macspeaks_peak_237	4.79933	188.548	187.191	PF3D7_0412600	rifin%2C pseudogene	TRUE
Pf3D7_04_v3	561637	562242	A7K9_me_Macspeaks_peak_237	4.79933	188.548	187.191	PF3D7_0412700	erythrocyte membrane protein 1%2C PfEMP1	TRUE
Pf3D7_04_v3	562480	563198	A7K9_me_Macspeaks_peak_238	5.34911	193.779	192.417	PF3D7_0412700	erythrocyte membrane protein 1%2C PfEMP1	TRUE
Pf3D7_04_v3	563832	564287	A7K9_me_Macspeaks_peak_239	2.76848	38.7476	37.5927	PF3D7_0412700	erythrocyte membrane protein 1%2C PfEMP1	TRUE
Pf3D7_04_v3	564468	564905	A7K9_me_Macspeaks_peak_240	3.62553	98.2016	96.9591	PF3D7_0412700	erythrocyte membrane protein 1%2C PfEMP1	TRUE
Pf3D7_04_v3	565090	569481	A7K9_me_Macspeaks_peak_241	6.40052	251.656	250.229	PF3D7_0412700	erythrocyte membrane protein 1%2C PfEMP1	TRUE
Pf3D7_04_v3	572237	572419	A7K9_me_Macspeaks_peak_242	1.6385	6.38379	5.29587	PF3D7_0412800	Plasmodium RNA of unknown function RUF6	FALSE
Pf3D7_04_v3	582628	583058	A7K9_me_Macspeaks_peak_243	10.6649	468.486	466.767	PF3D7_0412900	erythrocyte membrane protein 1%2C PfEMP1	TRUE
Pf3D7_04_v3	583364	584843	A7K9_me_Macspeaks_peak_244	10.0651	426.572	424.92	PF3D7_0412900	erythrocyte membrane protein 1%2C PfEMP1	TRUE
Pf3D7_04_v3	597728	600097	A7K9_me_Macspeaks_peak_245	15.2193	1340.12	1336.88	PF3D7_0413100	erythrocyte membrane protein 1%2C PfEMP1	TRUE
Pf3D7_04_v3	600313	605572	A7K9_me_Macspeaks_peak_246	12.7504	789.894	787.591	PF3D7_0413100	erythrocyte membrane protein 1%2C PfEMP1	TRUE
Pf3D7_04_v3	600313	605572	A7K9_me_Macspeaks_peak_246	12.7504	789.894	787.591	PF3D7_0413200	rifin	TRUE
Pf3D7_04_v3	605770	606901	A7K9_me_Macspeaks_peak_247	7.9594	391.511	389.911	intergenic	NA	NA
Pf3D7_04_v3	607114	610559	A7K9_me_Macspeaks_peak_248	13.1856	913.572	911.053	PF3D7_0413300	rifin	TRUE
Pf3D7_04_v3	610999	613852	A7K9_me_Macspeaks_peak_249	11.3506	613.294	611.317	PF3D7_0413400	erythrocyte membrane protein 1 (PfEMP1)%2C exon 1%2C pseudogene	TRUE
Pf3D7_04_v3	934919	939268	A7K9_me_Macspeaks_peak_250	17.1664	989.897	987.242	PF3D7_0420700	erythrocyte membrane protein 1%2C PfEMP1	TRUE
Pf3D7_04_v3	950800	951152	A7K9_me_Macspeaks_peak_251	17.5292	1046.12	1043.36	PF3D7_0420900	erythrocyte membrane protein 1%2C PfEMP1	TRUE
Pf3D7_04_v3	962709	965818	A7K9_me_Macspeaks_peak_252	13.0106	1472.54	1469.06	PF3D7_0421100	erythrocyte membrane protein 1%2C PfEMP1	TRUE
Pf3D7_04_v3	966020	966978	A7K9_me_Macspeaks_peak_253	6.82308	476.514	474.782	PF3D7_0421100	erythrocyte membrane protein 1%2C PfEMP1	TRUE
Pf3D7_04_v3	966020	966978	A7K9_me_Macspeaks_peak_253	6.82308	476.514	474.782	PF3D7_0421200	rifin	TRUE
Pf3D7_04_v3	967189	968417	A7K9_me_Macspeaks_peak_254	12.6972	1440.38	1436.96	PF3D7_0421200	rifin	TRUE
Pf3D7_04_v3	968697	970668	A7K9_me_Macspeaks_peak_255	10.7627	1219.05	1216	PF3D7_0421300	erythrocyte membrane protein 1%2C PfEMP1	TRUE
Pf3D7_04_v3	971057	980540	A7K9_me_Macspeaks_peak_256	11.6483	1230.69	1227.62	PF3D7_0421300	erythrocyte membrane protein 1%2C PfEMP1	TRUE
Pf3D7_04_v3	971057	980540	A7K9_me_Macspeaks_peak_256	11.6483	1230.69	1227.62	PF3D7_0421400	Plasmodium RNA of unknown function RUF6	TRUE
Pf3D7_04_v3	981000	981485	A7K9_me_Macspeaks_peak_257	7.60341	304.395	302.909	intergenic	NA	NA
Pf3D7_04_v3	981710	983933	A7K9_me_Macspeaks_peak_258	15.0412	952.04	949.45	PF3D7_0421500	rifin%2C pseudogene	TRUE
Pf3D7_04_v3	984156	992850	A7K9_me_Macspeaks_peak_259	12.0666	844.443	842.041	PF3D7_0421600	erythrocyte membrane protein 1 (PfEMP1)-like pseudogene	TRUE
Pf3D7_04_v3	984156	992850	A7K9_me_Macspeaks_peak_259	12.0666	844.443	842.041	PF3D7_0421700	conserved Plasmodium protein%2C unknown function	TRUE
Pf3D7_04_v3	1121086	1122897	A7K9_me_Macspeaks_peak_260	4.74689	115.963	114.697	PF3D7_0424700	serine/threonine protein kinase%2C FIKK family	TRUE
Pf3D7_04_v3	1123986	1125627	A7K9_me_Macspeaks_peak_261	8.54069	384.862	383.271	PF3D7_0424800	Plasmodium exported protein (PHISTb)%2C unknown function	TRUE
Pf3D7_04_v3	1125796	1127266	A7K9_me_Macspeaks_peak_262	5.31946	153.91	152.595	PF3D7_0424900	Plasmodium exported protein (PHISTa)%2C unknown function	TRUE
Pf3D7_04_v3	1127703	1132195	A7K9_me_Macspeaks_peak_263	7.04282	621.224	619.232	PF3D7_0424900	Plasmodium exported protein (PHISTa)%2C unknown function	TRUE
Pf3D7_04_v3	1127703	1132195	A7K9_me_Macspeaks_peak_263	7.04282	621.224	619.232	PF3D7_0425000	Plasmodium exported protein%2C unknown function%2C pseudogene	TRUE
Pf3D7_04_v3	1132900	1134132	A7K9_me_Macspeaks_peak_264	9.16137	381.427	379.841	intergenic	NA	NA
Pf3D7_04_v3	1134322	1135276	A7K9_me_Macspeaks_peak_265	6.93282	284.932	283.467	PF3D7_0425100	Plasmodium exported protein (hyp6)%2C unknown function	TRUE
Pf3D7_04_v3	1135451	1135645	A7K9_me_Macspeaks_peak_266	4.11052	85.314	84.0889	PF3D7_0425100	Plasmodium exported protein (hyp6)%2C unknown function	TRUE
Pf3D7_04_v3	1135451	1135645	A7K9_me_Macspeaks_peak_266	4.11052	85.314	84.0889	PF3D7_0425200	Plasmodium exported protein (hyp15)%2C unknown function	TRUE
Pf3D7_04_v3	1136444	1137464	A7K9_me_Macspeaks_peak_267	11.6265	590.757	588.821	PF3D7_0425200	Plasmodium exported protein (hyp15)%2C unknown function	TRUE
Pf3D7_04_v3	1137917	1139400	A7K9_me_Macspeaks_peak_268	6.70626	244.998	243.579	PF3D7_0425250	Plasmodium exported protein (PHIST)%2C unknown function%2C pseudogene	TRUE
Pf3D7_04_v3	1139750	1140808	A7K9_me_Macspeaks_peak_269	5.2683	143.997	142.694	PF3D7_0425300	Plasmodium exported protein (PHISTa)%2C unknown function%2C pseudogene	TRUE
Pf3D7_04_v3	1141084	1145206	A7K9_me_Macspeaks_peak_270	10.321	488.79	487.038	PF3D7_0425300	Plasmodium exported protein (PHISTa)%2C unknown function%2C pseudogene	TRUE
Pf3D7_04_v3	1141084	1145206	A7K9_me_Macspeaks_peak_270	10.321	488.79	487.038	PF3D7_0425400	Plasmodium exported protein (PHISTa)%2C unknown function	TRUE
Pf3D7_04_v3	1145560	1146173	A7K9_me_Macspeaks_peak_271	5.80334	228.131	226.73	intergenic	NA	NA
Pf3D7_04_v3	1146562	1147707	A7K9_me_Macspeaks_peak_272	11.2466	538.436	536.596	PF3D7_0425500	stevor	TRUE
Pf3D7_04_v3	1148573	1149647	A7K9_me_Macspeaks_peak_273	11.5445	702.134	699.993	PF3D7_0425600	rifin%2C pseudogene	TRUE
Pf3D7_04_v3	1148573	1149647	A7K9_me_Macspeaks_peak_273	11.5445	702.134	699.993	PF3D7_0425500	stevor	TRUE
Pf3D7_04_v3	1150062	1150307	A7K9_me_Macspeaks_peak_274	2.66256	30.1106	28.9708	PF3D7_0425600	rifin%2C pseudogene	TRUE
Pf3D7_04_v3	1150695	1150947	A7K9_me_Macspeaks_peak_275	6.74418	215.792	214.405	intergenic	NA	NA
Pf3D7_04_v3	1152353	1153690	A7K9_me_Macspeaks_peak_276	15.1771	1043.43	1040.68	PF3D7_0425700	rifin	TRUE
Pf3D7_04_v3	1154662	1154878	A7K9_me_Macspeaks_peak_277	4.54976	102.352	101.103	intergenic	NA	NA
Pf3D7_04_v3	1155416	1155774	A7K9_me_Macspeaks_peak_278	8.28028	308.398	306.906	PF3D7_0425800	erythrocyte membrane protein 1%2C PfEMP1	TRUE
Pf3D7_04_v3	1156038	1165206	A7K9_me_Macspeaks_peak_279	14.8282	856.76	854.338	PF3D7_0425800	erythrocyte membrane protein 1%2C PfEMP1	TRUE
Pf3D7_04_v3	1165378	1165982	A7K9_me_Macspeaks_peak_280	4.09625	82.4138	81.1926	intergenic	NA	NA
Pf3D7_04_v3	1166367	1167870	A7K9_me_Macspeaks_peak_281	7.01374	288.023	286.556	intergenic	NA	NA
Pf3D7_04_v3	1169411	1170689	A7K9_me_Macspeaks_peak_282	13.4396	899.372	896.878	PF3D7_0425900	rifin	TRUE
Pf3D7_04_v3	1170899	1171285	A7K9_me_Macspeaks_peak_283	2.01887	13.4915	12.3847	PF3D7_0425900	rifin	TRUE
Pf3D7_04_v3	1173016	1174600	A7K9_me_Macspeaks_peak_284	5.72223	226.089	224.691	PF3D7_0426000	erythrocyte membrane protein 1%2C PfEMP1	TRUE
Pf3D7_04_v3	1175056	1180488	A7K9_me_Macspeaks_peak_285	14.665	1123.67	1120.77	PF3D7_0426000	erythrocyte membrane protein 1%2C PfEMP1	TRUE
Pf3D7_04_v3	1180673	1200193	A7K9_me_Macspeaks_peak_286	23.2694	2171.85	2167.35	PF3D7_0426000	erythrocyte membrane protein 1%2C PfEMP1	TRUE
Pf3D7_05_v3	23537	26288	A7K9_me_Macspeaks_peak_287	19.4423	1238.4	1235.32	PF3D7_0500100	erythrocyte membrane protein 1%2C PfEMP1	TRUE
Pf3D7_05_v3	27335	28186	A7K9_me_Macspeaks_peak_288	2.91835	56.0153	54.8333	PF3D7_0500100	erythrocyte membrane protein 1%2C PfEMP1	TRUE
Pf3D7_05_v3	29682	30084	A7K9_me_Macspeaks_peak_289	4.11008	99.0254	97.7819	PF3D7_0500200	erythrocyte membrane protein 1 (PfEMP1)%2C pseudogene	TRUE
Pf3D7_05_v3	29682	30084	A7K9_me_Macspeaks_peak_289	4.11008	99.0254	97.7819	PF3D7_0500300	rifin%2C pseudogene	TRUE
Pf3D7_05_v3	30271	31934	A7K9_me_Macspeaks_peak_290	10.3181	558.945	557.068	PF3D7_0500300	rifin%2C pseudogene	TRUE
Pf3D7_05_v3	32218	35967	A7K9_me_Macspeaks_peak_291	15.6955	996.362	993.695	PF3D7_0500400	rifin	TRUE
Pf3D7_05_v3	36165	41589	A7K9_me_Macspeaks_peak_292	10.7822	629.491	627.484	PF3D7_0500500	rifin	TRUE
Pf3D7_05_v3	36165	41589	A7K9_me_Macspeaks_peak_292	10.7822	629.491	627.484	PF3D7_0500600	stevor%2C pseudogene	TRUE
Pf3D7_05_v3	36165	41589	A7K9_me_Macspeaks_peak_292	10.7822	629.491	627.484	PF3D7_0500700	rifin%2C pseudogene	TRUE
Pf3D7_05_v3	1322318	1327654	A7K9_me_Macspeaks_peak_293	13.4721	886.029	883.557	PF3D7_0532700	erythrocyte membrane protein 1 (PfEMP1)%2C pseudogene	TRUE
Pf3D7_05_v3	1322318	1327654	A7K9_me_Macspeaks_peak_293	13.4721	886.029	883.557	PF3D7_0532800	stevor%2C pseudogene	TRUE
Pf3D7_05_v3	1322318	1327654	A7K9_me_Macspeaks_peak_293	13.4721	886.029	883.557	PF3D7_0532900	rifin	TRUE
Pf3D7_05_v3	1327882	1331639	A7K9_me_Macspeaks_peak_294	11.5533	650.492	648.446	PF3D7_0533000	rifin%2C pseudogene	TRUE
Pf3D7_05_v3	1331987	1343457	A7K9_me_Macspeaks_peak_295	15.9669	897.719	895.227	PF3D7_0533100	erythrocyte membrane protein 1 (PfEMP1)%2C pseudogene	TRUE
Pf3D7_06_v3	635	1852	A7K9_me_Macspeaks_peak_296	9.9196	539.594	537.751	PF3D7_0600100	erythrocyte membrane protein 1 (PfEMP1)%2C pseudogene	TRUE
Pf3D7_06_v3	2193	2509	A7K9_me_Macspeaks_peak_297	8.1754	311.979	310.483	PF3D7_0600100	erythrocyte membrane protein 1 (PfEMP1)%2C pseudogene	TRUE
Pf3D7_06_v3	2193	2509	A7K9_me_Macspeaks_peak_297	8.1754	311.979	310.483	PF3D7_0600200	erythrocyte membrane protein 1%2C PfEMP1	TRUE
Pf3D7_06_v3	2762	3016	A7K9_me_Macspeaks_peak_298	4.93362	161.19	159.866	PF3D7_0600200	erythrocyte membrane protein 1%2C PfEMP1	TRUE
Pf3D7_06_v3	3260	11102	A7K9_me_Macspeaks_peak_299	12.9603	975.955	973.322	PF3D7_0600200	erythrocyte membrane protein 1%2C PfEMP1	TRUE
Pf3D7_06_v3	11642	12837	A7K9_me_Macspeaks_peak_300	7.58787	365.843	364.278	intergenic	NA	NA
Pf3D7_06_v3	14955	16218	A7K9_me_Macspeaks_peak_301	13.1911	962.68	960.07	PF3D7_0600300	rifin	TRUE
Pf3D7_06_v3	17507	18249	A7K9_me_Macspeaks_peak_302	5.52994	149.859	148.549	intergenic	NA	NA
Pf3D7_06_v3	18784	20087	A7K9_me_Macspeaks_peak_303	13.5469	682.955	680.849	PF3D7_0600400	erythrocyte membrane protein 1%2C PfEMP1	TRUE
Pf3D7_06_v3	20263	20538	A7K9_me_Macspeaks_peak_304	10.226	437.716	436.046	PF3D7_0600400	erythrocyte membrane protein 1%2C PfEMP1	TRUE
Pf3D7_06_v3	21043	23719	A7K9_me_Macspeaks_peak_305	9.09626	574.261	572.357	PF3D7_0600400	erythrocyte membrane protein 1%2C PfEMP1	TRUE
Pf3D7_06_v3	24015	24993	A7K9_me_Macspeaks_peak_306	8.05269	359.08	357.524	intergenic	NA	NA
Pf3D7_06_v3	26457	27984	A7K9_me_Macspeaks_peak_307	15.3671	991.704	989.045	PF3D7_0600500	rifin	TRUE
Pf3D7_06_v3	28541	28789	A7K9_me_Macspeaks_peak_308	2.00424	13.1772	12.071	intergenic	NA	NA
Pf3D7_06_v3	29466	33022	A7K9_me_Macspeaks_peak_309	18.0966	1057.52	1054.74	PF3D7_0600600	erythrocyte membrane protein 1 (PfEMP1)%2C exon 2	TRUE
Pf3D7_06_v3	29466	33022	A7K9_me_Macspeaks_peak_309	18.0966	1057.52	1054.74	PF3D7_0600700	rifin	TRUE
Pf3D7_06_v3	35260	37730	A7K9_me_Macspeaks_peak_310	11.5037	776.398	774.122	PF3D7_0600800	rifin%2C pseudogene	TRUE
Pf3D7_06_v3	37919	38241	A7K9_me_Macspeaks_peak_311	5.54478	211.199	209.817	intergenic	NA	NA
Pf3D7_06_v3	38552	40326	A7K9_me_Macspeaks_peak_312	12.9623	944.708	942.131	PF3D7_0600900	rifin%2C pseudogene	TRUE
Pf3D7_06_v3	40876	41101	A7K9_me_Macspeaks_peak_313	4.88624	118.017	116.747	intergenic	NA	NA
Pf3D7_06_v3	44428	44667	A7K9_me_Macspeaks_peak_314	2.71374	34.6109	33.463	PF3D7_0601100	exported protein family 3	TRUE
Pf3D7_06_v3	45726	45948	A7K9_me_Macspeaks_peak_315	2.56492	30.1222	28.9823	intergenic	NA	NA
Pf3D7_06_v3	47564	48335	A7K9_me_Macspeaks_peak_316	7.72436	273.817	272.365	PF3D7_0601200	Pfmc-2TM Maurer's cleft two transmembrane protein	TRUE
Pf3D7_06_v3	48735	48962	A7K9_me_Macspeaks_peak_317	5.35438	140.943	139.644	PF3D7_0601300	exported protein family 1	TRUE
Pf3D7_06_v3	49990	50334	A7K9_me_Macspeaks_peak_318	4.21328	87.4231	86.1951	PF3D7_0601300	exported protein family 1	TRUE
Pf3D7_06_v3	51413	52096	A7K9_me_Macspeaks_peak_319	10.738	473.667	471.939	PF3D7_0601400	erythrocyte membrane protein 1 (PfEMP1)%2C pseudogene	TRUE
Pf3D7_06_v3	52541	52990	A7K9_me_Macspeaks_peak_320	7.06013	446.218	444.536	PF3D7_0601400	erythrocyte membrane protein 1 (PfEMP1)%2C pseudogene	TRUE
Pf3D7_06_v3	53698	54543	A7K9_me_Macspeaks_peak_321	8.48509	321.421	319.914	intergenic	NA	NA
Pf3D7_06_v3	54765	56449	A7K9_me_Macspeaks_peak_322	7.63658	268.463	267.017	intergenic	NA	NA
Pf3D7_06_v3	56715	57511	A7K9_me_Macspeaks_peak_323	3.1307	45.1517	43.9864	intergenic	NA	NA
Pf3D7_06_v3	57797	58093	A7K9_me_Macspeaks_peak_324	2.4474	42.2682	41.1074	intergenic	NA	NA
Pf3D7_06_v3	61549	61774	A7K9_me_Macspeaks_peak_325	2.24435	25.3536	24.2226	intergenic	NA	NA
Pf3D7_06_v3	62739	62957	A7K9_me_Macspeaks_peak_326	4.64317	118.262	116.993	intergenic	NA	NA
Pf3D7_06_v3	64033	64275	A7K9_me_Macspeaks_peak_327	3.11662	46.2573	45.0903	intergenic	NA	NA
Pf3D7_06_v3	723267	724003	A7K9_me_Macspeaks_peak_328	2.54612	35.7431	34.5933	PF3D7_0617400	erythrocyte membrane protein 1%2C PfEMP1	TRUE
Pf3D7_06_v3	725679	736262	A7K9_me_Macspeaks_peak_329	14.6314	986.867	984.216	PF3D7_0617400	erythrocyte membrane protein 1%2C PfEMP1	TRUE
Pf3D7_06_v3	725679	736262	A7K9_me_Macspeaks_peak_329	14.6314	986.867	984.216	PF3D7_0617500	rifin%2C pseudogene	TRUE
Pf3D7_06_v3	738252	739321	A7K9_me_Macspeaks_peak_330	6.02155	232.278	230.873	PF3D7_0617600	stevor	TRUE
Pf3D7_06_v3	739571	740873	A7K9_me_Macspeaks_peak_331	6.62905	342.368	340.834	PF3D7_0617600	stevor	TRUE
Pf3D7_06_v3	741113	745317	A7K9_me_Macspeaks_peak_332	11.0067	772.099	769.831	PF3D7_0617700	rifin	TRUE
Pf3D7_06_v3	1303096	1303263	A7K9_me_Macspeaks_peak_333	1.57656	8.31968	7.22615	intergenic	NA	NA
Pf3D7_06_v3	1305756	1305997	A7K9_me_Macspeaks_peak_334	2.56506	35.2028	34.0539	intergenic	NA	NA
Pf3D7_06_v3	1306218	1307143	A7K9_me_Macspeaks_peak_335	2.01066	23.352	22.2248	intergenic	NA	NA
Pf3D7_06_v3	1307334	1308239	A7K9_me_Macspeaks_peak_336	2.84746	62.7327	61.5404	intergenic	NA	NA
Pf3D7_06_v3	1308458	1309166	A7K9_me_Macspeaks_peak_337	5.28748	156.012	154.694	intergenic	NA	NA
Pf3D7_06_v3	1309395	1309992	A7K9_me_Macspeaks_peak_338	4.7692	112.488	111.226	intergenic	NA	NA
Pf3D7_06_v3	1310907	1311398	A7K9_me_Macspeaks_peak_339	7.81213	279.2	277.742	intergenic	NA	NA
Pf3D7_06_v3	1312095	1313178	A7K9_me_Macspeaks_peak_340	7.87418	540.009	538.166	intergenic	NA	NA
Pf3D7_06_v3	1313446	1315071	A7K9_me_Macspeaks_peak_341	9.78125	487.246	485.496	PF3D7_0631200	erythrocyte membrane protein 1 (PfEMP1)%2C pseudogene	TRUE
Pf3D7_06_v3	1315640	1315860	A7K9_me_Macspeaks_peak_342	3.65737	64.5333	63.3382	PF3D7_0631200	erythrocyte membrane protein 1 (PfEMP1)%2C pseudogene	TRUE
Pf3D7_06_v3	1316066	1316275	A7K9_me_Macspeaks_peak_343	3.80366	70.3293	69.1256	PF3D7_0631200	erythrocyte membrane protein 1 (PfEMP1)%2C pseudogene	TRUE
Pf3D7_06_v3	1316066	1316275	A7K9_me_Macspeaks_peak_343	3.80366	70.3293	69.1256	PF3D7_0631300	exported protein family 1	FALSE
Pf3D7_06_v3	1318340	1319005	A7K9_me_Macspeaks_peak_344	10.4747	455.085	453.388	PF3D7_0631400	Pfmc-2TM Maurer's cleft two transmembrane protein	TRUE
Pf3D7_06_v3	1321581	1321861	A7K9_me_Macspeaks_peak_345	10.0651	426.572	424.92	PF3D7_0631500	exported protein family 3	TRUE
Pf3D7_06_v3	1328772	1329016	A7K9_me_Macspeaks_peak_346	2.6333	29.2468	28.1086	PF3D7_0631800	rifin	TRUE
Pf3D7_06_v3	1329248	1329467	A7K9_me_Macspeaks_peak_347	4.11088	83.0346	81.8126	PF3D7_0631800	rifin	TRUE
Pf3D7_06_v3	1329973	1331183	A7K9_me_Macspeaks_peak_348	10.4296	652.241	650.192	PF3D7_0631800	rifin	TRUE
Pf3D7_06_v3	1331434	1337744	A7K9_me_Macspeaks_peak_349	9.03304	598.336	596.386	PF3D7_0631900	stevor	TRUE
Pf3D7_06_v3	1331434	1337744	A7K9_me_Macspeaks_peak_349	9.03304	598.336	596.386	PF3D7_0632000	rifin	TRUE
Pf3D7_06_v3	1338048	1342753	A7K9_me_Macspeaks_peak_350	14.4317	892.015	889.532	PF3D7_0632100	rifin	TRUE
Pf3D7_06_v3	1338048	1342753	A7K9_me_Macspeaks_peak_350	14.4317	892.015	889.532	PF3D7_0632200	rifin	TRUE
Pf3D7_06_v3	1343150	1344076	A7K9_me_Macspeaks_peak_351	7.17129	287.754	286.287	PF3D7_0632200	rifin	TRUE
Pf3D7_06_v3	1344800	1346561	A7K9_me_Macspeaks_peak_352	9.5779	432.004	430.343	PF3D7_0632300	rifin	TRUE
Pf3D7_06_v3	1346840	1348469	A7K9_me_Macspeaks_peak_353	6.83475	223.683	222.287	PF3D7_0632300	rifin	TRUE
Pf3D7_06_v3	1349605	1350394	A7K9_me_Macspeaks_peak_354	2.6676	36.2767	35.126	PF3D7_0632400	rifin	TRUE
Pf3D7_06_v3	1350984	1351597	A7K9_me_Macspeaks_peak_355	6.70261	260.432	258.996	PF3D7_0632400	rifin	TRUE
Pf3D7_06_v3	1351858	1352278	A7K9_me_Macspeaks_peak_356	4.30115	107.795	106.539	PF3D7_0632400	rifin	TRUE
Pf3D7_06_v3	1354167	1355484	A7K9_me_Macspeaks_peak_357	5.86604	238.883	237.471	intergenic	NA	NA
Pf3D7_06_v3	1359351	1359698	A7K9_me_Macspeaks_peak_358	3.51322	79.4676	78.2507	PF3D7_0632500	erythrocyte membrane protein 1%2C PfEMP1	TRUE
Pf3D7_06_v3	1359898	1360234	A7K9_me_Macspeaks_peak_359	2.55784	29.9756	28.8361	PF3D7_0632500	erythrocyte membrane protein 1%2C PfEMP1	TRUE
Pf3D7_06_v3	1360423	1361180	A7K9_me_Macspeaks_peak_360	1.8176	10.4145	9.31548	PF3D7_0632500	erythrocyte membrane protein 1%2C PfEMP1	TRUE
Pf3D7_06_v3	1362087	1362370	A7K9_me_Macspeaks_peak_361	5.20541	167.624	166.292	PF3D7_0632500	erythrocyte membrane protein 1%2C PfEMP1	TRUE
Pf3D7_06_v3	1362615	1363800	A7K9_me_Macspeaks_peak_362	3.06873	50.6891	49.5154	PF3D7_0632500	erythrocyte membrane protein 1%2C PfEMP1	TRUE
Pf3D7_06_v3	1364263	1366064	A7K9_me_Macspeaks_peak_363	6.81905	279.354	277.896	PF3D7_0632500	erythrocyte membrane protein 1%2C PfEMP1	TRUE
Pf3D7_06_v3	1366289	1366685	A7K9_me_Macspeaks_peak_364	5.88104	168.181	166.848	PF3D7_0632500	erythrocyte membrane protein 1%2C PfEMP1	TRUE
Pf3D7_06_v3	1366984	1367524	A7K9_me_Macspeaks_peak_365	4.28643	90.6029	89.3706	PF3D7_0632600	rifin%2C pseudogene	TRUE
Pf3D7_06_v3	1366984	1367524	A7K9_me_Macspeaks_peak_365	4.28643	90.6029	89.3706	PF3D7_0632500	erythrocyte membrane protein 1%2C PfEMP1	TRUE
Pf3D7_06_v3	1368039	1369215	A7K9_me_Macspeaks_peak_366	11.7672	689.957	687.838	PF3D7_0632600	rifin%2C pseudogene	TRUE
Pf3D7_06_v3	1370953	1371291	A7K9_me_Macspeaks_peak_367	6.08586	179.158	177.812	PF3D7_0632700	rifin	TRUE
Pf3D7_06_v3	1371757	1372335	A7K9_me_Macspeaks_peak_368	3.88741	91.4689	90.2355	PF3D7_0632700	rifin	TRUE
Pf3D7_06_v3	1374892	1375921	A7K9_me_Macspeaks_peak_369	4.31852	152.076	150.763	PF3D7_0632800	erythrocyte membrane protein 1%2C PfEMP1	TRUE
Pf3D7_06_v3	1377227	1382861	A7K9_me_Macspeaks_peak_370	15.5003	1056.56	1053.79	PF3D7_0632800	erythrocyte membrane protein 1%2C PfEMP1	TRUE
Pf3D7_06_v3	1383061	1384538	A7K9_me_Macspeaks_peak_371	13.0038	850.116	847.705	PF3D7_0632800	erythrocyte membrane protein 1%2C PfEMP1	TRUE
Pf3D7_06_v3	1384725	1412000	A7K9_me_Macspeaks_peak_372	22.0913	1942.93	1938.72	intergenic	NA	NA
Pf3D7_06_v3	1413108	1413315	A7K9_me_Macspeaks_peak_373	1.71165	7.57	6.47845	intergenic	NA	NA
Pf3D7_06_v3	1413750	1414247	A7K9_me_Macspeaks_peak_374	2.96978	39.732	38.5754	intergenic	NA	NA
Pf3D7_06_v3	1414934	1415180	A7K9_me_Macspeaks_peak_375	2.42849	23.4737	22.3461	intergenic	NA	NA
Pf3D7_06_v3	1416161	1416602	A7K9_me_Macspeaks_peak_376	2.79762	44.2991	43.1352	intergenic	NA	NA
Pf3D7_07_v3	1778	18086	A7K9_me_Macspeaks_peak_377	21.4577	2010.27	2005.97	intergenic	NA	NA
Pf3D7_07_v3	18255	19856	A7K9_me_Macspeaks_peak_378	14.5367	1003.92	1001.24	PF3D7_0700100	erythrocyte membrane protein 1%2C PfEMP1	TRUE
Pf3D7_07_v3	20082	25996	A7K9_me_Macspeaks_peak_379	20.4713	1547.1	1543.49	PF3D7_0700100	erythrocyte membrane protein 1%2C PfEMP1	TRUE
Pf3D7_07_v3	26441	28193	A7K9_me_Macspeaks_peak_380	7.5851	408.514	406.89	PF3D7_0700100	erythrocyte membrane protein 1%2C PfEMP1	TRUE
Pf3D7_07_v3	28818	29782	A7K9_me_Macspeaks_peak_381	3.91762	104.741	103.489	PF3D7_0700200	rifin	TRUE
Pf3D7_07_v3	29967	31413	A7K9_me_Macspeaks_peak_382	10.4107	655.871	653.815	PF3D7_0700200	rifin	TRUE
Pf3D7_07_v3	34154	43296	A7K9_me_Macspeaks_peak_383	11.8747	795.909	793.595	PF3D7_0700300	rifin	TRUE
Pf3D7_07_v3	34154	43296	A7K9_me_Macspeaks_peak_383	11.8747	795.909	793.595	PF3D7_0700400	stevor	TRUE
Pf3D7_07_v3	34154	43296	A7K9_me_Macspeaks_peak_383	11.8747	795.909	793.595	PF3D7_0700500	rifin	TRUE
Pf3D7_07_v3	34154	43296	A7K9_me_Macspeaks_peak_383	11.8747	795.909	793.595	PF3D7_0700600	Plasmodium exported protein%2C unknown function%2C pseudogene	TRUE
Pf3D7_07_v3	43551	44152	A7K9_me_Macspeaks_peak_384	9.23119	370.079	368.508	PF3D7_0700600	Plasmodium exported protein%2C unknown function%2C pseudogene	TRUE
Pf3D7_07_v3	44602	46676	A7K9_me_Macspeaks_peak_385	6.22885	196.077	194.712	PF3D7_0700600	Plasmodium exported protein%2C unknown function%2C pseudogene	TRUE
Pf3D7_07_v3	44602	46676	A7K9_me_Macspeaks_peak_385	6.22885	196.077	194.712	PF3D7_0700700	stevor%2C pseudogene	TRUE
Pf3D7_07_v3	48266	49122	A7K9_me_Macspeaks_peak_386	4.0231	79.333	78.1162	PF3D7_0700800	Pfmc-2TM Maurer's cleft two transmembrane protein	TRUE
Pf3D7_07_v3	49437	50945	A7K9_me_Macspeaks_peak_387	10.9763	671.969	669.883	PF3D7_0700900	exported protein family 1%2C pseudogene	TRUE
Pf3D7_07_v3	53471	53765	A7K9_me_Macspeaks_peak_388	6.87585	223.353	221.958	PF3D7_0701000	erythrocyte membrane protein 1 (PfEMP1)%2C pseudogene	TRUE
Pf3D7_07_v3	54689	54856	A7K9_me_Macspeaks_peak_389	1.93109	11.6521	10.5498	intergenic	NA	NA
Pf3D7_07_v3	55424	56576	A7K9_me_Macspeaks_peak_390	17.6746	1185.27	1182.27	PF3D7_0701100	rifin	TRUE
Pf3D7_07_v3	57070	57292	A7K9_me_Macspeaks_peak_391	6.34919	193.571	192.208	PF3D7_0701100	rifin	TRUE
Pf3D7_07_v3	58888	60160	A7K9_me_Macspeaks_peak_392	10.9414	728.675	726.487	PF3D7_0701200	rifin%2C pseudogene	TRUE
Pf3D7_07_v3	60489	60878	A7K9_me_Macspeaks_peak_393	2.86737	36.416	35.2649	PF3D7_0701200	rifin%2C pseudogene	TRUE
Pf3D7_07_v3	61169	61617	A7K9_me_Macspeaks_peak_394	3.81829	70.9181	69.7136	PF3D7_0701200	rifin%2C pseudogene	TRUE
Pf3D7_07_v3	71004	71923	A7K9_me_Macspeaks_peak_395	9.65558	462.3	460.592	PF3D7_0701600	Pfmc-2TM Maurer's cleft two transmembrane protein	TRUE
Pf3D7_07_v3	72284	72660	A7K9_me_Macspeaks_peak_396	12.435	597.82	595.872	PF3D7_0701700	exported protein family 1	TRUE
Pf3D7_07_v3	73460	76941	A7K9_me_Macspeaks_peak_397	13.0453	795.192	792.879	PF3D7_0701700	exported protein family 1	TRUE
Pf3D7_07_v3	73460	76941	A7K9_me_Macspeaks_peak_397	13.0453	795.192	792.879	PF3D7_0701800	rifin	TRUE
Pf3D7_07_v3	77107	83159	A7K9_me_Macspeaks_peak_398	7.71054	430.351	428.692	PF3D7_0701800	rifin	TRUE
Pf3D7_07_v3	77107	83159	A7K9_me_Macspeaks_peak_398	7.71054	430.351	428.692	PF3D7_0701900	Plasmodium exported protein%2C unknown function	TRUE
Pf3D7_07_v3	84770	85309	A7K9_me_Macspeaks_peak_399	1.63501	8.00901	6.91631	PF3D7_0702000	Plasmodium exported protein (hyp12)%2C unknown function	TRUE
Pf3D7_07_v3	507834	508037	A7K9_me_Macspeaks_peak_400	1.8872	10.7754	9.67531	PF3D7_0711600	Plasmodium RNA of unknown function RUF6	TRUE
Pf3D7_07_v3	508339	508709	A7K9_me_Macspeaks_peak_401	11.5573	532.681	530.851	PF3D7_0711600	Plasmodium RNA of unknown function RUF6	TRUE
Pf3D7_07_v3	508893	510641	A7K9_me_Macspeaks_peak_402	5.83331	220.231	218.839	intergenic	NA	NA
Pf3D7_07_v3	511511	513579	A7K9_me_Macspeaks_peak_403	12.0394	729.341	727.151	PF3D7_0711700	erythrocyte membrane protein 1%2C PfEMP1	TRUE
Pf3D7_07_v3	513970	520654	A7K9_me_Macspeaks_peak_404	16.1909	1216.91	1213.86	PF3D7_0711700	erythrocyte membrane protein 1%2C PfEMP1	TRUE
Pf3D7_07_v3	520894	522804	A7K9_me_Macspeaks_peak_405	10.6718	619.135	617.148	PF3D7_0711800	Plasmodium RNA of unknown function RUF6	TRUE
Pf3D7_07_v3	523029	524737	A7K9_me_Macspeaks_peak_406	14.5313	830.124	827.747	PF3D7_0711800	Plasmodium RNA of unknown function RUF6	TRUE
Pf3D7_07_v3	525317	529102	A7K9_me_Macspeaks_peak_407	10.0212	605.992	604.029	PF3D7_0711900	rifin%2C pseudogene	TRUE
Pf3D7_07_v3	525317	529102	A7K9_me_Macspeaks_peak_407	10.0212	605.992	604.029	PF3D7_0712000	erythrocyte membrane protein 1%2C PfEMP1	TRUE
Pf3D7_07_v3	529503	539987	A7K9_me_Macspeaks_peak_408	14.763	1269.84	1266.71	PF3D7_0712000	erythrocyte membrane protein 1%2C PfEMP1	TRUE
Pf3D7_07_v3	529503	539987	A7K9_me_Macspeaks_peak_408	14.763	1269.84	1266.71	PF3D7_0712100	Plasmodium RNA of unknown function RUF6	TRUE
Pf3D7_07_v3	540153	542610	A7K9_me_Macspeaks_peak_409	11.673	659.193	657.131	PF3D7_0712200	rifin%2C pseudogene	TRUE
Pf3D7_07_v3	542801	544543	A7K9_me_Macspeaks_peak_410	11.4045	765.763	763.507	PF3D7_0712300	erythrocyte membrane protein 1%2C PfEMP1	TRUE
Pf3D7_07_v3	544970	550799	A7K9_me_Macspeaks_peak_411	20.7377	1623.21	1619.49	PF3D7_0712300	erythrocyte membrane protein 1%2C PfEMP1	TRUE
Pf3D7_07_v3	550969	551677	A7K9_me_Macspeaks_peak_412	9.62132	450.526	448.836	PF3D7_0712300	erythrocyte membrane protein 1%2C PfEMP1	TRUE
Pf3D7_07_v3	551917	553656	A7K9_me_Macspeaks_peak_413	10.3893	569.495	567.6	PF3D7_0712400	erythrocyte membrane protein 1%2C PfEMP1	TRUE
Pf3D7_07_v3	553986	559342	A7K9_me_Macspeaks_peak_414	15.1191	937.605	935.041	PF3D7_0712400	erythrocyte membrane protein 1%2C PfEMP1	TRUE
Pf3D7_07_v3	559561	568319	A7K9_me_Macspeaks_peak_415	13.982	1017.92	1015.22	PF3D7_0712500	rifin%2C pseudogene	TRUE
Pf3D7_07_v3	559561	568319	A7K9_me_Macspeaks_peak_415	13.982	1017.92	1015.22	PF3D7_0712400	erythrocyte membrane protein 1%2C PfEMP1	TRUE
Pf3D7_07_v3	559561	568319	A7K9_me_Macspeaks_peak_415	13.982	1017.92	1015.22	PF3D7_0712600	erythrocyte membrane protein 1%2C PfEMP1	TRUE
Pf3D7_07_v3	568700	574887	A7K9_me_Macspeaks_peak_416	19.8199	1462.92	1459.45	PF3D7_0712600	erythrocyte membrane protein 1%2C PfEMP1	TRUE
Pf3D7_07_v3	575115	577332	A7K9_me_Macspeaks_peak_417	8.73909	408.333	406.709	PF3D7_0712700	Plasmodium RNA of unknown function RUF6	TRUE
Pf3D7_07_v3	575115	577332	A7K9_me_Macspeaks_peak_417	8.73909	408.333	406.709	PF3D7_0712600	erythrocyte membrane protein 1%2C PfEMP1	TRUE
Pf3D7_07_v3	577754	578185	A7K9_me_Macspeaks_peak_418	11.6857	675.713	673.62	PF3D7_0712700	Plasmodium RNA of unknown function RUF6	TRUE
Pf3D7_07_v3	578352	578694	A7K9_me_Macspeaks_peak_419	5.80914	174.874	173.534	intergenic	NA	NA
Pf3D7_07_v3	579085	583045	A7K9_me_Macspeaks_peak_420	12.2184	768.006	765.746	PF3D7_0712800	erythrocyte membrane protein 1%2C PfEMP1	TRUE
Pf3D7_07_v3	583336	589196	A7K9_me_Macspeaks_peak_421	19.8454	1393.86	1390.52	PF3D7_0712800	erythrocyte membrane protein 1%2C PfEMP1	TRUE
Pf3D7_07_v3	589394	591699	A7K9_me_Macspeaks_peak_422	12.6455	833.221	830.839	PF3D7_0712900	erythrocyte membrane protein 1%2C PfEMP1	TRUE
Pf3D7_07_v3	589394	591699	A7K9_me_Macspeaks_peak_422	12.6455	833.221	830.839	PF3D7_0712800	erythrocyte membrane protein 1%2C PfEMP1	TRUE
Pf3D7_07_v3	592177	598359	A7K9_me_Macspeaks_peak_423	17.7563	1453.28	1449.83	PF3D7_0712900	erythrocyte membrane protein 1%2C PfEMP1	TRUE
Pf3D7_07_v3	598672	605204	A7K9_me_Macspeaks_peak_424	12.7569	867.745	865.304	PF3D7_0712900	erythrocyte membrane protein 1%2C PfEMP1	TRUE
Pf3D7_07_v3	598672	605204	A7K9_me_Macspeaks_peak_424	12.7569	867.745	865.304	PF3D7_0713000	rifin	TRUE
Pf3D7_07_v3	598672	605204	A7K9_me_Macspeaks_peak_424	12.7569	867.745	865.304	PF3D7_0713100	Pfmc-2TM Maurer's cleft two transmembrane protein	TRUE
Pf3D7_07_v3	605680	608089	A7K9_me_Macspeaks_peak_425	8.41563	445.466	443.785	PF3D7_0713200	exported protein family 1	TRUE
Pf3D7_07_v3	605680	608089	A7K9_me_Macspeaks_peak_425	8.41563	445.466	443.785	PF3D7_0713100	Pfmc-2TM Maurer's cleft two transmembrane protein	TRUE
Pf3D7_07_v3	608727	608992	A7K9_me_Macspeaks_peak_426	4.55751	130.08	128.795	PF3D7_0713200	exported protein family 1	TRUE
Pf3D7_07_v3	608727	608992	A7K9_me_Macspeaks_peak_426	4.55751	130.08	128.795	PF3D7_0713300	erythrocyte membrane protein 1 (PfEMP1)%2C pseudogene	TRUE
Pf3D7_07_v3	609349	610168	A7K9_me_Macspeaks_peak_427	2.83976	49.3449	48.1731	PF3D7_0713300	erythrocyte membrane protein 1 (PfEMP1)%2C pseudogene	TRUE
Pf3D7_07_v3	1266789	1280283	A7K9_me_Macspeaks_peak_428	11.3654	579.47	577.556	PF3D7_0729900	dynein heavy chain%2C putative	TRUE
Pf3D7_07_v3	1379526	1386896	A7K9_me_Macspeaks_peak_429	15.5906	1180.89	1177.9	PF3D7_0731800	alpha/beta hydrolase%2C putative	TRUE
Pf3D7_07_v3	1379526	1386896	A7K9_me_Macspeaks_peak_429	15.5906	1180.89	1177.9	PF3D7_0731900	rifin%2C pseudogene	TRUE
Pf3D7_07_v3	1379526	1386896	A7K9_me_Macspeaks_peak_429	15.5906	1180.89	1177.9	PF3D7_0732000	stevor	TRUE
Pf3D7_07_v3	1379526	1386896	A7K9_me_Macspeaks_peak_429	15.5906	1180.89	1177.9	PF3D7_0732100	erythrocyte membrane protein 1 (PfEMP1)%2C pseudogene	TRUE
Pf3D7_07_v3	1387833	1388131	A7K9_me_Macspeaks_peak_430	11.6451	539.108	537.267	PF3D7_0732100	erythrocyte membrane protein 1 (PfEMP1)%2C pseudogene	TRUE
Pf3D7_07_v3	1388566	1389417	A7K9_me_Macspeaks_peak_431	19.7454	1440.02	1436.6	PF3D7_0732100	erythrocyte membrane protein 1 (PfEMP1)%2C pseudogene	TRUE
Pf3D7_07_v3	1390999	1393049	A7K9_me_Macspeaks_peak_432	18.3307	1077.79	1074.98	PF3D7_0732200	rifin	TRUE
Pf3D7_07_v3	1393289	1394382	A7K9_me_Macspeaks_peak_433	7.75807	354.024	352.475	intergenic	NA	NA
Pf3D7_07_v3	1394650	1406105	A7K9_me_Macspeaks_peak_434	17.4868	1312.38	1309.18	PF3D7_0732300	rifin	TRUE
Pf3D7_07_v3	1394650	1406105	A7K9_me_Macspeaks_peak_434	17.4868	1312.38	1309.18	PF3D7_0732400	rifin	TRUE
Pf3D7_07_v3	1394650	1406105	A7K9_me_Macspeaks_peak_434	17.4868	1312.38	1309.18	PF3D7_0732500	rifin	TRUE
Pf3D7_07_v3	1394650	1406105	A7K9_me_Macspeaks_peak_434	17.4868	1312.38	1309.18	PF3D7_0732600	Plasmodium exported protein%2C unknown function%2C fragment	TRUE
Pf3D7_07_v3	1406302	1407727	A7K9_me_Macspeaks_peak_435	8.80694	342.182	340.648	PF3D7_0732600	Plasmodium exported protein%2C unknown function%2C fragment	TRUE
Pf3D7_07_v3	1408441	1411513	A7K9_me_Macspeaks_peak_436	15.6437	966.291	963.675	PF3D7_0732800	erythrocyte membrane protein 1 (PfEMP1)%2C exon 2	TRUE
Pf3D7_07_v3	1408441	1411513	A7K9_me_Macspeaks_peak_436	15.6437	966.291	963.675	PF3D7_0732700	rifin	TRUE
Pf3D7_07_v3	1414569	1415270	A7K9_me_Macspeaks_peak_437	6.7737	323.962	322.451	PF3D7_0732900	rifin	TRUE
Pf3D7_07_v3	1415603	1415795	A7K9_me_Macspeaks_peak_438	2.1187	16.226	15.1129	PF3D7_0732900	rifin	TRUE
Pf3D7_07_v3	1417516	1418771	A7K9_me_Macspeaks_peak_439	4.76382	187.131	185.776	PF3D7_0733000	erythrocyte membrane protein 1%2C PfEMP1	TRUE
Pf3D7_07_v3	1419880	1420073	A7K9_me_Macspeaks_peak_440	2.40849	24.7889	23.6589	PF3D7_0733000	erythrocyte membrane protein 1%2C PfEMP1	TRUE
Pf3D7_07_v3	1420952	1426507	A7K9_me_Macspeaks_peak_441	17.9368	1287.52	1284.35	PF3D7_0733000	erythrocyte membrane protein 1%2C PfEMP1	TRUE
Pf3D7_07_v3	1426694	1432322	A7K9_me_Macspeaks_peak_442	11.5679	1092.31	1089.47	PF3D7_0733000	erythrocyte membrane protein 1%2C PfEMP1	TRUE
Pf3D7_07_v3	1434165	1444782	A7K9_me_Macspeaks_peak_443	20.9502	1868.65	1864.53	intergenic	NA	NA
Pf3D7_08_v3	5	20913	A7K9_me_Macspeaks_peak_444	29.3537	3069.89	3064.57	PF3D7_0800100	erythrocyte membrane protein 1%2C PfEMP1	TRUE
Pf3D7_08_v3	21143	26503	A7K9_me_Macspeaks_peak_445	19.3998	1479.77	1476.28	PF3D7_0800100	erythrocyte membrane protein 1%2C PfEMP1	TRUE
Pf3D7_08_v3	27298	28660	A7K9_me_Macspeaks_peak_446	6.60376	327.306	325.791	PF3D7_0800100	erythrocyte membrane protein 1%2C PfEMP1	TRUE
Pf3D7_08_v3	29159	29483	A7K9_me_Macspeaks_peak_447	2.92804	55.5782	54.3969	intergenic	NA	NA
Pf3D7_08_v3	29775	30866	A7K9_me_Macspeaks_peak_448	5.61949	218.502	217.112	intergenic	NA	NA
Pf3D7_08_v3	32906	39445	A7K9_me_Macspeaks_peak_449	14.5854	1048.25	1045.49	PF3D7_0800200	erythrocyte membrane protein 1%2C PfEMP1	TRUE
Pf3D7_08_v3	39781	40094	A7K9_me_Macspeaks_peak_450	7.02681	249.051	247.628	PF3D7_0800300	erythrocyte membrane protein 1%2C PfEMP1	TRUE
Pf3D7_08_v3	39781	40094	A7K9_me_Macspeaks_peak_450	7.02681	249.051	247.628	PF3D7_0800200	erythrocyte membrane protein 1%2C PfEMP1	TRUE
Pf3D7_08_v3	40365	48759	A7K9_me_Macspeaks_peak_451	16.8028	1216.29	1213.24	PF3D7_0800300	erythrocyte membrane protein 1%2C PfEMP1	TRUE
Pf3D7_08_v3	49217	51063	A7K9_me_Macspeaks_peak_452	10.491	635.806	633.787	intergenic	NA	NA
Pf3D7_08_v3	52616	53790	A7K9_me_Macspeaks_peak_453	16.9581	1138.19	1135.27	PF3D7_0800400	rifin	TRUE
Pf3D7_08_v3	54860	55906	A7K9_me_Macspeaks_peak_454	8.83619	344.087	342.55	PF3D7_0800400	rifin	TRUE
Pf3D7_08_v3	56113	57908	A7K9_me_Macspeaks_peak_455	15.5783	969.694	967.072	PF3D7_0800500	rifin	TRUE
Pf3D7_08_v3	58316	59148	A7K9_me_Macspeaks_peak_456	3.89144	73.887	72.6782	PF3D7_0800500	rifin	TRUE
Pf3D7_08_v3	59423	59802	A7K9_me_Macspeaks_peak_457	11.0452	495.587	493.823	intergenic	NA	NA
Pf3D7_08_v3	60075	60282	A7K9_me_Macspeaks_peak_458	3.58422	61.6997	60.5089	intergenic	NA	NA
Pf3D7_08_v3	60754	61784	A7K9_me_Macspeaks_peak_459	5.14957	130.757	129.471	PF3D7_0800600	Plasmodium exported protein (PHISTa)%2C unknown function	TRUE
Pf3D7_08_v3	65791	66006	A7K9_me_Macspeaks_peak_460	2.92589	38.2979	37.1437	PF3D7_0800700	surface-associated interspersed protein 8.3 (SURFIN 8.3)	TRUE
Pf3D7_08_v3	66612	66949	A7K9_me_Macspeaks_peak_461	6.3053	191.146	189.786	PF3D7_0800700	surface-associated interspersed protein 8.3 (SURFIN 8.3)	TRUE
Pf3D7_08_v3	67222	67711	A7K9_me_Macspeaks_peak_462	8.98249	353.654	352.105	PF3D7_0800700	surface-associated interspersed protein 8.3 (SURFIN 8.3)	TRUE
Pf3D7_08_v3	68034	71136	A7K9_me_Macspeaks_peak_463	6.06131	238.645	237.232	PF3D7_0800700	surface-associated interspersed protein 8.3 (SURFIN 8.3)	TRUE
Pf3D7_08_v3	71516	71808	A7K9_me_Macspeaks_peak_464	2.09201	15.1092	13.9986	PF3D7_0800700	surface-associated interspersed protein 8.3 (SURFIN 8.3)	TRUE
Pf3D7_08_v3	78497	78692	A7K9_me_Macspeaks_peak_465	2.10664	15.4418	14.3304	intergenic	NA	NA
Pf3D7_08_v3	83721	83913	A7K9_me_Macspeaks_peak_466	1.69287	10.1979	9.09943	PF3D7_0800900	Plasmodium exported protein (hyp7)%2C unknown function%2C pseudogene	TRUE
Pf3D7_08_v3	427051	436936	A7K9_me_Macspeaks_peak_467	17.0489	1362.62	1359.34	PF3D7_0808500	Plasmodium RNA of unknown function RUF6	TRUE
Pf3D7_08_v3	427051	436936	A7K9_me_Macspeaks_peak_467	17.0489	1362.62	1359.34	PF3D7_0808600	erythrocyte membrane protein 1%2C PfEMP1	TRUE
Pf3D7_08_v3	437252	439978	A7K9_me_Macspeaks_peak_468	12.4663	879.357	876.896	PF3D7_0808600	erythrocyte membrane protein 1%2C PfEMP1	TRUE
Pf3D7_08_v3	437252	439978	A7K9_me_Macspeaks_peak_468	12.4663	879.357	876.896	PF3D7_0808700	erythrocyte membrane protein 1%2C PfEMP1	TRUE
Pf3D7_08_v3	440180	446018	A7K9_me_Macspeaks_peak_469	15.452	1536.34	1532.75	PF3D7_0808700	erythrocyte membrane protein 1%2C PfEMP1	TRUE
Pf3D7_08_v3	446456	448561	A7K9_me_Macspeaks_peak_470	14.628	1052.93	1050.16	PF3D7_0808700	erythrocyte membrane protein 1%2C PfEMP1	TRUE
Pf3D7_08_v3	448766	451978	A7K9_me_Macspeaks_peak_471	13.4889	812.38	810.036	PF3D7_0808800	rifin	TRUE
Pf3D7_08_v3	452286	456314	A7K9_me_Macspeaks_peak_472	13.1163	801.924	799.599	PF3D7_0808900	rifin	TRUE
Pf3D7_08_v3	452286	456314	A7K9_me_Macspeaks_peak_472	13.1163	801.924	799.599	PF3D7_0809000	Plasmodium RNA of unknown function RUF6	TRUE
Pf3D7_08_v3	456741	457254	A7K9_me_Macspeaks_peak_473	5.36954	151.873	150.56	PF3D7_0809000	Plasmodium RNA of unknown function RUF6	TRUE
Pf3D7_08_v3	457608	464399	A7K9_me_Macspeaks_peak_474	14.6267	1058.96	1056.19	PF3D7_0809100	erythrocyte membrane protein 1%2C PfEMP1	TRUE
Pf3D7_08_v3	465200	466562	A7K9_me_Macspeaks_peak_475	13.9293	1167.72	1164.75	PF3D7_0809100	erythrocyte membrane protein 1%2C PfEMP1	TRUE
Pf3D7_08_v3	637931	641499	A7K9_me_Macspeaks_peak_476	4.27138	117.122	115.854	PF3D7_0812900	conserved Plasmodium protein%2C unknown function	TRUE
Pf3D7_08_v3	641668	642283	A7K9_me_Macspeaks_peak_477	2.26683	22.3538	21.2284	PF3D7_0812900	conserved Plasmodium protein%2C unknown function	TRUE
Pf3D7_08_v3	1329874	1330136	A7K9_me_Macspeaks_peak_478	4.79846	113.862	112.598	PF3D7_0831100	surface-associated interspersed protein 8.1 (SURFIN 8.1)	TRUE
Pf3D7_08_v3	1361278	1361503	A7K9_me_Macspeaks_peak_479	2.35457	23.4909	22.3633	PF3D7_0831600	cytoadherence linked asexual protein 8	TRUE
Pf3D7_08_v3	1362540	1362723	A7K9_me_Macspeaks_peak_480	1.75617	9.5739	8.47695	PF3D7_0831600	cytoadherence linked asexual protein 8	TRUE
Pf3D7_08_v3	1383348	1383751	A7K9_me_Macspeaks_peak_481	1.51277	5.47241	4.38779	PF3D7_0832000	stevor	TRUE
Pf3D7_08_v3	1383935	1384213	A7K9_me_Macspeaks_peak_482	1.7487	9.33988	8.24355	PF3D7_0832000	stevor	TRUE
Pf3D7_08_v3	1384793	1385088	A7K9_me_Macspeaks_peak_483	2.06754	16.8425	15.7281	PF3D7_0832000	stevor	TRUE
Pf3D7_08_v3	1385674	1385874	A7K9_me_Macspeaks_peak_484	1.97041	15.7666	14.6547	intergenic	NA	NA
Pf3D7_08_v3	1388307	1388795	A7K9_me_Macspeaks_peak_485	3.08431	48.5118	47.3414	PF3D7_0832100	rifin%2C pseudogene	TRUE
Pf3D7_08_v3	1391465	1391681	A7K9_me_Macspeaks_peak_486	1.87596	15.4854	14.374	PF3D7_0832200	Plasmodium exported protein (PHISTa-like)%2C unknown function	TRUE
Pf3D7_08_v3	1392247	1393176	A7K9_me_Macspeaks_peak_487	4.16972	104.139	102.889	PF3D7_0832200	Plasmodium exported protein (PHISTa-like)%2C unknown function	TRUE
Pf3D7_08_v3	1393378	1396636	A7K9_me_Macspeaks_peak_488	8.2279	334.243	332.719	PF3D7_0832250	Plasmodium exported protein%2C unknown function%2C pseudogene	TRUE
Pf3D7_08_v3	1393378	1396636	A7K9_me_Macspeaks_peak_488	8.2279	334.243	332.719	PF3D7_0832300	Plasmodium exported protein (PHISTa-like)%2C unknown function	TRUE
Pf3D7_08_v3	1393378	1396636	A7K9_me_Macspeaks_peak_488	8.2279	334.243	332.719	PF3D7_0832200	Plasmodium exported protein (PHISTa-like)%2C unknown function	TRUE
Pf3D7_08_v3	1396987	1398181	A7K9_me_Macspeaks_peak_489	10.3588	612.06	610.085	PF3D7_0832300	Plasmodium exported protein (PHISTa-like)%2C unknown function	TRUE
Pf3D7_08_v3	1398422	1407097	A7K9_me_Macspeaks_peak_490	12.7925	987.15	984.499	PF3D7_0832400	stevor	TRUE
Pf3D7_08_v3	1398422	1407097	A7K9_me_Macspeaks_peak_490	12.7925	987.15	984.499	PF3D7_0832500	rifin	TRUE
Pf3D7_08_v3	1398422	1407097	A7K9_me_Macspeaks_peak_490	12.7925	987.15	984.499	PF3D7_0832600	stevor	TRUE
Pf3D7_08_v3	1407506	1407747	A7K9_me_Macspeaks_peak_491	5.43301	180.221	178.874	PF3D7_0832600	stevor	TRUE
Pf3D7_08_v3	1407506	1407747	A7K9_me_Macspeaks_peak_491	5.43301	180.221	178.874	PF3D7_0832700	Plasmodium exported protein (PHISTa-like)%2C unknown function%2C pseudogene	TRUE
Pf3D7_08_v3	1408280	1410050	A7K9_me_Macspeaks_peak_492	10.9781	787.019	784.722	PF3D7_0832700	Plasmodium exported protein (PHISTa-like)%2C unknown function%2C pseudogene	TRUE
Pf3D7_08_v3	1410224	1412276	A7K9_me_Macspeaks_peak_493	13.4617	810.017	807.677	PF3D7_0832800	rifin	TRUE
Pf3D7_08_v3	1412612	1415573	A7K9_me_Macspeaks_peak_494	13.3601	833.404	831.021	PF3D7_0832900	stevor	TRUE
Pf3D7_08_v3	1416022	1417093	A7K9_me_Macspeaks_peak_495	6.59789	207.48	206.102	PF3D7_0833000	rifin	TRUE
Pf3D7_08_v3	1417506	1419091	A7K9_me_Macspeaks_peak_496	16.7862	969.055	966.434	PF3D7_0833000	rifin	TRUE
Pf3D7_08_v3	1419897	1420177	A7K9_me_Macspeaks_peak_497	3.17459	46.6727	45.505	intergenic	NA	NA
Pf3D7_08_v3	1420680	1422745	A7K9_me_Macspeaks_peak_498	17.0331	1372.68	1369.39	PF3D7_0833100	rifin	TRUE
Pf3D7_08_v3	1423326	1424074	A7K9_me_Macspeaks_peak_499	8.11935	298.27	296.791	intergenic	NA	NA
Pf3D7_08_v3	1424358	1426008	A7K9_me_Macspeaks_peak_500	13.9455	969.761	967.139	PF3D7_0833200	rifin	TRUE
Pf3D7_08_v3	1426196	1428267	A7K9_me_Macspeaks_peak_501	14.0589	723.086	720.908	PF3D7_0833200	rifin	TRUE
Pf3D7_08_v3	1428628	1428860	A7K9_me_Macspeaks_peak_502	5.39827	143.157	141.854	PF3D7_0833300	erythrocyte membrane protein 1 (PfEMP1)%2C exon 2%2C pseudogene	TRUE
Pf3D7_08_v3	1429083	1430568	A7K9_me_Macspeaks_peak_503	11.2933	794.771	792.46	PF3D7_0833300	erythrocyte membrane protein 1 (PfEMP1)%2C exon 2%2C pseudogene	TRUE
Pf3D7_08_v3	1432415	1434077	A7K9_me_Macspeaks_peak_504	9.70363	505.638	503.857	PF3D7_0833400	rifin	TRUE
Pf3D7_08_v3	1435806	1437355	A7K9_me_Macspeaks_peak_505	3.48387	84.1952	82.9717	PF3D7_0833500	erythrocyte membrane protein 1%2C PfEMP1	TRUE
Pf3D7_08_v3	1437983	1443734	A7K9_me_Macspeaks_peak_506	14.9886	1220.75	1217.7	PF3D7_0833500	erythrocyte membrane protein 1%2C PfEMP1	TRUE
Pf3D7_08_v3	1443927	1472696	A7K9_me_Macspeaks_peak_507	21.1427	2174.54	2170.04	PF3D7_0833500	erythrocyte membrane protein 1%2C PfEMP1	TRUE
Pf3D7_09_v3	304	17958	A7K9_me_Macspeaks_peak_508	24.0474	2224.49	2219.93	intergenic	NA	NA
Pf3D7_09_v3	18196	19611	A7K9_me_Macspeaks_peak_509	14.5582	1016.09	1013.39	PF3D7_0900100	erythrocyte membrane protein 1%2C PfEMP1	TRUE
Pf3D7_09_v3	19851	25684	A7K9_me_Macspeaks_peak_510	23.3019	2057.06	2052.71	PF3D7_0900100	erythrocyte membrane protein 1%2C PfEMP1	TRUE
Pf3D7_09_v3	26294	27955	A7K9_me_Macspeaks_peak_511	6.19142	248.154	246.731	PF3D7_0900100	erythrocyte membrane protein 1%2C PfEMP1	TRUE
Pf3D7_09_v3	29712	30940	A7K9_me_Macspeaks_peak_512	12.3058	704.136	701.992	PF3D7_0900200	rifin	TRUE
Pf3D7_09_v3	31512	31771	A7K9_me_Macspeaks_peak_513	8.32416	311.176	309.681	PF3D7_0900200	rifin	TRUE
Pf3D7_09_v3	32419	32619	A7K9_me_Macspeaks_peak_514	3.64274	63.9631	62.7688	intergenic	NA	NA
Pf3D7_09_v3	33465	35189	A7K9_me_Macspeaks_peak_515	14.354	1787.81	1783.82	PF3D7_0900300	rifin	TRUE
Pf3D7_09_v3	35588	37699	A7K9_me_Macspeaks_peak_516	8.8624	554.041	552.173	PF3D7_0900300	rifin	TRUE
Pf3D7_09_v3	38635	39024	A7K9_me_Macspeaks_peak_517	2.76497	33.2075	32.0621	PF3D7_0900400	rifin	TRUE
Pf3D7_09_v3	39825	40918	A7K9_me_Macspeaks_peak_518	8.14827	366.394	364.828	PF3D7_0900400	rifin	TRUE
Pf3D7_09_v3	42294	42571	A7K9_me_Macspeaks_peak_519	7.97306	289.145	287.676	intergenic	NA	NA
Pf3D7_09_v3	42913	47456	A7K9_me_Macspeaks_peak_520	15.0525	984.081	981.435	PF3D7_0900500	rifin	TRUE
Pf3D7_09_v3	42913	47456	A7K9_me_Macspeaks_peak_520	15.0525	984.081	981.435	PF3D7_0900600	rifin	TRUE
Pf3D7_09_v3	48194	49165	A7K9_me_Macspeaks_peak_521	16.8664	987.753	985.101	PF3D7_0900600	rifin	TRUE
Pf3D7_09_v3	49379	51686	A7K9_me_Macspeaks_peak_522	14.1439	918.97	916.44	PF3D7_0900700	rifin	TRUE
Pf3D7_09_v3	52567	53515	A7K9_me_Macspeaks_peak_523	14.2847	823.259	820.895	PF3D7_0900800	erythrocyte membrane protein 1 (PfEMP1)%2C exon 2%2C pseudogene	TRUE
Pf3D7_09_v3	53990	54639	A7K9_me_Macspeaks_peak_524	6.04197	176.788	175.445	PF3D7_0900800	erythrocyte membrane protein 1 (PfEMP1)%2C exon 2%2C pseudogene	TRUE
Pf3D7_09_v3	55053	55855	A7K9_me_Macspeaks_peak_525	19.4279	1173.98	1170.99	PF3D7_0900900	stevor	TRUE
Pf3D7_09_v3	56142	60019	A7K9_me_Macspeaks_peak_526	11.6785	735.139	732.939	PF3D7_0900900	stevor	TRUE
Pf3D7_09_v3	56142	60019	A7K9_me_Macspeaks_peak_526	11.6785	735.139	732.939	PF3D7_0901000	rifin	TRUE
Pf3D7_09_v3	61221	62264	A7K9_me_Macspeaks_peak_527	12.713	618.837	616.85	PF3D7_0901100	rifin	TRUE
Pf3D7_09_v3	62589	65063	A7K9_me_Macspeaks_peak_528	12.0342	1225.91	1222.85	PF3D7_0901100	rifin	TRUE
Pf3D7_09_v3	62589	65063	A7K9_me_Macspeaks_peak_528	12.0342	1225.91	1222.85	PF3D7_0901200	Plasmodium exported protein%2C unknown function%2C fragment	TRUE
Pf3D7_09_v3	65321	66115	A7K9_me_Macspeaks_peak_529	10.8551	481.987	480.246	PF3D7_0901200	Plasmodium exported protein%2C unknown function%2C fragment	TRUE
Pf3D7_09_v3	66504	67074	A7K9_me_Macspeaks_peak_530	12.5752	946.053	943.474	PF3D7_0901300	rifin	TRUE
Pf3D7_09_v3	67619	72514	A7K9_me_Macspeaks_peak_531	11.7319	827.887	825.514	PF3D7_0901300	rifin	TRUE
Pf3D7_09_v3	67619	72514	A7K9_me_Macspeaks_peak_531	11.7319	827.887	825.514	PF3D7_0901400	rifin	TRUE
Pf3D7_09_v3	72680	77483	A7K9_me_Macspeaks_peak_532	15.4693	1528.61	1525.04	PF3D7_0901500	rifin	TRUE
Pf3D7_09_v3	72680	77483	A7K9_me_Macspeaks_peak_532	15.4693	1528.61	1525.04	PF3D7_0901600	stevor	TRUE
Pf3D7_09_v3	77676	78855	A7K9_me_Macspeaks_peak_533	5.24862	185.181	183.828	PF3D7_0901600	stevor	TRUE
Pf3D7_09_v3	79709	79925	A7K9_me_Macspeaks_peak_534	3.40024	63.9294	62.7353	intergenic	NA	NA
Pf3D7_09_v3	1447279	1447941	A7K9_me_Macspeaks_peak_535	2.68996	33.6333	32.4873	PF3D7_0936600	gametocyte exported protein 5	TRUE
Pf3D7_09_v3	1448183	1450382	A7K9_me_Macspeaks_peak_536	10.0358	424.554	422.905	intergenic	NA	NA
Pf3D7_09_v3	1450794	1450997	A7K9_me_Macspeaks_peak_537	3.51107	58.9102	57.7237	intergenic	NA	NA
Pf3D7_09_v3	1451194	1452681	A7K9_me_Macspeaks_peak_538	6.76088	240.619	239.205	intergenic	NA	NA
Pf3D7_09_v3	1453503	1453853	A7K9_me_Macspeaks_peak_539	3.308	72.2408	71.0344	PF3D7_0936700	lysophospholipase%2C putative	TRUE
Pf3D7_09_v3	1454320	1455323	A7K9_me_Macspeaks_peak_540	6.59811	227.796	226.396	PF3D7_0936700	lysophospholipase%2C putative	TRUE
Pf3D7_09_v3	1459554	1460212	A7K9_me_Macspeaks_peak_541	2.86098	54.1249	52.9457	PF3D7_0936800	Plasmodium exported protein (PHISTc)%2C unknown function	TRUE
Pf3D7_09_v3	1460448	1461274	A7K9_me_Macspeaks_peak_542	8.98794	371.407	369.835	intergenic	NA	NA
Pf3D7_09_v3	1461503	1470770	A7K9_me_Macspeaks_peak_543	9.88574	429.523	427.866	PF3D7_0936900	Plasmodium exported protein (PHISTb)%2C unknown function%2C pseudogene	TRUE
Pf3D7_09_v3	1461503	1470770	A7K9_me_Macspeaks_peak_543	9.88574	429.523	427.866	PF3D7_0937000	Plasmodium exported protein (PHISTb)%2C unknown function	TRUE
Pf3D7_09_v3	1461503	1470770	A7K9_me_Macspeaks_peak_543	9.88574	429.523	427.866	PF3D7_0937100	Plasmodium exported protein%2C unknown function	TRUE
Pf3D7_09_v3	1471013	1471402	A7K9_me_Macspeaks_peak_544	5.50068	148.362	147.053	PF3D7_0937200	lysophospholipase%2C putative	TRUE
Pf3D7_09_v3	1471746	1472936	A7K9_me_Macspeaks_peak_545	8.92933	395.764	394.158	PF3D7_0937200	lysophospholipase%2C putative	TRUE
Pf3D7_09_v3	1473197	1474128	A7K9_me_Macspeaks_peak_546	8.38222	315.961	314.46	PF3D7_0937300	rifin	TRUE
Pf3D7_09_v3	1474321	1478630	A7K9_me_Macspeaks_peak_547	11.3908	866.933	864.493	PF3D7_0937400	rifin	TRUE
Pf3D7_09_v3	1474321	1478630	A7K9_me_Macspeaks_peak_547	11.3908	866.933	864.493	PF3D7_0937300	rifin	TRUE
Pf3D7_09_v3	1479037	1479370	A7K9_me_Macspeaks_peak_548	2.35467	23.2464	22.1193	intergenic	NA	NA
Pf3D7_09_v3	1479986	1480182	A7K9_me_Macspeaks_peak_549	2.01887	13.4915	12.3847	intergenic	NA	NA
Pf3D7_09_v3	1480803	1482146	A7K9_me_Macspeaks_peak_550	10.3712	618.756	616.769	PF3D7_0937500	rifin	TRUE
Pf3D7_09_v3	1483664	1484766	A7K9_me_Macspeaks_peak_551	9.53204	635.012	632.995	intergenic	NA	NA
Pf3D7_09_v3	1485033	1485473	A7K9_me_Macspeaks_peak_552	7.03716	295.43	293.954	PF3D7_0937600	erythrocyte membrane protein 1%2C PfEMP1	TRUE
Pf3D7_09_v3	1485795	1487232	A7K9_me_Macspeaks_peak_553	11.8817	707.459	705.308	PF3D7_0937600	erythrocyte membrane protein 1%2C PfEMP1	TRUE
Pf3D7_09_v3	1487437	1487708	A7K9_me_Macspeaks_peak_554	9.20193	368.136	366.568	PF3D7_0937600	erythrocyte membrane protein 1%2C PfEMP1	TRUE
Pf3D7_09_v3	1487916	1488187	A7K9_me_Macspeaks_peak_555	9.56767	392.616	391.015	PF3D7_0937600	erythrocyte membrane protein 1%2C PfEMP1	TRUE
Pf3D7_09_v3	1488680	1488992	A7K9_me_Macspeaks_peak_556	4.56439	103.018	101.769	PF3D7_0937600	erythrocyte membrane protein 1%2C PfEMP1	TRUE
Pf3D7_09_v3	1489161	1490018	A7K9_me_Macspeaks_peak_557	11.1051	512.19	510.396	PF3D7_0937600	erythrocyte membrane protein 1%2C PfEMP1	TRUE
Pf3D7_09_v3	1490807	1491069	A7K9_me_Macspeaks_peak_558	4.56439	103.018	101.769	intergenic	NA	NA
Pf3D7_09_v3	1492295	1493667	A7K9_me_Macspeaks_peak_559	13.0112	696.972	694.841	PF3D7_0937700	rifin	TRUE
Pf3D7_09_v3	1495624	1497100	A7K9_me_Macspeaks_peak_560	2.94927	68.1151	66.9146	PF3D7_0937800	erythrocyte membrane protein 1%2C PfEMP1	TRUE
Pf3D7_09_v3	1497931	1503592	A7K9_me_Macspeaks_peak_561	12.9847	1365.41	1362.13	PF3D7_0937800	erythrocyte membrane protein 1%2C PfEMP1	TRUE
Pf3D7_09_v3	1503798	1505241	A7K9_me_Macspeaks_peak_562	11.2613	651.707	649.659	PF3D7_0937800	erythrocyte membrane protein 1%2C PfEMP1	TRUE
Pf3D7_09_v3	1505429	1541246	A7K9_me_Macspeaks_peak_563	20.6761	1937.69	1933.48	intergenic	NA	NA
Pf3D7_10_v3	692	25870	A7K9_me_Macspeaks_peak_564	19.4926	1663.09	1659.3	intergenic	NA	NA
Pf3D7_10_v3	26137	26372	A7K9_me_Macspeaks_peak_565	4.88937	154.933	153.616	intergenic	NA	NA
Pf3D7_10_v3	26570	34204	A7K9_me_Macspeaks_peak_566	25.1789	1992.39	1988.11	PF3D7_1000100	erythrocyte membrane protein 1%2C PfEMP1	TRUE
Pf3D7_10_v3	34614	36640	A7K9_me_Macspeaks_peak_567	10.231	696.914	694.783	PF3D7_1000100	erythrocyte membrane protein 1%2C PfEMP1	TRUE
Pf3D7_10_v3	37964	39252	A7K9_me_Macspeaks_peak_568	13.988	850.32	847.909	PF3D7_1000200	rifin	TRUE
Pf3D7_10_v3	39465	39679	A7K9_me_Macspeaks_peak_569	2.56016	27.1294	25.9949	PF3D7_1000200	rifin	TRUE
Pf3D7_10_v3	40288	40545	A7K9_me_Macspeaks_peak_570	5.38364	142.418	141.116	PF3D7_1000200	rifin	TRUE
Pf3D7_10_v3	40778	41107	A7K9_me_Macspeaks_peak_571	7.65121	269.353	267.906	intergenic	NA	NA
Pf3D7_10_v3	41399	42916	A7K9_me_Macspeaks_peak_572	13.3947	936.138	933.577	PF3D7_1000300	rifin	TRUE
Pf3D7_10_v3	43105	43717	A7K9_me_Macspeaks_peak_573	8.19775	418.591	416.951	PF3D7_1000300	rifin	TRUE
Pf3D7_10_v3	44051	50977	A7K9_me_Macspeaks_peak_574	14.0973	923.291	920.754	PF3D7_1000400	rifin	TRUE
Pf3D7_10_v3	44051	50977	A7K9_me_Macspeaks_peak_574	14.0973	923.291	920.754	PF3D7_1000500	rifin	TRUE
Pf3D7_10_v3	51259	52807	A7K9_me_Macspeaks_peak_575	7.38212	308.53	307.038	PF3D7_1000600	rifin	TRUE
Pf3D7_10_v3	53007	53269	A7K9_me_Macspeaks_peak_576	2.99856	62.3375	61.1458	PF3D7_1000600	rifin	TRUE
Pf3D7_10_v3	53481	53703	A7K9_me_Macspeaks_peak_577	2.44498	28.2831	27.1467	PF3D7_1000600	rifin	TRUE
Pf3D7_10_v3	54013	55625	A7K9_me_Macspeaks_peak_578	6.56404	278.516	277.059	PF3D7_1000700	Plasmodium exported protein (PHISTa)%2C unknown function%2C pseudogene	TRUE
Pf3D7_10_v3	56068	61439	A7K9_me_Macspeaks_peak_579	11.5006	639.411	637.386	PF3D7_1000700	Plasmodium exported protein (PHISTa)%2C unknown function%2C pseudogene	TRUE
Pf3D7_10_v3	56068	61439	A7K9_me_Macspeaks_peak_579	11.5006	639.411	637.386	PF3D7_1000800	stevor%2C pseudogene	TRUE
Pf3D7_10_v3	56068	61439	A7K9_me_Macspeaks_peak_579	11.5006	639.411	637.386	PF3D7_1000900	erythrocyte membrane protein 1 (PfEMP1)%2C pseudogene	TRUE
Pf3D7_10_v3	66772	66998	A7K9_me_Macspeaks_peak_580	3.66888	90.7137	89.4813	intergenic	NA	NA
Pf3D7_10_v3	68061	68463	A7K9_me_Macspeaks_peak_581	5.42748	158.727	157.406	PF3D7_1001100	acyl-CoA binding protein%2C isoform 1%2C ACBP1	TRUE
Pf3D7_10_v3	648955	649348	A7K9_me_Macspeaks_peak_582	4.97519	134.159	132.868	intergenic	NA	NA
Pf3D7_10_v3	1429492	1434790	A7K9_me_Macspeaks_peak_583	10.1504	629.438	627.432	PF3D7_1036300	duffy binding-like merozoite surface protein 2	TRUE
Pf3D7_10_v3	1435216	1436931	A7K9_me_Macspeaks_peak_584	5.28063	242.27	240.854	PF3D7_1036400	liver stage antigen 1	TRUE
Pf3D7_10_v3	1437670	1438133	A7K9_me_Macspeaks_peak_585	2.19727	39.8272	38.6704	PF3D7_1036400	liver stage antigen 1	TRUE
Pf3D7_10_v3	1574981	1576026	A7K9_me_Macspeaks_peak_586	4.82772	115.242	113.976	PF3D7_1039100	DnaJ protein%2C putative%2C pseudogene	TRUE
Pf3D7_10_v3	1576226	1576500	A7K9_me_Macspeaks_peak_587	3.62811	63.3946	62.2012	PF3D7_1039200	Plasmodium exported protein%2C unknown function%2C pseudogene	TRUE
Pf3D7_10_v3	1576783	1577005	A7K9_me_Macspeaks_peak_588	4.24254	88.6906	87.4608	PF3D7_1039200	Plasmodium exported protein%2C unknown function%2C pseudogene	TRUE
Pf3D7_10_v3	1577624	1577880	A7K9_me_Macspeaks_peak_589	5.54457	150.61	149.298	PF3D7_1039200	Plasmodium exported protein%2C unknown function%2C pseudogene	TRUE
Pf3D7_10_v3	1578788	1579409	A7K9_me_Macspeaks_peak_590	7.49028	259.606	258.17	intergenic	NA	NA
Pf3D7_10_v3	1579701	1579920	A7K9_me_Macspeaks_peak_591	4.06699	81.1768	79.9574	intergenic	NA	NA
Pf3D7_10_v3	1581082	1581419	A7K9_me_Macspeaks_peak_592	4.43273	97.0727	95.8317	intergenic	NA	NA
Pf3D7_10_v3	1581629	1584968	A7K9_me_Macspeaks_peak_593	10.4959	720.811	718.637	intergenic	NA	NA
Pf3D7_10_v3	1589600	1589986	A7K9_me_Macspeaks_peak_594	2.06275	14.4531	13.344	PF3D7_1039600	exported protein family 1%2C pseudogene	TRUE
Pf3D7_10_v3	1590456	1590830	A7K9_me_Macspeaks_peak_595	11.1001	874.94	872.487	PF3D7_1039600	exported protein family 1%2C pseudogene	TRUE
Pf3D7_10_v3	1591539	1592261	A7K9_me_Macspeaks_peak_596	10.0458	493.278	491.518	PF3D7_1039700	Pfmc-2TM Maurer's cleft two transmembrane protein	TRUE
Pf3D7_10_v3	1593171	1593867	A7K9_me_Macspeaks_peak_597	4.20811	175.642	174.301	PF3D7_1039700	Pfmc-2TM Maurer's cleft two transmembrane protein	TRUE
Pf3D7_10_v3	1596822	1597049	A7K9_me_Macspeaks_peak_598	2.10664	15.4418	14.3304	PF3D7_1039900	exported protein family 4	TRUE
Pf3D7_10_v3	1599694	1600749	A7K9_me_Macspeaks_peak_599	12.473	652.518	650.468	PF3D7_1040000	rifin	TRUE
Pf3D7_10_v3	1602393	1602648	A7K9_me_Macspeaks_peak_600	6.87585	223.353	221.958	PF3D7_1040100	rifin	TRUE
Pf3D7_10_v3	1602845	1604294	A7K9_me_Macspeaks_peak_601	6.33231	246.799	245.378	PF3D7_1040100	rifin	TRUE
Pf3D7_10_v3	1604506	1605665	A7K9_me_Macspeaks_peak_602	4.82283	144.33	143.026	PF3D7_1040200	stevor	TRUE
Pf3D7_10_v3	1605887	1614011	A7K9_me_Macspeaks_peak_603	11.2088	1157.49	1154.53	PF3D7_1040300	rifin	TRUE
Pf3D7_10_v3	1605887	1614011	A7K9_me_Macspeaks_peak_603	11.2088	1157.49	1154.53	PF3D7_1040400	rifin	TRUE
Pf3D7_10_v3	1605887	1614011	A7K9_me_Macspeaks_peak_603	11.2088	1157.49	1154.53	PF3D7_1040200	stevor	TRUE
Pf3D7_10_v3	1614211	1618772	A7K9_me_Macspeaks_peak_604	11.8352	1176.8	1173.82	PF3D7_1040500	rifin	TRUE
Pf3D7_10_v3	1614211	1618772	A7K9_me_Macspeaks_peak_604	11.8352	1176.8	1173.82	PF3D7_1040600	rifin	TRUE
Pf3D7_10_v3	1619234	1620430	A7K9_me_Macspeaks_peak_605	10.9182	1057.34	1054.57	PF3D7_1040600	rifin	TRUE
Pf3D7_10_v3	1620703	1621092	A7K9_me_Macspeaks_peak_606	4.69378	235.808	234.399	intergenic	NA	NA
Pf3D7_10_v3	1621271	1624502	A7K9_me_Macspeaks_peak_607	12.4238	1340.53	1337.28	PF3D7_1040700	rifin	TRUE
Pf3D7_10_v3	1624931	1627005	A7K9_me_Macspeaks_peak_608	10.5722	1036.48	1033.74	PF3D7_1040800	rifin	TRUE
Pf3D7_10_v3	1627319	1627646	A7K9_me_Macspeaks_peak_609	8.74949	754.333	752.099	intergenic	NA	NA
Pf3D7_10_v3	1627843	1628684	A7K9_me_Macspeaks_peak_610	6.34827	285.785	284.32	PF3D7_1040900	rifin	TRUE
Pf3D7_10_v3	1629038	1633818	A7K9_me_Macspeaks_peak_611	14.6164	954.391	951.796	PF3D7_1040900	rifin	TRUE
Pf3D7_10_v3	1629038	1633818	A7K9_me_Macspeaks_peak_611	14.6164	954.391	951.796	PF3D7_1041000	rifin	TRUE
Pf3D7_10_v3	1634037	1634300	A7K9_me_Macspeaks_peak_612	8.11935	298.27	296.791	intergenic	NA	NA
Pf3D7_10_v3	1634571	1636822	A7K9_me_Macspeaks_peak_613	6.33031	265.486	264.043	PF3D7_1041100	rifin	TRUE
Pf3D7_10_v3	1638315	1638530	A7K9_me_Macspeaks_peak_614	4.32791	117.01	115.742	PF3D7_1041200	rifin	TRUE
Pf3D7_10_v3	1639342	1640106	A7K9_me_Macspeaks_peak_615	6.22563	205.023	203.648	PF3D7_1041200	rifin	TRUE
Pf3D7_10_v3	1640350	1640612	A7K9_me_Macspeaks_peak_616	2.98441	40.2143	39.0569	PF3D7_1041200	rifin	TRUE
Pf3D7_10_v3	1642423	1643834	A7K9_me_Macspeaks_peak_617	3.31716	79.4914	78.2744	PF3D7_1041300	erythrocyte membrane protein 1%2C PfEMP1	TRUE
Pf3D7_10_v3	1644616	1651886	A7K9_me_Macspeaks_peak_618	14.8077	1198.38	1195.36	PF3D7_1041300	erythrocyte membrane protein 1%2C PfEMP1	TRUE
Pf3D7_10_v3	1652070	1666997	A7K9_me_Macspeaks_peak_619	14.3124	1183.53	1180.54	intergenic	NA	NA
Pf3D7_10_v3	1668888	1687024	A7K9_me_Macspeaks_peak_620	15.6937	1155.73	1152.78	intergenic	NA	NA
Pf3D7_11_v3	424	23717	A7K9_me_Macspeaks_peak_621	19.4719	1772.82	1768.85	PF3D7_1100100	erythrocyte membrane protein 1%2C PfEMP1	TRUE
Pf3D7_11_v3	23912	29642	A7K9_me_Macspeaks_peak_622	17.2044	1308.45	1305.25	PF3D7_1100100	erythrocyte membrane protein 1%2C PfEMP1	TRUE
Pf3D7_11_v3	30257	31564	A7K9_me_Macspeaks_peak_623	5.96541	240.762	239.347	PF3D7_1100100	erythrocyte membrane protein 1%2C PfEMP1	TRUE
Pf3D7_11_v3	32590	34049	A7K9_me_Macspeaks_peak_624	3.88415	120.519	119.246	intergenic	NA	NA
Pf3D7_11_v3	34570	34936	A7K9_me_Macspeaks_peak_625	4.48299	108.95	107.692	PF3D7_1100200	erythrocyte membrane protein 1%2C PfEMP1	TRUE
Pf3D7_11_v3	35452	43294	A7K9_me_Macspeaks_peak_626	15.6232	1016.81	1014.11	PF3D7_1100200	erythrocyte membrane protein 1%2C PfEMP1	TRUE
Pf3D7_11_v3	43956	44527	A7K9_me_Macspeaks_peak_627	6.73573	270.648	269.199	PF3D7_1100300	rifin	TRUE
Pf3D7_11_v3	45178	49756	A7K9_me_Macspeaks_peak_628	17.0995	1080.28	1077.47	PF3D7_1100300	rifin	TRUE
Pf3D7_11_v3	45178	49756	A7K9_me_Macspeaks_peak_628	17.0995	1080.28	1077.47	PF3D7_1100400	rifin	TRUE
Pf3D7_11_v3	50253	50419	A7K9_me_Macspeaks_peak_629	2.70645	31.424	30.2817	intergenic	NA	NA
Pf3D7_11_v3	51995	53859	A7K9_me_Macspeaks_peak_630	3.68661	104.297	103.047	PF3D7_1100500	rifin	TRUE
Pf3D7_11_v3	54056	54514	A7K9_me_Macspeaks_peak_631	2.23768	25.3079	24.1769	PF3D7_1100600	Plasmodium exported protein (PHISTa)%2C unknown function%2C pseudogene	TRUE
Pf3D7_11_v3	55880	56296	A7K9_me_Macspeaks_peak_632	3.21077	57.637	56.4525	PF3D7_1100600	Plasmodium exported protein (PHISTa)%2C unknown function%2C pseudogene	TRUE
Pf3D7_11_v3	55880	56296	A7K9_me_Macspeaks_peak_632	3.21077	57.637	56.4525	PF3D7_1100700	stevor%2C pseudogene	TRUE
Pf3D7_11_v3	56693	57939	A7K9_me_Macspeaks_peak_633	8.45018	327.022	325.507	PF3D7_1100700	stevor%2C pseudogene	TRUE
Pf3D7_11_v3	58877	59073	A7K9_me_Macspeaks_peak_634	4.12551	83.657	82.4341	PF3D7_1100800	Pfmc-2TM Maurer's cleft two transmembrane protein	TRUE
Pf3D7_11_v3	59445	62159	A7K9_me_Macspeaks_peak_635	15.5872	866.951	864.512	PF3D7_1100800	Pfmc-2TM Maurer's cleft two transmembrane protein	TRUE
Pf3D7_11_v3	59445	62159	A7K9_me_Macspeaks_peak_635	15.5872	866.951	864.512	PF3D7_1100900	exported protein family 1%2C pseudogene	TRUE
Pf3D7_11_v3	64692	64904	A7K9_me_Macspeaks_peak_636	3.10145	44.1478	42.9841	PF3D7_1101000	erythrocyte membrane protein 1 (PfEMP1)%2C pseudogene	TRUE
Pf3D7_11_v3	66561	67745	A7K9_me_Macspeaks_peak_637	8.29055	438.078	436.407	PF3D7_1101100	rifin	TRUE
Pf3D7_11_v3	68121	68490	A7K9_me_Macspeaks_peak_638	7.47565	258.725	257.29	PF3D7_1101100	rifin	TRUE
Pf3D7_11_v3	69021	69315	A7K9_me_Macspeaks_peak_639	3.7744	69.1566	67.9546	intergenic	NA	NA
Pf3D7_11_v3	69992	75531	A7K9_me_Macspeaks_peak_640	16.6667	991.612	988.954	PF3D7_1101200	rifin	TRUE
Pf3D7_11_v3	69992	75531	A7K9_me_Macspeaks_peak_640	16.6667	991.612	988.954	PF3D7_1101300	rifin	TRUE
Pf3D7_11_v3	75696	77045	A7K9_me_Macspeaks_peak_641	16.9523	1019	1016.29	PF3D7_1101400	rifin%2C pseudogene	TRUE
Pf3D7_11_v3	78285	78465	A7K9_me_Macspeaks_peak_642	3.29163	50.8153	49.6412	PF3D7_1101400	rifin%2C pseudogene	TRUE
Pf3D7_11_v3	79284	79555	A7K9_me_Macspeaks_peak_643	8.41194	316.753	315.251	intergenic	NA	NA
Pf3D7_11_v3	82571	82879	A7K9_me_Macspeaks_peak_644	5.09534	135.886	134.593	PF3D7_1101600	exported protein family 3	TRUE
Pf3D7_11_v3	83838	84179	A7K9_me_Macspeaks_peak_645	10.8551	481.987	480.246	intergenic	NA	NA
Pf3D7_11_v3	85724	86404	A7K9_me_Macspeaks_peak_646	9.20193	368.136	366.568	PF3D7_1101700	Pfmc-2TM Maurer's cleft two transmembrane protein	TRUE
Pf3D7_11_v3	88402	88693	A7K9_me_Macspeaks_peak_647	5.77864	162.771	161.445	PF3D7_1101800	exported protein family 1	FALSE
Pf3D7_11_v3	93471	94122	A7K9_me_Macspeaks_peak_648	10.4015	449.958	448.269	intergenic	NA	NA
Pf3D7_11_v3	94297	100158	A7K9_me_Macspeaks_peak_649	6.91843	386.187	384.595	intergenic	NA	NA
Pf3D7_11_v3	101372	101640	A7K9_me_Macspeaks_peak_650	4.56439	103.018	101.769	intergenic	NA	NA
Pf3D7_11_v3	101884	102510	A7K9_me_Macspeaks_peak_651	6.94899	227.587	226.186	intergenic	NA	NA
Pf3D7_11_v3	103416	103676	A7K9_me_Macspeaks_peak_652	6.23215	187.124	185.769	PF3D7_1102100	Plasmodium exported protein%2C unknown function%2C pseudogene	TRUE
Pf3D7_11_v3	104290	105078	A7K9_me_Macspeaks_peak_653	4.98865	122.923	121.647	PF3D7_1102100	Plasmodium exported protein%2C unknown function%2C pseudogene	TRUE
Pf3D7_11_v3	105393	106386	A7K9_me_Macspeaks_peak_654	10.1528	432.641	430.979	PF3D7_1102200	DnaJ protein%2C putative	TRUE
Pf3D7_11_v3	108384	108595	A7K9_me_Macspeaks_peak_655	3.26237	49.7679	48.5955	intergenic	NA	NA
Pf3D7_11_v3	109841	110472	A7K9_me_Macspeaks_peak_656	3.99808	91.4976	90.2641	PF3D7_1102300	Plasmodium exported protein%2C unknown function	TRUE
Pf3D7_11_v3	1989912	1994813	A7K9_me_Macspeaks_peak_657	8.5701	395.133	393.528	PF3D7_1149500	ring-infected erythrocyte surface antigen 2%2C pseudogene	TRUE
Pf3D7_11_v3	1995242	1998157	A7K9_me_Macspeaks_peak_658	6.53851	205.952	204.576	intergenic	NA	NA
Pf3D7_11_v3	2002199	2008639	A7K9_me_Macspeaks_peak_659	12.5081	732.427	730.232	PF3D7_1149600	DnaJ protein%2C putative	TRUE
Pf3D7_11_v3	2002199	2008639	A7K9_me_Macspeaks_peak_659	12.5081	732.427	730.232	PF3D7_1149700	Plasmodium exported protein (PHISTa)%2C unknown function%2C fragment	TRUE
Pf3D7_11_v3	2002199	2008639	A7K9_me_Macspeaks_peak_659	12.5081	732.427	730.232	PF3D7_1149800	rifin	TRUE
Pf3D7_11_v3	2008805	2015250	A7K9_me_Macspeaks_peak_660	14.3028	895.23	892.743	PF3D7_1149900	stevor	TRUE
Pf3D7_11_v3	2008805	2015250	A7K9_me_Macspeaks_peak_660	14.3028	895.23	892.743	PF3D7_1150000	rifin	TRUE
Pf3D7_11_v3	2015455	2023046	A7K9_me_Macspeaks_peak_661	14.6988	941.243	938.672	PF3D7_1150100	rifin%2C pseudogene	TRUE
Pf3D7_11_v3	2015455	2023046	A7K9_me_Macspeaks_peak_661	14.6988	941.243	938.672	PF3D7_1150200	rifin	TRUE
Pf3D7_11_v3	2015455	2023046	A7K9_me_Macspeaks_peak_661	14.6988	941.243	938.672	PF3D7_1150300	rifin	TRUE
Pf3D7_11_v3	2024876	2025225	A7K9_me_Macspeaks_peak_662	7.2344	271.261	269.812	PF3D7_1150400	erythrocyte membrane protein 1%2C PfEMP1	TRUE
Pf3D7_11_v3	2025399	2034164	A7K9_me_Macspeaks_peak_663	14.4383	948.137	945.554	PF3D7_1150400	erythrocyte membrane protein 1%2C PfEMP1	TRUE
Pf3D7_11_v3	2034403	2036527	A7K9_me_Macspeaks_peak_664	12.8936	960.332	957.727	intergenic	NA	NA
Pf3D7_11_v3	2036808	2037305	A7K9_me_Macspeaks_peak_665	10.3765	1033.13	1030.4	intergenic	NA	NA
Pf3D7_12_v3	340	16514	A7K9_me_Macspeaks_peak_666	22.9438	2474.17	2469.44	PF3D7_1200100	erythrocyte membrane protein 1%2C PfEMP1	TRUE
Pf3D7_12_v3	16736	22085	A7K9_me_Macspeaks_peak_667	15.7977	1086.82	1083.99	PF3D7_1200100	erythrocyte membrane protein 1%2C PfEMP1	TRUE
Pf3D7_12_v3	22930	24346	A7K9_me_Macspeaks_peak_668	4.70399	169.175	167.84	PF3D7_1200100	erythrocyte membrane protein 1%2C PfEMP1	TRUE
Pf3D7_12_v3	26393	27468	A7K9_me_Macspeaks_peak_669	7.86426	323.991	322.48	PF3D7_1200200	rifin	TRUE
Pf3D7_12_v3	30008	32296	A7K9_me_Macspeaks_peak_670	13.519	823.592	821.228	PF3D7_1200300	rifin	TRUE
Pf3D7_12_v3	30008	32296	A7K9_me_Macspeaks_peak_670	13.519	823.592	821.228	PF3D7_1200400	erythrocyte membrane protein 1%2C PfEMP1	TRUE
Pf3D7_12_v3	32480	38880	A7K9_me_Macspeaks_peak_671	13.7644	889.965	887.486	PF3D7_1200400	erythrocyte membrane protein 1%2C PfEMP1	TRUE
Pf3D7_12_v3	39956	40164	A7K9_me_Macspeaks_peak_672	2.69105	33.4981	32.3523	PF3D7_1200400	erythrocyte membrane protein 1%2C PfEMP1	TRUE
Pf3D7_12_v3	40767	41922	A7K9_me_Macspeaks_peak_673	6.21918	291.198	289.726	intergenic	NA	NA
Pf3D7_12_v3	43795	44082	A7K9_me_Macspeaks_peak_674	2.58297	34.9033	33.755	PF3D7_1200500	rifin	TRUE
Pf3D7_12_v3	44363	45797	A7K9_me_Macspeaks_peak_675	9.03466	453.653	451.958	PF3D7_1200500	rifin	TRUE
Pf3D7_12_v3	46393	47047	A7K9_me_Macspeaks_peak_676	5.905	192.204	190.844	intergenic	NA	NA
Pf3D7_12_v3	47414	48132	A7K9_me_Macspeaks_peak_677	6.92657	356.519	354.967	intergenic	NA	NA
Pf3D7_12_v3	50149	57937	A7K9_me_Macspeaks_peak_678	13.3778	770.971	768.705	PF3D7_1200600	erythrocyte membrane protein 1%2C PfEMP1	TRUE
Pf3D7_12_v3	58187	58699	A7K9_me_Macspeaks_peak_679	6.20371	255.86	254.428	intergenic	NA	NA
Pf3D7_12_v3	59112	60793	A7K9_me_Macspeaks_peak_680	5.90984	186.174	184.821	intergenic	NA	NA
Pf3D7_12_v3	61078	63691	A7K9_me_Macspeaks_peak_681	8.56004	526.605	524.786	PF3D7_1200700	acyl-CoA synthetase	TRUE
Pf3D7_12_v3	378692	378876	A7K9_me_Macspeaks_peak_682	1.61294	6.59875	5.51038	PF3D7_1208200	cysteine repeat modular protein 3	TRUE
Pf3D7_12_v3	379115	386018	A7K9_me_Macspeaks_peak_683	8.47433	357.674	356.12	PF3D7_1208200	cysteine repeat modular protein 3	TRUE
Pf3D7_12_v3	764200	768323	A7K9_me_Macspeaks_peak_684	12.8304	772.178	769.909	PF3D7_1219200	rifin%2C pseudogene	TRUE
Pf3D7_12_v3	764200	768323	A7K9_me_Macspeaks_peak_684	12.8304	772.178	769.909	PF3D7_1219300	erythrocyte membrane protein 1%2C PfEMP1	TRUE
Pf3D7_12_v3	768596	780299	A7K9_me_Macspeaks_peak_685	18.6063	1578.55	1574.9	PF3D7_1219400	erythrocyte membrane protein 1 (PfEMP1)%2C pseudogene	TRUE
Pf3D7_12_v3	768596	780299	A7K9_me_Macspeaks_peak_685	18.6063	1578.55	1574.9	PF3D7_1219300	erythrocyte membrane protein 1%2C PfEMP1	TRUE
Pf3D7_12_v3	780799	782038	A7K9_me_Macspeaks_peak_686	6.43609	278.46	277.003	PF3D7_1219400	erythrocyte membrane protein 1 (PfEMP1)%2C pseudogene	TRUE
Pf3D7_12_v3	782224	785244	A7K9_me_Macspeaks_peak_687	8.98982	423.152	421.505	PF3D7_1219500	erythrocyte membrane protein 1 (PfEMP1)%2C exon 2%2C pseudogene	TRUE
Pf3D7_12_v3	904203	905412	A7K9_me_Macspeaks_peak_688	6.59789	207.48	206.102	intergenic	NA	NA
Pf3D7_12_v3	905750	914582	A7K9_me_Macspeaks_peak_689	11.7975	855.576	853.156	PF3D7_1222600	AP2 domain transcription factor AP2-G	TRUE
Pf3D7_12_v3	1506763	1506976	A7K9_me_Macspeaks_peak_690	2.51627	25.8883	24.7561	PF3D7_1236100	clustered-asparagine-rich protein	FALSE
Pf3D7_12_v3	1688930	1692309	A7K9_me_Macspeaks_peak_691	10.1502	516.853	515.051	PF3D7_1240200	erythrocyte membrane protein 1 (PfEMP1)%2C pseudogene	TRUE
Pf3D7_12_v3	1692486	1693174	A7K9_me_Macspeaks_peak_692	11.1962	550.702	548.84	PF3D7_1240300	erythrocyte membrane protein 1%2C PfEMP1	TRUE
Pf3D7_12_v3	1693363	1700975	A7K9_me_Macspeaks_peak_693	17.6057	1239.01	1235.93	PF3D7_1240300	erythrocyte membrane protein 1%2C PfEMP1	TRUE
Pf3D7_12_v3	1701565	1704028	A7K9_me_Macspeaks_peak_694	11.86	760.147	757.901	PF3D7_1240300	erythrocyte membrane protein 1%2C PfEMP1	TRUE
Pf3D7_12_v3	1701565	1704028	A7K9_me_Macspeaks_peak_694	11.86	760.147	757.901	PF3D7_1240400	erythrocyte membrane protein 1%2C PfEMP1	TRUE
Pf3D7_12_v3	1704256	1710147	A7K9_me_Macspeaks_peak_695	16.2961	1206.45	1203.42	PF3D7_1240400	erythrocyte membrane protein 1%2C PfEMP1	TRUE
Pf3D7_12_v3	1710700	1713575	A7K9_me_Macspeaks_peak_696	6.91947	472.018	470.293	PF3D7_1240400	erythrocyte membrane protein 1%2C PfEMP1	TRUE
Pf3D7_12_v3	1713783	1714849	A7K9_me_Macspeaks_peak_697	6.91957	229.169	227.767	intergenic	NA	NA
Pf3D7_12_v3	1715028	1715561	A7K9_me_Macspeaks_peak_698	8.47046	320.486	318.98	intergenic	NA	NA
Pf3D7_12_v3	1715773	1716125	A7K9_me_Macspeaks_peak_699	14.2521	774.978	772.704	PF3D7_1240500	Plasmodium RNA of unknown function RUF6	TRUE
Pf3D7_12_v3	1716429	1717262	A7K9_me_Macspeaks_peak_700	7.75361	275.608	274.154	PF3D7_1240500	Plasmodium RNA of unknown function RUF6	TRUE
Pf3D7_12_v3	1717463	1718457	A7K9_me_Macspeaks_peak_701	4.63754	106.369	105.115	intergenic	NA	NA
Pf3D7_12_v3	1718882	1719281	A7K9_me_Macspeaks_peak_702	12.2626	613.704	611.726	PF3D7_1240600	erythrocyte membrane protein 1%2C PfEMP1	TRUE
Pf3D7_12_v3	1719456	1725519	A7K9_me_Macspeaks_peak_703	12.7261	917.992	915.464	PF3D7_1240600	erythrocyte membrane protein 1%2C PfEMP1	TRUE
Pf3D7_12_v3	1725898	1732125	A7K9_me_Macspeaks_peak_704	12.5095	893.671	891.186	PF3D7_1240700	rifin%2C pseudogene	TRUE
Pf3D7_12_v3	1725898	1732125	A7K9_me_Macspeaks_peak_704	12.5095	893.671	891.186	PF3D7_1240800	Plasmodium RNA of unknown function RUF6	TRUE
Pf3D7_12_v3	1725898	1732125	A7K9_me_Macspeaks_peak_704	12.5095	893.671	891.186	PF3D7_1240600	erythrocyte membrane protein 1%2C PfEMP1	TRUE
Pf3D7_12_v3	1732290	1741265	A7K9_me_Macspeaks_peak_705	20.9475	1634.37	1630.62	PF3D7_1240800	Plasmodium RNA of unknown function RUF6	TRUE
Pf3D7_12_v3	1732290	1741265	A7K9_me_Macspeaks_peak_705	20.9475	1634.37	1630.62	PF3D7_1240900	erythrocyte membrane protein 1%2C PfEMP1	TRUE
Pf3D7_12_v3	1741654	1745526	A7K9_me_Macspeaks_peak_706	14.66	1094.52	1091.68	PF3D7_1241000	Plasmodium RNA of unknown function RUF6	TRUE
Pf3D7_12_v3	1741654	1745526	A7K9_me_Macspeaks_peak_706	14.66	1094.52	1091.68	PF3D7_1240900	erythrocyte membrane protein 1%2C PfEMP1	TRUE
Pf3D7_12_v3	2173729	2173929	A7K9_me_Macspeaks_peak_707	2.29616	21.4206	20.2971	PF3D7_1253200	hypothetical protein	TRUE
Pf3D7_12_v3	2183511	2184079	A7K9_me_Macspeaks_peak_708	6.11511	180.743	179.395	PF3D7_1253500	Plasmodium exported protein%2C unknown function	TRUE
Pf3D7_12_v3	2185546	2185794	A7K9_me_Macspeaks_peak_709	6.36382	194.381	193.018	intergenic	NA	NA
Pf3D7_12_v3	2186007	2190236	A7K9_me_Macspeaks_peak_710	9.15982	414.749	413.116	PF3D7_1253600	rifin%2C pseudogene	TRUE
Pf3D7_12_v3	2190426	2192728	A7K9_me_Macspeaks_peak_711	12.0617	633.104	631.09	PF3D7_1253700	rifin	TRUE
Pf3D7_12_v3	2192912	2195902	A7K9_me_Macspeaks_peak_712	7.29889	262.364	260.925	PF3D7_1253800	Plasmodium exported protein (PHISTa)%2C unknown function	TRUE
Pf3D7_12_v3	2196091	2196396	A7K9_me_Macspeaks_peak_713	5.90371	198.33	196.963	PF3D7_1253800	Plasmodium exported protein (PHISTa)%2C unknown function	TRUE
Pf3D7_12_v3	2197379	2197559	A7K9_me_Macspeaks_peak_714	3.18713	48.7901	47.6192	intergenic	NA	NA
Pf3D7_12_v3	2199199	2199755	A7K9_me_Macspeaks_peak_715	8.42762	801.661	799.336	PF3D7_1253900	Plasmodium exported protein (PHISTa)%2C unknown function%2C pseudogene	TRUE
Pf3D7_12_v3	2200120	2200910	A7K9_me_Macspeaks_peak_716	3.35015	52.9329	51.7556	PF3D7_1254000	rifin	TRUE
Pf3D7_12_v3	2201374	2202839	A7K9_me_Macspeaks_peak_717	16.2876	928.627	926.08	PF3D7_1254000	rifin	TRUE
Pf3D7_12_v3	2203585	2206818	A7K9_me_Macspeaks_peak_718	13.1377	708.673	706.52	PF3D7_1254100	stevor	TRUE
Pf3D7_12_v3	2206991	2207369	A7K9_me_Macspeaks_peak_719	4.53532	138.652	137.355	PF3D7_1254200	rifin	TRUE
Pf3D7_12_v3	2208059	2210139	A7K9_me_Macspeaks_peak_720	13.2104	656.894	654.837	PF3D7_1254200	rifin	TRUE
Pf3D7_12_v3	2210615	2216967	A7K9_me_Macspeaks_peak_721	12.6915	807.511	805.175	PF3D7_1254400	rifin	TRUE
Pf3D7_12_v3	2210615	2216967	A7K9_me_Macspeaks_peak_721	12.6915	807.511	805.175	PF3D7_1254300	stevor	TRUE
Pf3D7_12_v3	2217305	2227203	A7K9_me_Macspeaks_peak_722	12.5744	1051	1048.23	PF3D7_1254500	rifin	TRUE
Pf3D7_12_v3	2217305	2227203	A7K9_me_Macspeaks_peak_722	12.5744	1051	1048.23	PF3D7_1254600	stevor	TRUE
Pf3D7_12_v3	2217305	2227203	A7K9_me_Macspeaks_peak_722	12.5744	1051	1048.23	PF3D7_1254700	rifin	TRUE
Pf3D7_12_v3	2227451	2229645	A7K9_me_Macspeaks_peak_723	16.6028	941.771	939.2	PF3D7_1254800	rifin	TRUE
Pf3D7_12_v3	2229978	2230366	A7K9_me_Macspeaks_peak_724	12.0986	572.626	570.724	PF3D7_1254800	rifin	TRUE
Pf3D7_12_v3	2231305	2231825	A7K9_me_Macspeaks_peak_725	9.29122	378.66	377.078	PF3D7_1254900	Plasmodium exported protein%2C unknown function%2C fragment	TRUE
Pf3D7_12_v3	2232028	2232309	A7K9_me_Macspeaks_peak_726	5.32512	139.474	138.176	PF3D7_1254900	Plasmodium exported protein%2C unknown function%2C fragment	TRUE
Pf3D7_12_v3	2232990	2234353	A7K9_me_Macspeaks_peak_727	9.70725	446.581	444.898	PF3D7_1255000	rifin	TRUE
Pf3D7_12_v3	2234621	2235929	A7K9_me_Macspeaks_peak_728	13.7717	778.293	776.013	PF3D7_1255000	rifin	TRUE
Pf3D7_12_v3	2236125	2236647	A7K9_me_Macspeaks_peak_729	3.01367	41.1852	40.0262	intergenic	NA	NA
Pf3D7_12_v3	2238072	2239554	A7K9_me_Macspeaks_peak_730	8.43209	724.27	722.089	PF3D7_1255100	rifin	TRUE
Pf3D7_12_v3	2241249	2242681	A7K9_me_Macspeaks_peak_731	5.13022	181.904	180.555	PF3D7_1255200	erythrocyte membrane protein 1%2C PfEMP1	TRUE
Pf3D7_12_v3	2243429	2249206	A7K9_me_Macspeaks_peak_732	19.4806	1431.77	1428.37	PF3D7_1255200	erythrocyte membrane protein 1%2C PfEMP1	TRUE
Pf3D7_12_v3	2249440	2250761	A7K9_me_Macspeaks_peak_733	16.3429	1161.48	1158.52	PF3D7_1255200	erythrocyte membrane protein 1%2C PfEMP1	TRUE
Pf3D7_12_v3	2251003	2271494	A7K9_me_Macspeaks_peak_734	18.8906	1617.75	1614.03	intergenic	NA	NA
Pf3D7_13_v3	23972	26657	A7K9_me_Macspeaks_peak_735	10.9652	688.98	686.863	PF3D7_1300100	erythrocyte membrane protein 1%2C PfEMP1	TRUE
Pf3D7_13_v3	27467	28814	A7K9_me_Macspeaks_peak_736	4.81243	142.322	141.021	PF3D7_1300100	erythrocyte membrane protein 1%2C PfEMP1	TRUE
Pf3D7_13_v3	30121	31962	A7K9_me_Macspeaks_peak_737	14.6148	767.284	765.024	PF3D7_1300200	rifin	TRUE
Pf3D7_13_v3	32743	33074	A7K9_me_Macspeaks_peak_738	5.58845	152.868	151.554	PF3D7_1300200	rifin	TRUE
Pf3D7_13_v3	33242	35371	A7K9_me_Macspeaks_peak_739	11.8317	886.767	884.294	intergenic	NA	NA
Pf3D7_13_v3	35670	45136	A7K9_me_Macspeaks_peak_740	14.6973	865.69	863.253	PF3D7_1300300	erythrocyte membrane protein 1%2C PfEMP1	TRUE
Pf3D7_13_v3	45428	45826	A7K9_me_Macspeaks_peak_741	10.4601	454.058	452.363	PF3D7_1300300	erythrocyte membrane protein 1%2C PfEMP1	TRUE
Pf3D7_13_v3	46479	46816	A7K9_me_Macspeaks_peak_742	4.2718	89.964	88.7325	PF3D7_1300400	rifin	TRUE
Pf3D7_13_v3	47857	52004	A7K9_me_Macspeaks_peak_743	13.1356	707.173	705.023	PF3D7_1300400	rifin	TRUE
Pf3D7_13_v3	47857	52004	A7K9_me_Macspeaks_peak_743	13.1356	707.173	705.023	PF3D7_1300500	rifin	TRUE
Pf3D7_13_v3	53460	53723	A7K9_me_Macspeaks_peak_744	5.25651	162.538	161.212	intergenic	NA	NA
Pf3D7_13_v3	53966	56012	A7K9_me_Macspeaks_peak_745	7.6855	377.99	376.409	PF3D7_1300600	rifin	TRUE
Pf3D7_13_v3	56373	59129	A7K9_me_Macspeaks_peak_746	13.4569	926.19	923.647	PF3D7_1300700	rifin	TRUE
Pf3D7_13_v3	60043	60607	A7K9_me_Macspeaks_peak_747	19.4718	1177.86	1174.87	PF3D7_1300800	erythrocyte membrane protein 1 (PfEMP1)%2C pseudogene	TRUE
Pf3D7_13_v3	60989	61311	A7K9_me_Macspeaks_peak_748	13.0202	642.276	640.246	PF3D7_1300800	erythrocyte membrane protein 1 (PfEMP1)%2C pseudogene	TRUE
Pf3D7_13_v3	62486	64268	A7K9_me_Macspeaks_peak_749	12.1224	836.442	834.054	PF3D7_1300900	stevor	TRUE
Pf3D7_13_v3	65480	66522	A7K9_me_Macspeaks_peak_750	12.8447	628.856	626.85	PF3D7_1301000	rifin%2C pseudogene	TRUE
Pf3D7_13_v3	69089	69390	A7K9_me_Macspeaks_peak_751	9.49452	387.687	386.092	PF3D7_1301100	Plasmodium exported protein (PHISTa)%2C unknown function%2C pseudogene	TRUE
Pf3D7_13_v3	70080	70291	A7K9_me_Macspeaks_peak_752	2.7796	33.6592	32.5129	PF3D7_1301100	Plasmodium exported protein (PHISTa)%2C unknown function%2C pseudogene	TRUE
Pf3D7_13_v3	70580	71806	A7K9_me_Macspeaks_peak_753	7.47565	258.725	257.29	intergenic	NA	NA
Pf3D7_13_v3	73035	75024	A7K9_me_Macspeaks_peak_754	13.2699	947.136	944.554	PF3D7_1301200	GBPH2 protein	TRUE
Pf3D7_13_v3	75217	76444	A7K9_me_Macspeaks_peak_755	5.28115	150.639	149.328	PF3D7_1301200	GBPH2 protein	TRUE
Pf3D7_13_v3	76631	79626	A7K9_me_Macspeaks_peak_756	7.89316	329.527	328.009	PF3D7_1301300	Plasmodium exported protein (PHISTa-like)%2C unknown function%2C pseudogene	TRUE
Pf3D7_13_v3	79981	80294	A7K9_me_Macspeaks_peak_757	1.74522	10.2099	9.11119	PF3D7_1301300	Plasmodium exported protein (PHISTa-like)%2C unknown function%2C pseudogene	TRUE
Pf3D7_13_v3	2833863	2834750	A7K9_me_Macspeaks_peak_758	5.3745	142.192	140.892	PF3D7_1372000	Plasmodium exported protein (PHISTa)%2C unknown function	TRUE
Pf3D7_13_v3	2835246	2841425	A7K9_me_Macspeaks_peak_759	11.3525	517.761	515.958	PF3D7_1372100	Plasmodium exported protein (PHISTb)%2C unknown function	TRUE
Pf3D7_13_v3	2835246	2841425	A7K9_me_Macspeaks_peak_759	11.3525	517.761	515.958	PF3D7_1372200	histidine-rich protein III	TRUE
Pf3D7_13_v3	2852642	2853210	A7K9_me_Macspeaks_peak_760	1.8448	13.5061	12.3992	PF3D7_1372400	acyl-CoA synthetase	TRUE
Pf3D7_13_v3	2854885	2855316	A7K9_me_Macspeaks_peak_761	2.47584	31.9348	30.7916	PF3D7_1372500	stevor%2C pseudogene	TRUE
Pf3D7_13_v3	2857242	2858250	A7K9_me_Macspeaks_peak_762	3.64492	70.1942	68.9908	PF3D7_1372600	rifin	TRUE
Pf3D7_13_v3	2859383	2861735	A7K9_me_Macspeaks_peak_763	14.3472	957.712	955.112	PF3D7_1372700	rifin	TRUE
Pf3D7_13_v3	2861942	2864992	A7K9_me_Macspeaks_peak_764	13.5409	766.692	764.434	PF3D7_1372800	stevor	TRUE
Pf3D7_13_v3	2861942	2864992	A7K9_me_Macspeaks_peak_764	13.5409	766.692	764.434	PF3D7_1372900	erythrocyte membrane protein 1 (PfEMP1)%2C exon 2%2C pseudogene	TRUE
Pf3D7_13_v3	2865853	2866074	A7K9_me_Macspeaks_peak_765	5.09105	127.891	126.608	PF3D7_1372900	erythrocyte membrane protein 1 (PfEMP1)%2C exon 2%2C pseudogene	TRUE
Pf3D7_13_v3	2866258	2866535	A7K9_me_Macspeaks_peak_766	9.65544	398.554	396.944	PF3D7_1372900	erythrocyte membrane protein 1 (PfEMP1)%2C exon 2%2C pseudogene	TRUE
Pf3D7_13_v3	2866723	2867008	A7K9_me_Macspeaks_peak_767	10.9575	489.298	487.544	PF3D7_1372900	erythrocyte membrane protein 1 (PfEMP1)%2C exon 2%2C pseudogene	TRUE
Pf3D7_13_v3	2867291	2867502	A7K9_me_Macspeaks_peak_768	3.84755	72.1008	70.8945	intergenic	NA	NA
Pf3D7_13_v3	2869126	2870329	A7K9_me_Macspeaks_peak_769	16.5884	1101.29	1098.43	PF3D7_1373000	rifin	TRUE
Pf3D7_13_v3	2870596	2873274	A7K9_me_Macspeaks_peak_770	15.3529	945.186	942.608	PF3D7_1373100	rifin	TRUE
Pf3D7_13_v3	2873788	2874043	A7K9_me_Macspeaks_peak_771	5.58845	152.868	151.554	PF3D7_1373100	rifin	TRUE
Pf3D7_13_v3	2874556	2875622	A7K9_me_Macspeaks_peak_772	10.5025	563.959	562.073	PF3D7_1373200	Plasmodium exported protein%2C unknown function%2C fragment	TRUE
Pf3D7_13_v3	2876120	2879424	A7K9_me_Macspeaks_peak_773	10.1397	612.418	610.442	PF3D7_1373200	Plasmodium exported protein%2C unknown function%2C fragment	TRUE
Pf3D7_13_v3	2876120	2879424	A7K9_me_Macspeaks_peak_773	10.1397	612.418	610.442	PF3D7_1373300	rifin	TRUE
Pf3D7_13_v3	2879688	2880068	A7K9_me_Macspeaks_peak_774	3.80112	98.9303	97.6869	intergenic	NA	NA
Pf3D7_13_v3	2880986	2881184	A7K9_me_Macspeaks_peak_775	3.62811	63.3946	62.2012	PF3D7_1373400	rifin	TRUE
Pf3D7_13_v3	2881815	2882496	A7K9_me_Macspeaks_peak_776	7.06603	234.407	232.999	PF3D7_1373400	rifin	TRUE
Pf3D7_13_v3	2882699	2883115	A7K9_me_Macspeaks_peak_777	2.49861	30.4025	29.2623	PF3D7_1373400	rifin	TRUE
Pf3D7_13_v3	2885097	2885795	A7K9_me_Macspeaks_peak_778	2.81886	50.4716	49.2981	PF3D7_1373500	erythrocyte membrane protein 1%2C PfEMP1	TRUE
Pf3D7_13_v3	2886022	2886222	A7K9_me_Macspeaks_peak_779	1.9124	14.8534	13.7434	PF3D7_1373500	erythrocyte membrane protein 1%2C PfEMP1	TRUE
Pf3D7_13_v3	2886907	2892579	A7K9_me_Macspeaks_peak_780	20.013	1611.78	1608.07	PF3D7_1373500	erythrocyte membrane protein 1%2C PfEMP1	TRUE
Pf3D7_13_v3	2892753	2894234	A7K9_me_Macspeaks_peak_781	18.214	1542.84	1539.24	PF3D7_1373500	erythrocyte membrane protein 1%2C PfEMP1	TRUE
Pf3D7_13_v3	2894485	2922887	A7K9_me_Macspeaks_peak_782	18.4926	1849.62	1845.53	intergenic	NA	NA
Pf3D7_14_v3	1063	3282	A7K9_me_Macspeaks_peak_783	9.57811	595.555	593.611	PF3D7_1400100	erythrocyte membrane protein 1 (PfEMP1)%2C pseudogene	TRUE
Pf3D7_14_v3	3733	5472	A7K9_me_Macspeaks_peak_784	9.92235	674.286	672.195	PF3D7_1400100	erythrocyte membrane protein 1 (PfEMP1)%2C pseudogene	TRUE
Pf3D7_14_v3	6486	6669	A7K9_me_Macspeaks_peak_785	2.44312	23.8697	22.7414	intergenic	NA	NA
Pf3D7_14_v3	7032	9023	A7K9_me_Macspeaks_peak_786	19.0174	1672.38	1668.58	PF3D7_1400200	rifin	TRUE
Pf3D7_14_v3	9605	9791	A7K9_me_Macspeaks_peak_787	4.12551	83.657	82.4341	intergenic	NA	NA
Pf3D7_14_v3	10359	12748	A7K9_me_Macspeaks_peak_788	14.0632	933.994	931.437	PF3D7_1400300	rifin	TRUE
Pf3D7_14_v3	13136	16515	A7K9_me_Macspeaks_peak_789	16.6148	1083.49	1080.66	PF3D7_1400400	rifin	TRUE
Pf3D7_14_v3	16680	16997	A7K9_me_Macspeaks_peak_790	4.46841	120.176	118.904	intergenic	NA	NA
Pf3D7_14_v3	17212	21986	A7K9_me_Macspeaks_peak_791	12.3237	742.089	739.877	PF3D7_1400500	rifin	TRUE
Pf3D7_14_v3	17212	21986	A7K9_me_Macspeaks_peak_791	12.3237	742.089	739.877	PF3D7_1400600	rifin	TRUE
Pf3D7_14_v3	22509	30478	A7K9_me_Macspeaks_peak_792	13.7241	928.958	926.41	PF3D7_1400600	rifin	TRUE
Pf3D7_14_v3	22509	30478	A7K9_me_Macspeaks_peak_792	13.7241	928.958	926.41	PF3D7_1400700	stevor	TRUE
Pf3D7_14_v3	22509	30478	A7K9_me_Macspeaks_peak_792	13.7241	928.958	926.41	PF3D7_1400800	rifin	TRUE
Pf3D7_14_v3	22509	30478	A7K9_me_Macspeaks_peak_792	13.7241	928.958	926.41	PF3D7_1400900	Plasmodium exported protein (PHISTa)%2C unknown function%2C pseudogene	TRUE
Pf3D7_14_v3	31675	31853	A7K9_me_Macspeaks_peak_793	2.91126	37.8242	36.6707	PF3D7_1400900	Plasmodium exported protein (PHISTa)%2C unknown function%2C pseudogene	TRUE
Pf3D7_14_v3	32185	33398	A7K9_me_Macspeaks_peak_794	7.56519	270.6	269.152	intergenic	NA	NA
Pf3D7_14_v3	34631	36246	A7K9_me_Macspeaks_peak_795	11.8848	796.989	794.672	PF3D7_1401000	GBPH protein	TRUE
Pf3D7_14_v3	36584	42189	A7K9_me_Macspeaks_peak_796	12.8405	729.32	727.13	PF3D7_1401000	GBPH protein	TRUE
Pf3D7_14_v3	36584	42189	A7K9_me_Macspeaks_peak_796	12.8405	729.32	727.13	PF3D7_1401050	erythrocyte membrane protein 1 (PfEMP1)%2C exon 2%2C pseudogene	TRUE
Pf3D7_14_v3	36584	42189	A7K9_me_Macspeaks_peak_796	12.8405	729.32	727.13	PF3D7_1401100	DnaJ protein%2C putative	TRUE
Pf3D7_14_v3	610748	610952	A7K9_me_Macspeaks_peak_797	4.97402	122.218	120.943	PF3D7_1415100	conserved protein%2C unknown function	FALSE
Pf3D7_14_v3	3147743	3150927	A7K9_me_Macspeaks_peak_798	6.25273	241.169	239.754	PF3D7_1476500	probable protein%2C unknown function	TRUE
Pf3D7_14_v3	3151120	3151691	A7K9_me_Macspeaks_peak_799	6.74418	215.792	214.405	PF3D7_1476600	Plasmodium exported protein%2C unknown function	TRUE
Pf3D7_14_v3	3151868	3154722	A7K9_me_Macspeaks_peak_800	11.7993	720.073	717.9	PF3D7_1476600	Plasmodium exported protein%2C unknown function	TRUE
Pf3D7_14_v3	3164651	3164916	A7K9_me_Macspeaks_peak_801	3.24774	49.2472	48.0755	intergenic	NA	NA
Pf3D7_14_v3	3165140	3165581	A7K9_me_Macspeaks_peak_802	3.10881	49.67	48.4978	intergenic	NA	NA
Pf3D7_14_v3	3165968	3166354	A7K9_me_Macspeaks_peak_803	4.25684	97.9457	96.7036	intergenic	NA	NA
Pf3D7_14_v3	3166563	3167818	A7K9_me_Macspeaks_peak_804	3.74369	76.9097	75.6965	PF3D7_1477000	Plasmodium exported protein (hyp17)%2C unknown function%2C pseudogene	TRUE
Pf3D7_14_v3	3168392	3170536	A7K9_me_Macspeaks_peak_805	7.1085	338.473	336.944	PF3D7_1477000	Plasmodium exported protein (hyp17)%2C unknown function%2C pseudogene	TRUE
Pf3D7_14_v3	3171016	3172477	A7K9_me_Macspeaks_peak_806	13.2104	656.894	654.837	PF3D7_1477000	Plasmodium exported protein (hyp17)%2C unknown function%2C pseudogene	TRUE
Pf3D7_14_v3	3172840	3174075	A7K9_me_Macspeaks_peak_807	9.16382	446.52	444.837	PF3D7_1477100	Plasmodium exported protein (hyp6)%2C unknown function	TRUE
Pf3D7_14_v3	3174484	3175215	A7K9_me_Macspeaks_peak_808	4.34495	93.1734	91.9377	PF3D7_1477100	Plasmodium exported protein (hyp6)%2C unknown function	TRUE
Pf3D7_14_v3	3174484	3175215	A7K9_me_Macspeaks_peak_808	4.34495	93.1734	91.9377	PF3D7_1477200	Plasmodium exported protein (hyp15)%2C unknown function	TRUE
Pf3D7_14_v3	3175477	3177199	A7K9_me_Macspeaks_peak_809	12.4789	601.127	599.172	PF3D7_1477200	Plasmodium exported protein (hyp15)%2C unknown function	TRUE
Pf3D7_14_v3	3177395	3178999	A7K9_me_Macspeaks_peak_810	7.46211	286.21	284.744	PF3D7_1477300	Plasmodium exported protein (PHIST)%2C unknown function	TRUE
Pf3D7_14_v3	3179404	3182383	A7K9_me_Macspeaks_peak_811	11.3847	545.724	543.871	PF3D7_1477300	Plasmodium exported protein (PHIST)%2C unknown function	TRUE
Pf3D7_14_v3	3179404	3182383	A7K9_me_Macspeaks_peak_811	11.3847	545.724	543.871	PF3D7_1477400	Plasmodium exported protein (PHIST)%2C unknown function	TRUE
Pf3D7_14_v3	3182575	3182981	A7K9_me_Macspeaks_peak_812	5.61771	154.379	153.063	PF3D7_1477400	Plasmodium exported protein (PHIST)%2C unknown function	TRUE
Pf3D7_14_v3	3183155	3184705	A7K9_me_Macspeaks_peak_813	7.85247	437.218	435.549	PF3D7_1477400	Plasmodium exported protein (PHIST)%2C unknown function	TRUE
Pf3D7_14_v3	3184952	3185549	A7K9_me_Macspeaks_peak_814	5.46692	150.208	148.897	intergenic	NA	NA
Pf3D7_14_v3	3193932	3194097	A7K9_me_Macspeaks_peak_815	1.64698	6.91844	5.82898	PF3D7_1477600	surface-associated interspersed protein 14.1 (SURFIN 14.1)	TRUE
Pf3D7_14_v3	3194337	3195519	A7K9_me_Macspeaks_peak_816	7.05133	239.261	237.848	PF3D7_1477600	surface-associated interspersed protein 14.1 (SURFIN 14.1)	TRUE
Pf3D7_14_v3	3195707	3197180	A7K9_me_Macspeaks_peak_817	8.61675	329.871	328.353	PF3D7_1477600	surface-associated interspersed protein 14.1 (SURFIN 14.1)	TRUE
Pf3D7_14_v3	3198133	3200776	A7K9_me_Macspeaks_peak_818	9.45268	455.876	454.178	PF3D7_1477600	surface-associated interspersed protein 14.1 (SURFIN 14.1)	TRUE
Pf3D7_14_v3	3200967	3201334	A7K9_me_Macspeaks_peak_819	6.68566	212.456	211.072	intergenic	NA	NA
Pf3D7_14_v3	3201656	3201833	A7K9_me_Macspeaks_peak_820	2.97458	42.2482	41.0874	intergenic	NA	NA
Pf3D7_14_v3	3202006	3203828	A7K9_me_Macspeaks_peak_821	6.78807	218.304	216.914	PF3D7_1477700	Plasmodium exported protein (PHISTa)%2C unknown function	TRUE
Pf3D7_14_v3	3207700	3207910	A7K9_me_Macspeaks_peak_822	1.67618	7.05577	5.96602	PF3D7_1477800	acyl-CoA binding protein	TRUE
Pf3D7_14_v3	3209122	3212695	A7K9_me_Macspeaks_peak_823	10.4581	480.962	479.222	PF3D7_1478000	Plasmodium exported protein (PHISTa)%2C unknown function	TRUE
Pf3D7_14_v3	3209122	3212695	A7K9_me_Macspeaks_peak_823	10.4581	480.962	479.222	PF3D7_1477900	acyl-CoA synthetase%2C pseudogene	TRUE
Pf3D7_14_v3	3212900	3213127	A7K9_me_Macspeaks_peak_824	3.37941	54.003	52.824	PF3D7_1478000	Plasmodium exported protein (PHISTa)%2C unknown function	TRUE
Pf3D7_14_v3	3213500	3217311	A7K9_me_Macspeaks_peak_825	9.52378	389.656	388.059	PF3D7_1478000	Plasmodium exported protein (PHISTa)%2C unknown function	TRUE
Pf3D7_14_v3	3213500	3217311	A7K9_me_Macspeaks_peak_825	9.52378	389.656	388.059	PF3D7_1478100	Plasmodium exported protein (hyp13)%2C unknown function	TRUE
Pf3D7_14_v3	3219893	3223020	A7K9_me_Macspeaks_peak_826	11.1716	604.157	602.197	PF3D7_1478200	Plasmodium exported protein%2C unknown function%2C pseudogene	TRUE
Pf3D7_14_v3	3219893	3223020	A7K9_me_Macspeaks_peak_826	11.1716	604.157	602.197	PF3D7_1478300	Plasmodium exported protein%2C unknown function%2C pseudogene	TRUE
Pf3D7_14_v3	3223191	3225171	A7K9_me_Macspeaks_peak_827	10.979	564.829	562.942	PF3D7_1478400	Plasmodium exported protein%2C unknown function%2C pseudogene	TRUE
Pf3D7_14_v3	3225558	3225768	A7K9_me_Macspeaks_peak_828	4.17389	93.4929	92.2568	PF3D7_1478400	Plasmodium exported protein%2C unknown function%2C pseudogene	TRUE
Pf3D7_14_v3	3226065	3228293	A7K9_me_Macspeaks_peak_829	8.37875	349.413	347.87	PF3D7_1478500	Plasmodium exported protein (PHISTa)%2C unknown function%2C pseudogene	TRUE
Pf3D7_14_v3	3228489	3229593	A7K9_me_Macspeaks_peak_830	5.08675	157.145	155.826	PF3D7_1478500	Plasmodium exported protein (PHISTa)%2C unknown function%2C pseudogene	TRUE
Pf3D7_14_v3	3233186	3233359	A7K9_me_Macspeaks_peak_831	1.50877	5.55252	4.46745	PF3D7_1478600	EMP1-trafficking protein	TRUE
Pf3D7_14_v3	3234520	3234801	A7K9_me_Macspeaks_peak_832	2.44222	27.4295	26.2946	PF3D7_1478600	EMP1-trafficking protein	TRUE
Pf3D7_14_v3	3235072	3235271	A7K9_me_Macspeaks_peak_833	1.67267	8.21709	7.12376	PF3D7_1478600	EMP1-trafficking protein	TRUE
Pf3D7_14_v3	3235881	3236640	A7K9_me_Macspeaks_peak_834	7.25621	245.612	244.192	PF3D7_1478600	EMP1-trafficking protein	TRUE
Pf3D7_14_v3	3236825	3242660	A7K9_me_Macspeaks_peak_835	10.9575	507.367	505.582	PF3D7_1478700	Plasmodium exported protein%2C unknown function%2C pseudogene	TRUE
Pf3D7_14_v3	3242862	3243197	A7K9_me_Macspeaks_peak_836	2.04173	15.644	14.5323	PF3D7_1478800	Plasmodium exported protein%2C unknown function	TRUE
Pf3D7_14_v3	3247870	3253444	A7K9_me_Macspeaks_peak_837	10.927	679.133	677.034	PF3D7_1478900	unspecified product	TRUE
Pf3D7_14_v3	3247870	3253444	A7K9_me_Macspeaks_peak_837	10.927	679.133	677.034	PF3D7_1479000	acyl-CoA synthetase	TRUE
Pf3D7_14_v3	3253851	3256008	A7K9_me_Macspeaks_peak_838	9.78237	489.085	487.332	PF3D7_1479000	acyl-CoA synthetase	TRUE
Pf3D7_14_v3	3257174	3257755	A7K9_me_Macspeaks_peak_839	7.22695	243.879	242.461	PF3D7_1479100	Plasmodium exported protein%2C unknown function	TRUE
Pf3D7_14_v3	3259235	3259489	A7K9_me_Macspeaks_peak_840	7.08066	235.264	233.855	intergenic	NA	NA
Pf3D7_14_v3	3259678	3261045	A7K9_me_Macspeaks_peak_841	14.5317	826.344	823.974	PF3D7_1479200	Plasmodium exported protein (PHISTa)%2C unknown function	TRUE
Pf3D7_14_v3	3261996	3262174	A7K9_me_Macspeaks_peak_842	3.01367	41.1852	40.0262	intergenic	NA	NA
Pf3D7_14_v3	3264775	3265006	A7K9_me_Macspeaks_peak_843	2.72108	31.8664	30.7234	intergenic	NA	NA
Pf3D7_14_v3	3265314	3265579	A7K9_me_Macspeaks_peak_844	5.76401	162.003	160.677	PF3D7_1479400	rifin	TRUE
Pf3D7_14_v3	3265852	3267514	A7K9_me_Macspeaks_peak_845	10.4872	630.01	628.002	PF3D7_1479400	rifin	TRUE
Pf3D7_14_v3	3267983	3268199	A7K9_me_Macspeaks_peak_846	3.59885	62.2629	61.0713	intergenic	NA	NA
Pf3D7_14_v3	3268430	3268659	A7K9_me_Macspeaks_peak_847	2.39923	22.6893	21.5633	PF3D7_1479500	stevor	TRUE
Pf3D7_14_v3	3269576	3274223	A7K9_me_Macspeaks_peak_848	14.4577	1034.25	1031.51	PF3D7_1479500	stevor	TRUE
Pf3D7_14_v3	3269576	3274223	A7K9_me_Macspeaks_peak_848	14.4577	1034.25	1031.51	PF3D7_1479600	rifin	TRUE
Pf3D7_14_v3	3274537	3275120	A7K9_me_Macspeaks_peak_849	5.31049	138.741	137.444	intergenic	NA	NA
Pf3D7_14_v3	3275619	3277731	A7K9_me_Macspeaks_peak_850	12.9658	844.439	842.037	PF3D7_1479700	rifin	TRUE
Pf3D7_14_v3	3278250	3278701	A7K9_me_Macspeaks_peak_851	4.25717	89.3265	88.0959	PF3D7_1479800	rifin	TRUE
Pf3D7_14_v3	3278868	3281510	A7K9_me_Macspeaks_peak_852	16.5534	1486.93	1483.43	PF3D7_1479800	rifin	TRUE
Pf3D7_14_v3	3281710	3284041	A7K9_me_Macspeaks_peak_853	13.3718	793.238	790.929	PF3D7_1479900	stevor	TRUE
Pf3D7_14_v3	3284506	3284711	A7K9_me_Macspeaks_peak_854	4.09625	82.4138	81.1926	intergenic	NA	NA
Pf3D7_14_v3	3285096	3285562	A7K9_me_Macspeaks_peak_855	6.27604	189.534	188.176	PF3D7_1480000	rifin	TRUE
Pf3D7_14_v3	3285986	3287098	A7K9_me_Macspeaks_peak_856	11.4477	699.265	697.13	PF3D7_1480000	rifin	TRUE
Pf3D7_14_v3	3289377	3289734	A7K9_me_Macspeaks_peak_857	2.87938	44.6087	43.4443	intergenic	NA	NA
Pf3D7_14_v3	3290580	3291389	A7K9_me_Macspeaks_peak_858	5.27342	137.828	136.533	PF3D7_1480100	erythrocyte membrane protein 1 (PfEMP1)%2C pseudogene	TRUE

## Sheet: E5
Chrom	Start	Stop	Peak	Fold-Enrichment	-log10(pvalue)	-log10(qvalue)	Gene ID	Annotation	Is CVG?
Pf3D7_01_v3	25	27417	E5K9_me_Macspeaks_peak_1	35.8466	3321.31	3313.94	intergenic	NA	NA
Pf3D7_01_v3	27592	29069	E5K9_me_Macspeaks_peak_2	15.5605	932.185	929.391	PF3D7_0100100	erythrocyte membrane protein 1%2C PfEMP1	TRUE
Pf3D7_01_v3	29296	34051	E5K9_me_Macspeaks_peak_3	17.1744	1114.03	1110.91	PF3D7_0100100	erythrocyte membrane protein 1%2C PfEMP1	TRUE
Pf3D7_01_v3	34400	34951	E5K9_me_Macspeaks_peak_4	3.35797	56.4291	55.201	PF3D7_0100100	erythrocyte membrane protein 1%2C PfEMP1	TRUE
Pf3D7_01_v3	35696	36754	E5K9_me_Macspeaks_peak_5	6.70369	285.609	284.048	PF3D7_0100100	erythrocyte membrane protein 1%2C PfEMP1	TRUE
Pf3D7_01_v3	38919	40055	E5K9_me_Macspeaks_peak_6	11.8357	499.049	497.098	PF3D7_0100200	rifin	TRUE
Pf3D7_01_v3	41465	42089	E5K9_me_Macspeaks_peak_7	6.53352	178.956	177.535	intergenic	NA	NA
Pf3D7_01_v3	42356	44161	E5K9_me_Macspeaks_peak_8	12.7024	708.65	706.274	PF3D7_0100300	erythrocyte membrane protein 1%2C PfEMP1	TRUE
Pf3D7_01_v3	44858	45103	E5K9_me_Macspeaks_peak_9	8.46874	269.196	267.658	PF3D7_0100300	erythrocyte membrane protein 1%2C PfEMP1	TRUE
Pf3D7_01_v3	45327	46795	E5K9_me_Macspeaks_peak_10	10.0023	526.641	524.63	PF3D7_0100300	erythrocyte membrane protein 1%2C PfEMP1	TRUE
Pf3D7_01_v3	46966	47441	E5K9_me_Macspeaks_peak_11	6.57932	222.764	221.287	PF3D7_0100300	erythrocyte membrane protein 1%2C PfEMP1	TRUE
Pf3D7_01_v3	47659	48483	E5K9_me_Macspeaks_peak_12	5.39465	201.755	200.304	intergenic	NA	NA
Pf3D7_01_v3	48686	48883	E5K9_me_Macspeaks_peak_13	1.67629	6.03856	4.93396	intergenic	NA	NA
Pf3D7_01_v3	49940	50218	E5K9_me_Macspeaks_peak_14	4.69709	91.905	90.6126	PF3D7_0100400	rifin	TRUE
Pf3D7_01_v3	50580	51248	E5K9_me_Macspeaks_peak_15	4.90925	124.448	123.105	PF3D7_0100400	rifin	TRUE
Pf3D7_01_v3	51441	51718	E5K9_me_Macspeaks_peak_16	4.19415	76.1526	74.8881	PF3D7_0100400	rifin	TRUE
Pf3D7_01_v3	53118	53349	E5K9_me_Macspeaks_peak_17	4.62725	89.1951	87.9075	PF3D7_0100500	erythrocyte membrane protein 1 (PfEMP1)%2C exon 1%2C pseudogene	TRUE
Pf3D7_01_v3	53865	55022	E5K9_me_Macspeaks_peak_18	9.71831	373.328	371.624	PF3D7_0100600	rifin	TRUE
Pf3D7_01_v3	55276	55474	E5K9_me_Macspeaks_peak_19	2.75889	27.9735	26.8044	PF3D7_0100600	rifin	TRUE
Pf3D7_01_v3	56647	57466	E5K9_me_Macspeaks_peak_20	9.58093	451.06	449.205	PF3D7_0100700	Plasmodium exported protein%2C unknown function%2C fragment	TRUE
Pf3D7_01_v3	58327	61329	E5K9_me_Macspeaks_peak_21	12.6222	691.36	689.017	PF3D7_0100800	rifin	TRUE
Pf3D7_01_v3	61514	63986	E5K9_me_Macspeaks_peak_22	14.795	890.179	887.463	PF3D7_0100900	rifin	TRUE
Pf3D7_01_v3	64155	64466	E5K9_me_Macspeaks_peak_23	5.60586	176.054	174.637	PF3D7_0100900	rifin	TRUE
Pf3D7_01_v3	64657	67218	E5K9_me_Macspeaks_peak_24	16.9832	1103.71	1100.61	PF3D7_0101000	rifin	TRUE
Pf3D7_01_v3	68340	68583	E5K9_me_Macspeaks_peak_25	8.06713	247.907	246.398	intergenic	NA	NA
Pf3D7_01_v3	71570	71800	E5K9_me_Macspeaks_peak_26	2.42712	19.9107	18.7618	PF3D7_0101200	exported protein family 3	TRUE
Pf3D7_01_v3	72318	72525	E5K9_me_Macspeaks_peak_27	3.82403	60.016	58.7809	PF3D7_0101200	exported protein family 3	TRUE
Pf3D7_01_v3	73030	73243	E5K9_me_Macspeaks_peak_28	4.17325	72.2356	70.9784	intergenic	NA	NA
Pf3D7_01_v3	74473	75529	E5K9_me_Macspeaks_peak_29	12.9039	531.77	529.748	PF3D7_0101300	Pfmc-2TM Maurer's cleft two transmembrane protein	TRUE
Pf3D7_01_v3	76119	76525	E5K9_me_Macspeaks_peak_30	17.4089	837.996	835.384	PF3D7_0101400	exported protein family 1%2C pseudogene	TRUE
Pf3D7_01_v3	77420	77600	E5K9_me_Macspeaks_peak_31	3.37003	45.3223	44.116	PF3D7_0101400	exported protein family 1%2C pseudogene	TRUE
Pf3D7_01_v3	77420	77600	E5K9_me_Macspeaks_peak_31	3.37003	45.3223	44.116	PF3D7_0101500	erythrocyte membrane protein 1 (PfEMP1)%2C exon 2%2C pseudogene	TRUE
Pf3D7_01_v3	78428	78711	E5K9_me_Macspeaks_peak_32	11.2276	427.204	425.396	PF3D7_0101500	erythrocyte membrane protein 1 (PfEMP1)%2C exon 2%2C pseudogene	TRUE
Pf3D7_01_v3	79725	79985	E5K9_me_Macspeaks_peak_33	7.70044	228.903	227.418	PF3D7_0101500	erythrocyte membrane protein 1 (PfEMP1)%2C exon 2%2C pseudogene	TRUE
Pf3D7_01_v3	81006	81220	E5K9_me_Macspeaks_peak_34	4.08595	69.1105	67.8588	intergenic	NA	NA
Pf3D7_01_v3	81615	82795	E5K9_me_Macspeaks_peak_35	15.2263	685.466	683.134	PF3D7_0101600	rifin	TRUE
Pf3D7_01_v3	83412	83696	E5K9_me_Macspeaks_peak_36	7.78775	233.389	231.899	PF3D7_0101600	rifin	TRUE
Pf3D7_01_v3	84445	84978	E5K9_me_Macspeaks_peak_37	10.8609	405.129	403.365	PF3D7_0101700	erythrocyte membrane protein 1 (PfEMP1)%2C exon 2%2C pseudogene	TRUE
Pf3D7_01_v3	85811	86095	E5K9_me_Macspeaks_peak_38	10.2323	368.008	366.315	PF3D7_0101700	erythrocyte membrane protein 1 (PfEMP1)%2C exon 2%2C pseudogene	TRUE
Pf3D7_01_v3	87102	89465	E5K9_me_Macspeaks_peak_39	14.2367	646.311	644.056	PF3D7_0101700	erythrocyte membrane protein 1 (PfEMP1)%2C exon 2%2C pseudogene	TRUE
Pf3D7_01_v3	87102	89465	E5K9_me_Macspeaks_peak_39	14.2367	646.311	644.056	PF3D7_0101800	stevor	TRUE
Pf3D7_01_v3	90096	92222	E5K9_me_Macspeaks_peak_40	12.286	662.728	660.442	PF3D7_0101900	rifin	TRUE
Pf3D7_01_v3	92421	94208	E5K9_me_Macspeaks_peak_41	10.2942	481.157	479.242	PF3D7_0102000	Plasmodium exported protein (PHISTa)%2C unknown function%2C pseudogene	TRUE
Pf3D7_01_v3	92421	94208	E5K9_me_Macspeaks_peak_41	10.2942	481.157	479.242	PF3D7_0102100	stevor%2C pseudogene	TRUE
Pf3D7_01_v3	94606	95925	E5K9_me_Macspeaks_peak_42	6.6376	250.221	248.709	PF3D7_0102000	Plasmodium exported protein (PHISTa)%2C unknown function%2C pseudogene	TRUE
Pf3D7_01_v3	94606	95925	E5K9_me_Macspeaks_peak_42	6.6376	250.221	248.709	PF3D7_0102100	stevor%2C pseudogene	TRUE
Pf3D7_01_v3	524624	535595	E5K9_me_Macspeaks_peak_43	8.79957	512.158	510.178	PF3D7_0113800	DBL containing protein%2C unknown function	TRUE
Pf3D7_01_v3	543917	546702	E5K9_me_Macspeaks_peak_44	6.54075	300.557	298.974	PF3D7_0114000	exported protein family 1	TRUE
Pf3D7_01_v3	547380	548185	E5K9_me_Macspeaks_peak_45	9.42415	352.946	351.278	PF3D7_0114100	Pfmc-2TM Maurer's cleft two transmembrane protein	TRUE
Pf3D7_01_v3	549470	552245	E5K9_me_Macspeaks_peak_46	10.1254	700.31	697.95	PF3D7_0114200	exported protein family 3	TRUE
Pf3D7_01_v3	549470	552245	E5K9_me_Macspeaks_peak_46	10.1254	700.31	697.95	PF3D7_0114300	exported protein family 4%2C pseudogene	TRUE
Pf3D7_01_v3	552773	557364	E5K9_me_Macspeaks_peak_47	11.0508	593.681	591.532	PF3D7_0114300	exported protein family 4%2C pseudogene	TRUE
Pf3D7_01_v3	552773	557364	E5K9_me_Macspeaks_peak_47	11.0508	593.681	591.532	PF3D7_0114400	erythrocyte membrane protein 1 (PfEMP1)%2C exon 2%2C pseudogene	TRUE
Pf3D7_01_v3	557570	558770	E5K9_me_Macspeaks_peak_48	8.3152	268.961	267.423	PF3D7_0114500	Plasmodium exported protein (hyp10)%2C unknown function	TRUE
Pf3D7_01_v3	559097	559677	E5K9_me_Macspeaks_peak_49	5.66917	149.709	148.329	PF3D7_0114500	Plasmodium exported protein (hyp10)%2C unknown function	TRUE
Pf3D7_01_v3	559889	563188	E5K9_me_Macspeaks_peak_50	12.8163	628.773	626.554	PF3D7_0114600	stevor%2C pseudogene	TRUE
Pf3D7_01_v3	563462	568026	E5K9_me_Macspeaks_peak_51	12.4519	577.407	575.29	PF3D7_0114700	rifin	TRUE
Pf3D7_01_v3	568607	569239	E5K9_me_Macspeaks_peak_52	3.54695	58.4929	57.2608	intergenic	NA	NA
Pf3D7_01_v3	569472	570052	E5K9_me_Macspeaks_peak_53	4.22165	88.7954	87.5085	PF3D7_0114800	Plasmodium exported protein (hyp7)%2C unknown function	TRUE
Pf3D7_01_v3	572112	572962	E5K9_me_Macspeaks_peak_54	3.11756	44.4796	43.2752	PF3D7_0114900	Plasmodium exported protein%2C unknown function%2C pseudogene	TRUE
Pf3D7_01_v3	573225	574000	E5K9_me_Macspeaks_peak_55	5.28884	127.799	126.452	PF3D7_0114900	Plasmodium exported protein%2C unknown function%2C pseudogene	TRUE
Pf3D7_01_v3	574255	578069	E5K9_me_Macspeaks_peak_56	8.99258	297.671	296.093	PF3D7_0115000	surface-associated interspersed protein 1.3 (SURFIN 1.3)	TRUE
Pf3D7_01_v3	578329	581409	E5K9_me_Macspeaks_peak_57	7.54985	270.689	269.149	PF3D7_0115000	surface-associated interspersed protein 1.3 (SURFIN 1.3)	TRUE
Pf3D7_01_v3	581827	582268	E5K9_me_Macspeaks_peak_58	7.22898	205.109	203.655	PF3D7_0115000	surface-associated interspersed protein 1.3 (SURFIN 1.3)	TRUE
Pf3D7_01_v3	582548	582886	E5K9_me_Macspeaks_peak_59	5.79724	176.579	175.161	PF3D7_0115000	surface-associated interspersed protein 1.3 (SURFIN 1.3)	TRUE
Pf3D7_01_v3	588090	588742	E5K9_me_Macspeaks_peak_60	3.19542	40.0627	38.8673	PF3D7_0115100	Plasmodium exported protein (PHISTa)%2C unknown function	TRUE
Pf3D7_01_v3	589240	589428	E5K9_me_Macspeaks_peak_61	2.84619	30.2632	29.0892	PF3D7_0115150	Plasmodium exported protein%2C unknown function%2C pseudogene	TRUE
Pf3D7_01_v3	589732	590089	E5K9_me_Macspeaks_peak_62	11.1403	421.921	420.124	PF3D7_0115150	Plasmodium exported protein%2C unknown function%2C pseudogene	TRUE
Pf3D7_01_v3	590682	591809	E5K9_me_Macspeaks_peak_63	2.74143	27.5236	26.3556	PF3D7_0115200	rifin	TRUE
Pf3D7_01_v3	590682	591809	E5K9_me_Macspeaks_peak_63	2.74143	27.5236	26.3556	PF3D7_0115150	Plasmodium exported protein%2C unknown function%2C pseudogene	TRUE
Pf3D7_01_v3	592123	596440	E5K9_me_Macspeaks_peak_64	12.0764	572.012	569.905	PF3D7_0115200	rifin	TRUE
Pf3D7_01_v3	592123	596440	E5K9_me_Macspeaks_peak_64	12.0764	572.012	569.905	PF3D7_0115300	rifin	TRUE
Pf3D7_01_v3	596783	598038	E5K9_me_Macspeaks_peak_65	8.29058	287.728	286.164	PF3D7_0115400	stevor	TRUE
Pf3D7_01_v3	598217	601181	E5K9_me_Macspeaks_peak_66	12.5194	621.797	619.591	PF3D7_0115400	stevor	TRUE
Pf3D7_01_v3	598217	601181	E5K9_me_Macspeaks_peak_66	12.5194	621.797	619.591	PF3D7_0115500	erythrocyte membrane protein 1 (PfEMP1)%2C pseudogene	TRUE
Pf3D7_01_v3	601425	602078	E5K9_me_Macspeaks_peak_67	7.74437	248.274	246.764	PF3D7_0115500	erythrocyte membrane protein 1 (PfEMP1)%2C pseudogene	TRUE
Pf3D7_01_v3	602759	603028	E5K9_me_Macspeaks_peak_68	8.73066	283.336	281.778	intergenic	NA	NA
Pf3D7_01_v3	603560	605041	E5K9_me_Macspeaks_peak_69	6.84261	220.634	219.16	PF3D7_0115600	rifin	TRUE
Pf3D7_01_v3	605376	605705	E5K9_me_Macspeaks_peak_70	3.84882	89.5903	88.302	PF3D7_0115600	rifin	TRUE
Pf3D7_01_v3	607318	607511	E5K9_me_Macspeaks_peak_71	2.39462	23.8818	22.7227	PF3D7_0115700	erythrocyte membrane protein 1%2C PfEMP1	TRUE
Pf3D7_01_v3	607750	608718	E5K9_me_Macspeaks_peak_72	4.15544	111.841	110.518	PF3D7_0115700	erythrocyte membrane protein 1%2C PfEMP1	TRUE
Pf3D7_01_v3	609946	615180	E5K9_me_Macspeaks_peak_73	19.4817	1292.25	1288.8	PF3D7_0115700	erythrocyte membrane protein 1%2C PfEMP1	TRUE
Pf3D7_01_v3	615386	621446	E5K9_me_Macspeaks_peak_74	9.73178	625.744	623.531	PF3D7_0115700	erythrocyte membrane protein 1%2C PfEMP1	TRUE
Pf3D7_01_v3	622975	625515	E5K9_me_Macspeaks_peak_75	5.01557	204.073	202.619	intergenic	NA	NA
Pf3D7_01_v3	627053	640751	E5K9_me_Macspeaks_peak_76	5.32682	225.94	224.459	intergenic	NA	NA
Pf3D7_02_v3	780	28262	E5K9_me_Macspeaks_peak_77	22.1178	2094.66	2090.02	PF3D7_0200100	erythrocyte membrane protein 1%2C PfEMP1	TRUE
Pf3D7_02_v3	30029	31118	E5K9_me_Macspeaks_peak_78	2.52539	34.9405	33.7561	PF3D7_0200100	erythrocyte membrane protein 1%2C PfEMP1	TRUE
Pf3D7_02_v3	32969	35083	E5K9_me_Macspeaks_peak_79	8.22026	271.57	270.029	PF3D7_0200200	rifin	TRUE
Pf3D7_02_v3	35870	48416	E5K9_me_Macspeaks_peak_80	14.6382	895.031	892.305	PF3D7_0200300	erythrocyte membrane protein 1 (PfEMP1)%2C exon 2	TRUE
Pf3D7_02_v3	35870	48416	E5K9_me_Macspeaks_peak_80	14.6382	895.031	892.305	PF3D7_0200400	stevor	TRUE
Pf3D7_02_v3	35870	48416	E5K9_me_Macspeaks_peak_80	14.6382	895.031	892.305	PF3D7_0200500	rifin	TRUE
Pf3D7_02_v3	35870	48416	E5K9_me_Macspeaks_peak_80	14.6382	895.031	892.305	PF3D7_0200600	rifin	TRUE
Pf3D7_02_v3	48609	49960	E5K9_me_Macspeaks_peak_81	15.9322	762.291	759.816	PF3D7_0200700	rifin	TRUE
Pf3D7_02_v3	51618	52506	E5K9_me_Macspeaks_peak_82	11.9435	471.151	469.257	PF3D7_0200800	erythrocyte membrane protein 1 (PfEMP1)%2C exon 2%2C pseudogene	TRUE
Pf3D7_02_v3	52745	53060	E5K9_me_Macspeaks_peak_83	12.6769	517.276	515.286	PF3D7_0200800	erythrocyte membrane protein 1 (PfEMP1)%2C exon 2%2C pseudogene	TRUE
Pf3D7_02_v3	54200	56358	E5K9_me_Macspeaks_peak_84	20.6917	1080	1076.94	PF3D7_0200900	stevor%2C pseudogene	TRUE
Pf3D7_02_v3	56531	56884	E5K9_me_Macspeaks_peak_85	4.04813	88.0492	86.7637	intergenic	NA	NA
Pf3D7_02_v3	57060	59339	E5K9_me_Macspeaks_peak_86	10.9626	833.453	830.849	PF3D7_0201000	rifin	TRUE
Pf3D7_02_v3	59609	65206	E5K9_me_Macspeaks_peak_87	11.0605	803.602	801.054	PF3D7_0201100	Plasmodium exported protein%2C unknown function%2C fragment	TRUE
Pf3D7_02_v3	59609	65206	E5K9_me_Macspeaks_peak_87	11.0605	803.602	801.054	PF3D7_0201200	rifin	TRUE
Pf3D7_02_v3	65384	67953	E5K9_me_Macspeaks_peak_88	11.6207	577.21	575.093	PF3D7_0201300	stevor	TRUE
Pf3D7_02_v3	68335	68705	E5K9_me_Macspeaks_peak_89	8.00958	302.157	300.573	PF3D7_0201400	Plasmodium exported protein (hyp10)%2C unknown function	TRUE
Pf3D7_02_v3	69011	71968	E5K9_me_Macspeaks_peak_90	7.77062	282.204	280.647	PF3D7_0201400	Plasmodium exported protein (hyp10)%2C unknown function	TRUE
Pf3D7_02_v3	360917	368904	E5K9_me_Macspeaks_peak_91	9.84357	404.808	403.045	PF3D7_0208900	6-cysteine protein P230p	TRUE
Pf3D7_02_v3	369082	380060	E5K9_me_Macspeaks_peak_92	9.56273	446.352	444.506	PF3D7_0209000	6-cysteine protein P230	TRUE
Pf3D7_02_v3	380428	380665	E5K9_me_Macspeaks_peak_93	1.66145	8.04435	6.93173	intergenic	NA	NA
Pf3D7_02_v3	630739	631001	E5K9_me_Macspeaks_peak_94	4.83337	134.098	132.741	PF3D7_0215300	acyl-CoA synthetase	TRUE
Pf3D7_02_v3	840545	840737	E5K9_me_Macspeaks_peak_95	1.66076	6.61105	5.50402	PF3D7_0220800	cytoadherence linked asexual protein 2	TRUE
Pf3D7_02_v3	842301	844136	E5K9_me_Macspeaks_peak_96	4.1116	86.7697	85.4865	PF3D7_0220800	cytoadherence linked asexual protein 2	TRUE
Pf3D7_02_v3	844301	844986	E5K9_me_Macspeaks_peak_97	6.28612	177.214	175.796	intergenic	NA	NA
Pf3D7_02_v3	845417	847145	E5K9_me_Macspeaks_peak_98	8.93905	317.4	315.792	PF3D7_0220900	Plasmodium exported protein%2C unknown function%2C pseudogene	TRUE
Pf3D7_02_v3	845417	847145	E5K9_me_Macspeaks_peak_98	8.93905	317.4	315.792	PF3D7_0221000	Plasmodium exported protein%2C unknown function	TRUE
Pf3D7_02_v3	847369	847616	E5K9_me_Macspeaks_peak_99	5.07051	116.681	115.35	PF3D7_0220900	Plasmodium exported protein%2C unknown function%2C pseudogene	TRUE
Pf3D7_02_v3	847369	847616	E5K9_me_Macspeaks_peak_99	5.07051	116.681	115.35	PF3D7_0221000	Plasmodium exported protein%2C unknown function	TRUE
Pf3D7_02_v3	847983	849193	E5K9_me_Macspeaks_peak_100	10.5324	592.041	589.894	PF3D7_0221000	Plasmodium exported protein%2C unknown function	TRUE
Pf3D7_02_v3	849563	850638	E5K9_me_Macspeaks_peak_101	4.56404	105.897	104.582	PF3D7_0221100	Plasmodium exported protein%2C unknown function%2C pseudogene	TRUE
Pf3D7_02_v3	851000	851928	E5K9_me_Macspeaks_peak_102	3.47253	54.3538	53.1296	PF3D7_0221100	Plasmodium exported protein%2C unknown function%2C pseudogene	TRUE
Pf3D7_02_v3	853149	853360	E5K9_me_Macspeaks_peak_103	1.89483	9.77578	8.65695	intergenic	NA	NA
Pf3D7_02_v3	857441	858756	E5K9_me_Macspeaks_peak_104	4.7573	105.503	104.189	PF3D7_0221300	Plasmodium exported protein%2C unknown function%2C pseudogene	TRUE
Pf3D7_02_v3	858951	863909	E5K9_me_Macspeaks_peak_105	10.9114	482.239	480.322	PF3D7_0221300	Plasmodium exported protein%2C unknown function%2C pseudogene	TRUE
Pf3D7_02_v3	858951	863909	E5K9_me_Macspeaks_peak_105	10.9114	482.239	480.322	PF3D7_0221400	stevor	TRUE
Pf3D7_02_v3	858951	863909	E5K9_me_Macspeaks_peak_105	10.9114	482.239	480.322	PF3D7_0221500	Pfmc-2TM Maurer's cleft two transmembrane protein%2C pseudogene	TRUE
Pf3D7_02_v3	864199	866616	E5K9_me_Macspeaks_peak_106	4.15884	114.84	113.513	PF3D7_0221500	Pfmc-2TM Maurer's cleft two transmembrane protein%2C pseudogene	TRUE
Pf3D7_02_v3	864199	866616	E5K9_me_Macspeaks_peak_106	4.15884	114.84	113.513	PF3D7_0221600	Plasmodium exported protein%2C unknown function%2C pseudogene	TRUE
Pf3D7_02_v3	864199	866616	E5K9_me_Macspeaks_peak_106	4.15884	114.84	113.513	PF3D7_0221650	Plasmodium exported protein%2C unknown function%2C pseudogene	TRUE
Pf3D7_02_v3	872707	874449	E5K9_me_Macspeaks_peak_107	13.3063	974.597	971.726	PF3D7_0221800	hypothetical protein	TRUE
Pf3D7_02_v3	872707	874449	E5K9_me_Macspeaks_peak_107	13.3063	974.597	971.726	PF3D7_0221900	erythrocyte membrane protein 1 (PfEMP1)%2C pseudogene	TRUE
Pf3D7_02_v3	874912	875140	E5K9_me_Macspeaks_peak_108	6.98453	193.069	191.63	PF3D7_0221900	erythrocyte membrane protein 1 (PfEMP1)%2C pseudogene	TRUE
Pf3D7_02_v3	875441	876025	E5K9_me_Macspeaks_peak_109	7.14168	200.785	199.336	PF3D7_0221900	erythrocyte membrane protein 1 (PfEMP1)%2C pseudogene	TRUE
Pf3D7_02_v3	875441	876025	E5K9_me_Macspeaks_peak_109	7.14168	200.785	199.336	PF3D7_0222000	exported protein family 1	TRUE
Pf3D7_02_v3	877705	877978	E5K9_me_Macspeaks_peak_110	8.67827	280.492	278.938	PF3D7_0222000	exported protein family 1	TRUE
Pf3D7_02_v3	878410	879044	E5K9_me_Macspeaks_peak_111	12.5597	522.221	520.219	PF3D7_0222100	Pfmc-2TM Maurer's cleft two transmembrane protein	TRUE
Pf3D7_02_v3	880418	880927	E5K9_me_Macspeaks_peak_112	5.20347	112.299	110.975	intergenic	NA	NA
Pf3D7_02_v3	883930	884450	E5K9_me_Macspeaks_peak_113	10.9133	408.264	406.494	PF3D7_0222300	exported protein family 4%2C pseudogene	TRUE
Pf3D7_02_v3	885082	885339	E5K9_me_Macspeaks_peak_114	9.01004	298.634	297.054	intergenic	NA	NA
Pf3D7_02_v3	886537	887477	E5K9_me_Macspeaks_peak_115	9.91948	438.958	437.127	PF3D7_0222400	rifin%2C pseudogene	TRUE
Pf3D7_02_v3	889127	890946	E5K9_me_Macspeaks_peak_116	13.545	736.901	734.471	PF3D7_0222500	rifin	TRUE
Pf3D7_02_v3	891280	891500	E5K9_me_Macspeaks_peak_117	4.17325	72.2356	70.9784	intergenic	NA	NA
Pf3D7_02_v3	892062	894441	E5K9_me_Macspeaks_peak_118	12.763	648.46	646.201	PF3D7_0222600	rifin	TRUE
Pf3D7_02_v3	894951	895162	E5K9_me_Macspeaks_peak_119	4.66217	90.5468	89.2567	intergenic	NA	NA
Pf3D7_02_v3	895652	897565	E5K9_me_Macspeaks_peak_120	12.3437	707.468	705.094	PF3D7_0222700	rifin	TRUE
Pf3D7_02_v3	898320	900555	E5K9_me_Macspeaks_peak_121	13.6195	609.589	607.408	PF3D7_0222800	stevor	TRUE
Pf3D7_02_v3	898320	900555	E5K9_me_Macspeaks_peak_121	13.6195	609.589	607.408	PF3D7_0222900	erythrocyte membrane protein 1 (PfEMP1)%2C exon 2%2C pseudogene	TRUE
Pf3D7_02_v3	901555	902683	E5K9_me_Macspeaks_peak_122	12.1182	482.034	480.118	PF3D7_0222900	erythrocyte membrane protein 1 (PfEMP1)%2C exon 2%2C pseudogene	TRUE
Pf3D7_02_v3	903040	903223	E5K9_me_Macspeaks_peak_123	3.87641	61.8003	60.5618	intergenic	NA	NA
Pf3D7_02_v3	903475	903720	E5K9_me_Macspeaks_peak_124	5.43047	121.845	120.506	PF3D7_0223100	rifin	TRUE
Pf3D7_02_v3	904471	905911	E5K9_me_Macspeaks_peak_125	14.8205	812.861	810.295	PF3D7_0223100	rifin	TRUE
Pf3D7_02_v3	906145	906406	E5K9_me_Macspeaks_peak_126	8.06713	247.907	246.398	intergenic	NA	NA
Pf3D7_02_v3	906698	909001	E5K9_me_Macspeaks_peak_127	13.0214	671.579	669.276	PF3D7_0223200	rifin	TRUE
Pf3D7_02_v3	906698	909001	E5K9_me_Macspeaks_peak_127	13.0214	671.579	669.276	PF3D7_0223300	erythrocyte membrane protein 1 (PfEMP1)%2C exon 2	TRUE
Pf3D7_02_v3	909202	909542	E5K9_me_Macspeaks_peak_128	12.0453	537.01	534.977	PF3D7_0223300	erythrocyte membrane protein 1 (PfEMP1)%2C exon 2	TRUE
Pf3D7_02_v3	909729	910394	E5K9_me_Macspeaks_peak_129	12.7163	772.489	769.996	PF3D7_0223300	erythrocyte membrane protein 1 (PfEMP1)%2C exon 2	TRUE
Pf3D7_02_v3	911690	911852	E5K9_me_Macspeaks_peak_130	2.28743	16.8402	15.6995	intergenic	NA	NA
Pf3D7_02_v3	913458	914498	E5K9_me_Macspeaks_peak_131	10.8467	458.671	456.801	PF3D7_0223400	rifin	TRUE
Pf3D7_02_v3	916401	917620	E5K9_me_Macspeaks_peak_132	3.49572	74.7378	73.476	PF3D7_0223500	erythrocyte membrane protein 1%2C PfEMP1	TRUE
Pf3D7_02_v3	918332	923908	E5K9_me_Macspeaks_peak_133	15.5667	1089.57	1086.5	PF3D7_0223500	erythrocyte membrane protein 1%2C PfEMP1	TRUE
Pf3D7_02_v3	924127	946760	E5K9_me_Macspeaks_peak_134	23.1637	1688.09	1683.95	PF3D7_0223500	erythrocyte membrane protein 1%2C PfEMP1	TRUE
Pf3D7_03_v3	3598	17739	E5K9_me_Macspeaks_peak_135	25.3037	1880.23	1875.85	intergenic	NA	NA
Pf3D7_03_v3	18427	19078	E5K9_me_Macspeaks_peak_136	1.81234	14.348	13.2145	intergenic	NA	NA
Pf3D7_03_v3	19815	20047	E5K9_me_Macspeaks_peak_137	2.04494	24.1402	22.9804	intergenic	NA	NA
Pf3D7_03_v3	21081	21653	E5K9_me_Macspeaks_peak_138	2.224	34.5709	33.3873	intergenic	NA	NA
Pf3D7_03_v3	21843	22952	E5K9_me_Macspeaks_peak_139	1.6977	18.9561	17.8099	intergenic	NA	NA
Pf3D7_03_v3	23433	34837	E5K9_me_Macspeaks_peak_140	7.60941	515.912	513.924	intergenic	NA	NA
Pf3D7_03_v3	35064	36545	E5K9_me_Macspeaks_peak_141	16.4112	1176.05	1172.82	PF3D7_0300100	erythrocyte membrane protein 1%2C PfEMP1	TRUE
Pf3D7_03_v3	36745	42436	E5K9_me_Macspeaks_peak_142	19.0984	1235.78	1232.44	PF3D7_0300100	erythrocyte membrane protein 1%2C PfEMP1	TRUE
Pf3D7_03_v3	43237	44499	E5K9_me_Macspeaks_peak_143	3.6581	105.521	104.207	PF3D7_0300100	erythrocyte membrane protein 1%2C PfEMP1	TRUE
Pf3D7_03_v3	46405	47338	E5K9_me_Macspeaks_peak_144	10.8609	405.129	403.365	PF3D7_0300200	rifin	TRUE
Pf3D7_03_v3	49774	50388	E5K9_me_Macspeaks_peak_145	12.4325	501.781	499.824	PF3D7_0300300	erythrocyte membrane protein 1 (PfEMP1)%2C exon 2%2C pseudogene	TRUE
Pf3D7_03_v3	51222	51414	E5K9_me_Macspeaks_peak_146	3.56211	51.3654	50.147	PF3D7_0300300	erythrocyte membrane protein 1 (PfEMP1)%2C exon 2%2C pseudogene	TRUE
Pf3D7_03_v3	51713	51924	E5K9_me_Macspeaks_peak_147	4.69709	91.905	90.6126	PF3D7_0300300	erythrocyte membrane protein 1 (PfEMP1)%2C exon 2%2C pseudogene	TRUE
Pf3D7_03_v3	52220	53211	E5K9_me_Macspeaks_peak_148	13.9854	671.268	668.965	PF3D7_0300400	stevor	TRUE
Pf3D7_03_v3	54174	54409	E5K9_me_Macspeaks_peak_149	4.15579	71.6069	70.3508	PF3D7_0300400	stevor	TRUE
Pf3D7_03_v3	54590	54796	E5K9_me_Macspeaks_peak_150	3.4748	48.5859	47.3731	intergenic	NA	NA
Pf3D7_03_v3	55289	57003	E5K9_me_Macspeaks_peak_151	13.4936	824.191	821.605	PF3D7_0300500	rifin	TRUE
Pf3D7_03_v3	58881	59115	E5K9_me_Macspeaks_peak_152	2.91604	32.1426	30.9643	PF3D7_0300600	Plasmodium exported protein%2C unknown function%2C fragment	TRUE
Pf3D7_03_v3	59557	59969	E5K9_me_Macspeaks_peak_153	8.24174	257.104	255.582	intergenic	NA	NA
Pf3D7_03_v3	60207	60418	E5K9_me_Macspeaks_peak_154	3.17796	39.5495	38.3552	intergenic	NA	NA
Pf3D7_03_v3	60740	63634	E5K9_me_Macspeaks_peak_155	13.7048	659.435	657.155	PF3D7_0300700	rifin	TRUE
Pf3D7_03_v3	60740	63634	E5K9_me_Macspeaks_peak_155	13.7048	659.435	657.155	PF3D7_0300800	rifin	TRUE
Pf3D7_03_v3	63826	64027	E5K9_me_Macspeaks_peak_156	3.1605	39.0386	37.8454	PF3D7_0300800	rifin	TRUE
Pf3D7_03_v3	64569	65102	E5K9_me_Macspeaks_peak_157	8.64335	278.6	277.049	PF3D7_0300800	rifin	TRUE
Pf3D7_03_v3	65288	65922	E5K9_me_Macspeaks_peak_158	16.3832	807.156	804.602	PF3D7_0300800	rifin	TRUE
Pf3D7_03_v3	66172	66705	E5K9_me_Macspeaks_peak_159	3.28273	42.6638	41.4631	intergenic	NA	NA
Pf3D7_03_v3	66875	72259	E5K9_me_Macspeaks_peak_160	10.7303	436.507	434.681	PF3D7_0300900	stevor-like	TRUE
Pf3D7_03_v3	66875	72259	E5K9_me_Macspeaks_peak_160	10.7303	436.507	434.681	PF3D7_0301000	acyl-CoA synthetase	TRUE
Pf3D7_03_v3	73066	75373	E5K9_me_Macspeaks_peak_161	7.92651	247.357	245.848	intergenic	NA	NA
Pf3D7_03_v3	75592	77861	E5K9_me_Macspeaks_peak_162	11.8596	492.2	490.263	PF3D7_0301100	Plasmodium exported protein (hyp13)%2C unknown function	TRUE
Pf3D7_03_v3	78117	79068	E5K9_me_Macspeaks_peak_163	7.36553	216.936	215.466	PF3D7_0301200	serine/threonine protein kinase%2C FIKK family	TRUE
Pf3D7_03_v3	116876	118463	E5K9_me_Macspeaks_peak_164	7.74269	243.123	241.62	PF3D7_0302200	cytoadherence linked asexual protein 3.2	TRUE
Pf3D7_03_v3	116876	118463	E5K9_me_Macspeaks_peak_164	7.74269	243.123	241.62	PF3D7_0302100	serine/threonine protein kinase	TRUE
Pf3D7_03_v3	118797	121516	E5K9_me_Macspeaks_peak_165	10.0144	420.922	419.128	PF3D7_0302200	cytoadherence linked asexual protein 3.2	TRUE
Pf3D7_03_v3	121693	122965	E5K9_me_Macspeaks_peak_166	11.9086	468.982	467.092	PF3D7_0302200	cytoadherence linked asexual protein 3.2	TRUE
Pf3D7_03_v3	123688	124123	E5K9_me_Macspeaks_peak_167	11.5419	446.362	444.516	PF3D7_0302200	cytoadherence linked asexual protein 3.2	TRUE
Pf3D7_03_v3	124316	132176	E5K9_me_Macspeaks_peak_168	14.8609	768.008	765.523	PF3D7_0302200	cytoadherence linked asexual protein 3.2	TRUE
Pf3D7_03_v3	124316	132176	E5K9_me_Macspeaks_peak_168	14.8609	768.008	765.523	PF3D7_0302300	erythrocyte membrane protein 1 (PfEMP1)%2C pseudogene	TRUE
Pf3D7_03_v3	135565	135774	E5K9_me_Macspeaks_peak_169	2.08502	14.9964	13.8613	PF3D7_0302500	cytoadherence linked asexual protein 3.1	TRUE
Pf3D7_03_v3	137064	137315	E5K9_me_Macspeaks_peak_170	4.39693	94.9974	93.7001	PF3D7_0302500	cytoadherence linked asexual protein 3.1	TRUE
Pf3D7_03_v3	137722	137910	E5K9_me_Macspeaks_peak_171	2.42712	19.9107	18.7618	PF3D7_0302500	cytoadherence linked asexual protein 3.1	TRUE
Pf3D7_03_v3	139645	140054	E5K9_me_Macspeaks_peak_172	1.70485	6.88851	5.78035	PF3D7_0302500	cytoadherence linked asexual protein 3.1	TRUE
Pf3D7_03_v3	140492	140702	E5K9_me_Macspeaks_peak_173	2.11418	15.6615	14.5244	PF3D7_0302500	cytoadherence linked asexual protein 3.1	TRUE
Pf3D7_03_v3	140492	140702	E5K9_me_Macspeaks_peak_173	2.11418	15.6615	14.5244	PF3D7_0302600	ABC transporter B family member 4%2C putative	FALSE
Pf3D7_03_v3	848245	857507	E5K9_me_Macspeaks_peak_174	8.00517	321.412	319.797	PF3D7_0320400	oocyst capsule protein Cap380	TRUE
Pf3D7_03_v3	1002691	1003655	E5K9_me_Macspeaks_peak_175	3.91342	71.9515	70.6948	PF3D7_0323900	erythrocyte membrane protein 1 (PfEMP1)%2C exon 2%2C pseudogene	TRUE
Pf3D7_03_v3	1003874	1004806	E5K9_me_Macspeaks_peak_176	16.7897	821.323	818.742	PF3D7_0323900	erythrocyte membrane protein 1 (PfEMP1)%2C exon 2%2C pseudogene	TRUE
Pf3D7_03_v3	1006708	1006887	E5K9_me_Macspeaks_peak_177	3.14304	38.5302	37.338	PF3D7_0324000	exported protein family 1	TRUE
Pf3D7_03_v3	1007128	1008118	E5K9_me_Macspeaks_peak_178	10.8888	559.404	557.323	PF3D7_0324100	Pfmc-2TM Maurer's cleft two transmembrane protein	TRUE
Pf3D7_03_v3	1009631	1009929	E5K9_me_Macspeaks_peak_179	6.21623	156.648	155.259	intergenic	NA	NA
Pf3D7_03_v3	1010227	1010440	E5K9_me_Macspeaks_peak_180	3.85895	61.2036	59.9662	PF3D7_0324200	exported protein family 3	TRUE
Pf3D7_03_v3	1013387	1013634	E5K9_me_Macspeaks_peak_181	5.30824	116.675	115.344	PF3D7_0324300	exported protein family 4	TRUE
Pf3D7_03_v3	1014813	1015022	E5K9_me_Macspeaks_peak_182	1.90328	9.51019	8.39209	PF3D7_0324400	rifin	TRUE
Pf3D7_03_v3	1015855	1018640	E5K9_me_Macspeaks_peak_183	13.0709	768.167	765.681	PF3D7_0324500	rifin	TRUE
Pf3D7_03_v3	1015855	1018640	E5K9_me_Macspeaks_peak_183	13.0709	768.167	765.681	PF3D7_0324400	rifin	TRUE
Pf3D7_03_v3	1018957	1020187	E5K9_me_Macspeaks_peak_184	13.8536	697.348	694.993	PF3D7_0324500	rifin	TRUE
Pf3D7_03_v3	1020397	1020762	E5K9_me_Macspeaks_peak_185	6.12105	190.22	188.784	intergenic	NA	NA
Pf3D7_03_v3	1020927	1021936	E5K9_me_Macspeaks_peak_186	8.46651	348.177	346.518	PF3D7_0324600	stevor	TRUE
Pf3D7_03_v3	1022465	1023299	E5K9_me_Macspeaks_peak_187	18.6661	929.002	926.214	PF3D7_0324600	stevor	TRUE
Pf3D7_03_v3	1022465	1023299	E5K9_me_Macspeaks_peak_187	18.6661	929.002	926.214	PF3D7_0324700	erythrocyte membrane protein 1 (PfEMP1)%2C exon 2%2C pseudogene	TRUE
Pf3D7_03_v3	1024420	1025208	E5K9_me_Macspeaks_peak_188	17.4962	844.245	841.619	PF3D7_0324700	erythrocyte membrane protein 1 (PfEMP1)%2C exon 2%2C pseudogene	TRUE
Pf3D7_03_v3	1027427	1028464	E5K9_me_Macspeaks_peak_189	5.24808	130.928	129.576	PF3D7_0324800	rifin	TRUE
Pf3D7_03_v3	1028734	1028969	E5K9_me_Macspeaks_peak_190	2.98228	34.7498	33.5658	PF3D7_0324800	rifin	TRUE
Pf3D7_03_v3	1030823	1031839	E5K9_me_Macspeaks_peak_191	3.70578	90.0862	88.7969	PF3D7_0324900	erythrocyte membrane protein 1%2C PfEMP1	TRUE
Pf3D7_03_v3	1032938	1033187	E5K9_me_Macspeaks_peak_192	2.40975	19.7759	18.6275	PF3D7_0324900	erythrocyte membrane protein 1%2C PfEMP1	TRUE
Pf3D7_03_v3	1033481	1038493	E5K9_me_Macspeaks_peak_193	16.25	921.104	918.332	PF3D7_0324900	erythrocyte membrane protein 1%2C PfEMP1	TRUE
Pf3D7_03_v3	1038735	1040276	E5K9_me_Macspeaks_peak_194	13.4325	1011.69	1008.75	PF3D7_0324900	erythrocyte membrane protein 1%2C PfEMP1	TRUE
Pf3D7_03_v3	1040455	1063344	E5K9_me_Macspeaks_peak_195	19.3327	1583.17	1579.24	intergenic	NA	NA
Pf3D7_04_v3	96	675	E5K9_me_Macspeaks_peak_196	1.76632	25.0785	23.9165	intergenic	NA	NA
Pf3D7_04_v3	2789	3037	E5K9_me_Macspeaks_peak_197	3.30019	43.191	41.9891	intergenic	NA	NA
Pf3D7_04_v3	4954	17982	E5K9_me_Macspeaks_peak_198	17.5989	1592.39	1588.44	intergenic	NA	NA
Pf3D7_04_v3	18817	26592	E5K9_me_Macspeaks_peak_199	11.5437	757.368	754.902	intergenic	NA	NA
Pf3D7_04_v3	26781	28257	E5K9_me_Macspeaks_peak_200	11.8777	597.613	595.456	PF3D7_0400100	erythrocyte membrane protein 1%2C PfEMP1	TRUE
Pf3D7_04_v3	28490	35380	E5K9_me_Macspeaks_peak_201	15.7264	1012.39	1009.45	PF3D7_0400100	erythrocyte membrane protein 1%2C PfEMP1	TRUE
Pf3D7_04_v3	36535	36844	E5K9_me_Macspeaks_peak_202	2.21873	23.3412	22.1835	intergenic	NA	NA
Pf3D7_04_v3	37021	37670	E5K9_me_Macspeaks_peak_203	5.79836	194.4	192.959	intergenic	NA	NA
Pf3D7_04_v3	38729	39840	E5K9_me_Macspeaks_peak_204	4.31394	127.762	126.415	PF3D7_0400200	erythrocyte membrane protein 1 (PfEMP1)%2C exon 2%2C pseudogene	TRUE
Pf3D7_04_v3	42041	43219	E5K9_me_Macspeaks_peak_205	6.29797	224.833	223.354	PF3D7_0400300	rifin	TRUE
Pf3D7_04_v3	43469	43672	E5K9_me_Macspeaks_peak_206	3.03827	35.53	34.3443	PF3D7_0400300	rifin	TRUE
Pf3D7_04_v3	44314	44816	E5K9_me_Macspeaks_peak_207	5.97177	145.541	144.167	PF3D7_0400300	rifin	TRUE
Pf3D7_04_v3	45510	46998	E5K9_me_Macspeaks_peak_208	9.98223	549.7	547.64	intergenic	NA	NA
Pf3D7_04_v3	47421	57250	E5K9_me_Macspeaks_peak_209	16.1791	940.692	937.882	PF3D7_0400400	erythrocyte membrane protein 1%2C PfEMP1	TRUE
[truncated: 807 more rows]

## Sheet: B11
Chrom	Start	Stop	Peak	Fold-Enrichment	-log10(pvalue)	-log10(qvalue)	Gene ID	Annotation	Is CVG?
[truncated: 1,016 more rows]

[truncated: 4 more sheets: E5-PfAP2-G-HA, NF54, 3D7imp, NF54-V63]
