# Supplementary material for: Patterns of Heterochromatin Transitions Linked to Changes in the Expression of Plasmodium falciparum Clonally Variant Genes
Source: Microbiol Spectr. 2022 Dec 14;11(1):e03049-22. doi: 10.1128/spectrum.03049-22 (PMC9927496; doi:10.1128/spectrum.03049-22)
Supplement: Supplemental file 6 — Data Set S5. Download spectrum.03049-22-s0006.xlsx, XLSX file, 0.1 MB [file spectrum.03049-22-s0006.xlsx]

## Sheet: Description
Differential Peaks between 3D7 subclones Differential peak calling between the 10G, 1.2B, A7, E5 and B11 subclones was performed using custom scripts (see Methods). The differential peaks identified in each of the possible pairwise comparisons are listed in different tabs. For each pariwise comparison, two tabs are provided: one for the differential peaks with higher coverage in one of the two pa…
Parasite lines	Num. Dif. Peaks	Num. Genes		Total Dif. Peaks	Total Num. Genes
1.2B>10G	21	14	1.2B and 10G	78	34
10G>1.2B	57	20
1.2B>A7	72	47	1.2B and A7	153	61
A7>1.2B	81	14
1.2B>E5	80	56	1.2B and E5	155	64
E5>1.2B	75	8
1.2B>B11	47	19	1.2B and B11	128	55
B11>1.2B	81	36
10G>A7	80	49	10G and A7	148	60
A7>10G	68	11
10G>E5	93	58	10G and E5	156	67
E5>10G	63	9
10G>B11	66	22	10G and B11	121	51
B11>10G	55	29
A7>E5	42	29	A7 and E5	68	47
E5>A7	26	18
A7>B11	83	12	A7 and B11	202	80
B11>A7	119	68
E5>B11	76	9	E5 and B11	214	99
B11>E5	138	90

## Sheet: Types of Transition (Fig. 5L).
Gene ID	Name	Cluster (in Fig. 4)	Type of transition
PF3D7_0711700	VAR	1	Expansion/Retraction (internal)
PF3D7_1200600	VAR2CSA	1	Expansion/Retraction (limits)
PF3D7_0632500	VAR	1	Expansion/Retraction (limits)
PF3D7_0302200	CLAG3.2	1	Expansion/Retraction (limits)
PF3D7_1302100	G27/25	1	De novo formation / complete removal
PF3D7_0300900	STEVOR	1	Expansion/Retraction (internal)
PF3D7_0832200	PHIST	1	Expansion/Retraction (limits)
PF3D7_0800800	HYP	1	Expansion/Retraction (limits)
PF3D7_0324800	RIF	1	Expansion/Retraction (internal)
PF3D7_1301500	PHIST	1	Expansion/Retraction (limits)
PF3D7_0221800	NA	1	Expansion/Retraction (internal)
PF3D7_0114800	HYP	1	Expansion/Retraction (internal)
PF3D7_0220800	CLAG2	1	Expansion/Retraction (limits)
PF3D7_1372600	RIF	1	Expansion/Retraction (limits)
PF3D7_1478000	GEXP17	1	Expansion/Retraction (limits)
PF3D7_0402000	PHIST	1	Expansion/Retraction (internal)
PF3D7_0936800	PHIST	1	Expansion/Retraction (internal)
PF3D7_0832000	STEVOR	1	Expansion/Retraction (limits)
PF3D7_1301700	CBP2	1	Expansion/Retraction (internal)
PF3D7_1477800	ACBP	1	Expansion/Retraction (limits)
PF3D7_0800900	HYP	1	Expansion/Retraction (limits)
PF3D7_1240100	ETRAMP12	1	Expansion/Retraction (limits)
PF3D7_0412400	VAR	2	Expansion/Retraction (limits)
PF3D7_1480100	VAR	2	Expansion/Retraction (limits)
PF3D7_0617600	STEVOR	2	Expansion/Retraction (limits)
PF3D7_0809100	VAR	2	Expansion/Retraction (limits)
PF3D7_0413400	VAR	2	Expansion/Retraction (limits)
PF3D7_1253000	GECO	2	De novo formation / complete removal
PF3D7_1301600	EBA140	2	Expansion/Retraction (limits)
PF3D7_0713300	VAR	2	Expansion/Retraction (limits)
PF3D7_0532600	NA	2	Expansion/Retraction (limits)
PF3D7_0302500	CLAG3.1	2	Expansion/Retraction (limits)
PF3D7_0632700	RIF	2	Expansion/Retraction (limits)
PF3D7_1252900	NA	2	De novo formation / complete removal
PF3D7_0632400	RIF	2	Expansion/Retraction (limits)
PF3D7_1475400	CRMP4	2	De novo formation / complete removal
PF3D7_1040200	STEVOR	3	Expansion/Retraction (internal)
PF3D7_0533000	RIF	3	Localized closing/opening
PF3D7_1100800	MC-2TM	3	Localized closing/opening
PF3D7_0700800	MC-2TM	3	Expansion/Retraction (internal)
PF3D7_0713100	MC-2TM	3	Expansion/Retraction (limits)
PF3D7_0114100	MC-2TM	3	Localized closing/opening
PF3D7_1100500	RIF	3	Expansion/Retraction (internal)
PF3D7_1301200	GBPH2	3	Expansion/Retraction (limits)
PF3D7_0601200	MC-2TM	3	Expansion/Retraction (internal)
PF3D7_0712300	VAR	3	Expansion/Retraction (internal)
PF3D7_1477000	HYP	3	Expansion/Retraction (limits)
PF3D7_1477100	HYP	3	Localized closing/opening
PF3D7_1240400	VAR	3	Expansion/Retraction (limits)
PF3D7_0425800	VAR	3	Localized closing/opening
PF3D7_0700200	RIF	3	Expansion/Retraction (internal)
PF3D7_1222600	AP2-G	3	Localized closing/opening
PF3D7_1477400	PHIST	3	Localized closing/opening
PF3D7_0425100	HYP	3	Localized closing/opening
PF3D7_1200300	RIF	3	Localized closing/opening
PF3D7_0600100	VAR	3	Localized closing/opening
PF3D7_0413100	VAR	4	Localized closing/opening
PF3D7_0833400	RIF	4	Expansion/Retraction (internal)
PF3D7_1300200	RIF	4	Expansion/Retraction (limits)
PF3D7_0100400	RIF	4	Expansion/Retraction (limits)
PF3D7_0100200	RIF	4	Expansion/Retraction (limits)
PF3D7_0937700	RIF	4	Expansion/Retraction (internal)
PF3D7_1373400	RIF	4	Expansion/Retraction (internal)
PF3D7_0401700	NA	4	De novo formation / complete removal
PF3D7_0420700	VAR	4	Not determined (large region with non-unique sequence)
PF3D7_0400300	RIF	4	Expansion/Retraction (limits)
PF3D7_0223400	RIF	4	Expansion/Retraction (internal)
PF3D7_1100200	VAR	4	Localized closing/opening
PF3D7_0115600	RIF	4	Expansion/Retraction (internal)
PF3D7_1149700	PHIST	5	Localized closing/opening
PF3D7_1039700	MC-2TM	5	Localized closing/opening
PF3D7_0222100	MC-2TM	5	Localized closing/opening
PF3D7_0101300	MC-2TM	5	Localized closing/opening
PF3D7_1100300	RIF	5	Localized closing/opening
PF3D7_1040300	RIF	5	Localized closing/opening
PF3D7_0302300	VAR	5	Expansion/Retraction (limits)
PF3D7_0701600	MC-2TM	5	Localized closing/opening
PF3D7_0712900	VAR	5	Localized closing/opening
PF3D7_0114500	HYP	5	Localized closing/opening
PF3D7_1372100	GEXP04	5	Localized closing/opening
PF3D7_1477300	Pfg14-744	5	Localized closing/opening
PF3D7_0421500	RIF	5	Localized closing/opening
PF3D7_1150400	VAR	5	Localized closing/opening
PF3D7_0425500	STEVOR	5	Localized closing/opening
PF3D7_0223100	RIF	5	Localized closing/opening
PF3D7_0937200	NA	5	Localized closing/opening
PF3D7_1102200	DNAJ	5	Localized closing/opening
PF3D7_1149900	STEVOR	5	Localized closing/opening
PF3D7_1477200	HYP	5	Localized closing/opening
PF3D7_0425400	PHIST	5	Localized closing/opening
PF3D7_1101300	RIF	5	Localized closing/opening
PF3D7_0221500	PFMC-2TM	5	Localized closing/opening
PF3D7_1219400	VAR	5	Localized closing/opening
PF3D7_0712000	VAR	5	Localized closing/opening
PF3D7_0400400	VAR	5	Localized closing/opening
PF3D7_1300400	RIF	5	Localized closing/opening
PF3D7_0712800	VAR	5	Localized closing/opening
PF3D7_0632600	RIF	5	Expansion/Retraction (limits)
PF3D7_1372500	STEVOR	6	Expansion/Retraction (limits)
PF3D7_0412700	VAR	6	Expansion/Retraction (limits)
PF3D7_0808900	RIF	6	Expansion/Retraction (limits)
PF3D7_1372400	ACS4	6	Expansion/Retraction (limits)
PF3D7_0425900	RIF	6	Expansion/Retraction (internal)
PF3D7_1041200	RIF	6	Expansion/Retraction (internal)
PF3D7_0114900	NA	6	Expansion/Retraction (internal)
PF3D7_1480000	RIF	6	Expansion/Retraction (limits)
PF3D7_1477700	Pfg14-748	6	Expansion/Retraction (limits)
PF3D7_0732900	RIF	6	Expansion/Retraction (internal)
PF3D7_0413300	RIF	6	Expansion/Retraction (limits)
PF3D7_0936700	NA	6	Expansion/Retraction (limits)

## Sheet: DeNovo_FullRemoval
Peak Chromosome	Peak Start	Peak Stop	Gene ID	Name	Annotation	Differentially expressed among subclones?	Lopez-Barragan et al 2011 (PMID: 22129310) (Rings/Early Troph./Late Troph./Schizont/Gam. II/Gam. V/Ookinete)	Zanghi et al 2018 (PMID: 29539423) (Sporo./Oocyst/Ring)	Gómez-Díaz et al 2017 (PMID: 28091569) (Asex. Blood Stage/Midgut Oocyst/Saliv. Gland Sporo.)	Hoffman 2013 (Sporo./Cultured Sporo./Asex. Blood Stage)
Pf3D7_02_v3	361500	380000	PF3D7_0208900	P230p	6-cysteine protein P230p	NO	Ookinetes	Oocysts	Asexual Blood Stages	Cultured Sporozoites
Pf3D7_02_v3	361500	380000	PF3D7_0209000	P230	6-cysteine protein P230	NO	Ookinetes	Sporozoites	Asexual Blood Stages	Asexual Blood Stages
Pf3D7_03_v3	848300	857500	PF3D7_0320400	Cap380	oocyst capsule protein Cap380	NO	Ookinetes	Oocysts	Midgut Oocysts	Cultured Sporozoite
Pf3D7_04_v3	99000	101300	PF3D7_0401700	NA	Plasmodium exported protein, unknown function, pseudogene	YES	Late Trophozoites	Sporozoites	Salivary Gland Sporozoites	Cultured Sporozoites
Pf3D7_07_v3	1267400	1279900	PF3D7_0729900	NA	dynein heavy chain, putative	NO	Ookinete	Sporozoites	Salivary Gland Sporozoites	Cultured Sporozoites
Pf3D7_08_v3	637932	642283	PF3D7_0812900	NA	conserved Plasmodium protein, unknown function	NO	Gametocytes V	Sporozoites	Salivary Gland Sporozoites	Sporozoites
Pf3D7_09_v3	1380598	1392428	PF3D7_0935390	NA	gdv1 antisense RNA	NO	Gametocytes V	Sporozoites	Salivary Gland Sporozoites	Asexual Blood Stages
Pf3D7_09_v3	1380598	1392428	PF3D7_0935400	GDV1	gametocyte development protein 1	NO	Gametocytes V	Oocysts	Asexual Blood Stages	Asexual Blood Stages
Pf3D7_11_v3	1840600	1848300	PF3D7_1146700	NA	kinesin-X4, putative	NO	Gametocytes V	Oocysts	Asexual Blood Stages	Cultured Sporozoites
Pf3D7_11_v3	1840600	1848300	PF3D7_1146800	NA	conserved Plasmodium protein, unknown function	NO	Gametocytes V	Oocysts	Asexual Blood Stages	Asexual Blood Stages
Pf3D7_12_v3	379600	385600	PF3D7_1208200	CRMP3	cysteine repeat modular protein 3	NO	Gametocytes V	Sporozoites	Salivary Gland Sporozoites	Sporozoites
Pf3D7_12_v3	826200	829100	PF3D7_1220700	NA	conserved Plasmodium protein, unknown function	NO	Gametocytes V	Sporozoites	Salivary Gland Sporozoites	Sporozoites
Pf3D7_12_v3	2163600	2168900	PF3D7_1253000	GECO	gametocyte erythrocyte cytosolic protein	YES	Rings	Sporozoites	Salivary Gland Sporozoites	Asexual Blood Stages
Pf3D7_12_v3	2163600	2168900	PF3D7_1252900	NA	Plasmodium exported protein, unknown function	YES	Rings	Rings	Asexual Blood Stages	Asexual Blood Stages
Pf3D7_13_v3	118700	124400	PF3D7_1302200	UIS3	protein UIS3	NO	Gametocytes II	Sporozoites	Salivary Gland Sporozoites	Sporozoites
Pf3D7_13_v3	118700	124400	PF3D7_1302050	NA	hypothetical protein	NO	Rings	Rings	Asexual Blood Stages	Cultured Sporozoites
Pf3D7_13_v3	118700	124400	PF3D7_1302100	G27/25	gamete antigen 27/25	YES	Gametocytes II	Rings	Asexual Blood Stages	Asexual Blood Stages
Pf3D7_14_v3	995900	1000800	PF3D7_1425600	NA	zinc finger protein, putative	NO	Gametocytes V	Oocysts	Asexual Blood Stages	Asexual Blood Stages
Pf3D7_14_v3	3088500	3112000	PF3D7_1475500	CCp1	LCCL domain-containing protein	NO	Gametocytes V	Sporozoites	Asexual Blood Stages	Sporozoites
Pf3D7_14_v3	3088500	3112000	PF3D7_1475400	CRMP4	cysteine repeat modular protein 4	YES	Ookinetes	Sporozoites	Salivary Gland Sporozoites	Sporozoites

## Sheet: 1.2B>10G
Chrom	Start	Stop	Gene ID	Annotation	Is CVG?
Pf3D7_01_v3	604900	606595	intergenic	NA	NA
Pf3D7_02_v3	865900	868400	PF3D7_0221600	Plasmodium exported protein, unknown function, pseudogene	TRUE
Pf3D7_02_v3	865900	868400	PF3D7_0221650	Plasmodium exported protein, unknown function, pseudogene	TRUE
Pf3D7_02_v3	913700	915167	PF3D7_0223400	rifin	TRUE
Pf3D7_02_v3	916300	919400	intergenic	NA	NA
Pf3D7_03_v3	116900	122967	PF3D7_0302200	cytoadherence linked asexual protein 3.2	TRUE
Pf3D7_03_v3	123679	125200	intergenic	NA	NA
Pf3D7_04_v3	89500	91100	PF3D7_0401500	stevor, pseudogene	TRUE
Pf3D7_04_v3	1164400	1167900	intergenic	NA	NA
Pf3D7_04_v3	1168869	1170400	PF3D7_0425900	rifin	TRUE
Pf3D7_07_v3	1381300	1382900	PF3D7_0731900	rifin, pseudogene	TRUE
Pf3D7_10_v3	1571000	1572096	intergenic	NA	NA
Pf3D7_11_v3	45700	49764	PF3D7_1100400	rifin	TRUE
Pf3D7_11_v3	51937	55200	PF3D7_1100500	rifin	TRUE
Pf3D7_11_v3	2001000	2002900	PF3D7_1149600	DnaJ protein, putative	TRUE
Pf3D7_12_v3	826900	829000	PF3D7_1220700	conserved Plasmodium protein, unknown function	TRUE
Pf3D7_12_v3	1687600	1689500	intergenic	NA	NA
Pf3D7_12_v3	2239000	2240400	intergenic	NA	NA
Pf3D7_13_v3	91200	97000	PF3D7_1301600	erythrocyte binding antigen-140	TRUE
Pf3D7_13_v3	98100	106600	PF3D7_1301700	CX3CL1-binding protein 2	TRUE
Pf3D7_13_v3	98100	106600	PF3D7_1301800	surface-associated interspersed protein 13.1 (SURFIN 13.1), pseudogene	TRUE

## Sheet: 10G>1.2B
Chrom	Start	Stop	Gene ID	Annotation	Is CVG?
Pf3D7_01_v3	41413	43800	intergenic	NA	NA
Pf3D7_01_v3	533200	535000	intergenic	NA	NA
Pf3D7_02_v3	837100	844200	PF3D7_0220800	cytoadherence linked asexual protein 2	TRUE
Pf3D7_02_v3	925800	937600	intergenic	NA	NA
Pf3D7_03_v3	132500	138100	PF3D7_0302400	non-coding RNA	TRUE
Pf3D7_03_v3	132500	138100	PF3D7_0302500	cytoadherence linked asexual protein 3.1	TRUE
Pf3D7_03_v3	1026149	1028300	PF3D7_0324800	rifin	TRUE
Pf3D7_03_v3	1041300	1054400	intergenic	NA	NA
Pf3D7_04_v3	8900	10400	intergenic	NA	NA
Pf3D7_04_v3	22100	23800	intergenic	NA	NA
Pf3D7_04_v3	24400	26592	intergenic	NA	NA
Pf3D7_04_v3	114100	116100	PF3D7_0402000	Plasmodium exported protein (PHISTa), unknown function	TRUE
Pf3D7_04_v3	986600	990000	PF3D7_0421600	erythrocyte membrane protein 1 (PfEMP1)-like pseudogene	TRUE
Pf3D7_05_v3	1319200	1323300	PF3D7_0532600	Plasmodium exported protein, unknown function	TRUE
Pf3D7_05_v3	1319200	1323300	PF3D7_0532700	erythrocyte membrane protein 1 (PfEMP1), pseudogene	TRUE
Pf3D7_06_v3	51500	52900	PF3D7_0601400	erythrocyte membrane protein 1 (PfEMP1), pseudogene	TRUE
Pf3D7_06_v3	53700	56448	intergenic	NA	NA
Pf3D7_07_v3	10200	15900	intergenic	NA	NA
Pf3D7_07_v3	55407	56500	intergenic	NA	NA
Pf3D7_07_v3	508400	510600	PF3D7_0711600	Plasmodium RNA of unknown function RUF6	TRUE
Pf3D7_07_v3	511800	524700	PF3D7_0711700	erythrocyte membrane protein 1, PfEMP1	TRUE
Pf3D7_07_v3	511800	524700	PF3D7_0711800	Plasmodium RNA of unknown function RUF6	TRUE
Pf3D7_07_v3	527500	531100	intergenic	NA	NA
Pf3D7_07_v3	1414800	1416100	PF3D7_0732900	rifin	TRUE
Pf3D7_07_v3	1417100	1421600	intergenic	NA	NA
Pf3D7_08_v3	16900	18600	intergenic	NA	NA
Pf3D7_08_v3	77400	81000	PF3D7_0800800	Plasmodium exported protein (hyp7), unknown function	TRUE
Pf3D7_08_v3	451400	454900	PF3D7_0808900	rifin	TRUE
Pf3D7_08_v3	1445900	1448500	intergenic	NA	NA
Pf3D7_08_v3	1461700	1462800	intergenic	NA	NA
Pf3D7_09_v3	9000	16300	intergenic	NA	NA
Pf3D7_09_v3	1492287	1494614	PF3D7_0937700	rifin	TRUE
Pf3D7_09_v3	1495413	1497100	intergenic	NA	NA
Pf3D7_09_v3	1497706	1499400	intergenic	NA	NA
Pf3D7_10_v3	22700	25600	intergenic	NA	NA
Pf3D7_10_v3	1641900	1643800	intergenic	NA	NA
Pf3D7_10_v3	1644500	1646000	intergenic	NA	NA
Pf3D7_11_v3	9900	11350	intergenic	NA	NA
Pf3D7_11_v3	19594	20900	intergenic	NA	NA
Pf3D7_11_v3	28000	29622	intergenic	NA	NA
Pf3D7_11_v3	30290	31554	intergenic	NA	NA
Pf3D7_11_v3	32200	34000	intergenic	NA	NA
Pf3D7_12_v3	1100	2500	intergenic	NA	NA
Pf3D7_12_v3	1724500	1727300	intergenic	NA	NA
Pf3D7_12_v3	2185537	2186700	intergenic	NA	NA
Pf3D7_12_v3	2251700	2262200	intergenic	NA	NA
Pf3D7_12_v3	2270000	2271494	intergenic	NA	NA
Pf3D7_13_v3	32800	35000	intergenic	NA	NA
Pf3D7_13_v3	49300	52600	PF3D7_1300500	rifin	TRUE
Pf3D7_13_v3	53400	55100	intergenic	NA	NA
Pf3D7_13_v3	84800	90800	PF3D7_1301500	Plasmodium exported protein (PHISTa), unknown function	TRUE
Pf3D7_13_v3	2832100	2834200	PF3D7_1372000	Plasmodium exported protein (PHISTa), unknown function	TRUE
Pf3D7_13_v3	2881900	2883701	PF3D7_1373400	rifin	TRUE
Pf3D7_13_v3	2884641	2886300	intergenic	NA	NA
Pf3D7_13_v3	2886900	2888400	intergenic	NA	NA
Pf3D7_13_v3	2895300	2897500	intergenic	NA	NA
Pf3D7_13_v3	2909900	2912200	intergenic	NA	NA

## Sheet: 1.2B>A7
Chrom	Start	Stop	Gene ID	Annotation	Is CVG?
Pf3D7_01_v3	44837	48200	PF3D7_0100300	erythrocyte membrane protein 1, PfEMP1	TRUE
Pf3D7_01_v3	81000	82500	intergenic	NA	NA
Pf3D7_01_v3	523700	524800	intergenic	NA	NA
Pf3D7_01_v3	604700	606595	intergenic	NA	NA
Pf3D7_01_v3	607300	608800	intergenic	NA	NA
Pf3D7_01_v3	609400	610900	intergenic	NA	NA
Pf3D7_02_v3	30023	31200	intergenic	NA	NA
Pf3D7_02_v3	913800	915167	intergenic	NA	NA
Pf3D7_02_v3	916300	919300	intergenic	NA	NA
Pf3D7_03_v3	62000	64049	PF3D7_0300800	rifin	TRUE
Pf3D7_03_v3	64800	69500	PF3D7_0300800	rifin	TRUE
Pf3D7_03_v3	64800	69500	PF3D7_0300900	stevor	TRUE
Pf3D7_04_v3	89500	91100	PF3D7_0401500	stevor, pseudogene	TRUE
Pf3D7_04_v3	99600	101300	PF3D7_0401700	Plasmodium exported protein, unknown function, pseudogene	TRUE
Pf3D7_04_v3	546300	569483	PF3D7_0412400	erythrocyte membrane protein 1, PfEMP1	TRUE
Pf3D7_04_v3	546300	569483	PF3D7_0412600	rifin, pseudogene	TRUE
Pf3D7_04_v3	546300	569483	PF3D7_0412700	erythrocyte membrane protein 1, PfEMP1	TRUE
Pf3D7_04_v3	546300	569483	PF3D7_0412500	Plasmodium RNA of unknown function RUF6	TRUE
Pf3D7_04_v3	1164400	1167900	intergenic	NA	NA
Pf3D7_04_v3	1168869	1170300	PF3D7_0425900	rifin	TRUE
Pf3D7_06_v3	9800	13000	intergenic	NA	NA
Pf3D7_06_v3	1347700	1352914	PF3D7_0632300	rifin	TRUE
Pf3D7_06_v3	1347700	1352914	PF3D7_0632400	rifin	TRUE
Pf3D7_06_v3	1353900	1370157	PF3D7_0632500	erythrocyte membrane protein 1, PfEMP1	TRUE
Pf3D7_06_v3	1353900	1370157	PF3D7_0632600	rifin, pseudogene	TRUE
Pf3D7_06_v3	1371000	1372300	PF3D7_0632700	rifin	TRUE
Pf3D7_07_v3	24700	30400	PF3D7_0700200	rifin	TRUE
Pf3D7_07_v3	607000	609600	PF3D7_0713200	exported protein family 1	TRUE
Pf3D7_07_v3	607000	609600	PF3D7_0713300	erythrocyte membrane protein 1 (PfEMP1), pseudogene	TRUE
Pf3D7_07_v3	1413227	1414900	PF3D7_0732900	rifin	TRUE
Pf3D7_08_v3	82300	83900	PF3D7_0800900	Plasmodium exported protein (hyp7), unknown function, pseudogene	TRUE
Pf3D7_08_v3	1382900	1390600	PF3D7_0832000	stevor	TRUE
Pf3D7_08_v3	1382900	1390600	PF3D7_0832100	rifin, pseudogene	TRUE
Pf3D7_08_v3	1392100	1393700	PF3D7_0832250	Plasmodium exported protein, unknown function, pseudogene	TRUE
Pf3D7_08_v3	1392100	1393700	PF3D7_0832200	Plasmodium exported protein (PHISTa-like), unknown function	TRUE
Pf3D7_08_v3	1433400	1434668	intergenic	NA	NA
Pf3D7_08_v3	1435640	1437300	intergenic	NA	NA
Pf3D7_08_v3	1437900	1439400	intergenic	NA	NA
Pf3D7_09_v3	1381200	1382400	PF3D7_0935390	gdv1 antisense RNA	TRUE
Pf3D7_09_v3	1383200	1386500	intergenic	NA	NA
Pf3D7_09_v3	1387200	1388300	intergenic	NA	NA
Pf3D7_09_v3	1390000	1392300	intergenic	NA	NA
Pf3D7_09_v3	1454600	1457400	PF3D7_0936700	lysophospholipase, putative	TRUE
Pf3D7_09_v3	1454600	1457400	PF3D7_0936800	Plasmodium exported protein (PHISTc), unknown function	TRUE
Pf3D7_09_v3	1458300	1460200	PF3D7_0936800	Plasmodium exported protein (PHISTc), unknown function	TRUE
Pf3D7_10_v3	1574928	1576000	intergenic	NA	NA
Pf3D7_10_v3	1604900	1607000	PF3D7_1040200	stevor	TRUE
Pf3D7_10_v3	1635500	1637000	PF3D7_1041100	rifin	TRUE
Pf3D7_11_v3	51937	55386	PF3D7_1100500	rifin	TRUE
Pf3D7_11_v3	51937	55386	PF3D7_1100600	Plasmodium exported protein (PHISTa), unknown function, pseudogene	TRUE
Pf3D7_11_v3	55900	57400	PF3D7_1100700	stevor, pseudogene	TRUE
Pf3D7_11_v3	2001000	2002900	PF3D7_1149600	DnaJ protein, putative	TRUE
Pf3D7_12_v3	826900	829000	PF3D7_1220700	conserved Plasmodium protein, unknown function	TRUE
Pf3D7_12_v3	1687600	1689500	intergenic	NA	NA
Pf3D7_12_v3	2164600	2168700	PF3D7_1253000	gametocyte erythrocyte cytosolic protein	TRUE
Pf3D7_12_v3	2239100	2240400	intergenic	NA	NA
Pf3D7_12_v3	2241153	2242700	intergenic	NA	NA
Pf3D7_13_v3	55300	57500	intergenic	NA	NA
Pf3D7_13_v3	90900	97000	PF3D7_1301600	erythrocyte binding antigen-140	TRUE
Pf3D7_13_v3	98100	108800	PF3D7_1301700	CX3CL1-binding protein 2	TRUE
Pf3D7_13_v3	98100	108800	PF3D7_1301800	surface-associated interspersed protein 13.1 (SURFIN 13.1), pseudogene	TRUE
Pf3D7_13_v3	2849874	2851226	PF3D7_1372400	acyl-CoA synthetase	TRUE
Pf3D7_13_v3	2852527	2855597	PF3D7_1372500	stevor, pseudogene	TRUE
Pf3D7_13_v3	2852527	2855597	PF3D7_1372600	rifin	TRUE
Pf3D7_13_v3	2856500	2858700	PF3D7_1372600	rifin	TRUE
Pf3D7_13_v3	2878500	2880000	intergenic	NA	NA
Pf3D7_14_v3	3088600	3111900	PF3D7_1475400	cysteine repeat modular protein 4	TRUE
Pf3D7_14_v3	3088600	3111900	PF3D7_1475500	LCCL domain-containing protein	TRUE
Pf3D7_14_v3	3203200	3205400	PF3D7_1477700	Plasmodium exported protein (PHISTa), unknown function	TRUE
Pf3D7_14_v3	3206300	3210400	PF3D7_1477800	acyl-CoA binding protein	TRUE
Pf3D7_14_v3	3206300	3210400	PF3D7_1477900	acyl-CoA synthetase, pseudogene	TRUE
Pf3D7_14_v3	3286500	3291400	PF3D7_1480100	erythrocyte membrane protein 1 (PfEMP1), pseudogene	TRUE

## Sheet: A7>1.2B
Chrom	Start	Stop	Gene ID	Annotation	Is CVG?
Pf3D7_01_v3	300	5200	intergenic	NA	NA
Pf3D7_01_v3	9300	27800	intergenic	NA	NA
Pf3D7_01_v3	533100	535300	intergenic	NA	NA
Pf3D7_01_v3	617700	621463	intergenic	NA	NA
Pf3D7_01_v3	622983	625526	intergenic	NA	NA
Pf3D7_01_v3	627012	640400	intergenic	NA	NA
Pf3D7_02_v3	1100	5900	intergenic	NA	NA
Pf3D7_02_v3	10200	23200	intergenic	NA	NA
Pf3D7_02_v3	25300	27800	PF3D7_0200100	erythrocyte membrane protein 1, PfEMP1	TRUE
Pf3D7_02_v3	869300	874463	PF3D7_0221700	Plasmodium exported protein, unknown function	TRUE
Pf3D7_02_v3	869300	874463	PF3D7_0221800	hypothetical protein	TRUE
Pf3D7_02_v3	925400	937700	intergenic	NA	NA
Pf3D7_02_v3	941900	946600	intergenic	NA	NA
Pf3D7_03_v3	3700	7600	intergenic	NA	NA
Pf3D7_03_v3	11900	34500	intergenic	NA	NA
Pf3D7_03_v3	39000	40500	intergenic	NA	NA
Pf3D7_03_v3	848300	857500	intergenic	NA	NA
Pf3D7_03_v3	1026148	1028500	PF3D7_0324800	rifin	TRUE
Pf3D7_03_v3	1040458	1054400	intergenic	NA	NA
Pf3D7_03_v3	1058900	1063300	intergenic	NA	NA
Pf3D7_04_v3	8900	17997	intergenic	NA	NA
Pf3D7_04_v3	18821	26592	intergenic	NA	NA
Pf3D7_04_v3	986500	992100	PF3D7_0421600	erythrocyte membrane protein 1 (PfEMP1)-like pseudogene	TRUE
Pf3D7_04_v3	1175200	1176500	intergenic	NA	NA
Pf3D7_04_v3	1177700	1179100	intergenic	NA	NA
Pf3D7_04_v3	1182200	1191800	intergenic	NA	NA
Pf3D7_04_v3	1194600	1199900	intergenic	NA	NA
Pf3D7_06_v3	51500	52800	PF3D7_0601400	erythrocyte membrane protein 1 (PfEMP1), pseudogene	TRUE
Pf3D7_06_v3	53700	57000	intergenic	NA	NA
Pf3D7_06_v3	1308458	1309992	intergenic	NA	NA
Pf3D7_06_v3	1313700	1315071	intergenic	NA	NA
Pf3D7_06_v3	1384200	1397100	intergenic	NA	NA
Pf3D7_06_v3	1397700	1406200	intergenic	NA	NA
Pf3D7_06_v3	1409400	1410500	intergenic	NA	NA
Pf3D7_06_v3	1413108	1414247	intergenic	NA	NA
Pf3D7_07_v3	3500	5100	intergenic	NA	NA
Pf3D7_07_v3	10200	13600	intergenic	NA	NA
Pf3D7_07_v3	14200	16300	intergenic	NA	NA
Pf3D7_07_v3	55424	56576	intergenic	NA	NA
Pf3D7_07_v3	80700	83000	PF3D7_0701900	Plasmodium exported protein, unknown function	TRUE
Pf3D7_07_v3	508400	510300	PF3D7_0711600	Plasmodium RNA of unknown function RUF6	TRUE
Pf3D7_07_v3	511700	522500	PF3D7_0711700	erythrocyte membrane protein 1, PfEMP1	TRUE
Pf3D7_07_v3	511700	522500	PF3D7_0711800	Plasmodium RNA of unknown function RUF6	TRUE
Pf3D7_07_v3	523029	524700	PF3D7_0711800	Plasmodium RNA of unknown function RUF6	TRUE
Pf3D7_07_v3	527500	529000	intergenic	NA	NA
Pf3D7_07_v3	529503	531200	intergenic	NA	NA
Pf3D7_07_v3	1267400	1279900	intergenic	NA	NA
Pf3D7_07_v3	1442000	1444100	intergenic	NA	NA
Pf3D7_08_v3	100	5100	intergenic	NA	NA
Pf3D7_08_v3	8600	19800	intergenic	NA	NA
Pf3D7_08_v3	66612	71136	intergenic	NA	NA
Pf3D7_08_v3	451300	454900	PF3D7_0808900	rifin	TRUE
Pf3D7_08_v3	640100	641499	PF3D7_0812900	conserved Plasmodium protein, unknown function	TRUE
Pf3D7_08_v3	1445100	1462800	intergenic	NA	NA
Pf3D7_08_v3	1466400	1472200	intergenic	NA	NA
Pf3D7_09_v3	600	4000	intergenic	NA	NA
Pf3D7_09_v3	9000	16400	intergenic	NA	NA
Pf3D7_09_v3	1504900	1516600	intergenic	NA	NA
Pf3D7_09_v3	1517500	1519800	intergenic	NA	NA
Pf3D7_09_v3	1520600	1522800	intergenic	NA	NA
Pf3D7_09_v3	1523500	1532300	intergenic	NA	NA
Pf3D7_09_v3	1536300	1541000	intergenic	NA	NA
Pf3D7_10_v3	1000	4800	intergenic	NA	NA
Pf3D7_10_v3	9800	26300	intergenic	NA	NA
Pf3D7_10_v3	1651600	1658000	intergenic	NA	NA
Pf3D7_10_v3	1677000	1678300	intergenic	NA	NA
Pf3D7_10_v3	1682300	1686800	intergenic	NA	NA
Pf3D7_11_v3	800	5500	intergenic	NA	NA
Pf3D7_11_v3	9800	22600	intergenic	NA	NA
Pf3D7_12_v3	700	4600	intergenic	NA	NA
Pf3D7_12_v3	379600	385600	intergenic	NA	NA
Pf3D7_12_v3	1724400	1727300	intergenic	NA	NA
Pf3D7_12_v3	1739500	1745500	PF3D7_1241000	Plasmodium RNA of unknown function RUF6	TRUE
Pf3D7_12_v3	2185546	2186800	intergenic	NA	NA
Pf3D7_12_v3	2251003	2262200	intergenic	NA	NA
Pf3D7_12_v3	2267000	2271494	intergenic	NA	NA
Pf3D7_13_v3	30800	31962	PF3D7_1300200	rifin	TRUE
Pf3D7_13_v3	32800	35100	intergenic	NA	NA
Pf3D7_13_v3	2894500	2912300	intergenic	NA	NA
Pf3D7_13_v3	2916500	2922500	intergenic	NA	NA
Pf3D7_14_v3	3194500	3196300	intergenic	NA	NA

## Sheet: 1.2B>E5
Chrom	Start	Stop	Gene ID	Annotation	Is CVG?
Pf3D7_01_v3	523700	524900	intergenic	NA	NA
Pf3D7_01_v3	569400	573000	PF3D7_0114800	Plasmodium exported protein (hyp7), unknown function	TRUE
Pf3D7_01_v3	569400	573000	PF3D7_0114900	Plasmodium exported protein, unknown function, pseudogene	TRUE
Pf3D7_01_v3	600900	602000	PF3D7_0115500	erythrocyte membrane protein 1 (PfEMP1), pseudogene	TRUE
Pf3D7_01_v3	603000	606595	PF3D7_0115600	rifin	TRUE
Pf3D7_01_v3	607300	608800	intergenic	NA	NA
Pf3D7_01_v3	609400	610600	intergenic	NA	NA
Pf3D7_02_v3	30029	31118	intergenic	NA	NA
Pf3D7_02_v3	865900	868400	PF3D7_0221600	Plasmodium exported protein, unknown function, pseudogene	TRUE
Pf3D7_02_v3	865900	868400	PF3D7_0221650	Plasmodium exported protein, unknown function, pseudogene	TRUE
Pf3D7_02_v3	913800	915167	intergenic	NA	NA
Pf3D7_02_v3	916300	919200	intergenic	NA	NA
Pf3D7_03_v3	130000	132600	PF3D7_0302300	erythrocyte membrane protein 1 (PfEMP1), pseudogene	TRUE
Pf3D7_04_v3	60400	63300	PF3D7_0400600	erythrocyte membrane protein 1 (PfEMP1), exon 1, pseudogene	TRUE
Pf3D7_04_v3	89500	91100	PF3D7_0401500	stevor, pseudogene	TRUE
Pf3D7_04_v3	99600	101300	PF3D7_0401700	Plasmodium exported protein, unknown function, pseudogene	TRUE
Pf3D7_04_v3	546300	559900	PF3D7_0412400	erythrocyte membrane protein 1, PfEMP1	TRUE
Pf3D7_04_v3	546300	559900	PF3D7_0412500	Plasmodium RNA of unknown function RUF6	TRUE
Pf3D7_04_v3	607200	613300	PF3D7_0413300	rifin	TRUE
Pf3D7_04_v3	607200	613300	PF3D7_0413400	erythrocyte membrane protein 1 (PfEMP1), exon 1, pseudogene	TRUE
Pf3D7_04_v3	1121700	1123300	PF3D7_0424800	Plasmodium exported protein (PHISTb), unknown function	TRUE
Pf3D7_04_v3	1124000	1125100	PF3D7_0424800	Plasmodium exported protein (PHISTb), unknown function	TRUE
Pf3D7_04_v3	1125800	1128800	PF3D7_0424900	Plasmodium exported protein (PHISTa), unknown function	TRUE
Pf3D7_04_v3	1164400	1167900	intergenic	NA	NA
Pf3D7_04_v3	1168869	1170300	PF3D7_0425900	rifin	TRUE
Pf3D7_05_v3	1332700	1335500	PF3D7_0533100	erythrocyte membrane protein 1 (PfEMP1), pseudogene	TRUE
Pf3D7_06_v3	9800	13000	intergenic	NA	NA
Pf3D7_06_v3	738800	742300	PF3D7_0617600	stevor	TRUE
Pf3D7_06_v3	1351400	1352914	intergenic	NA	NA
Pf3D7_06_v3	1353900	1370157	PF3D7_0632500	erythrocyte membrane protein 1, PfEMP1	TRUE
Pf3D7_06_v3	1353900	1370157	PF3D7_0632600	rifin, pseudogene	TRUE
Pf3D7_06_v3	1371000	1372300	PF3D7_0632700	rifin	TRUE
Pf3D7_07_v3	549200	555600	PF3D7_0712300	erythrocyte membrane protein 1, PfEMP1	TRUE
Pf3D7_07_v3	607000	609600	PF3D7_0713200	exported protein family 1	TRUE
Pf3D7_07_v3	607000	609600	PF3D7_0713300	erythrocyte membrane protein 1 (PfEMP1), pseudogene	TRUE
Pf3D7_08_v3	82300	83900	PF3D7_0800900	Plasmodium exported protein (hyp7), unknown function, pseudogene	TRUE
Pf3D7_08_v3	454500	463300	PF3D7_0809000	Plasmodium RNA of unknown function RUF6	TRUE
Pf3D7_08_v3	454500	463300	PF3D7_0809100	erythrocyte membrane protein 1, PfEMP1	TRUE
Pf3D7_08_v3	1387000	1390600	PF3D7_0832100	rifin, pseudogene	TRUE
Pf3D7_08_v3	1392100	1393700	PF3D7_0832250	Plasmodium exported protein, unknown function, pseudogene	TRUE
Pf3D7_08_v3	1392100	1393700	PF3D7_0832200	Plasmodium exported protein (PHISTa-like), unknown function	TRUE
Pf3D7_08_v3	1429400	1430564	PF3D7_0833300	erythrocyte membrane protein 1 (PfEMP1), exon 2, pseudogene	TRUE
Pf3D7_08_v3	1432400	1434668	PF3D7_0833400	rifin	TRUE
Pf3D7_08_v3	1435640	1437300	intergenic	NA	NA
Pf3D7_08_v3	1437900	1439400	intergenic	NA	NA
Pf3D7_09_v3	1381200	1382400	PF3D7_0935390	gdv1 antisense RNA	TRUE
Pf3D7_09_v3	1383200	1386400	intergenic	NA	NA
Pf3D7_09_v3	1390000	1392300	intergenic	NA	NA
Pf3D7_09_v3	1454300	1457400	PF3D7_0936700	lysophospholipase, putative	TRUE
Pf3D7_09_v3	1454300	1457400	PF3D7_0936800	Plasmodium exported protein (PHISTc), unknown function	TRUE
Pf3D7_09_v3	1458300	1460200	PF3D7_0936800	Plasmodium exported protein (PHISTc), unknown function	TRUE
Pf3D7_10_v3	1571000	1572096	intergenic	NA	NA
Pf3D7_11_v3	51937	57700	PF3D7_1100500	rifin	TRUE
Pf3D7_11_v3	51937	57700	PF3D7_1100600	Plasmodium exported protein (PHISTa), unknown function, pseudogene	TRUE
Pf3D7_11_v3	51937	57700	PF3D7_1100700	stevor, pseudogene	TRUE
Pf3D7_11_v3	2001000	2002600	PF3D7_1149600	DnaJ protein, putative	TRUE
Pf3D7_12_v3	826900	829000	PF3D7_1220700	conserved Plasmodium protein, unknown function	TRUE
Pf3D7_12_v3	904200	905900	intergenic	NA	NA
Pf3D7_12_v3	1687600	1689500	intergenic	NA	NA
Pf3D7_12_v3	1702800	1704500	PF3D7_1240400	erythrocyte membrane protein 1, PfEMP1	TRUE
Pf3D7_12_v3	1709000	1710100	intergenic	NA	NA
Pf3D7_12_v3	2164600	2168700	PF3D7_1253000	gametocyte erythrocyte cytosolic protein	TRUE
Pf3D7_12_v3	2239000	2240500	intergenic	NA	NA
Pf3D7_12_v3	2241153	2242700	intergenic	NA	NA
Pf3D7_13_v3	73400	79000	PF3D7_1301200	GBPH2 protein	TRUE
Pf3D7_13_v3	90900	97000	PF3D7_1301600	erythrocyte binding antigen-140	TRUE
Pf3D7_13_v3	98100	108800	PF3D7_1301700	CX3CL1-binding protein 2	TRUE
Pf3D7_13_v3	98100	108800	PF3D7_1301800	surface-associated interspersed protein 13.1 (SURFIN 13.1), pseudogene	TRUE
Pf3D7_13_v3	2849874	2851226	PF3D7_1372400	acyl-CoA synthetase	TRUE
Pf3D7_13_v3	2852527	2853600	intergenic	NA	NA
Pf3D7_14_v3	1700	3293	PF3D7_1400100	erythrocyte membrane protein 1 (PfEMP1), pseudogene	TRUE
Pf3D7_14_v3	3800	5515	intergenic	NA	NA
Pf3D7_14_v3	6500	7700	intergenic	NA	NA
Pf3D7_14_v3	3088600	3111900	PF3D7_1475400	cysteine repeat modular protein 4	TRUE
Pf3D7_14_v3	3088600	3111900	PF3D7_1475500	LCCL domain-containing protein	TRUE
Pf3D7_14_v3	3203000	3205400	PF3D7_1477700	Plasmodium exported protein (PHISTa), unknown function	TRUE
Pf3D7_14_v3	3206300	3212500	PF3D7_1477800	acyl-CoA binding protein	TRUE
Pf3D7_14_v3	3206300	3212500	PF3D7_1477900	acyl-CoA synthetase, pseudogene	TRUE
Pf3D7_14_v3	3213500	3216000	PF3D7_1478000	Plasmodium exported protein (PHISTa), unknown function	TRUE
Pf3D7_14_v3	3286500	3291400	PF3D7_1480100	erythrocyte membrane protein 1 (PfEMP1), pseudogene	TRUE

## Sheet: E5>1.2B
Chrom	Start	Stop	Gene ID	Annotation	Is CVG?
Pf3D7_01_v3	300	5000	intergenic	NA	NA
Pf3D7_01_v3	9300	27900	intergenic	NA	NA
Pf3D7_01_v3	41465	43700	intergenic	NA	NA
Pf3D7_01_v3	533100	535100	intergenic	NA	NA
Pf3D7_01_v3	617500	621446	intergenic	NA	NA
Pf3D7_01_v3	622975	625515	intergenic	NA	NA
Pf3D7_01_v3	627053	628200	intergenic	NA	NA
Pf3D7_01_v3	628900	631700	intergenic	NA	NA
Pf3D7_01_v3	632600	640400	intergenic	NA	NA
Pf3D7_02_v3	1100	5900	intergenic	NA	NA
Pf3D7_02_v3	10200	23500	intergenic	NA	NA
Pf3D7_02_v3	26100	27800	intergenic	NA	NA
Pf3D7_02_v3	361500	380000	PF3D7_0209000	6-cysteine protein P230	TRUE
Pf3D7_02_v3	925300	937700	intergenic	NA	NA
Pf3D7_02_v3	941100	946600	intergenic	NA	NA
Pf3D7_03_v3	11900	13100	intergenic	NA	NA
Pf3D7_03_v3	31900	34500	intergenic	NA	NA
Pf3D7_03_v3	39000	40500	intergenic	NA	NA
Pf3D7_03_v3	848300	857400	intergenic	NA	NA
Pf3D7_03_v3	1040200	1054400	intergenic	NA	NA
Pf3D7_03_v3	1058800	1063200	intergenic	NA	NA
Pf3D7_04_v3	8900	17982	intergenic	NA	NA
Pf3D7_04_v3	18817	27000	intergenic	NA	NA
Pf3D7_04_v3	1173600	1176500	intergenic	NA	NA
Pf3D7_04_v3	1177700	1179100	intergenic	NA	NA
Pf3D7_04_v3	1182000	1191800	intergenic	NA	NA
Pf3D7_04_v3	1194600	1199800	intergenic	NA	NA
Pf3D7_06_v3	51500	52800	PF3D7_0601400	erythrocyte membrane protein 1 (PfEMP1), pseudogene	TRUE
Pf3D7_06_v3	53703	58127	intergenic	NA	NA
Pf3D7_06_v3	64000	66734	intergenic	NA	NA
Pf3D7_06_v3	69118	72500	PF3D7_0601600	tetratricopeptide repeat protein, putative	TRUE
Pf3D7_06_v3	69118	72500	PF3D7_0601700	Plasmodium exported protein (PHISTa), unknown function, pseudogene	TRUE
Pf3D7_06_v3	1313700	1315065	intergenic	NA	NA
Pf3D7_06_v3	1384100	1392000	intergenic	NA	NA
Pf3D7_06_v3	1394400	1395600	intergenic	NA	NA
Pf3D7_06_v3	1396400	1406200	intergenic	NA	NA
Pf3D7_07_v3	2200	5300	intergenic	NA	NA
Pf3D7_07_v3	10100	16300	intergenic	NA	NA
Pf3D7_07_v3	17000	18400	intergenic	NA	NA
Pf3D7_07_v3	508400	510300	PF3D7_0711600	Plasmodium RNA of unknown function RUF6	TRUE
Pf3D7_07_v3	511800	522500	PF3D7_0711700	erythrocyte membrane protein 1, PfEMP1	TRUE
Pf3D7_07_v3	511800	522500	PF3D7_0711800	Plasmodium RNA of unknown function RUF6	TRUE
Pf3D7_07_v3	523030	524700	PF3D7_0711800	Plasmodium RNA of unknown function RUF6	TRUE
Pf3D7_07_v3	527400	528900	intergenic	NA	NA
Pf3D7_07_v3	529513	531100	intergenic	NA	NA
Pf3D7_07_v3	1434300	1436000	intergenic	NA	NA
Pf3D7_07_v3	1441900	1444200	intergenic	NA	NA
Pf3D7_08_v3	100	5000	intergenic	NA	NA
Pf3D7_08_v3	8600	19800	intergenic	NA	NA
Pf3D7_08_v3	66700	71135	intergenic	NA	NA
Pf3D7_08_v3	1445100	1462800	intergenic	NA	NA
Pf3D7_08_v3	1466100	1472200	intergenic	NA	NA
Pf3D7_09_v3	600	3300	intergenic	NA	NA
Pf3D7_09_v3	8700	17500	intergenic	NA	NA
Pf3D7_09_v3	1505100	1516600	intergenic	NA	NA
Pf3D7_09_v3	1518700	1519900	intergenic	NA	NA
Pf3D7_09_v3	1520800	1521900	intergenic	NA	NA
Pf3D7_09_v3	1524900	1532300	intergenic	NA	NA
Pf3D7_09_v3	1536300	1541000	intergenic	NA	NA
Pf3D7_10_v3	1000	4800	intergenic	NA	NA
Pf3D7_10_v3	9800	26370	intergenic	NA	NA
Pf3D7_10_v3	1651600	1656800	intergenic	NA	NA
Pf3D7_10_v3	1677000	1678300	intergenic	NA	NA
Pf3D7_10_v3	1681200	1686900	intergenic	NA	NA
Pf3D7_11_v3	800	7100	intergenic	NA	NA
Pf3D7_11_v3	9800	22600	intergenic	NA	NA
Pf3D7_11_v3	93900	95300	intergenic	NA	NA
Pf3D7_12_v3	800	4600	intergenic	NA	NA
Pf3D7_12_v3	43900	51000	PF3D7_1200500	rifin	TRUE
Pf3D7_12_v3	1724400	1727600	intergenic	NA	NA
Pf3D7_12_v3	2251005	2262200	intergenic	NA	NA
Pf3D7_12_v3	2267100	2271494	intergenic	NA	NA
Pf3D7_13_v3	2894000	2912300	intergenic	NA	NA
Pf3D7_13_v3	2916500	2922500	intergenic	NA	NA
Pf3D7_14_v3	3194800	3197181	intergenic	NA	NA

## Sheet: 1.2B>B11
Chrom	Start	Stop	Gene ID	Annotation	Is CVG?
Pf3D7_01_v3	603100	606595	PF3D7_0115600	rifin	TRUE
Pf3D7_01_v3	607300	608800	intergenic	NA	NA
Pf3D7_01_v3	609400	611100	intergenic	NA	NA
Pf3D7_02_v3	913500	915167	PF3D7_0223400	rifin	TRUE
Pf3D7_02_v3	916300	919500	intergenic	NA	NA
Pf3D7_04_v3	45484	48900	intergenic	NA	NA
Pf3D7_04_v3	89400	91100	PF3D7_0401500	stevor, pseudogene	TRUE
Pf3D7_06_v3	9300	13000	intergenic	NA	NA
Pf3D7_06_v3	14800	15900	intergenic	NA	NA
Pf3D7_06_v3	1351400	1352914	intergenic	NA	NA
Pf3D7_06_v3	1353900	1357900	intergenic	NA	NA
Pf3D7_06_v3	1367700	1370157	PF3D7_0632600	rifin, pseudogene	TRUE
Pf3D7_06_v3	1370950	1372200	PF3D7_0632700	rifin	TRUE
Pf3D7_08_v3	1385900	1387700	intergenic	NA	NA
Pf3D7_08_v3	1389000	1390400	intergenic	NA	NA
Pf3D7_08_v3	1393600	1394700	PF3D7_0832250	Plasmodium exported protein, unknown function, pseudogene	TRUE
Pf3D7_08_v3	1397200	1398700	PF3D7_0832300	Plasmodium exported protein (PHISTa-like), unknown function	TRUE
Pf3D7_08_v3	1405100	1406700	intergenic	NA	NA
Pf3D7_08_v3	1419900	1421100	intergenic	NA	NA
Pf3D7_08_v3	1438000	1441000	intergenic	NA	NA
Pf3D7_09_v3	1381200	1382400	PF3D7_0935390	gdv1 antisense RNA	TRUE
Pf3D7_09_v3	1383200	1386500	intergenic	NA	NA
Pf3D7_09_v3	1390000	1392300	intergenic	NA	NA
Pf3D7_09_v3	1454500	1456900	PF3D7_0936700	lysophospholipase, putative	TRUE
Pf3D7_09_v3	1458300	1460100	PF3D7_0936800	Plasmodium exported protein (PHISTc), unknown function	TRUE
Pf3D7_10_v3	35200	36600	intergenic	NA	NA
Pf3D7_11_v3	2001000	2002900	PF3D7_1149600	DnaJ protein, putative	TRUE
Pf3D7_12_v3	9200	14100	intergenic	NA	NA
Pf3D7_12_v3	18500	20700	intergenic	NA	NA
Pf3D7_12_v3	32800	35100	PF3D7_1200400	erythrocyte membrane protein 1, PfEMP1	TRUE
Pf3D7_12_v3	35800	37000	intergenic	NA	NA
Pf3D7_12_v3	50600	58600	PF3D7_1200600	erythrocyte membrane protein 1, PfEMP1	TRUE
Pf3D7_12_v3	59200	63000	intergenic	NA	NA
Pf3D7_12_v3	1687600	1689600	intergenic	NA	NA
Pf3D7_12_v3	2238900	2240400	intergenic	NA	NA
Pf3D7_12_v3	2241153	2242700	intergenic	NA	NA
Pf3D7_12_v3	2243400	2244500	intergenic	NA	NA
Pf3D7_13_v3	55300	57200	intergenic	NA	NA
Pf3D7_13_v3	73300	74900	PF3D7_1301200	GBPH2 protein	TRUE
Pf3D7_13_v3	75700	76800	intergenic	NA	NA
Pf3D7_13_v3	90900	97000	PF3D7_1301600	erythrocyte binding antigen-140	TRUE
Pf3D7_13_v3	98100	100500	PF3D7_1301700	CX3CL1-binding protein 2	TRUE
Pf3D7_13_v3	101100	108800	PF3D7_1301800	surface-associated interspersed protein 13.1 (SURFIN 13.1), pseudogene	TRUE
Pf3D7_14_v3	1500	3293	PF3D7_1400100	erythrocyte membrane protein 1 (PfEMP1), pseudogene	TRUE
Pf3D7_14_v3	3800	5515	intergenic	NA	NA
Pf3D7_14_v3	6500	7900	intergenic	NA	NA
Pf3D7_14_v3	3105500	3111800	PF3D7_1475500	LCCL domain-containing protein	TRUE

[truncated: 13 more sheets: B11>1.2B, 10G>A7, A7>10G, 10G>E5, E5>10G, 10G>B11, B11>10G, A7>E5, E5>A7, A7>B11, B11>A7, E5>B11, B11>E5]
