# Supplementary material for: Patterns of Heterochromatin Transitions Linked to Changes in the Expression of Plasmodium falciparum Clonally Variant Genes
Source: Microbiol Spectr. 2022 Dec 14;11(1):e03049-22. doi: 10.1128/spectrum.03049-22 (PMC9927496; doi:10.1128/spectrum.03049-22)
Supplement: Supplemental file 7 — Data Set S6. Download spectrum.03049-22-s0007.xlsx, XLSX file, 0.4 MB [file spectrum.03049-22-s0007.xlsx]

## Sheet: Description
Classification of genes according to their transcriptional state in the subclones analyzed in this study Each gene was classified as Active, Inactive, Undetermined, CVG active, CVG silenced or CVG undetermined according to the criteria described in Supplementary Fig. 7 and in the Methods.

## Sheet: Transcriptional State Classif..
Gene ID	Name	Annotation	CVG family (or NOT CVG)	State 1.2B	State 10G	State A7	State E5	State B11	Gametocyte marker?	Dupl/Del 1.2B?	Dupl/Del 10G?	Dupl/Del A7?	Dupl/Del E5?	Dupl/Del B11?
PF3D7_0100100	VAR	erythrocyte membrane protein 1, PfEMP1	VAR	CVG_Silenced	CVG_Silenced	CVG_Silenced	CVG_Silenced	CVG_Silenced	FALSE	FALSE	FALSE	FALSE	FALSE	FALSE
PF3D7_0100200	RIF	rifin	RIFIN	CVG_Active	CVG_Silenced	CVG_Active	CVG_Active	CVG_Active	FALSE	FALSE	FALSE	FALSE	FALSE	FALSE
PF3D7_0100300	VAR	erythrocyte membrane protein 1, PfEMP1	VAR	CVG_Silenced	CVG_Silenced	CVG_Undetermined	CVG_Undetermined	CVG_Undetermined	FALSE	FALSE	FALSE	FALSE	FALSE	FALSE
PF3D7_0100400	RIF	rifin	RIFIN	CVG_Silenced	CVG_Silenced	CVG_Silenced	CVG_Silenced	CVG_Silenced	FALSE	FALSE	FALSE	FALSE	FALSE	FALSE
PF3D7_0100500	VAR	erythrocyte membrane protein 1 (PfEMP1), exon 1, pseudogene	VAR	CVG_Undetermined	CVG_Undetermined	CVG_Silenced	CVG_Silenced	CVG_Silenced	FALSE	FALSE	FALSE	FALSE	FALSE	FALSE
PF3D7_0100600	RIF	rifin	RIFIN	CVG_Silenced	CVG_Silenced	CVG_Silenced	CVG_Silenced	CVG_Silenced	FALSE	FALSE	FALSE	FALSE	FALSE	FALSE
PF3D7_0100700	NA	Plasmodium exported protein, unknown function, fragment	Other CVGs	CVG_Undetermined	CVG_Undetermined	CVG_Undetermined	CVG_Undetermined	CVG_Undetermined	FALSE	FALSE	FALSE	FALSE	FALSE	FALSE
PF3D7_0100800	RIF	rifin	RIFIN	CVG_Silenced	CVG_Silenced	CVG_Silenced	CVG_Silenced	CVG_Silenced	FALSE	FALSE	FALSE	FALSE	FALSE	FALSE
PF3D7_0100900	RIF	rifin	RIFIN	CVG_Silenced	CVG_Silenced	CVG_Silenced	CVG_Silenced	CVG_Silenced	FALSE	FALSE	FALSE	FALSE	FALSE	FALSE
PF3D7_0101000	RIF	rifin	RIFIN	CVG_Silenced	CVG_Silenced	CVG_Silenced	CVG_Silenced	CVG_Silenced	FALSE	FALSE	FALSE	FALSE	FALSE	FALSE
PF3D7_0101100	EPF4	exported protein family 4	Other CVGs	CVG_Undetermined	CVG_Undetermined	CVG_Undetermined	CVG_Undetermined	CVG_Undetermined	FALSE	FALSE	FALSE	FALSE	FALSE	FALSE
PF3D7_0101200	EPF3	exported protein family 3	Other CVGs	CVG_Undetermined	CVG_Undetermined	CVG_Undetermined	CVG_Undetermined	CVG_Undetermined	FALSE	FALSE	FALSE	FALSE	FALSE	FALSE
PF3D7_0101300	MC-2TM	Pfmc-2TM Maurer's cleft two transmembrane protein	PFMC-2TM	CVG_Silenced	CVG_Silenced	CVG_Active	CVG_Active	CVG_Silenced	FALSE	FALSE	FALSE	FALSE	FALSE	FALSE
PF3D7_0101400	EPF1	exported protein family 1, pseudogene	Other CVGs	CVG_Undetermined	CVG_Undetermined	CVG_Undetermined	CVG_Undetermined	CVG_Undetermined	FALSE	FALSE	FALSE	TRUE	FALSE	FALSE
PF3D7_0101500	VAR	erythrocyte membrane protein 1 (PfEMP1), exon 2, pseudogene	VAR	CVG_Undetermined	CVG_Undetermined	CVG_Silenced	CVG_Silenced	CVG_Silenced	FALSE	FALSE	FALSE	FALSE	FALSE	FALSE
PF3D7_0101600	RIF	rifin	RIFIN	CVG_Silenced	CVG_Silenced	CVG_Undetermined	CVG_Undetermined	CVG_Silenced	FALSE	FALSE	FALSE	TRUE	TRUE	FALSE
PF3D7_0101700	VAR	erythrocyte membrane protein 1 (PfEMP1), exon 2, pseudogene	VAR	CVG_Undetermined	CVG_Undetermined	CVG_Undetermined	CVG_Undetermined	CVG_Undetermined	FALSE	FALSE	FALSE	FALSE	FALSE	FALSE
PF3D7_0101800	STEVOR	stevor	STEVOR	CVG_Silenced	CVG_Silenced	CVG_Silenced	CVG_Silenced	CVG_Silenced	FALSE	FALSE	FALSE	FALSE	FALSE	FALSE
PF3D7_0101900	RIF	rifin	RIFIN	CVG_Silenced	CVG_Silenced	CVG_Silenced	CVG_Silenced	CVG_Silenced	FALSE	FALSE	FALSE	FALSE	FALSE	FALSE
PF3D7_0102000	PHIST	Plasmodium exported protein (PHISTa), unknown function, pseudogene	PHIST	CVG_Undetermined	CVG_Undetermined	CVG_Silenced	CVG_Silenced	CVG_Silenced	FALSE	FALSE	FALSE	FALSE	FALSE	FALSE
PF3D7_0102100	STEVOR	stevor, pseudogene	STEVOR	CVG_Silenced	CVG_Silenced	CVG_Silenced	CVG_Silenced	CVG_Silenced	FALSE	FALSE	FALSE	FALSE	FALSE	FALSE
PF3D7_0102200	RESA	ring-infected erythrocyte surface antigen	Other CVGs	CVG_Active	CVG_Active	CVG_Active	CVG_Active	CVG_Active	FALSE	FALSE	FALSE	FALSE	FALSE	FALSE
PF3D7_0102300	NA	Plasmodium exported protein, unknown function	Not CVGs	Active	Active	Active	Active	Active	FALSE	FALSE	FALSE	FALSE	FALSE	FALSE
PF3D7_0102400	NA	lysophospholipase, putative, pseudogene	Not CVGs	Inactive	Inactive	Inactive	Inactive	Inactive	FALSE	FALSE	FALSE	FALSE	FALSE	FALSE
PF3D7_0102500	EBA181	erythrocyte binding antigen-181	Not CVGs	Active	Active	Active	Active	Active	FALSE	FALSE	FALSE	FALSE	FALSE	FALSE
PF3D7_0102600	FIKK1	serine/threonine protein kinase, FIKK family	FIKK	Undetermined	Undetermined	Active	Active	Active	FALSE	FALSE	FALSE	FALSE	FALSE	FALSE
PF3D7_0102700	MaTrA	merozoite-associated tryptophan-rich antigen	Not CVGs	Active	Active	Active	Active	Active	FALSE	FALSE	FALSE	FALSE	FALSE	FALSE
PF3D7_0102800	NA	seipin domain-containing protein, putative	Not CVGs	Active	Active	Undetermined	Undetermined	Undetermined	FALSE	FALSE	FALSE	FALSE	FALSE	FALSE
PF3D7_0102900	NA	aspartate--tRNA ligase	Not CVGs	Active	Active	Active	Active	Active	FALSE	FALSE	FALSE	FALSE	FALSE	FALSE
PF3D7_0103000	NA	vacuolar protein sorting-associated protein VTA1, putative	Not CVGs	Undetermined	Undetermined	Active	Active	Active	FALSE	FALSE	FALSE	FALSE	FALSE	FALSE
PF3D7_0103100	VPS51	vacuolar protein sorting-associated protein 51, putative	Not CVGs	Active	Active	Active	Active	Active	FALSE	FALSE	FALSE	FALSE	FALSE	FALSE
PF3D7_0103200	NT4	nucleoside transporter 4	Not CVGs	Active	Active	Active	Active	Active	FALSE	FALSE	FALSE	FALSE	FALSE	FALSE
PF3D7_0103300	NA	conserved protein, unknown function	Not CVGs	Undetermined	Undetermined	Undetermined	Undetermined	Undetermined	FALSE	FALSE	FALSE	FALSE	FALSE	FALSE
PF3D7_0103400	NA	zinc-carboxypeptidase, putative	Not CVGs	Active	Active	Active	Active	Active	FALSE	FALSE	FALSE	FALSE	FALSE	FALSE
PF3D7_0103500	NA	conserved Plasmodium protein, unknown function	Not CVGs	Inactive	Inactive	Inactive	Inactive	Inactive	FALSE	FALSE	FALSE	FALSE	FALSE	FALSE
PF3D7_0103600	PSH1	ATP-dependent DNA/RNA helicase PSH1	Not CVGs	Undetermined	Undetermined	Undetermined	Undetermined	Undetermined	FALSE	FALSE	FALSE	FALSE	FALSE	FALSE
PF3D7_0103700	PSTK	L-seryl-tRNA(Sec) kinase, putative	Not CVGs	Undetermined	Undetermined	Undetermined	Undetermined	Undetermined	FALSE	FALSE	FALSE	FALSE	FALSE	FALSE
PF3D7_0103800	ARP1	actin-related protein ARP1, putative	Not CVGs	Undetermined	Undetermined	Undetermined	Undetermined	Undetermined	TRUE	FALSE	FALSE	FALSE	FALSE	FALSE
PF3D7_0103900	PIESP15	parasite-infected erythrocyte surface protein	Not CVGs	Active	Active	Active	Active	Active	FALSE	FALSE	FALSE	FALSE	FALSE	FALSE
PF3D7_0104000	TRSP	thrombospondin-related sporozoite protein	Not CVGs	Inactive	Inactive	Inactive	Inactive	Inactive	FALSE	FALSE	FALSE	FALSE	FALSE	FALSE
PF3D7_0104100	NA	protein E140, putative	Not CVGs	Active	Active	Undetermined	Undetermined	Undetermined	FALSE	FALSE	FALSE	FALSE	FALSE	FALSE
PF3D7_0104200	NA	StAR-related lipid transfer protein	Not CVGs	Active	Active	Active	Active	Active	FALSE	FALSE	FALSE	FALSE	FALSE	FALSE
PF3D7_0104300	UBP1	ubiquitin carboxyl-terminal hydrolase 1, putative	Not CVGs	Active	Active	Active	Active	Active	FALSE	FALSE	FALSE	FALSE	FALSE	FALSE
PF3D7_0104400	LytB	4-hydroxy-3-methylbut-2-enyl diphosphate reductase	Not CVGs	Active	Active	Active	Active	Active	FALSE	FALSE	FALSE	FALSE	FALSE	FALSE
PF3D7_0104500	NA	conserved protein, unknown function	Not CVGs	Undetermined	Undetermined	Active	Active	Active	FALSE	FALSE	FALSE	FALSE	FALSE	FALSE
PF3D7_0104600	NA	conserved Plasmodium protein, unknown function	Not CVGs	Inactive	Inactive	Inactive	Inactive	Inactive	FALSE	FALSE	FALSE	FALSE	FALSE	FALSE
PF3D7_0104700	MFR2	major facilitator superfamily-related transporter, putative	Not CVGs	Inactive	Inactive	Inactive	Inactive	Inactive	FALSE	FALSE	FALSE	FALSE	FALSE	FALSE
PF3D7_0104800	NPT1	novel putative transporter 1, putative	Not CVGs	Active	Active	Active	Active	Active	FALSE	FALSE	FALSE	FALSE	FALSE	FALSE
PF3D7_0104900	NA	RNase MRP	Not CVGs	Active	Active	Active	Active	Active	FALSE	FALSE	FALSE	FALSE	FALSE	FALSE
PF3D7_0105000	NA	non-coding RNA	Not CVGs	Active	Active	Inactive	Inactive	Inactive	FALSE	FALSE	FALSE	FALSE	FALSE	FALSE
PF3D7_0105100	NA	conserved Apicomplexan protein, unknown function	Not CVGs	Undetermined	Undetermined	Inactive	Inactive	Inactive	FALSE	FALSE	FALSE	FALSE	FALSE	FALSE
PF3D7_0105200	NA	heptatricopeptide repeat and RAP domain-containing protein, putative	Not CVGs	Active	Active	Active	Active	Active	FALSE	FALSE	FALSE	FALSE	FALSE	FALSE
PF3D7_0105300	CAP	cyclase-associated protein	Not CVGs	Active	Active	Active	Active	Active	FALSE	FALSE	FALSE	FALSE	FALSE	FALSE
PF3D7_0105400	NA	conserved Plasmodium protein, unknown function	Not CVGs	Active	Active	Active	Active	Active	FALSE	FALSE	FALSE	FALSE	FALSE	FALSE
PF3D7_0105500	NA	conserved protein, unknown function	Not CVGs	Inactive	Inactive	Inactive	Inactive	Inactive	FALSE	FALSE	FALSE	FALSE	FALSE	FALSE
PF3D7_0105600	NA	FtsJ-like methyltransferase, putative	Not CVGs	Undetermined	Undetermined	Undetermined	Undetermined	Undetermined	FALSE	FALSE	FALSE	FALSE	FALSE	FALSE
PF3D7_0105700	NA	asparagine-rich antigen Pfa35-2	Not CVGs	Active	Active	Undetermined	Undetermined	Undetermined	FALSE	FALSE	FALSE	FALSE	FALSE	FALSE
PF3D7_0105800	NA	cyclin-dependent kinases regulatory subunit, putative	Not CVGs	Active	Active	Active	Active	Active	FALSE	FALSE	FALSE	FALSE	FALSE	FALSE
PF3D7_0105900	NA	3'-5' exonuclease, putative	Not CVGs	Active	Active	Undetermined	Undetermined	Undetermined	FALSE	FALSE	FALSE	FALSE	FALSE	FALSE
PF3D7_0106000	NA	conserved protein, unknown function	Not CVGs	Active	Active	Active	Active	Active	FALSE	FALSE	FALSE	FALSE	FALSE	FALSE
PF3D7_0106100	NA	V-type proton ATPase subunit C, putative	Not CVGs	Active	Active	Active	Active	Active	FALSE	FALSE	FALSE	FALSE	FALSE	FALSE
PF3D7_0106200	NA	EF hand domain-containing protein, putative	Not CVGs	Active	Active	Active	Active	Active	FALSE	FALSE	FALSE	FALSE	FALSE	FALSE
PF3D7_0106300	ATP6	calcium-transporting ATPase	Not CVGs	Active	Active	Active	Active	Active	FALSE	FALSE	FALSE	FALSE	FALSE	FALSE
PF3D7_0106400	NA	pre-rRNA-processing protein TSR2, putative	Not CVGs	Active	Active	Active	Active	Active	FALSE	FALSE	FALSE	FALSE	FALSE	FALSE
PF3D7_0106500	NA	conserved Plasmodium protein, unknown function	Not CVGs	Undetermined	Undetermined	Inactive	Inactive	Inactive	FALSE	FALSE	FALSE	FALSE	FALSE	FALSE
PF3D7_0106600	NA	conserved Plasmodium protein, unknown function	Not CVGs	Inactive	Inactive	Inactive	Inactive	Inactive	FALSE	FALSE	FALSE	FALSE	FALSE	FALSE
PF3D7_0106700	AARP2	small ribosomal subunit assembling AARP2 protein	Not CVGs	Active	Active	Active	Active	Active	FALSE	FALSE	FALSE	FALSE	FALSE	FALSE
PF3D7_0106800	RAB5c	ras-related protein Rab-5C	Not CVGs	Active	Active	Active	Active	Active	FALSE	FALSE	FALSE	FALSE	FALSE	FALSE
PF3D7_0106900	IspD	2-C-methyl-D-erythritol 4-phosphate cytidylyltransferase, putative	Not CVGs	Active	Active	Undetermined	Undetermined	Undetermined	FALSE	FALSE	FALSE	FALSE	FALSE	FALSE
PF3D7_0107000	CEN1	centrin-1	Not CVGs	Active	Active	Active	Active	Active	FALSE	FALSE	FALSE	FALSE	FALSE	FALSE
PF3D7_0107100	NA	conserved protein, unknown function	Not CVGs	Inactive	Inactive	Undetermined	Undetermined	Undetermined	FALSE	FALSE	FALSE	FALSE	FALSE	FALSE
PF3D7_0107200	CCR4-3	CCR4 domain-containing protein 3, putative	Not CVGs	Inactive	Inactive	Inactive	Inactive	Inactive	FALSE	FALSE	FALSE	FALSE	FALSE	FALSE
PF3D7_0107300	NA	conserved Plasmodium protein, unknown function	Not CVGs	Inactive	Inactive	Inactive	Inactive	Inactive	FALSE	FALSE	FALSE	FALSE	FALSE	FALSE
PF3D7_0107400	NA	ATP synthase-associated protein, putative	Not CVGs	Inactive	Inactive	Undetermined	Undetermined	Undetermined	FALSE	FALSE	FALSE	FALSE	FALSE	FALSE
PF3D7_0107500	NCR1	Niemann-Pick type C1-related protein	Not CVGs	Active	Active	Active	Active	Active	FALSE	FALSE	FALSE	FALSE	FALSE	FALSE
PF3D7_0107600	eIK2	eukaryotic translation initiation factor 2-alpha kinase 2, putative	Not CVGs	Inactive	Inactive	Inactive	Inactive	Inactive	FALSE	FALSE	FALSE	FALSE	FALSE	FALSE
PF3D7_0107700	NA	dolichyl-diphosphooligosaccharide--protein glycosyltransferase subunit OST3/OST6, putative	Not CVGs	Undetermined	Undetermined	Undetermined	Undetermined	Undetermined	FALSE	FALSE	FALSE	FALSE	FALSE	FALSE
PF3D7_0107800	MRE11	double-strand break repair protein MRE11	Not CVGs	Active	Active	Undetermined	Undetermined	Undetermined	FALSE	FALSE	FALSE	FALSE	FALSE	FALSE
PF3D7_0107900	NA	conserved Plasmodium protein, unknown function	Not CVGs	Active	Active	Active	Active	Active	FALSE	FALSE	FALSE	FALSE	FALSE	FALSE
PF3D7_0108000	NA	proteasome subunit beta type-3, putative	Not CVGs	Active	Active	Active	Active	Active	FALSE	FALSE	FALSE	FALSE	FALSE	FALSE
PF3D7_0108100	NA	conserved protein, unknown function	Not CVGs	Undetermined	Undetermined	Undetermined	Undetermined	Undetermined	FALSE	FALSE	FALSE	FALSE	FALSE	FALSE
PF3D7_0108300	ARP	conserved Plasmodium protein, unknown function	Not CVGs	Active	Active	Active	Active	Active	FALSE	FALSE	FALSE	FALSE	FALSE	FALSE
PF3D7_0108400	NA	mitochondrial carrier protein, putative	Not CVGs	Inactive	Inactive	Inactive	Inactive	Inactive	FALSE	FALSE	FALSE	FALSE	FALSE	FALSE
PF3D7_0108500	NA	ELM2 domain-containing protein, putative	Other CVGs	CVG_Active	CVG_Active	CVG_Active	CVG_Active	CVG_Active	FALSE	FALSE	FALSE	FALSE	FALSE	FALSE
PF3D7_0108600	NA	DnaJ domain-containing protein, putative	Not CVGs	Undetermined	Undetermined	Undetermined	Undetermined	Undetermined	FALSE	FALSE	FALSE	FALSE	FALSE	FALSE
PF3D7_0108700	PSOP24	secreted ookinete protein, putative	Not CVGs	Active	Active	Active	Active	Active	FALSE	FALSE	FALSE	FALSE	FALSE	FALSE
PF3D7_0108800	NA	mitochondrial carrier protein, putative	Not CVGs	Active	Active	Active	Active	Active	FALSE	FALSE	FALSE	FALSE	FALSE	FALSE
PF3D7_0108900	NA	non-coding RNA	Not CVGs	Active	Active	Inactive	Inactive	Inactive	FALSE	FALSE	FALSE	FALSE	FALSE	FALSE
PF3D7_0109000	PHIL1	photosensitized INA-labeled protein PHIL1	Not CVGs	Active	Active	Active	Active	Active	TRUE	FALSE	FALSE	FALSE	FALSE	FALSE
PF3D7_0109100	CCp5	LCCL domain-containing protein	Not CVGs	Inactive	Inactive	Active	Active	Active	TRUE	FALSE	FALSE	FALSE	FALSE	FALSE
PF3D7_0109200	CFIM25	cleavage and polyadenylation specificity factor subunit 5, putative	Not CVGs	Active	Active	Active	Active	Active	FALSE	FALSE	FALSE	FALSE	FALSE	FALSE
PF3D7_0109300	NA	elongation of fatty acids protein, putative	Not CVGs	Inactive	Inactive	Inactive	Inactive	Inactive	FALSE	FALSE	FALSE	FALSE	FALSE	FALSE
PF3D7_0109400	NA	tubulin-specific chaperone a, putative	Not CVGs	Active	Active	Active	Active	Active	TRUE	FALSE	FALSE	FALSE	FALSE	FALSE
PF3D7_0109500	NA	N-acetyltransferase, GNAT family, putative	Not CVGs	Active	Active	Active	Active	Active	FALSE	FALSE	FALSE	FALSE	FALSE	FALSE
PF3D7_0109600	CoSP	cold-shock protein, putative	Not CVGs	Inactive	Inactive	Inactive	Inactive	Inactive	FALSE	FALSE	FALSE	FALSE	FALSE	FALSE
PF3D7_0109700	RRP36	rRNA biogenesis protein RRP36, putative	Not CVGs	Active	Active	Active	Active	Active	FALSE	FALSE	FALSE	FALSE	FALSE	FALSE
PF3D7_0109800	cPheRS	phenylalanine--tRNA ligase alpha subunit	Not CVGs	Active	Active	Active	Active	Active	FALSE	FALSE	FALSE	FALSE	FALSE	FALSE
PF3D7_0109850	NA	phosphatidate cytidylyltransferase, putative	Not CVGs	Active	Active	Active	Active	Active	FALSE	FALSE	FALSE	FALSE	FALSE	FALSE
PF3D7_0109950	NA	conserved protein, unknown function	Not CVGs	Active	Active	Active	Active	Active	FALSE	FALSE	FALSE	FALSE	FALSE	FALSE
PF3D7_0110000	NA	conserved Plasmodium protein, unknown function	Not CVGs	Undetermined	Undetermined	Undetermined	Undetermined	Undetermined	FALSE	FALSE	FALSE	FALSE	FALSE	FALSE
PF3D7_0110100	SELB	selenocysteine-specific elongation factor, putative	Not CVGs	Undetermined	Undetermined	Undetermined	Undetermined	Undetermined	FALSE	FALSE	FALSE	FALSE	FALSE	FALSE
PF3D7_0110200	ERV1	FAD-linked sulfhydryl oxidase ERV1, putative	Not CVGs	Undetermined	Undetermined	Undetermined	Undetermined	Undetermined	FALSE	FALSE	FALSE	FALSE	FALSE	FALSE
PF3D7_0110300	NA	Plasmodium RNA of unknown function RUF5	Not CVGs	Active	Active	Active	Active	Active	FALSE	FALSE	FALSE	FALSE	FALSE	FALSE
PF3D7_0110400	RPB9	DNA-directed RNA polymerase II subunit RPB9, putative	Not CVGs	Active	Active	Active	Active	Active	FALSE	FALSE	FALSE	FALSE	FALSE	FALSE
PF3D7_0110500	BDP3	bromodomain protein 3, putative	Not CVGs	Active	Active	Active	Active	Active	FALSE	FALSE	FALSE	FALSE	FALSE	FALSE
PF3D7_0110600	PIP5K	phosphatidylinositol-4-phosphate 5-kinase	Not CVGs	Active	Active	Active	Active	Active	FALSE	FALSE	FALSE	FALSE	FALSE	FALSE
PF3D7_0110700	CAF1C	chromatin assembly factor 1 subunit C, putative	Not CVGs	Active	Active	Active	Active	Active	FALSE	FALSE	FALSE	FALSE	FALSE	FALSE
PF3D7_0110800	NA	transcription initiation factor TFIIB, putative	Not CVGs	Active	Active	Active	Active	Active	FALSE	FALSE	FALSE	FALSE	FALSE	FALSE
PF3D7_0110900	AKLP1	adenylate kinase-like protein 1	Not CVGs	Undetermined	Undetermined	Undetermined	Undetermined	Undetermined	FALSE	FALSE	FALSE	FALSE	FALSE	FALSE
PF3D7_0111000	NA	kinesin-8B, putative	Not CVGs	Active	Active	Undetermined	Undetermined	Undetermined	FALSE	FALSE	FALSE	FALSE	FALSE	FALSE
PF3D7_0111200	NA	conserved protein, unknown function	Not CVGs	Inactive	Inactive	Inactive	Inactive	Inactive	FALSE	FALSE	FALSE	FALSE	FALSE	FALSE
PF3D7_0111300	NA	P-loop containing nucleoside triphosphate hydrolase, putative	Not CVGs	Active	Active	Active	Active	Active	TRUE	FALSE	FALSE	FALSE	FALSE	FALSE
PF3D7_0111400	GEXP19	conserved Plasmodium protein, unknown function	Not CVGs	Active	Active	Active	Active	Active	FALSE	FALSE	FALSE	FALSE	FALSE	FALSE
PF3D7_0111500	NA	UMP-CMP kinase, putative	Not CVGs	Active	Active	Active	Active	Active	FALSE	FALSE	FALSE	FALSE	FALSE	FALSE
PF3D7_0111600	NA	conserved Plasmodium protein, unknown function	Not CVGs	Undetermined	Undetermined	Active	Active	Active	FALSE	FALSE	FALSE	FALSE	FALSE	FALSE
PF3D7_0111700	NA	conserved protein, unknown function	Not CVGs	Active	Active	Undetermined	Undetermined	Undetermined	FALSE	FALSE	FALSE	FALSE	FALSE	FALSE
PF3D7_0111800	NA	eukaryotic translation initiation factor 4E, putative	Not CVGs	Active	Active	Active	Active	Active	FALSE	FALSE	FALSE	FALSE	FALSE	FALSE
PF3D7_0111900	NA	conserved protein, unknown function	Not CVGs	Active	Active	Active	Active	Active	FALSE	FALSE	FALSE	FALSE	FALSE	FALSE
PF3D7_0112000	TatD	TatD-like deoxyribonuclease	Not CVGs	Undetermined	Undetermined	Undetermined	Undetermined	Undetermined	FALSE	FALSE	FALSE	FALSE	FALSE	FALSE
PF3D7_0112100	NA	conserved Plasmodium protein, unknown function	Not CVGs	Inactive	Inactive	Inactive	Inactive	Inactive	FALSE	FALSE	FALSE	FALSE	FALSE	FALSE
PF3D7_0112200	MRP1	multidrug resistance-associated protein 1	Not CVGs	Active	Active	Active	Active	Active	FALSE	FALSE	FALSE	FALSE	FALSE	FALSE
PF3D7_0112700	NA	28S ribosomal RNA	Not CVGs	Active	Active	Active	Active	Active	FALSE	FALSE	FALSE	FALSE	FALSE	FALSE
PF3D7_0112800	HYP	Plasmodium exported protein (hyp11), unknown function	HYP	Inactive	Inactive	Undetermined	Undetermined	Undetermined	FALSE	FALSE	FALSE	FALSE	FALSE	FALSE
PF3D7_0112900	NA	Plasmodium exported protein, unknown function	Not CVGs	Active	Active	Active	Active	Active	FALSE	FALSE	FALSE	FALSE	FALSE	FALSE
PF3D7_0113000	GARP	glutamic acid-rich protein GARP	Not CVGs	Active	Active	Active	Active	Active	FALSE	FALSE	FALSE	FALSE	FALSE	FALSE
PF3D7_0113100	SURF1.1	surface-associated interspersed protein 1.1 (SURFIN 1.1)	Not CVGs	Inactive	Inactive	Inactive	Inactive	Inactive	FALSE	FALSE	FALSE	FALSE	FALSE	FALSE
PF3D7_0113200	NA	Plasmodium exported protein, unknown function	Other CVGs	CVG_Active	CVG_Active	CVG_Active	CVG_Active	CVG_Active	FALSE	FALSE	FALSE	FALSE	FALSE	FALSE
PF3D7_0113300	HYP	Plasmodium exported protein (hyp1), unknown function	HYP	Active	Active	Undetermined	Undetermined	Undetermined	FALSE	FALSE	FALSE	FALSE	FALSE	FALSE
PF3D7_0113400	NA	Plasmodium exported protein, unknown function	Not CVGs	Inactive	Inactive	Inactive	Inactive	Inactive	TRUE	FALSE	FALSE	FALSE	FALSE	FALSE
PF3D7_0113600	SURF1.2	surface-associated interspersed protein 1.2 (SURFIN 1.2), pseudogene	Not CVGs	Inactive	Inactive	Undetermined	Undetermined	Undetermined	TRUE	FALSE	FALSE	FALSE	FALSE	FALSE
PF3D7_0113700	HSP40	heat shock protein 40, type II	Other CVGs	CVG_Active	CVG_Active	CVG_Active	CVG_Active	CVG_Active	FALSE	FALSE	FALSE	FALSE	FALSE	FALSE
PF3D7_0113800	NA	DBL containing protein, unknown function	Other CVGs	CVG_Silenced	CVG_Silenced	CVG_Silenced	CVG_Silenced	CVG_Silenced	FALSE	FALSE	FALSE	FALSE	FALSE	FALSE
PF3D7_0113900	CBP1	CX3CL1-binding protein 1	Not CVGs	Active	Active	Active	Active	Active	FALSE	FALSE	FALSE	FALSE	FALSE	FALSE
PF3D7_0114000	EPF1	exported protein family 1	Other CVGs	CVG_Silenced	CVG_Silenced	CVG_Active	CVG_Active	CVG_Active	TRUE	FALSE	FALSE	FALSE	FALSE	FALSE
PF3D7_0114100	MC-2TM	Pfmc-2TM Maurer's cleft two transmembrane protein	PFMC-2TM	CVG_Undetermined	CVG_Undetermined	CVG_Active	CVG_Active	CVG_Silenced	FALSE	FALSE	FALSE	FALSE	FALSE	FALSE
PF3D7_0114200	EPF3	exported protein family 3	Other CVGs	CVG_Silenced	CVG_Silenced	CVG_Silenced	CVG_Silenced	CVG_Silenced	FALSE	FALSE	FALSE	FALSE	FALSE	FALSE
PF3D7_0114300	EPF4	exported protein family 4, pseudogene	Other CVGs	CVG_Silenced	CVG_Silenced	CVG_Silenced	CVG_Silenced	CVG_Silenced	FALSE	FALSE	FALSE	FALSE	FALSE	FALSE
PF3D7_0114400	VAR	erythrocyte membrane protein 1 (PfEMP1), exon 2, pseudogene	VAR	CVG_Silenced	CVG_Silenced	CVG_Silenced	CVG_Silenced	CVG_Silenced	FALSE	FALSE	FALSE	FALSE	FALSE	FALSE
PF3D7_0114500	HYP	Plasmodium exported protein (hyp10), unknown function	HYP	CVG_Silenced	CVG_Silenced	CVG_Active	CVG_Active	CVG_Silenced	FALSE	FALSE	FALSE	FALSE	FALSE	FALSE
PF3D7_0114600	STEVOR	stevor, pseudogene	STEVOR	CVG_Silenced	CVG_Silenced	CVG_Silenced	CVG_Silenced	CVG_Silenced	FALSE	FALSE	FALSE	FALSE	FALSE	FALSE
PF3D7_0114700	RIF	rifin	RIFIN	CVG_Silenced	CVG_Silenced	CVG_Silenced	CVG_Silenced	CVG_Silenced	FALSE	FALSE	FALSE	FALSE	FALSE	FALSE
PF3D7_0114800	HYP	Plasmodium exported protein (hyp7), unknown function	HYP	CVG_Silenced	CVG_Silenced	CVG_Silenced	CVG_Active	CVG_Silenced	FALSE	FALSE	FALSE	FALSE	FALSE	FALSE
PF3D7_0114900	NA	Plasmodium exported protein, unknown function, pseudogene	Other CVGs	CVG_Silenced	CVG_Silenced	CVG_Silenced	CVG_Active	CVG_Silenced	FALSE	FALSE	FALSE	FALSE	FALSE	FALSE
PF3D7_0115000	SURF1.3	surface-associated interspersed protein 1.3 (SURFIN 1.3)	Other CVGs	CVG_Undetermined	CVG_Undetermined	CVG_Undetermined	CVG_Undetermined	CVG_Silenced	FALSE	TRUE	TRUE	TRUE	TRUE	FALSE
PF3D7_0115050	NA	H/ACA snoRNA	Other CVGs	CVG_Undetermined	CVG_Undetermined	CVG_Undetermined	CVG_Undetermined	CVG_Undetermined	FALSE	FALSE	FALSE	FALSE	FALSE	FALSE
PF3D7_0115100	PHIST	Plasmodium exported protein (PHISTa), unknown function	PHIST	CVG_Undetermined	CVG_Undetermined	CVG_Undetermined	CVG_Undetermined	CVG_Undetermined	TRUE	FALSE	FALSE	FALSE	FALSE	FALSE
PF3D7_0115150	NA	Plasmodium exported protein, unknown function, pseudogene	Other CVGs	CVG_Undetermined	CVG_Undetermined	CVG_Undetermined	CVG_Undetermined	CVG_Undetermined	FALSE	FALSE	FALSE	FALSE	FALSE	FALSE
PF3D7_0115200	RIF	rifin	RIFIN	CVG_Silenced	CVG_Silenced	CVG_Silenced	CVG_Silenced	CVG_Silenced	FALSE	FALSE	FALSE	FALSE	FALSE	FALSE
PF3D7_0115300	RIF	rifin	RIFIN	CVG_Silenced	CVG_Silenced	CVG_Silenced	CVG_Silenced	CVG_Silenced	FALSE	FALSE	FALSE	FALSE	FALSE	FALSE
PF3D7_0115400	STEVOR	stevor	STEVOR	CVG_Silenced	CVG_Silenced	CVG_Silenced	CVG_Silenced	CVG_Silenced	FALSE	FALSE	FALSE	FALSE	FALSE	FALSE
PF3D7_0115500	VAR	erythrocyte membrane protein 1 (PfEMP1), pseudogene	VAR	CVG_Silenced	CVG_Silenced	CVG_Silenced	CVG_Silenced	CVG_Silenced	FALSE	FALSE	FALSE	FALSE	FALSE	FALSE
PF3D7_0115600	RIF	rifin	RIFIN	CVG_Silenced	CVG_Silenced	CVG_Silenced	CVG_Active	CVG_Silenced	FALSE	FALSE	FALSE	FALSE	FALSE	FALSE
PF3D7_0115700	VAR	erythrocyte membrane protein 1, PfEMP1	VAR	CVG_Silenced	CVG_Silenced	CVG_Silenced	CVG_Silenced	CVG_Silenced	FALSE	FALSE	FALSE	FALSE	FALSE	FALSE
PF3D7_0200100	VAR	erythrocyte membrane protein 1, PfEMP1	VAR	CVG_Undetermined	CVG_Undetermined	CVG_Silenced	CVG_Silenced	CVG_Silenced	FALSE	TRUE	TRUE	FALSE	FALSE	FALSE
PF3D7_0200200	RIF	rifin	RIFIN	CVG_Active	CVG_Active	CVG_Silenced	CVG_Silenced	CVG_Active	FALSE	FALSE	FALSE	FALSE	FALSE	FALSE
PF3D7_0200300	VAR	erythrocyte membrane protein 1 (PfEMP1), exon 2	VAR	CVG_Undetermined	CVG_Undetermined	CVG_Silenced	CVG_Silenced	CVG_Silenced	FALSE	FALSE	FALSE	FALSE	FALSE	FALSE
PF3D7_0200400	STEVOR	stevor	STEVOR	CVG_Silenced	CVG_Silenced	CVG_Silenced	CVG_Silenced	CVG_Silenced	FALSE	FALSE	FALSE	FALSE	FALSE	FALSE
PF3D7_0200500	RIF	rifin	RIFIN	CVG_Silenced	CVG_Silenced	CVG_Silenced	CVG_Silenced	CVG_Silenced	FALSE	FALSE	FALSE	FALSE	FALSE	FALSE
PF3D7_0200600	RIF	rifin	RIFIN	CVG_Silenced	CVG_Silenced	CVG_Silenced	CVG_Silenced	CVG_Silenced	FALSE	FALSE	FALSE	FALSE	FALSE	FALSE
PF3D7_0200700	RIF	rifin	RIFIN	CVG_Silenced	CVG_Silenced	CVG_Silenced	CVG_Silenced	CVG_Silenced	FALSE	FALSE	FALSE	FALSE	FALSE	FALSE
PF3D7_0200800	VAR	erythrocyte membrane protein 1 (PfEMP1), exon 2, pseudogene	VAR	CVG_Undetermined	CVG_Undetermined	CVG_Undetermined	CVG_Undetermined	CVG_Undetermined	FALSE	FALSE	FALSE	FALSE	FALSE	FALSE
PF3D7_0200900	STEVOR	stevor, pseudogene	STEVOR	CVG_Silenced	CVG_Silenced	CVG_Active	CVG_Active	CVG_Active	FALSE	FALSE	FALSE	FALSE	FALSE	FALSE
PF3D7_0201000	RIF	rifin	RIFIN	CVG_Silenced	CVG_Silenced	CVG_Silenced	CVG_Silenced	CVG_Silenced	FALSE	FALSE	FALSE	FALSE	FALSE	FALSE
PF3D7_0201100	NA	Plasmodium exported protein, unknown function, fragment	Other CVGs	CVG_Undetermined	CVG_Undetermined	CVG_Undetermined	CVG_Undetermined	CVG_Undetermined	FALSE	FALSE	FALSE	FALSE	FALSE	FALSE
PF3D7_0201200	RIF	rifin	RIFIN	CVG_Silenced	CVG_Silenced	CVG_Silenced	CVG_Silenced	CVG_Silenced	FALSE	FALSE	FALSE	FALSE	FALSE	FALSE
PF3D7_0201300	STEVOR	stevor	STEVOR	CVG_Silenced	CVG_Silenced	CVG_Silenced	CVG_Silenced	CVG_Silenced	FALSE	FALSE	FALSE	FALSE	FALSE	FALSE
PF3D7_0201400	HYP	Plasmodium exported protein (hyp10), unknown function	HYP	CVG_Silenced	CVG_Silenced	CVG_Silenced	CVG_Silenced	CVG_Silenced	FALSE	FALSE	FALSE	FALSE	FALSE	FALSE
PF3D7_0201500	HYP	Plasmodium exported protein (hyp9), unknown function	HYP	Active	Active	Active	Active	Active	TRUE	FALSE	FALSE	FALSE	FALSE	FALSE
PF3D7_0201600	RLP1	PHISTb domain-containing RESA-like protein 1	PHIST	Active	Active	Active	Active	Active	FALSE	FALSE	FALSE	FALSE	FALSE	FALSE
PF3D7_0201700	DNAJ	DnaJ protein, putative	Other CVGs	Active	Active	Active	Active	Active	FALSE	FALSE	FALSE	FALSE	FALSE	FALSE
PF3D7_0201800	KAHsp40	knob associated heat shock protein 40	Not CVGs	Active	Active	Active	Active	Active	FALSE	FALSE	FALSE	FALSE	FALSE	FALSE
PF3D7_0201900	EMP3	erythrocyte membrane protein 3	Not CVGs	Active	Active	Active	Active	Active	FALSE	FALSE	FALSE	FALSE	FALSE	FALSE
PF3D7_0202000	KAHRP	knob-associated histidine-rich protein	Not CVGs	Active	Active	Active	Active	Active	FALSE	FALSE	FALSE	FALSE	FALSE	FALSE
PF3D7_0202100	LSAP2	liver stage associated protein 2	Other CVGs	CVG_Active	CVG_Active	CVG_Active	CVG_Active	CVG_Active	FALSE	FALSE	FALSE	FALSE	FALSE	FALSE
PF3D7_0202200	PTP1	EMP1-trafficking protein	Not CVGs	Active	Active	Active	Active	Active	FALSE	FALSE	FALSE	FALSE	FALSE	FALSE
PF3D7_0202300	HYP	Plasmodium exported protein (hyp11), unknown function	HYP	Inactive	Inactive	Active	Active	Active	FALSE	FALSE	FALSE	FALSE	FALSE	FALSE
PF3D7_0202400	PTEF	translation-enhancing factor	Not CVGs	Active	Active	Active	Active	Active	FALSE	FALSE	FALSE	FALSE	FALSE	FALSE
PF3D7_0202500	ETRAMP2	early transcribed membrane protein 2	Not CVGs	Active	Active	Active	Active	Active	FALSE	FALSE	FALSE	FALSE	FALSE	FALSE
PF3D7_0202600	NA	nucleic acid-binding protein, putative	Not CVGs	Undetermined	Undetermined	Active	Active	Active	FALSE	FALSE	FALSE	FALSE	FALSE	FALSE
PF3D7_0202700	OPP	octaprenyl pyrophosphate synthase	Not CVGs	Undetermined	Undetermined	Undetermined	Undetermined	Undetermined	FALSE	FALSE	FALSE	FALSE	FALSE	FALSE
PF3D7_0202800	NA	conserved Plasmodium protein, unknown function	Not CVGs	Active	Active	Active	Active	Active	FALSE	FALSE	FALSE	FALSE	FALSE	FALSE
PF3D7_0202900	DHHC12	palmitoyltransferase DHHC12, putative	Not CVGs	Inactive	Inactive	Active	Active	Active	FALSE	FALSE	FALSE	FALSE	FALSE	FALSE
PF3D7_0203000	ROPE	repetitive organellar protein, putative	Not CVGs	Active	Active	Active	Active	Active	FALSE	FALSE	FALSE	FALSE	FALSE	FALSE
PF3D7_0203100	NA	protein kinase, putative	Not CVGs	Active	Active	Active	Active	Active	FALSE	FALSE	FALSE	FALSE	FALSE	FALSE
PF3D7_0203200	NA	conserved Plasmodium protein, unknown function	Not CVGs	Active	Active	Undetermined	Undetermined	Undetermined	FALSE	FALSE	FALSE	FALSE	FALSE	FALSE
PF3D7_0203300	ERCC1	ERCC1 nucleotide excision repair protein, putative	Not CVGs	Undetermined	Undetermined	Undetermined	Undetermined	Undetermined	FALSE	FALSE	FALSE	FALSE	FALSE	FALSE
PF3D7_0203400	NA	conserved Plasmodium protein, unknown function	Not CVGs	Active	Active	Active	Active	Active	FALSE	FALSE	FALSE	FALSE	FALSE	FALSE
PF3D7_0203500	NA	tRNA Glutamine	Not CVGs	Active	Active	Inactive	Inactive	Inactive	FALSE	FALSE	FALSE	FALSE	FALSE	FALSE
PF3D7_0203600	NA	conserved Plasmodium protein, unknown function	Not CVGs	Active	Active	Inactive	Inactive	Inactive	FALSE	FALSE	FALSE	FALSE	FALSE	FALSE
PF3D7_0203700	MAK16	protein MAK16, putative	Not CVGs	Active	Active	Active	Active	Active	FALSE	FALSE	FALSE	FALSE	FALSE	FALSE
PF3D7_0203800	NA	conserved Plasmodium protein, unknown function	Not CVGs	Inactive	Inactive	Inactive	Inactive	Inactive	FALSE	FALSE	FALSE	FALSE	FALSE	FALSE
PF3D7_0203900	NA	5'-3' exonuclease, putative	Not CVGs	Undetermined	Undetermined	Undetermined	Undetermined	Undetermined	FALSE	FALSE	FALSE	FALSE	FALSE	FALSE
PF3D7_0204000	CAPH2	condensin-2 complex subunit H2, putative	Not CVGs	Inactive	Inactive	Inactive	Inactive	Inactive	FALSE	FALSE	FALSE	FALSE	FALSE	FALSE
PF3D7_0204100	NA	Sel1 repeat-containing protein, putative	Not CVGs	Active	Active	Active	Active	Active	FALSE	FALSE	FALSE	FALSE	FALSE	FALSE
PF3D7_0204200	SEC66	translocation protein SEC66, putative	Not CVGs	Active	Active	Active	Active	Active	FALSE	FALSE	FALSE	FALSE	FALSE	FALSE
PF3D7_0204300	NA	conserved Plasmodium protein, unknown function	Not CVGs	Active	Active	Active	Active	Active	FALSE	FALSE	FALSE	FALSE	FALSE	FALSE
PF3D7_0204400	NA	dynein light chain, putative	Not CVGs	Active	Active	Active	Active	Active	FALSE	FALSE	FALSE	FALSE	FALSE	FALSE
PF3D7_0204500	AspAT	aspartate transaminase	Not CVGs	Active	Active	Undetermined	Undetermined	Undetermined	FALSE	FALSE	FALSE	FALSE	FALSE	FALSE
PF3D7_0204600	NA	5'-3' exonuclease, putative	Not CVGs	Inactive	Inactive	Undetermined	Undetermined	Undetermined	FALSE	FALSE	FALSE	FALSE	FALSE	FALSE
PF3D7_0204700	HT1	hexose transporter	Not CVGs	Active	Active	Active	Active	Active	FALSE	FALSE	FALSE	FALSE	FALSE	FALSE
PF3D7_0204800	NA	3'-5' exonuclease, putative	Not CVGs	Undetermined	Undetermined	Active	Active	Active	FALSE	FALSE	FALSE	FALSE	FALSE	FALSE
PF3D7_0204900	COQ5	2-methoxy-6-polyprenyl-1,4-benzoquinol methylase, mitochondrial, putative	Not CVGs	Active	Active	Active	Active	Active	FALSE	FALSE	FALSE	FALSE	FALSE	FALSE
PF3D7_0205000	NA	conserved Plasmodium protein, unknown function	Not CVGs	Inactive	Inactive	Inactive	Inactive	Inactive	FALSE	FALSE	FALSE	FALSE	FALSE	FALSE
PF3D7_0205100	NA	conserved Plasmodium protein, unknown function	Not CVGs	Inactive	Inactive	Inactive	Inactive	Inactive	TRUE	FALSE	FALSE	FALSE	FALSE	FALSE
PF3D7_0205200	NA	MORN repeat protein, putative	Not CVGs	Inactive	Inactive	Active	Active	Active	FALSE	FALSE	FALSE	FALSE	FALSE	FALSE
PF3D7_0205300	NA	conserved Plasmodium protein, unknown function	Not CVGs	Inactive	Inactive	Inactive	Inactive	Inactive	FALSE	FALSE	FALSE	FALSE	FALSE	FALSE
PF3D7_0205400	NA	PCI domain-containing protein, putative	Not CVGs	Undetermined	Undetermined	Undetermined	Undetermined	Undetermined	FALSE	FALSE	FALSE	FALSE	FALSE	FALSE
PF3D7_0205500	NA	DNA-directed RNA polymerase II 16 kDa subunit, putative	Not CVGs	Active	Active	Undetermined	Undetermined	Undetermined	FALSE	FALSE	FALSE	FALSE	FALSE	FALSE
PF3D7_0205600	NA	conserved Plasmodium protein, unknown function	Not CVGs	Active	Active	Active	Active	Active	FALSE	FALSE	FALSE	FALSE	FALSE	FALSE
PF3D7_0205700	NA	RNA-binding protein, putative	Not CVGs	Active	Active	Active	Active	Active	FALSE	FALSE	FALSE	FALSE	FALSE	FALSE
PF3D7_0205800	PH1	PH domain-containing protein, putative	Not CVGs	Active	Active	Active	Active	Active	FALSE	FALSE	FALSE	FALSE	FALSE	FALSE
PF3D7_0205900	RPN1	26S proteasome regulatory subunit RPN1, putative	Not CVGs	Active	Active	Active	Active	Active	FALSE	FALSE	FALSE	FALSE	FALSE	FALSE
PF3D7_0206000	RAD2	DNA repair protein RAD2, putative	Not CVGs	Active	Active	Active	Active	Active	FALSE	FALSE	FALSE	FALSE	FALSE	FALSE
PF3D7_0206100	SufE	cysteine desulfuration protein SufE	Not CVGs	Undetermined	Undetermined	Undetermined	Undetermined	Undetermined	FALSE	FALSE	FALSE	FALSE	FALSE	FALSE
PF3D7_0206200	PAT	pantothenate transporter	Not CVGs	Active	Active	Active	Active	Active	FALSE	FALSE	FALSE	FALSE	FALSE	FALSE
PF3D7_0206300	AROM	pentafunctional AROM polypeptide, putative, pseudogene	Not CVGs	Active	Active	Active	Active	Active	TRUE	FALSE	FALSE	FALSE	FALSE	FALSE
PF3D7_0206500	NA	conserved Plasmodium protein, unknown function	Not CVGs	Active	Active	Active	Active	Active	FALSE	FALSE	FALSE	FALSE	FALSE	FALSE
PF3D7_0206600	NA	DNA-directed RNA polymerase III subunit RPC10, putative	Not CVGs	Inactive	Inactive	Undetermined	Undetermined	Undetermined	FALSE	FALSE	FALSE	FALSE	FALSE	FALSE
PF3D7_0206700	ADSL	adenylosuccinate lyase	Not CVGs	Undetermined	Undetermined	Undetermined	Undetermined	Undetermined	FALSE	FALSE	FALSE	FALSE	FALSE	FALSE
PF3D7_0206800	MSP2	merozoite surface protein 2	Not CVGs	Active	Active	Active	Active	Active	FALSE	FALSE	FALSE	FALSE	FALSE	FALSE
PF3D7_0206900	MSP5	merozoite surface protein 5	Not CVGs	Active	Active	Active	Active	Active	FALSE	FALSE	FALSE	FALSE	FALSE	FALSE
PF3D7_0207000	MSP4	merozoite surface protein 4	Not CVGs	Active	Active	Active	Active	Active	FALSE	FALSE	FALSE	FALSE	FALSE	FALSE
PF3D7_0207100	NA	conserved Plasmodium protein, unknown function	Not CVGs	Active	Active	Active	Active	Active	FALSE	FALSE	FALSE	FALSE	FALSE	FALSE
PF3D7_0207200	ISCA1	iron-sulfur assembly protein, putative	Not CVGs	Active	Active	Active	Active	Active	FALSE	FALSE	FALSE	FALSE	FALSE	FALSE
PF3D7_0207300	SERA8	serine repeat antigen 8	Not CVGs	Inactive	Inactive	Inactive	Inactive	Inactive	FALSE	FALSE	FALSE	FALSE	FALSE	FALSE
PF3D7_0207400	SERA7	serine repeat antigen 7	Not CVGs	Active	Active	Active	Active	Active	FALSE	FALSE	FALSE	FALSE	FALSE	FALSE
PF3D7_0207500	SERA6	serine repeat antigen 6	Not CVGs	Active	Active	Active	Active	Active	FALSE	FALSE	FALSE	FALSE	FALSE	FALSE
PF3D7_0207600	SERA5	serine repeat antigen 5	Not CVGs	Active	Active	Active	Active	Active	FALSE	FALSE	FALSE	FALSE	FALSE	FALSE
PF3D7_0207700	SERA4	serine repeat antigen 4	Not CVGs	Active	Active	Active	Active	Active	FALSE	FALSE	FALSE	FALSE	FALSE	FALSE
PF3D7_0207800	SERA3	serine repeat antigen 3	Not CVGs	Active	Active	Active	Active	Active	FALSE	FALSE	FALSE	FALSE	FALSE	FALSE
PF3D7_0207900	SERA2	serine repeat antigen 2	Not CVGs	Undetermined	Undetermined	Inactive	Inactive	Inactive	FALSE	FALSE	FALSE	FALSE	FALSE	FALSE
PF3D7_0208000	SERA1	serine repeat antigen 1	Not CVGs	Active	Active	Active	Active	Active	FALSE	FALSE	FALSE	FALSE	FALSE	FALSE
PF3D7_0208100	NA	conserved Plasmodium protein, unknown function	Not CVGs	Active	Active	Active	Active	Active	FALSE	FALSE	FALSE	FALSE	FALSE	FALSE
PF3D7_0208200	KRR1	KRR1 small subunit processome component, putative	Not CVGs	Undetermined	Undetermined	Active	Active	Active	FALSE	FALSE	FALSE	FALSE	FALSE	FALSE
PF3D7_0208300	NA	conserved Plasmodium protein, unknown function	Not CVGs	Inactive	Inactive	Undetermined	Undetermined	Undetermined	FALSE	FALSE	FALSE	FALSE	FALSE	FALSE
PF3D7_0208400	NA	conserved Plasmodium protein, unknown function	Not CVGs	Active	Active	Active	Active	Active	FALSE	FALSE	FALSE	FALSE	FALSE	FALSE
PF3D7_0208500	ACP	acyl carrier protein	Not CVGs	Active	Active	Undetermined	Undetermined	Undetermined	FALSE	FALSE	FALSE	FALSE	FALSE	FALSE
PF3D7_0208600	RRF1	ribosome-recycling factor	Not CVGs	Active	Active	Active	Active	Active	FALSE	FALSE	FALSE	FALSE	FALSE	FALSE
PF3D7_0208700	NA	SHS2 domain-containing protein, putative	Not CVGs	Active	Active	Active	Active	Active	FALSE	FALSE	FALSE	FALSE	FALSE	FALSE
PF3D7_0208800	NA	protein P22, putative	Not CVGs	Active	Active	Active	Active	Active	FALSE	FALSE	FALSE	FALSE	FALSE	FALSE
PF3D7_0208900	P230p	6-cysteine protein P230p	Other CVGs	CVG_Silenced	CVG_Silenced	CVG_Silenced	CVG_Silenced	CVG_Silenced	TRUE	FALSE	FALSE	FALSE	FALSE	FALSE
PF3D7_0209000	P230	6-cysteine protein P230	Other CVGs	CVG_Silenced	CVG_Silenced	CVG_Silenced	CVG_Silenced	CVG_Silenced	TRUE	FALSE	FALSE	FALSE	FALSE	FALSE
PF3D7_0209100	PATPL1	patatin-like phospholipase 1	Not CVGs	Undetermined	Undetermined	Active	Active	Active	FALSE	FALSE	FALSE	FALSE	FALSE	FALSE
PF3D7_0209200	MTR3	exosome complex component MTR3, putative	Not CVGs	Undetermined	Undetermined	Undetermined	Undetermined	Undetermined	FALSE	FALSE	FALSE	FALSE	FALSE	FALSE
PF3D7_0209300	IspF	2C-methyl-D-erythritol 2,4-cyclodiphosphate synthase	Not CVGs	Active	Active	Undetermined	Undetermined	Undetermined	FALSE	FALSE	FALSE	FALSE	FALSE	FALSE
PF3D7_0209400	NA	conserved protein, unknown function	Not CVGs	Undetermined	Undetermined	Undetermined	Undetermined	Undetermined	FALSE	FALSE	FALSE	FALSE	FALSE	FALSE
PF3D7_0209500	NA	conserved Plasmodium protein, unknown function	Not CVGs	Inactive	Inactive	Inactive	Inactive	Inactive	FALSE	FALSE	FALSE	FALSE	FALSE	FALSE
PF3D7_0209600	NA	transporter, putative	Not CVGs	Active	Active	Active	Active	Active	FALSE	FALSE	FALSE	FALSE	FALSE	FALSE
PF3D7_0209700	NA	RING zinc finger protein, putative	Not CVGs	Active	Active	Active	Active	Active	FALSE	FALSE	FALSE	FALSE	FALSE	FALSE
PF3D7_0209800	UAP56	ATP-dependent RNA helicase UAP56	Not CVGs	Active	Active	Active	Active	Active	FALSE	FALSE	FALSE	FALSE	FALSE	FALSE
PF3D7_0209900	NA	non-coding RNA	Not CVGs	Active	Active	Undetermined	Undetermined	Undetermined	FALSE	FALSE	FALSE	FALSE	FALSE	FALSE
PF3D7_0210000	Sec61-gamma	secretory complex protein 61 gamma subunit	Not CVGs	Active	Active	Active	Active	Active	FALSE	FALSE	FALSE	FALSE	FALSE	FALSE
PF3D7_0210100	RPL37A	60S ribosomal protein L37ae, putative	Not CVGs	Active	Active	Active	Active	Active	FALSE	FALSE	FALSE	FALSE	FALSE	FALSE
PF3D7_0210200	NA	conserved Plasmodium protein, unknown function	Not CVGs	Active	Active	Active	Active	Active	FALSE	FALSE	FALSE	FALSE	FALSE	FALSE
PF3D7_0210300	NA	monocarboxylate transporter, putative	Not CVGs	Active	Active	Undetermined	Undetermined	Undetermined	FALSE	FALSE	FALSE	FALSE	FALSE	FALSE
PF3D7_0210400	NA	50S ribosomal protein L33, putative	Not CVGs	Active	Active	Active	Active	Active	FALSE	FALSE	FALSE	FALSE	FALSE	FALSE
PF3D7_0210500	NA	conserved Plasmodium protein, unknown function	Not CVGs	Undetermined	Undetermined	Undetermined	Undetermined	Undetermined	FALSE	FALSE	FALSE	FALSE	FALSE	FALSE
PF3D7_0210600	CERLI1	protein CERLI1	Not CVGs	Active	Active	Active	Active	Active	FALSE	FALSE	FALSE	FALSE	FALSE	FALSE
PF3D7_0210700	SYN17	syntaxin, Qa-SNARE family	Not CVGs	Undetermined	Undetermined	Active	Active	Active	FALSE	FALSE	FALSE	FALSE	FALSE	FALSE
PF3D7_0210800	NA	conserved Plasmodium protein, unknown function	Not CVGs	Active	Active	Active	Active	Active	FALSE	FALSE	FALSE	FALSE	FALSE	FALSE
PF3D7_0210900	NA	conserved Plasmodium protein, unknown function	Not CVGs	Active	Active	Active	Active	Active	FALSE	FALSE	FALSE	FALSE	FALSE	FALSE
PF3D7_0211000	NA	non-coding RNA	Not CVGs	Inactive	Inactive	Inactive	Inactive	Inactive	FALSE	FALSE	FALSE	FALSE	FALSE	FALSE
PF3D7_0211100	NA	conserved Plasmodium protein, unknown function	Not CVGs	Inactive	Inactive	Inactive	Inactive	Inactive	FALSE	FALSE	FALSE	FALSE	FALSE	FALSE
PF3D7_0211200	RAB5a	ras-related protein Rab-5A	Not CVGs	Undetermined	Undetermined	Active	Active	Active	FALSE	FALSE	FALSE	FALSE	FALSE	FALSE
PF3D7_0211300	NA	ubiquinol-cytochrome-c reductase complex assembly factor 1, putative	Not CVGs	Undetermined	Undetermined	Active	Active	Active	FALSE	FALSE	FALSE	FALSE	FALSE	FALSE
PF3D7_0211400	KASIII	beta-ketoacyl-ACP synthase III	Not CVGs	Inactive	Inactive	Inactive	Inactive	Inactive	FALSE	FALSE	FALSE	FALSE	FALSE	FALSE
PF3D7_0211500	NA	GAF domain-related protein, putative	Not CVGs	Undetermined	Undetermined	Undetermined	Undetermined	Undetermined	FALSE	FALSE	FALSE	FALSE	FALSE	FALSE
PF3D7_0211600	ALG14	UDP-N-acetylglucosamine transferase subunit ALG14, putative	Not CVGs	Inactive	Inactive	Active	Active	Active	FALSE	FALSE	FALSE	FALSE	FALSE	FALSE
PF3D7_0211700	TKL1	tyrosine kinase-like protein, putative	Not CVGs	Active	Active	Undetermined	Undetermined	Undetermined	FALSE	FALSE	FALSE	FALSE	FALSE	FALSE
PF3D7_0211800	AsnRS	asparagine--tRNA ligase	Not CVGs	Active	Active	Active	Active	Active	FALSE	FALSE	FALSE	FALSE	FALSE	FALSE
PF3D7_0211900	NA	pseudouridine synthase, putative	Not CVGs	Active	Active	Active	Active	Active	FALSE	FALSE	FALSE	FALSE	FALSE	FALSE
PF3D7_0212000	NA	GDP-fructose:GMP antiporter, putative	Not CVGs	Active	Active	Undetermined	Undetermined	Undetermined	FALSE	FALSE	FALSE	FALSE	FALSE	FALSE
PF3D7_0212100	NA	conserved Plasmodium protein, unknown function	Not CVGs	Active	Active	Active	Active	Active	FALSE	FALSE	FALSE	FALSE	FALSE	FALSE
PF3D7_0212200	NA	ribosomal protein L12, mitochondrial, putative	Not CVGs	Active	Active	Active	Active	Active	FALSE	FALSE	FALSE	FALSE	FALSE	FALSE
PF3D7_0212300	ERF1	eukaryotic peptide chain release factor subunit 1, putative	Not CVGs	Active	Active	Active	Active	Active	FALSE	FALSE	FALSE	FALSE	FALSE	FALSE
PF3D7_0212400	NA	conserved Plasmodium membrane protein, unknown function	Not CVGs	Active	Active	Active	Active	Active	FALSE	FALSE	FALSE	FALSE	FALSE	FALSE
PF3D7_0212500	NA	conserved Plasmodium protein, unknown function	Not CVGs	Active	Active	Active	Active	Active	FALSE	FALSE	FALSE	FALSE	FALSE	FALSE
PF3D7_0212600	SPATR	secreted protein with altered thrombospondin repeat domain	Not CVGs	Active	Active	Active	Active	Active	FALSE	FALSE	FALSE	FALSE	FALSE	FALSE
PF3D7_0212700	NA	SRR1-like protein	Not CVGs	Undetermined	Undetermined	Undetermined	Undetermined	Undetermined	FALSE	FALSE	FALSE	FALSE	FALSE	FALSE
PF3D7_0212800	MATE	multidrug efflux pump, putative	Not CVGs	Inactive	Inactive	Inactive	Inactive	Inactive	FALSE	FALSE	FALSE	FALSE	FALSE	FALSE
PF3D7_0212900	ATEL1	arginyl-tRNA--protein transferase	Not CVGs	Active	Active	Active	Active	Active	FALSE	FALSE	FALSE	FALSE	FALSE	FALSE
PF3D7_0213000	NA	conserved protein, unknown function	Not CVGs	Active	Active	Active	Active	Active	FALSE	FALSE	FALSE	FALSE	FALSE	FALSE
PF3D7_0213100	SIS1	protein SIS1	Not CVGs	Active	Active	Active	Active	Active	FALSE	FALSE	FALSE	FALSE	FALSE	FALSE
PF3D7_0213200	NA	conserved protein, unknown function	Not CVGs	Active	Active	Undetermined	Undetermined	Undetermined	FALSE	FALSE	FALSE	FALSE	FALSE	FALSE
PF3D7_0213300	NA	conserved protein, unknown function	Not CVGs	Active	Active	Active	Active	Active	FALSE	FALSE	FALSE	FALSE	FALSE	FALSE
PF3D7_0213400	PK7	protein kinase 7	Not CVGs	Undetermined	Undetermined	Undetermined	Undetermined	Undetermined	FALSE	FALSE	FALSE	FALSE	FALSE	FALSE
PF3D7_0213500	NA	tetratricopeptide repeat protein, putative	Not CVGs	Undetermined	Undetermined	Inactive	Inactive	Inactive	FALSE	FALSE	FALSE	FALSE	FALSE	FALSE
PF3D7_0213600	NA	conserved Plasmodium protein, unknown function	Not CVGs	Inactive	Inactive	Inactive	Inactive	Inactive	FALSE	FALSE	FALSE	FALSE	FALSE	FALSE
PF3D7_0213700	NA	conserved protein, unknown function	Not CVGs	Undetermined	Undetermined	Active	Active	Active	FALSE	FALSE	FALSE	FALSE	FALSE	FALSE
PF3D7_0213800	NA	conserved protein, unknown function	Not CVGs	Inactive	Inactive	Inactive	Inactive	Inactive	FALSE	FALSE	FALSE	FALSE	FALSE	FALSE
PF3D7_0213900	NA	RTR1 domain-containing protein, putative	Not CVGs	Undetermined	Undetermined	Active	Active	Active	FALSE	FALSE	FALSE	FALSE	FALSE	FALSE
PF3D7_0214000	CCT8	T-complex protein 1 subunit theta	Not CVGs	Active	Active	Active	Active	Active	FALSE	FALSE	FALSE	FALSE	FALSE	FALSE
PF3D7_0214100	SEC31	protein transport protein SEC31	Not CVGs	Active	Active	Active	Active	Active	FALSE	FALSE	FALSE	FALSE	FALSE	FALSE
PF3D7_0214200	mRPL13	ribosomal protein L13, mitochondrial	Not CVGs	Undetermined	Undetermined	Active	Active	Active	FALSE	FALSE	FALSE	FALSE	FALSE	FALSE
PF3D7_0214300	NA	conserved Plasmodium protein, unknown function	Not CVGs	Inactive	Inactive	Inactive	Inactive	Inactive	TRUE	FALSE	FALSE	FALSE	FALSE	FALSE
PF3D7_0214400	NA	conserved protein, unknown function	Not CVGs	Active	Active	Active	Active	Active	FALSE	FALSE	FALSE	FALSE	FALSE	FALSE
PF3D7_0214500	NA	conserved Plasmodium protein, unknown function	Not CVGs	Inactive	Inactive	Undetermined	Undetermined	Undetermined	FALSE	FALSE	FALSE	FALSE	FALSE	FALSE
PF3D7_0214600	STK2	serine/threonine protein kinase STK2, putative	Not CVGs	Active	Active	Active	Active	Active	FALSE	FALSE	FALSE	FALSE	FALSE	FALSE
PF3D7_0214700	NA	conserved Plasmodium protein, unknown function	Not CVGs	Active	Active	Active	Active	Active	FALSE	FALSE	FALSE	FALSE	FALSE	FALSE
PF3D7_0214800	NA	conserved Plasmodium membrane protein, unknown function	Not CVGs	Active	Active	Active	Active	Active	FALSE	FALSE	FALSE	FALSE	FALSE	FALSE
PF3D7_0214900	RON6	rhoptry neck protein 6	Not CVGs	Active	Active	Active	Active	Active	FALSE	FALSE	FALSE	FALSE	FALSE	FALSE
PF3D7_0215000	ACS9	acyl-CoA synthetase	Other CVGs	Active	Active	Undetermined	Undetermined	Undetermined	TRUE	FALSE	FALSE	FALSE	FALSE	FALSE
PF3D7_0215100	NA	RING zinc finger protein, putative	Not CVGs	Active	Active	Active	Active	Active	FALSE	FALSE	FALSE	FALSE	FALSE	FALSE
PF3D7_0215200	NA	conserved Plasmodium protein, unknown function	Not CVGs	Inactive	Inactive	Inactive	Inactive	Inactive	FALSE	FALSE	FALSE	FALSE	FALSE	FALSE
PF3D7_0215300	ACS8	acyl-CoA synthetase	Other CVGs	CVG_Undetermined	CVG_Undetermined	CVG_Active	CVG_Active	CVG_Active	FALSE	FALSE	FALSE	FALSE	FALSE	FALSE
PF3D7_0215400	NA	conserved Plasmodium protein, unknown function	Not CVGs	Active	Active	Active	Active	Active	FALSE	FALSE	FALSE	FALSE	FALSE	FALSE
PF3D7_0215500	NA	conserved Plasmodium protein, unknown function	Not CVGs	Active	Active	Undetermined	Undetermined	Undetermined	FALSE	FALSE	FALSE	FALSE	FALSE	FALSE
PF3D7_0215600	NA	conserved Plasmodium protein, unknown function	Not CVGs	Undetermined	Undetermined	Undetermined	Undetermined	Undetermined	FALSE	FALSE	FALSE	FALSE	FALSE	FALSE
PF3D7_0215700	RPB2	DNA-directed RNA polymerase II subunit RPB2, putative	Not CVGs	Active	Active	Active	Active	Active	FALSE	FALSE	FALSE	FALSE	FALSE	FALSE
PF3D7_0215800	ORC5	origin recognition complex subunit 5	Not CVGs	Undetermined	Undetermined	Undetermined	Undetermined	Undetermined	FALSE	FALSE	FALSE	FALSE	FALSE	FALSE
PF3D7_0215900	DHHC11	palmitoyltransferase DHHC11, putative	Not CVGs	Undetermined	Undetermined	Undetermined	Undetermined	Undetermined	FALSE	FALSE	FALSE	FALSE	FALSE	FALSE
PF3D7_0216000	NA	DEAD/DEAH box helicase, putative	Not CVGs	Inactive	Inactive	Inactive	Inactive	Inactive	TRUE	FALSE	FALSE	FALSE	FALSE	FALSE
PF3D7_0216100	NA	conserved Plasmodium protein, unknown function	Not CVGs	Active	Active	Undetermined	Undetermined	Undetermined	FALSE	FALSE	FALSE	FALSE	FALSE	FALSE
PF3D7_0216200	NA	Alba domain-containing protein, putative	Not CVGs	Active	Active	Active	Active	Active	FALSE	FALSE	FALSE	FALSE	FALSE	FALSE
PF3D7_0216300	NA	conserved Plasmodium protein, unknown function	Not CVGs	Inactive	Inactive	Undetermined	Undetermined	Undetermined	FALSE	FALSE	FALSE	FALSE	FALSE	FALSE
PF3D7_0216400	VPS45	vacuolar protein sorting-associated protein 45	Not CVGs	Active	Active	Undetermined	Undetermined	Undetermined	FALSE	FALSE	FALSE	FALSE	FALSE	FALSE
PF3D7_0216500	NA	conserved Plasmodium protein, unknown function	Not CVGs	Active	Active	Inactive	Inactive	Inactive	FALSE	FALSE	FALSE	FALSE	FALSE	FALSE
PF3D7_0216600	NA	sugar transporter, putative	Not CVGs	Active	Active	Active	Active	Active	FALSE	FALSE	FALSE	FALSE	FALSE	FALSE
PF3D7_0216700	ATG11	autophagy-related protein 11, putative	Not CVGs	Active	Active	Active	Active	Active	FALSE	FALSE	FALSE	FALSE	FALSE	FALSE
PF3D7_0216800	NA	TMEM121 domain-containing protein, putative	Not CVGs	Active	Active	Undetermined	Undetermined	Undetermined	FALSE	FALSE	FALSE	FALSE	FALSE	FALSE
PF3D7_0216900	NA	conserved Plasmodium protein, unknown function	Not CVGs	Inactive	Inactive	Inactive	Inactive	Inactive	FALSE	FALSE	FALSE	FALSE	FALSE	FALSE
PF3D7_0217000	NA	conserved Plasmodium membrane protein, unknown function	Not CVGs	Inactive	Inactive	Inactive	Inactive	Inactive	FALSE	FALSE	FALSE	FALSE	FALSE	FALSE
PF3D7_0217100	NA	ATP synthase subunit alpha, mitochondrial	Not CVGs	Active	Active	Active	Active	Active	FALSE	FALSE	FALSE	FALSE	FALSE	FALSE
PF3D7_0217200	NA	conserved Plasmodium protein, unknown function	Not CVGs	Inactive	Inactive	Inactive	Inactive	Inactive	FALSE	FALSE	FALSE	FALSE	FALSE	FALSE
PF3D7_0217300	AP2S	AP-2 complex subunit sigma, putative	Not CVGs	Active	Active	Active	Active	Active	FALSE	FALSE	FALSE	FALSE	FALSE	FALSE
PF3D7_0217400	NA	conserved protein, unknown function	Not CVGs	Active	Active	Active	Active	Active	FALSE	FALSE	FALSE	FALSE	FALSE	FALSE
PF3D7_0217500	CDPK1	calcium-dependent protein kinase 1	Not CVGs	Active	Active	Active	Active	Active	FALSE	FALSE	FALSE	FALSE	FALSE	FALSE
PF3D7_0217600	NA	conserved Plasmodium protein, unknown function	Not CVGs	Undetermined	Undetermined	Undetermined	Undetermined	Undetermined	FALSE	FALSE	FALSE	FALSE	FALSE	FALSE
PF3D7_0217700	NA	E2F-associated phosphoprotein, putative	Not CVGs	Inactive	Inactive	Undetermined	Undetermined	Undetermined	FALSE	FALSE	FALSE	FALSE	FALSE	FALSE
PF3D7_0217800	RPS26	40S ribosomal protein S26	Not CVGs	Active	Active	Active	Active	Active	FALSE	FALSE	FALSE	FALSE	FALSE	FALSE
PF3D7_0217900	NA	thioesterase/thiol ester dehydrase-isomerase, putative	Not CVGs	Active	Active	Active	Active	Active	FALSE	FALSE	FALSE	FALSE	FALSE	FALSE
PF3D7_0218000	RFC2	replication factor C subunit 2, putative	Not CVGs	Active	Active	Active	Active	Active	FALSE	FALSE	FALSE	FALSE	FALSE	FALSE
PF3D7_0218100	NA	conserved protein, unknown function	Not CVGs	Active	Active	Active	Active	Active	FALSE	FALSE	FALSE	FALSE	FALSE	FALSE
PF3D7_0218200	NA	SUZ domain-containing protein, putative	Not CVGs	Active	Active	Active	Active	Active	FALSE	FALSE	FALSE	FALSE	FALSE	FALSE
PF3D7_0218300	NA	rRNA methyltransferase, putative	Not CVGs	Active	Active	Undetermined	Undetermined	Undetermined	FALSE	FALSE	FALSE	FALSE	FALSE	FALSE
PF3D7_0218400	DDX47	ATP-dependent RNA helicase DDX47, putative	Not CVGs	Undetermined	Undetermined	Active	Active	Active	FALSE	FALSE	FALSE	FALSE	FALSE	FALSE
PF3D7_0218500	SNRPD2	small nuclear ribonucleoprotein Sm D2, putative	Not CVGs	Active	Active	Active	Active	Active	FALSE	FALSE	FALSE	FALSE	FALSE	FALSE
PF3D7_0218600	NA	patatin-like phospholipase, putative	Not CVGs	Active	Active	Active	Active	Active	FALSE	FALSE	FALSE	FALSE	FALSE	FALSE
PF3D7_0218700	PRP45	pre-mRNA-processing protein 45, putative	Not CVGs	Active	Active	Active	Active	Active	FALSE	FALSE	FALSE	FALSE	FALSE	FALSE
PF3D7_0218800	NA	ribonuclease P	Not CVGs	Active	Active	Active	Active	Active	FALSE	FALSE	FALSE	FALSE	FALSE	FALSE
PF3D7_0218900	NA	Plasmodium RNA of unknown function RUF2	Not CVGs	Active	Active	Active	Active	Active	FALSE	FALSE	FALSE	FALSE	FALSE	FALSE
PF3D7_0219000	NA	small nucleolar RNA snoR01	Not CVGs	Active	Active	Active	Active	Active	FALSE	FALSE	FALSE	FALSE	FALSE	FALSE
PF3D7_0219100	NA	saccharopine dehydrogenase, putative	Not CVGs	Inactive	Inactive	Inactive	Inactive	Inactive	TRUE	FALSE	FALSE	FALSE	FALSE	FALSE
PF3D7_0219200	RPS30	40S ribosomal protein S30	Not CVGs	Active	Active	Active	Active	Active	FALSE	FALSE	FALSE	FALSE	FALSE	FALSE
PF3D7_0219300	NA	conserved Plasmodium protein, unknown function	Not CVGs	Active	Active	Active	Active	Active	FALSE	FALSE	FALSE	FALSE	FALSE	FALSE
PF3D7_0219400	NA	ribosome associated membrane protein RAMP4, putative	Not CVGs	Active	Active	Active	Active	Active	FALSE	FALSE	FALSE	FALSE	FALSE	FALSE
PF3D7_0219500	NA	pseudouridine synthase, putative	Not CVGs	Active	Active	Undetermined	Undetermined	Undetermined	FALSE	FALSE	FALSE	FALSE	FALSE	FALSE
PF3D7_0219600	RFC1	replication factor C subunit 1	Not CVGs	Active	Active	Active	Active	Active	FALSE	FALSE	FALSE	FALSE	FALSE	FALSE
PF3D7_0219700	GEXP20	Plasmodium exported protein (PHISTc), unknown function	PHIST	Active	Active	Active	Active	Active	FALSE	FALSE	FALSE	FALSE	FALSE	FALSE
PF3D7_0219800	PHIST	Plasmodium exported protein (PHISTc), unknown function	PHIST	Active	Active	Active	Active	Active	FALSE	FALSE	FALSE	FALSE	FALSE	FALSE
PF3D7_0219900	NA	Plasmodium exported protein, unknown function	Not CVGs	Undetermined	Undetermined	Active	Active	Active	FALSE	FALSE	FALSE	FALSE	FALSE	FALSE
PF3D7_0220000	LSA3	liver stage antigen 3	Not CVGs	Active	Active	Active	Active	Active	FALSE	FALSE	FALSE	FALSE	FALSE	FALSE
PF3D7_0220100	DNAJ	DnaJ protein, putative	Other CVGs	Undetermined	Undetermined	Active	Active	Active	FALSE	FALSE	FALSE	FALSE	FALSE	FALSE
PF3D7_0220200	NA	Plasmodium exported protein, unknown function	Not CVGs	Active	Active	Active	Active	Active	FALSE	FALSE	FALSE	FALSE	FALSE	FALSE
PF3D7_0220300	NA	Plasmodium exported protein, unknown function	Not CVGs	Inactive	Inactive	Active	Active	Active	FALSE	FALSE	FALSE	FALSE	FALSE	FALSE
PF3D7_0220400	DNAJ	DnaJ protein, putative, pseudogene	Other CVGs	CVG_Silenced	CVG_Silenced	CVG_Silenced	CVG_Silenced	CVG_Silenced	FALSE	FALSE	FALSE	FALSE	FALSE	FALSE
PF3D7_0220500	HYP	Plasmodium exported protein (hyp2), unknown function	HYP	CVG_Active	CVG_Active	CVG_Active	CVG_Active	CVG_Active	FALSE	FALSE	FALSE	FALSE	FALSE	FALSE
PF3D7_0220600	HYP	Plasmodium exported protein (hyp9), unknown function	HYP	Undetermined	Undetermined	Active	Active	Active	FALSE	FALSE	FALSE	FALSE	FALSE	FALSE
PF3D7_0220700	HYP	Plasmodium exported protein (hyp9), unknown function	HYP	Active	Active	Active	Active	Active	FALSE	FALSE	FALSE	FALSE	FALSE	FALSE
PF3D7_0220800	CLAG2	cytoadherence linked asexual protein 2	Other CVGs	CVG_Active	CVG_Silenced	CVG_Active	CVG_Active	CVG_Active	FALSE	FALSE	FALSE	FALSE	FALSE	FALSE
PF3D7_0220900	NA	Plasmodium exported protein, unknown function, pseudogene	Other CVGs	CVG_Silenced	CVG_Silenced	CVG_Silenced	CVG_Silenced	CVG_Silenced	FALSE	FALSE	FALSE	FALSE	FALSE	FALSE
PF3D7_0221000	NA	Plasmodium exported protein, unknown function	Other CVGs	CVG_Silenced	CVG_Silenced	CVG_Silenced	CVG_Silenced	CVG_Silenced	FALSE	FALSE	FALSE	FALSE	FALSE	FALSE
PF3D7_0221100	NA	Plasmodium exported protein, unknown function, pseudogene	Other CVGs	CVG_Undetermined	CVG_Undetermined	CVG_Undetermined	CVG_Undetermined	CVG_Undetermined	FALSE	FALSE	FALSE	FALSE	FALSE	FALSE
PF3D7_0221200	HYP	Plasmodium exported protein (hyp15), unknown function	HYP	CVG_Undetermined	CVG_Undetermined	CVG_Active	CVG_Active	CVG_Active	FALSE	FALSE	FALSE	FALSE	FALSE	FALSE
PF3D7_0221300	NA	Plasmodium exported protein, unknown function, pseudogene	Other CVGs	CVG_Undetermined	CVG_Undetermined	CVG_Undetermined	CVG_Undetermined	CVG_Undetermined	FALSE	FALSE	FALSE	FALSE	FALSE	FALSE
PF3D7_0221400	STEVOR	stevor	STEVOR	CVG_Silenced	CVG_Silenced	CVG_Silenced	CVG_Silenced	CVG_Silenced	FALSE	FALSE	FALSE	FALSE	FALSE	FALSE
PF3D7_0221500	PFMC-2TM	Pfmc-2TM Maurer's cleft two transmembrane protein, pseudogene	PFMC-2TM	CVG_Silenced	CVG_Silenced	CVG_Undetermined	CVG_Active	CVG_Silenced	FALSE	FALSE	FALSE	FALSE	FALSE	FALSE
PF3D7_0221600	NA	Plasmodium exported protein, unknown function, pseudogene	Other CVGs	CVG_Silenced	CVG_Silenced	CVG_Silenced	CVG_Silenced	CVG_Silenced	FALSE	FALSE	FALSE	FALSE	FALSE	FALSE
PF3D7_0221650	NA	Plasmodium exported protein, unknown function, pseudogene	Other CVGs	CVG_Undetermined	CVG_Undetermined	CVG_Undetermined	CVG_Undetermined	CVG_Undetermined	FALSE	FALSE	FALSE	FALSE	FALSE	FALSE
PF3D7_0221700	NA	Plasmodium exported protein, unknown function	Other CVGs	CVG_Undetermined	CVG_Undetermined	CVG_Silenced	CVG_Active	CVG_Active	FALSE	FALSE	FALSE	FALSE	FALSE	FALSE
PF3D7_0221800	NA	hypothetical protein	Other CVGs	CVG_Silenced	CVG_Silenced	CVG_Silenced	CVG_Silenced	CVG_Silenced	FALSE	FALSE	FALSE	FALSE	FALSE	FALSE
PF3D7_0221900	VAR	erythrocyte membrane protein 1 (PfEMP1), pseudogene	VAR	CVG_Silenced	CVG_Silenced	CVG_Silenced	CVG_Silenced	CVG_Silenced	FALSE	FALSE	FALSE	FALSE	FALSE	FALSE
PF3D7_0222000	EPF1	exported protein family 1	Other CVGs	CVG_Undetermined	CVG_Undetermined	CVG_Undetermined	CVG_Undetermined	CVG_Undetermined	FALSE	FALSE	FALSE	FALSE	FALSE	FALSE
PF3D7_0222100	MC-2TM	Pfmc-2TM Maurer's cleft two transmembrane protein	PFMC-2TM	CVG_Silenced	CVG_Silenced	CVG_Active	CVG_Active	CVG_Silenced	FALSE	FALSE	FALSE	FALSE	FALSE	FALSE
PF3D7_0222200	EPF3	exported protein family 3	Other CVGs	CVG_Undetermined	CVG_Undetermined	CVG_Undetermined	CVG_Undetermined	CVG_Undetermined	FALSE	FALSE	FALSE	FALSE	FALSE	FALSE
PF3D7_0222300	EPF4	exported protein family 4, pseudogene	Other CVGs	CVG_Undetermined	CVG_Undetermined	CVG_Undetermined	CVG_Undetermined	CVG_Undetermined	FALSE	FALSE	TRUE	TRUE	TRUE	TRUE
PF3D7_0222400	RIF	rifin, pseudogene	RIFIN	CVG_Undetermined	CVG_Undetermined	CVG_Undetermined	CVG_Undetermined	CVG_Undetermined	FALSE	FALSE	FALSE	FALSE	FALSE	FALSE
PF3D7_0222500	RIF	rifin	RIFIN	CVG_Silenced	CVG_Silenced	CVG_Silenced	CVG_Silenced	CVG_Silenced	FALSE	FALSE	FALSE	FALSE	FALSE	FALSE
PF3D7_0222600	RIF	rifin	RIFIN	CVG_Silenced	CVG_Silenced	CVG_Silenced	CVG_Silenced	CVG_Silenced	FALSE	FALSE	FALSE	FALSE	FALSE	FALSE
PF3D7_0222700	RIF	rifin	RIFIN	CVG_Silenced	CVG_Silenced	CVG_Undetermined	CVG_Undetermined	CVG_Undetermined	FALSE	FALSE	FALSE	FALSE	FALSE	FALSE
PF3D7_0222800	STEVOR	stevor	STEVOR	CVG_Silenced	CVG_Silenced	CVG_Silenced	CVG_Silenced	CVG_Silenced	FALSE	FALSE	FALSE	FALSE	FALSE	FALSE
PF3D7_0222900	VAR	erythrocyte membrane protein 1 (PfEMP1), exon 2, pseudogene	VAR	CVG_Undetermined	CVG_Undetermined	CVG_Undetermined	CVG_Undetermined	CVG_Undetermined	FALSE	FALSE	FALSE	FALSE	FALSE	FALSE
PF3D7_0223100	RIF	rifin	RIFIN	CVG_Silenced	CVG_Silenced	CVG_Active	CVG_Active	CVG_Silenced	FALSE	FALSE	FALSE	FALSE	FALSE	FALSE
PF3D7_0223200	RIF	rifin	RIFIN	CVG_Silenced	CVG_Silenced	CVG_Undetermined	CVG_Undetermined	CVG_Undetermined	FALSE	FALSE	FALSE	FALSE	FALSE	FALSE
PF3D7_0223300	VAR	erythrocyte membrane protein 1 (PfEMP1), exon 2	VAR	CVG_Silenced	CVG_Silenced	CVG_Undetermined	CVG_Undetermined	CVG_Undetermined	FALSE	FALSE	FALSE	FALSE	FALSE	FALSE
PF3D7_0223400	RIF	rifin	RIFIN	CVG_Silenced	CVG_Silenced	CVG_Silenced	CVG_Silenced	CVG_Silenced	FALSE	FALSE	FALSE	FALSE	FALSE	FALSE
PF3D7_0223500	VAR	erythrocyte membrane protein 1, PfEMP1	VAR	CVG_Silenced	CVG_Silenced	CVG_Undetermined	CVG_Undetermined	CVG_Undetermined	FALSE	FALSE	FALSE	FALSE	FALSE	FALSE
PF3D7_0300100	VAR	erythrocyte membrane protein 1, PfEMP1	VAR	CVG_Undetermined	CVG_Undetermined	CVG_Active	CVG_Active	CVG_Undetermined	FALSE	TRUE	TRUE	FALSE	FALSE	TRUE
PF3D7_0300200	RIF	rifin	RIFIN	CVG_Silenced	CVG_Silenced	CVG_Silenced	CVG_Silenced	CVG_Silenced	FALSE	FALSE	FALSE	FALSE	FALSE	FALSE
PF3D7_0300300	VAR	erythrocyte membrane protein 1 (PfEMP1), exon 2, pseudogene	VAR	CVG_Undetermined	CVG_Undetermined	CVG_Undetermined	CVG_Undetermined	CVG_Undetermined	FALSE	FALSE	FALSE	FALSE	FALSE	FALSE
PF3D7_0300400	STEVOR	stevor	STEVOR	CVG_Silenced	CVG_Silenced	CVG_Silenced	CVG_Silenced	CVG_Silenced	FALSE	FALSE	FALSE	FALSE	FALSE	FALSE
PF3D7_0300500	RIF	rifin	RIFIN	CVG_Silenced	CVG_Silenced	CVG_Silenced	CVG_Silenced	CVG_Silenced	FALSE	FALSE	FALSE	FALSE	FALSE	FALSE
PF3D7_0300600	NA	Plasmodium exported protein, unknown function, fragment	Other CVGs	CVG_Undetermined	CVG_Undetermined	CVG_Undetermined	CVG_Undetermined	CVG_Undetermined	FALSE	FALSE	FALSE	FALSE	FALSE	FALSE
PF3D7_0300700	RIF	rifin	RIFIN	CVG_Undetermined	CVG_Undetermined	CVG_Silenced	CVG_Silenced	CVG_Silenced	FALSE	FALSE	FALSE	FALSE	FALSE	FALSE
PF3D7_0300800	RIF	rifin	RIFIN	CVG_Undetermined	CVG_Undetermined	CVG_Undetermined	CVG_Undetermined	CVG_Undetermined	FALSE	FALSE	FALSE	FALSE	FALSE	FALSE
PF3D7_0300900	STEVOR	stevor	STEVOR	CVG_Silenced	CVG_Silenced	CVG_Active	CVG_Silenced	CVG_Silenced	FALSE	FALSE	FALSE	FALSE	FALSE	FALSE
PF3D7_0301000	ACS2	acyl-CoA synthetase	Other CVGs	CVG_Silenced	CVG_Silenced	CVG_Silenced	CVG_Silenced	CVG_Silenced	FALSE	FALSE	FALSE	FALSE	FALSE	FALSE
PF3D7_0301100	HYP	Plasmodium exported protein (hyp13), unknown function	HYP	CVG_Silenced	CVG_Silenced	CVG_Silenced	CVG_Silenced	CVG_Silenced	FALSE	FALSE	FALSE	FALSE	FALSE	FALSE
PF3D7_0301200	FIKK3	serine/threonine protein kinase, FIKK family	FIKK	CVG_Undetermined	CVG_Undetermined	CVG_Active	CVG_Active	CVG_Active	FALSE	FALSE	FALSE	FALSE	FALSE	FALSE
PF3D7_0301300	EH1	epoxide hydrolase 1	Not CVGs	Undetermined	Undetermined	Active	Active	Active	FALSE	FALSE	FALSE	FALSE	FALSE	FALSE
PF3D7_0301400	NA	Plasmodium exported protein, unknown function	Not CVGs	Undetermined	Undetermined	Active	Active	Active	FALSE	FALSE	FALSE	FALSE	FALSE	FALSE
PF3D7_0301500	NA	Plasmodium exported protein, unknown function	Not CVGs	Undetermined	Undetermined	Undetermined	Undetermined	Undetermined	FALSE	FALSE	FALSE	FALSE	FALSE	FALSE
PF3D7_0301600	GEXP21	Plasmodium exported protein (hyp1), unknown function	HYP	Active	Active	Active	Active	Active	FALSE	FALSE	FALSE	FALSE	FALSE	FALSE
PF3D7_0301700	NA	Plasmodium exported protein, unknown function	Not CVGs	Active	Active	Active	Active	Active	TRUE	FALSE	FALSE	FALSE	FALSE	FALSE
PF3D7_0301800	NA	Plasmodium exported protein, unknown function	Not CVGs	Active	Active	Active	Active	Active	FALSE	FALSE	FALSE	FALSE	FALSE	FALSE
PF3D7_0301900	NA	conserved protein, unknown function	Not CVGs	Undetermined	Undetermined	Undetermined	Undetermined	Undetermined	FALSE	FALSE	FALSE	FALSE	FALSE	FALSE
PF3D7_0302000	PRP46	pre-mRNA-splicing factor PRP46, putative	Not CVGs	Active	Active	Undetermined	Undetermined	Undetermined	FALSE	FALSE	FALSE	FALSE	FALSE	FALSE
PF3D7_0302100	SRPK1	serine/threonine protein kinase	FIKK	CVG_Active	CVG_Active	CVG_Active	CVG_Active	CVG_Active	FALSE	FALSE	FALSE	FALSE	FALSE	FALSE
PF3D7_0302200	CLAG3.2	cytoadherence linked asexual protein 3.2	Other CVGs	CVG_Silenced	CVG_Active	CVG_Silenced	CVG_Silenced	CVG_Undetermined	FALSE	FALSE	FALSE	FALSE	FALSE	FALSE
PF3D7_0302300	VAR	erythrocyte membrane protein 1 (PfEMP1), pseudogene	VAR	CVG_Silenced	CVG_Silenced	CVG_Active	CVG_Active	CVG_Silenced	FALSE	FALSE	FALSE	FALSE	FALSE	FALSE
PF3D7_0302400	NA	non-coding RNA	Other CVGs	CVG_Undetermined	CVG_Undetermined	CVG_Undetermined	CVG_Active	CVG_Silenced	FALSE	FALSE	FALSE	FALSE	FALSE	FALSE
PF3D7_0302500	CLAG3.1	cytoadherence linked asexual protein 3.1	Other CVGs	CVG_Active	CVG_Silenced	CVG_Active	CVG_Active	CVG_Active	FALSE	FALSE	FALSE	FALSE	FALSE	FALSE
PF3D7_0302600	ABCB4	ABC transporter B family member 4, putative	Not CVGs	Undetermined	Undetermined	Undetermined	Undetermined	Undetermined	FALSE	FALSE	FALSE	FALSE	FALSE	FALSE
PF3D7_0302700	NA	CDGSH iron-sulfur domain-containing protein, putative	Not CVGs	Undetermined	Undetermined	Undetermined	Undetermined	Undetermined	FALSE	FALSE	FALSE	FALSE	FALSE	FALSE
PF3D7_0302800	NA	RNA-binding protein, putative	Not CVGs	Undetermined	Undetermined	Undetermined	Undetermined	Undetermined	FALSE	FALSE	FALSE	FALSE	FALSE	FALSE
PF3D7_0302900	NA	exportin-1, putative	Not CVGs	Active	Active	Active	Active	Active	FALSE	FALSE	FALSE	FALSE	FALSE	FALSE
PF3D7_0303000	NSF	N-ethylmaleimide-sensitive fusion protein	Not CVGs	Undetermined	Undetermined	Active	Active	Active	FALSE	FALSE	FALSE	FALSE	FALSE	FALSE
PF3D7_0303100	NA	CLP1 P-loop domain-containing protein, putative	Not CVGs	Active	Active	Active	Active	Active	TRUE	FALSE	FALSE	FALSE	FALSE	FALSE
PF3D7_0303200	NA	HAD superfamily protein, putative	Not CVGs	Active	Active	Active	Active	Active	TRUE	FALSE	FALSE	FALSE	FALSE	FALSE
PF3D7_0303300	RPB6	DNA-directed RNA polymerases I, II, and III subunit RPABC2, putative	Not CVGs	Active	Active	Active	Active	Active	FALSE	FALSE	FALSE	FALSE	FALSE	FALSE
PF3D7_0303400	DHHC1	palmitoyltransferase DHHC1	Not CVGs	Active	Active	Active	Active	Active	FALSE	FALSE	FALSE	FALSE	FALSE	FALSE
PF3D7_0303500	NA	spindle pole body protein, putative	Not CVGs	Active	Active	Active	Active	Active	FALSE	FALSE	FALSE	FALSE	FALSE	FALSE
PF3D7_0303600	Plrx	plasmoredoxin	Not CVGs	Inactive	Inactive	Undetermined	Undetermined	Undetermined	FALSE	FALSE	FALSE	FALSE	FALSE	FALSE
PF3D7_0303700	BCKDH-E2	lipoamide acyltransferase component of branched-chain alpha-keto acid dehydrogenase complex	Not CVGs	Active	Active	Active	Active	Active	FALSE	FALSE	FALSE	FALSE	FALSE	FALSE
PF3D7_0303800	NA	IBR domain protein, putative	Not CVGs	Undetermined	Undetermined	Undetermined	Undetermined	Undetermined	FALSE	FALSE	FALSE	FALSE	FALSE	FALSE
PF3D7_0303900	NA	phosphatidylethanolamine-binding protein, putative	Not CVGs	Inactive	Inactive	Active	Active	Active	TRUE	FALSE	FALSE	FALSE	FALSE	FALSE
PF3D7_0304000	IMC1a	inner membrane complex protein 1a, putative	Not CVGs	Inactive	Inactive	Inactive	Inactive	Inactive	FALSE	FALSE	FALSE	FALSE	FALSE	FALSE
PF3D7_0304100	IMC1e	inner membrane complex protein 1e, putative	Not CVGs	Active	Active	Active	Active	Active	FALSE	FALSE	FALSE	FALSE	FALSE	FALSE
PF3D7_0304200	EHD	EH domain-containing protein	Not CVGs	Active	Active	Active	Active	Active	FALSE	FALSE	FALSE	FALSE	FALSE	FALSE
PF3D7_0304300	NA	conserved Plasmodium protein, unknown function	Not CVGs	Undetermined	Undetermined	Inactive	Inactive	Inactive	FALSE	FALSE	FALSE	FALSE	FALSE	FALSE
PF3D7_0304400	RPL44	60S ribosomal protein L44	Not CVGs	Active	Active	Active	Active	Active	FALSE	FALSE	FALSE	FALSE	FALSE	FALSE
PF3D7_0304500	GLP1	1-cys-glutaredoxin-like protein-1	Not CVGs	Undetermined	Undetermined	Undetermined	Undetermined	Undetermined	FALSE	FALSE	FALSE	FALSE	FALSE	FALSE
PF3D7_0304600	CSP	circumsporozoite (CS) protein	Not CVGs	Inactive	Inactive	Inactive	Inactive	Inactive	FALSE	FALSE	FALSE	FALSE	FALSE	FALSE
PF3D7_0304700	NA	conserved Plasmodium protein, unknown function	Not CVGs	Inactive	Inactive	Inactive	Inactive	Inactive	FALSE	FALSE	FALSE	FALSE	FALSE	FALSE
PF3D7_0304800	NA	conserved Plasmodium membrane protein, unknown function	Not CVGs	Active	Active	Inactive	Inactive	Inactive	FALSE	FALSE	FALSE	FALSE	FALSE	FALSE
PF3D7_0304900	NA	conserved protein, unknown function	Not CVGs	Undetermined	Undetermined	Active	Active	Active	FALSE	FALSE	FALSE	FALSE	FALSE	FALSE
PF3D7_0305000	EF-Ts	elongation factor Ts	Not CVGs	Active	Active	Active	Active	Active	FALSE	FALSE	FALSE	FALSE	FALSE	FALSE
PF3D7_0305100	NA	conserved Plasmodium protein, unknown function	Not CVGs	Active	Active	Undetermined	Undetermined	Undetermined	FALSE	FALSE	FALSE	FALSE	FALSE	FALSE
PF3D7_0305200	NA	GRIP domain-containing protein, putative	Not CVGs	Active	Active	Active	Active	Active	FALSE	FALSE	FALSE	FALSE	FALSE	FALSE
PF3D7_0305300	NA	transporter, putative	Not CVGs	Active	Active	Active	Active	Active	FALSE	FALSE	FALSE	FALSE	FALSE	FALSE
PF3D7_0305400	NA	conserved protein, unknown function	Not CVGs	Undetermined	Undetermined	Undetermined	Undetermined	Undetermined	FALSE	FALSE	FALSE	FALSE	FALSE	FALSE
PF3D7_0305500	NA	protein dopey homolog, putative	Not CVGs	Active	Active	Active	Active	Active	FALSE	FALSE	FALSE	FALSE	FALSE	FALSE
PF3D7_0305600	APE1	DNA-(apurinic or apyrimidinic site) lyase, putative	Not CVGs	Active	Active	Active	Active	Active	FALSE	FALSE	FALSE	FALSE	FALSE	FALSE
PF3D7_0305700	NA	ubiquitin-conjugating enzyme E2, putative	Not CVGs	Active	Active	Active	Active	Active	FALSE	FALSE	FALSE	FALSE	FALSE	FALSE
PF3D7_0305800	NA	P-loop containing nucleoside triphosphate hydrolase, putative	Not CVGs	Inactive	Inactive	Inactive	Inactive	Inactive	TRUE	FALSE	FALSE	FALSE	FALSE	FALSE
PF3D7_0305900	NA	conserved Plasmodium protein, unknown function	Not CVGs	Undetermined	Undetermined	Undetermined	Undetermined	Undetermined	FALSE	FALSE	FALSE	FALSE	FALSE	FALSE
PF3D7_0306000	QCR8	cytochrome b-c1 complex subunit 8, putative	Not CVGs	Active	Active	Active	Active	Active	FALSE	FALSE	FALSE	FALSE	FALSE	FALSE
PF3D7_0306100	NA	conserved Plasmodium protein, unknown function	Not CVGs	Active	Active	Undetermined	Undetermined	Undetermined	FALSE	FALSE	FALSE	FALSE	FALSE	FALSE
PF3D7_0306200	AHA1	activator of Hsp90 ATPase	Not CVGs	Active	Active	Active	Active	Active	FALSE	FALSE	FALSE	FALSE	FALSE	FALSE
PF3D7_0306300	GRX1	glutaredoxin 1	Not CVGs	Active	Active	Active	Active	Active	FALSE	FALSE	FALSE	FALSE	FALSE	FALSE
PF3D7_0306400	NA	FAD-dependent glycerol-3-phosphate dehydrogenase, putative	Not CVGs	Active	Active	Active	Active	Active	FALSE	FALSE	FALSE	FALSE	FALSE	FALSE
PF3D7_0306500	NA	cytochrome c oxidase subunit ApiCOX35, putative	Not CVGs	Active	Active	Active	Active	Active	FALSE	FALSE	FALSE	FALSE	FALSE	FALSE
PF3D7_0306600	NA	ATP synthase-associated protein, putative	Not CVGs	Active	Active	Active	Active	Active	FALSE	FALSE	FALSE	FALSE	FALSE	FALSE
PF3D7_0306700	EMC5	ER membrane protein complex subunit 5, putative	Not CVGs	Active	Active	Active	Active	Active	FALSE	FALSE	FALSE	FALSE	FALSE	FALSE
PF3D7_0306800	CCT2	T-complex protein 1 subunit beta	Not CVGs	Active	Active	Active	Active	Active	FALSE	FALSE	FALSE	FALSE	FALSE	FALSE
PF3D7_0306900	NA	40S ribosomal protein S23, putative	Not CVGs	Active	Active	Active	Active	Active	FALSE	FALSE	FALSE	FALSE	FALSE	FALSE
PF3D7_0307000	NA	small nucleolar RNA snoR03	Not CVGs	Active	Active	Inactive	Inactive	Inactive	FALSE	FALSE	FALSE	FALSE	FALSE	FALSE
PF3D7_0307100	RPS12	40S ribosomal protein S12, putative	Not CVGs	Active	Active	Active	Active	Active	FALSE	FALSE	FALSE	FALSE	FALSE	FALSE
PF3D7_0307200	NA	60S ribosomal protein L7, putative	Not CVGs	Active	Active	Active	Active	Active	FALSE	FALSE	FALSE	FALSE	FALSE	FALSE
PF3D7_0307300	EB1	microtubule-associated protein RP/EB family, putative	Not CVGs	Inactive	Inactive	Inactive	Inactive	Inactive	FALSE	FALSE	FALSE	FALSE	FALSE	FALSE
PF3D7_0307400	ClpP	ATP-dependent Clp protease proteolytic subunit	Not CVGs	Active	Active	Active	Active	Active	FALSE	FALSE	FALSE	FALSE	FALSE	FALSE
PF3D7_0307500	SKA2	spindle and kinetochore-associated protein 2, putative	Not CVGs	Active	Active	Active	Active	Active	FALSE	FALSE	FALSE	FALSE	FALSE	FALSE
PF3D7_0307600	NA	conserved Plasmodium protein, unknown function	Not CVGs	Active	Active	Active	Active	Active	FALSE	FALSE	FALSE	FALSE	FALSE	FALSE
PF3D7_0307700	NA	conserved Plasmodium protein, unknown function	Not CVGs	Active	Active	Active	Active	Active	FALSE	FALSE	FALSE	FALSE	FALSE	FALSE
PF3D7_0307800	NA	conserved Plasmodium protein, unknown function	Not CVGs	Undetermined	Undetermined	Undetermined	Undetermined	Undetermined	FALSE	FALSE	FALSE	FALSE	FALSE	FALSE
PF3D7_0307900	NA	conserved Plasmodium protein, unknown function	Not CVGs	Inactive	Inactive	Inactive	Inactive	Inactive	FALSE	FALSE	FALSE	FALSE	FALSE	FALSE
PF3D7_0308000	NA	DNA polymerase delta small subunit, putative	Not CVGs	Undetermined	Undetermined	Undetermined	Undetermined	Undetermined	FALSE	FALSE	FALSE	FALSE	FALSE	FALSE
PF3D7_0308100	NA	zinc finger protein, putative	Not CVGs	Active	Active	Active	Active	Active	FALSE	FALSE	FALSE	FALSE	FALSE	FALSE
PF3D7_0308200	CCT7	T-complex protein 1 subunit eta	Not CVGs	Active	Active	Active	Active	Active	FALSE	FALSE	FALSE	FALSE	FALSE	FALSE
PF3D7_0308300	NA	conserved Plasmodium protein, unknown function	Not CVGs	Active	Active	Active	Active	Active	FALSE	FALSE	FALSE	FALSE	FALSE	FALSE
PF3D7_0308400	NA	U4 spliceosomal RNA	Not CVGs	Active	Active	Active	Active	Active	FALSE	FALSE	FALSE	FALSE	FALSE	FALSE
PF3D7_0308500	NA	activator of Hsp90 ATPase, putative	Not CVGs	Active	Active	Active	Active	Active	FALSE	FALSE	FALSE	FALSE	FALSE	FALSE
PF3D7_0308600	PRPF19	pre-mRNA-processing factor 19, putative	Not CVGs	Active	Active	Active	Active	Active	FALSE	FALSE	FALSE	FALSE	FALSE	FALSE
PF3D7_0308700	NA	conserved protein, unknown function	Not CVGs	Active	Active	Active	Active	Active	FALSE	FALSE	FALSE	FALSE	FALSE	FALSE
PF3D7_0308800	NA	conserved protein, unknown function	Not CVGs	Active	Active	Active	Active	Active	FALSE	FALSE	FALSE	FALSE	FALSE	FALSE
PF3D7_0308900	SF3B1	splicing factor 3B subunit 1, putative	Not CVGs	Active	Active	Undetermined	Undetermined	Undetermined	FALSE	FALSE	FALSE	FALSE	FALSE	FALSE
PF3D7_0309000	YVH1	dual specificity protein phosphatase	Not CVGs	Undetermined	Undetermined	Undetermined	Undetermined	Undetermined	FALSE	FALSE	FALSE	FALSE	FALSE	FALSE
PF3D7_0309100	OMD	OMD protein, putative	Not CVGs	Undetermined	Undetermined	Undetermined	Undetermined	Undetermined	TRUE	FALSE	FALSE	FALSE	FALSE	FALSE
PF3D7_0309200	ARK2	serine/threonine protein kinase ARK2, putative	Not CVGs	Active	Active	Active	Active	Active	FALSE	FALSE	FALSE	FALSE	FALSE	FALSE
PF3D7_0309300	NA	N2227-like protein, putative	Not CVGs	Undetermined	Undetermined	Undetermined	Undetermined	Undetermined	FALSE	FALSE	FALSE	FALSE	FALSE	FALSE
PF3D7_0309400	NA	small nucleolar RNA Me18S-Um1356	Not CVGs	Inactive	Inactive	Active	Active	Active	FALSE	FALSE	FALSE	FALSE	FALSE	FALSE
PF3D7_0309500	AS	asparagine synthetase [glutamine-hydrolyzing], putative	Not CVGs	Active	Active	Active	Active	Active	FALSE	FALSE	FALSE	FALSE	FALSE	FALSE
PF3D7_0309600	PfP2	60S acidic ribosomal protein P2	Not CVGs	Active	Active	Active	Active	Active	FALSE	FALSE	FALSE	FALSE	FALSE	FALSE
PF3D7_0309700	SBP2	SECIS-binding protein 2, putative	Not CVGs	Undetermined	Undetermined	Undetermined	Undetermined	Undetermined	FALSE	FALSE	FALSE	FALSE	FALSE	FALSE
PF3D7_0309800	YTH2	YTH domain-containing protein 2	Not CVGs	Undetermined	Undetermined	Active	Active	Active	FALSE	FALSE	FALSE	FALSE	FALSE	FALSE
PF3D7_0309900	NA	conserved Plasmodium protein, unknown function	Not CVGs	Inactive	Inactive	Inactive	Inactive	Inactive	FALSE	FALSE	FALSE	FALSE	FALSE	FALSE
PF3D7_0310000	NA	50S ribosomal protein L9, apicoplast, putative	Not CVGs	Undetermined	Undetermined	Active	Active	Active	FALSE	FALSE	FALSE	FALSE	FALSE	FALSE
PF3D7_0310100	CDPK3	calcium-dependent protein kinase 3	Not CVGs	Inactive	Inactive	Inactive	Inactive	Inactive	FALSE	FALSE	FALSE	FALSE	FALSE	FALSE
PF3D7_0310200	NA	phd finger protein, putative	Not CVGs	Active	Active	Active	Active	Active	FALSE	FALSE	FALSE	FALSE	FALSE	FALSE
PF3D7_0310300	NA	phosphoglycerate mutase, putative	Not CVGs	Undetermined	Undetermined	Active	Active	Active	TRUE	FALSE	FALSE	FALSE	FALSE	FALSE
PF3D7_0310400	PIESP1	parasite-infected erythrocyte surface protein	Not CVGs	Active	Active	Active	Active	Active	FALSE	FALSE	FALSE	FALSE	FALSE	FALSE
PF3D7_0310500	DHX57	ATP-dependent RNA helicase DHX57, putative	Not CVGs	Active	Active	Active	Active	Active	FALSE	FALSE	FALSE	FALSE	FALSE	FALSE
PF3D7_0310600	EIF3K	eukaryotic translation initiation factor 3 subunit K, putative	Not CVGs	Active	Active	Active	Active	Active	FALSE	FALSE	FALSE	FALSE	FALSE	FALSE
PF3D7_0310700	TRAPPC4	trafficking protein particle complex subunit 4, putative	Not CVGs	Active	Active	Active	Active	Active	FALSE	FALSE	FALSE	FALSE	FALSE	FALSE
PF3D7_0310800	NA	conserved Plasmodium protein, unknown function	Not CVGs	Active	Active	Active	Active	Active	FALSE	FALSE	FALSE	FALSE	FALSE	FALSE
PF3D7_0310900	NA	conserved Plasmodium protein, unknown function	Not CVGs	Active	Active	Active	Active	Active	FALSE	FALSE	FALSE	FALSE	FALSE	FALSE
PF3D7_0311000	NA	conserved Plasmodium protein, unknown function	Not CVGs	Inactive	Inactive	Inactive	Inactive	Inactive	FALSE	FALSE	FALSE	FALSE	FALSE	FALSE
PF3D7_0311100	NA	pre-mRNA splicing factor, putative	Not CVGs	Active	Active	Active	Active	Active	FALSE	FALSE	FALSE	FALSE	FALSE	FALSE
PF3D7_0311200	NA	valine--tRNA ligase, putative	Not CVGs	Undetermined	Undetermined	Undetermined	Undetermined	Undetermined	FALSE	FALSE	FALSE	FALSE	FALSE	FALSE
PF3D7_0311300	NA	phosphatidylinositol 3- and 4-kinase, putative	Not CVGs	Active	Active	Active	Active	Active	FALSE	FALSE	FALSE	FALSE	FALSE	FALSE
PF3D7_0311400	PKRP	kinase-related protein PKRP, putative	Not CVGs	Inactive	Inactive	Inactive	Inactive	Inactive	FALSE	FALSE	FALSE	FALSE	FALSE	FALSE
PF3D7_0311500	NA	conserved protein, unknown function	Not CVGs	Active	Active	Active	Active	Active	FALSE	FALSE	FALSE	FALSE	FALSE	FALSE
PF3D7_0311600	OST1	dolichyl-diphosphooligosaccharide--protein glycosyltransferase subunit OST1, putative	Not CVGs	Inactive	Inactive	Undetermined	Undetermined	Undetermined	FALSE	FALSE	FALSE	FALSE	FALSE	FALSE
PF3D7_0311700	PM6	plasmepsin VI	Not CVGs	Inactive	Inactive	Inactive	Inactive	Inactive	FALSE	FALSE	FALSE	FALSE	FALSE	FALSE
PF3D7_0311800	NA	ATP synthase F0 subunit d-like protein, putative	Not CVGs	Active	Active	Active	Active	Active	FALSE	FALSE	FALSE	FALSE	FALSE	FALSE
PF3D7_0311900	NA	heptatricopeptide repeat-containing protein, putative	Not CVGs	Inactive	Inactive	Inactive	Inactive	Inactive	FALSE	FALSE	FALSE	FALSE	FALSE	FALSE
PF3D7_0312000	NA	conserved protein, unknown function	Not CVGs	Undetermined	Undetermined	Active	Active	Active	FALSE	FALSE	FALSE	FALSE	FALSE	FALSE
PF3D7_0312100	NA	E3 ubiquitin-protein ligase	Not CVGs	Active	Active	Undetermined	Undetermined	Undetermined	FALSE	FALSE	FALSE	FALSE	FALSE	FALSE
PF3D7_0312200	NA	tetratricopeptide repeat protein, putative	Not CVGs	Active	Active	Undetermined	Undetermined	Undetermined	FALSE	FALSE	FALSE	FALSE	FALSE	FALSE
PF3D7_0312300	RPN12	26S proteasome regulatory subunit RPN12, putative	Not CVGs	Active	Active	Active	Active	Active	FALSE	FALSE	FALSE	FALSE	FALSE	FALSE
PF3D7_0312400	GSK3	glycogen synthase kinase 3	Not CVGs	Active	Active	Active	Active	Active	FALSE	FALSE	FALSE	FALSE	FALSE	FALSE
PF3D7_0312500	MFR3	major facilitator superfamily-related transporter, putative	Not CVGs	Undetermined	Undetermined	Undetermined	Undetermined	Undetermined	FALSE	FALSE	FALSE	FALSE	FALSE	FALSE
PF3D7_0312600	NA	tRNA Valine	Not CVGs	Active	Active	Active	Active	Active	FALSE	FALSE	FALSE	FALSE	FALSE	FALSE
PF3D7_0312700	NA	tRNA Isoleucine	Not CVGs	Inactive	Inactive	Inactive	Inactive	Active	FALSE	FALSE	FALSE	FALSE	FALSE	FALSE
PF3D7_0312800	NA	60S ribosomal protein L26, putative	Not CVGs	Active	Active	Active	Active	Active	FALSE	FALSE	FALSE	FALSE	FALSE	FALSE
PF3D7_0312900	NA	hypothetical protein	Not CVGs	Inactive	Inactive	Inactive	Inactive	Inactive	FALSE	FALSE	FALSE	FALSE	FALSE	FALSE
PF3D7_0313000	NA	conserved Plasmodium protein, unknown function	Not CVGs	Active	Active	Active	Active	Active	FALSE	FALSE	FALSE	FALSE	FALSE	FALSE
PF3D7_0313100	HRD3	ubiquitin-protein ligase, putative	Not CVGs	Active	Active	Active	Active	Active	FALSE	FALSE	FALSE	FALSE	FALSE	FALSE
PF3D7_0313200	NA	conserved protein, unknown function	Not CVGs	Active	Active	Undetermined	Undetermined	Undetermined	FALSE	FALSE	FALSE	FALSE	FALSE	FALSE
PF3D7_0313300	NA	YGGT family protein, putative	Not CVGs	Active	Active	Undetermined	Undetermined	Undetermined	FALSE	FALSE	FALSE	FALSE	FALSE	FALSE
PF3D7_0313400	NA	conserved Plasmodium protein, unknown function	Not CVGs	Undetermined	Undetermined	Undetermined	Undetermined	Undetermined	FALSE	FALSE	FALSE	FALSE	FALSE	FALSE
PF3D7_0313500	PfG	Ras-like G protein	Not CVGs	Undetermined	Undetermined	Undetermined	Undetermined	Undetermined	FALSE	FALSE	FALSE	FALSE	FALSE	FALSE
PF3D7_0313600	NA	conserved Plasmodium protein, unknown function	Not CVGs	Active	Active	Active	Active	Active	TRUE	FALSE	FALSE	FALSE	FALSE	FALSE
PF3D7_0313700	NA	conserved Plasmodium protein, unknown function	Not CVGs	Active	Active	Undetermined	Undetermined	Undetermined	FALSE	FALSE	FALSE	FALSE	FALSE	FALSE
PF3D7_0313800	NA	conserved Plasmodium protein, unknown function	Not CVGs	Active	Active	Active	Active	Active	FALSE	FALSE	FALSE	FALSE	FALSE	FALSE
PF3D7_0313900	NA	conserved Plasmodium protein, unknown function	Not CVGs	Inactive	Inactive	Inactive	Inactive	Inactive	FALSE	FALSE	FALSE	FALSE	FALSE	FALSE
PF3D7_0314000	NA	HSP20-like chaperone, putative	Not CVGs	Undetermined	Undetermined	Active	Active	Active	FALSE	FALSE	FALSE	FALSE	FALSE	FALSE
PF3D7_0314100	NA	vesicle transport v-SNARE protein, putative	Not CVGs	Active	Active	Active	Active	Active	FALSE	FALSE	FALSE	FALSE	FALSE	FALSE
PF3D7_0314200	NA	conserved Plasmodium protein, unknown function	Not CVGs	Active	Active	Undetermined	Undetermined	Undetermined	FALSE	FALSE	FALSE	FALSE	FALSE	FALSE
PF3D7_0314300	DER1-2	DER1-like protein	Not CVGs	Active	Active	Undetermined	Undetermined	Undetermined	FALSE	FALSE	FALSE	FALSE	FALSE	FALSE
PF3D7_0314400	PPP6	serine/threonine protein phosphatase 6, putative	Not CVGs	Undetermined	Undetermined	Undetermined	Undetermined	Undetermined	FALSE	FALSE	FALSE	FALSE	FALSE	FALSE
PF3D7_0314500	NA	conserved Plasmodium protein, unknown function	Not CVGs	Undetermined	Undetermined	Active	Active	Active	FALSE	FALSE	FALSE	FALSE	FALSE	FALSE
PF3D7_0314600	NA	conserved protein, unknown function	Not CVGs	Active	Active	Active	Active	Active	FALSE	FALSE	FALSE	FALSE	FALSE	FALSE
PF3D7_0314700	RNF1	RING finger protein RNF1	Not CVGs	Inactive	Inactive	Inactive	Inactive	Inactive	FALSE	FALSE	FALSE	FALSE	FALSE	FALSE
PF3D7_0314800	NA	conserved Plasmodium protein, unknown function	Not CVGs	Active	Active	Undetermined	Undetermined	Undetermined	FALSE	FALSE	FALSE	FALSE	FALSE	FALSE
PF3D7_0314900	NA	conserved Plasmodium membrane protein, unknown function	Not CVGs	Active	Active	Active	Active	Active	FALSE	FALSE	FALSE	FALSE	FALSE	FALSE
PF3D7_0315000	NA	zinc finger protein, putative	Not CVGs	Undetermined	Undetermined	Inactive	Inactive	Inactive	FALSE	FALSE	FALSE	FALSE	FALSE	FALSE
PF3D7_0315100	eIF4E	eukaryotic translation initiation factor 4E	Not CVGs	Active	Active	Active	Active	Active	FALSE	FALSE	FALSE	FALSE	FALSE	FALSE
PF3D7_0315200	CTRP	circumsporozoite- and TRAP-related protein	Not CVGs	Inactive	Inactive	Inactive	Inactive	Inactive	FALSE	FALSE	FALSE	FALSE	FALSE	FALSE
PF3D7_0315300	NA	conserved Plasmodium protein, unknown function	Not CVGs	Inactive	Inactive	Inactive	Inactive	Inactive	FALSE	FALSE	FALSE	FALSE	FALSE	FALSE
PF3D7_0315400	NA	conserved Plasmodium protein, unknown function	Not CVGs	Active	Active	Active	Active	Active	FALSE	FALSE	FALSE	FALSE	FALSE	FALSE
PF3D7_0315500	NA	ribosomal protein L47, mitochondrial, putative	Not CVGs	Active	Active	Active	Active	Active	FALSE	FALSE	FALSE	FALSE	FALSE	FALSE
PF3D7_0315600	NA	zinc finger protein, putative	Not CVGs	Inactive	Inactive	Inactive	Inactive	Inactive	TRUE	FALSE	FALSE	FALSE	FALSE	FALSE
PF3D7_0315700	NA	conserved Plasmodium membrane protein, unknown function	Not CVGs	Inactive	Inactive	Inactive	Inactive	Inactive	FALSE	FALSE	FALSE	FALSE	FALSE	FALSE
PF3D7_0315800	NA	zinc finger protein, putative	Not CVGs	Active	Active	Undetermined	Undetermined	Undetermined	FALSE	FALSE	FALSE	FALSE	FALSE	FALSE
PF3D7_0315900	NA	conserved Plasmodium protein, unknown function	Not CVGs	Inactive	Inactive	Inactive	Inactive	Inactive	FALSE	FALSE	FALSE	FALSE	FALSE	FALSE
PF3D7_0316000	MA	microneme associated antigen	Not CVGs	Active	Active	Active	Active	Active	FALSE	FALSE	FALSE	FALSE	FALSE	FALSE
PF3D7_0316100	NA	ribosomal protein L27, mitochondrial, putative	Not CVGs	Undetermined	Undetermined	Active	Active	Active	FALSE	FALSE	FALSE	FALSE	FALSE	FALSE
PF3D7_0316200	NA	conserved Plasmodium protein, unknown function	Not CVGs	Active	Active	Undetermined	Undetermined	Undetermined	FALSE	FALSE	FALSE	FALSE	FALSE	FALSE
PF3D7_0316300	PPase	inorganic pyrophosphatase	Not CVGs	Active	Active	Active	Active	Active	FALSE	FALSE	FALSE	FALSE	FALSE	FALSE
PF3D7_0316400	NA	CS domain-containing protein, putative	Not CVGs	Active	Active	Active	Active	Active	FALSE	FALSE	FALSE	FALSE	FALSE	FALSE
PF3D7_0316500	NUF2	kinetochore protein NUF2, putative	Not CVGs	Active	Active	Active	Active	Active	FALSE	FALSE	FALSE	FALSE	FALSE	FALSE
PF3D7_0316600	FNT	formate-nitrite transporter	Not CVGs	Active	Active	Active	Active	Active	FALSE	FALSE	FALSE	FALSE	FALSE	FALSE
PF3D7_0316700	YOP1	protein YOP1, putative	Not CVGs	Active	Active	Active	Active	Active	FALSE	FALSE	FALSE	FALSE	FALSE	FALSE
PF3D7_0316800	NA	40S ribosomal protein S15A, putative	Not CVGs	Active	Active	Active	Active	Active	FALSE	FALSE	FALSE	FALSE	FALSE	FALSE
PF3D7_0316900	NA	E3 ubiquitin-protein ligase, putative	Not CVGs	Active	Active	Active	Active	Active	FALSE	FALSE	FALSE	FALSE	FALSE	FALSE
PF3D7_0317000	NA	proteasome subunit alpha type-3, putative	Not CVGs	Active	Active	Active	Active	Active	FALSE	FALSE	FALSE	FALSE	FALSE	FALSE
PF3D7_0317100	B9	6-cysteine protein	Other CVGs	Inactive	Inactive	Inactive	Inactive	Inactive	FALSE	FALSE	FALSE	FALSE	FALSE	FALSE
PF3D7_0317200	CRK4	cdc2-related protein kinase 4	Not CVGs	Active	Active	Active	Active	Active	FALSE	FALSE	FALSE	FALSE	FALSE	FALSE
PF3D7_0317300	NA	conserved Plasmodium protein, unknown function	Not CVGs	Active	Active	Active	Active	Active	FALSE	FALSE	FALSE	FALSE	FALSE	FALSE
PF3D7_0317400	NA	DNA replication complex GINS protein, putative	Not CVGs	Active	Active	Active	Active	Active	FALSE	FALSE	FALSE	FALSE	FALSE	FALSE
PF3D7_0317500	EG5	kinesin-5	Not CVGs	Active	Active	Active	Active	Active	FALSE	FALSE	FALSE	FALSE	FALSE	FALSE
PF3D7_0317600	RPS11	40S ribosomal protein S11, putative	Not CVGs	Active	Active	Active	Active	Active	FALSE	FALSE	FALSE	FALSE	FALSE	FALSE
PF3D7_0317700	NA	CPSF (cleavage and polyadenylation specific factor), subunit A, putative	Not CVGs	Active	Active	Active	Active	Active	TRUE	FALSE	FALSE	FALSE	FALSE	FALSE
PF3D7_0317800	NA	26S proteasome non-ATPase regulatory subunit 9, putative	Not CVGs	Active	Active	Active	Active	Active	FALSE	FALSE	FALSE	FALSE	FALSE	FALSE
PF3D7_0317900	NA	conserved protein, unknown function	Not CVGs	Undetermined	Undetermined	Active	Active	Active	FALSE	FALSE	FALSE	FALSE	FALSE	FALSE
PF3D7_0318000	NA	conserved Plasmodium protein, unknown function	Not CVGs	Inactive	Inactive	Active	Active	Active	FALSE	FALSE	FALSE	FALSE	FALSE	FALSE
PF3D7_0318100	STOML	stomatin-like protein, putative	Not CVGs	Undetermined	Undetermined	Active	Active	Active	FALSE	FALSE	FALSE	FALSE	FALSE	FALSE
PF3D7_0318200	RPB1	DNA-directed RNA polymerase II subunit RPB1	Not CVGs	Active	Active	Active	Active	Active	FALSE	FALSE	FALSE	FALSE	FALSE	FALSE
PF3D7_0318300	NA	conserved Plasmodium protein, unknown function	Not CVGs	Active	Active	Active	Active	Active	FALSE	FALSE	FALSE	FALSE	FALSE	FALSE
PF3D7_0318400	NA	coiled-coil domain-containing protein CCDC148/CCDC112, putative	Not CVGs	Inactive	Inactive	Active	Active	Active	FALSE	FALSE	FALSE	FALSE	FALSE	FALSE
PF3D7_0318500	NA	conserved Plasmodium protein, unknown function	Not CVGs	Active	Active	Active	Active	Active	FALSE	FALSE	FALSE	FALSE	FALSE	FALSE
PF3D7_0318600	NA	cleavage and polyadenylation specificity factor, putative	Not CVGs	Active	Active	Undetermined	Undetermined	Undetermined	FALSE	FALSE	FALSE	FALSE	FALSE	FALSE
PF3D7_0318700	NA	conserved Plasmodium protein, unknown function	Not CVGs	Active	Active	Active	Active	Active	FALSE	FALSE	FALSE	FALSE	FALSE	FALSE
PF3D7_0318800	NA	triosephosphate isomerase, putative	Not CVGs	Inactive	Inactive	Inactive	Inactive	Inactive	FALSE	FALSE	FALSE	FALSE	FALSE	FALSE
PF3D7_0318900	NA	conserved protein, unknown function	Not CVGs	Active	Active	Active	Active	Active	FALSE	FALSE	FALSE	FALSE	FALSE	FALSE
PF3D7_0319000	ATPase7	P-type ATPase, putative	Not CVGs	Active	Active	Active	Active	Active	FALSE	FALSE	FALSE	FALSE	FALSE	FALSE
PF3D7_0319100	RBX1	E3 ubiquitin-protein ligase RBX1, putative	Not CVGs	Undetermined	Undetermined	Undetermined	Undetermined	Undetermined	FALSE	FALSE	FALSE	FALSE	FALSE	FALSE
PF3D7_0319200	CCR4-4	CCR4 domain-containing protein 4, putative	Not CVGs	Active	Active	Undetermined	Undetermined	Undetermined	FALSE	FALSE	FALSE	FALSE	FALSE	FALSE
PF3D7_0319300	NA	ubiquitin-conjugating enzyme E2, putative	Not CVGs	Undetermined	Undetermined	Undetermined	Undetermined	Undetermined	FALSE	FALSE	FALSE	FALSE	FALSE	FALSE
PF3D7_0319400	NA	kinesin-8X	Not CVGs	Active	Active	Active	Active	Active	FALSE	FALSE	FALSE	FALSE	FALSE	FALSE
PF3D7_0319500	NA	RNA-binding protein, putative	Not CVGs	Active	Active	Active	Active	Active	FALSE	FALSE	FALSE	FALSE	FALSE	FALSE
PF3D7_0319600	EF-1delta	elongation factor 1-delta, putative	Not CVGs	Active	Active	Active	Active	Active	FALSE	FALSE	FALSE	FALSE	FALSE	FALSE
PF3D7_0319700	ABCI3	ABC transporter I family member 1, putative	Not CVGs	Active	Active	Active	Active	Active	FALSE	FALSE	FALSE	FALSE	FALSE	FALSE
PF3D7_0319800	NA	conserved Plasmodium protein, unknown function	Not CVGs	Inactive	Inactive	Inactive	Inactive	Inactive	FALSE	FALSE	FALSE	FALSE	FALSE	FALSE
PF3D7_0319900	NA	conserved protein, unknown function	Not CVGs	Active	Active	Active	Active	Active	FALSE	FALSE	FALSE	FALSE	FALSE	FALSE
PF3D7_0320000	I2	protein phosphatase inhibitor 2	Not CVGs	Active	Active	Active	Active	Active	FALSE	FALSE	FALSE	FALSE	FALSE	FALSE
PF3D7_0320100	SEC22	protein transport protein SEC22	Not CVGs	Active	Active	Active	Active	Active	FALSE	FALSE	FALSE	FALSE	FALSE	FALSE
PF3D7_0320200	NA	CPW-WPC family protein	Not CVGs	Inactive	Inactive	Inactive	Inactive	Inactive	FALSE	FALSE	FALSE	FALSE	FALSE	FALSE
PF3D7_0320300	CCT5	T-complex protein 1 subunit epsilon	Not CVGs	Active	Active	Active	Active	Active	FALSE	FALSE	FALSE	FALSE	FALSE	FALSE
PF3D7_0320400	Cap380	oocyst capsule protein Cap380	Other CVGs	CVG_Silenced	CVG_Silenced	CVG_Silenced	CVG_Silenced	CVG_Silenced	FALSE	FALSE	FALSE	FALSE	FALSE	FALSE
PF3D7_0320500	Nico	nicotinamidase, putative	Not CVGs	Active	Active	Active	Active	Active	FALSE	FALSE	FALSE	FALSE	FALSE	FALSE
PF3D7_0320600	NA	conserved protein, unknown function	Not CVGs	Active	Active	Active	Active	Active	FALSE	FALSE	FALSE	FALSE	FALSE	FALSE
PF3D7_0320700	SPC25	signal peptidase complex subunit 2	Not CVGs	Active	Active	Active	Active	Active	TRUE	FALSE	FALSE	FALSE	FALSE	FALSE
PF3D7_0320800	DOZI	ATP-dependent RNA helicase DDX6	Not CVGs	Active	Active	Active	Active	Active	TRUE	FALSE	FALSE	FALSE	FALSE	FALSE
PF3D7_0320900	H2A.Z	histone H2A.Z	Not CVGs	Active	Active	Active	Active	Active	FALSE	FALSE	FALSE	FALSE	FALSE	FALSE
PF3D7_0321000	NA	conserved protein, unknown function	Not CVGs	Active	Active	Active	Active	Active	FALSE	FALSE	FALSE	FALSE	FALSE	FALSE
PF3D7_0321100	NA	conserved Plasmodium protein, unknown function	Not CVGs	Active	Active	Active	Active	Active	FALSE	FALSE	FALSE	FALSE	FALSE	FALSE
PF3D7_0321200	ALG7	UDP-N-acetylglucosamine--dolichyl-phosphate N-acetylglucosaminephosphotransferase, putative	Not CVGs	Inactive	Inactive	Inactive	Inactive	Inactive	FALSE	FALSE	FALSE	FALSE	FALSE	FALSE
PF3D7_0321300	NA	conserved Plasmodium protein, unknown function	Not CVGs	Inactive	Inactive	Inactive	Inactive	Inactive	FALSE	FALSE	FALSE	FALSE	FALSE	FALSE
PF3D7_0321400	pPK1	pseudo protein kinase 1, putative	Not CVGs	Active	Active	Active	Active	Active	FALSE	FALSE	FALSE	FALSE	FALSE	FALSE
PF3D7_0321500	NA	peptidase, putative	Not CVGs	Active	Active	Active	Active	Active	FALSE	FALSE	FALSE	FALSE	FALSE	FALSE
PF3D7_0321600	DDX42	ATP-dependent RNA helicase DDX42, putative	Not CVGs	Active	Active	Active	Active	Active	FALSE	FALSE	FALSE	FALSE	FALSE	FALSE
PF3D7_0321700	NA	conserved Plasmodium protein, unknown function	Not CVGs	Active	Active	Undetermined	Undetermined	Undetermined	FALSE	FALSE	FALSE	FALSE	FALSE	FALSE
PF3D7_0321800	NA	WD repeat-containing protein, putative	Not CVGs	Active	Active	Active	Active	Active	FALSE	FALSE	FALSE	FALSE	FALSE	FALSE
PF3D7_0321900	CARL	cyclic amine resistance locus protein	Not CVGs	Active	Active	Active	Active	Active	FALSE	FALSE	FALSE	FALSE	FALSE	FALSE
PF3D7_0322000	CYP19A	peptidyl-prolyl cis-trans isomerase	Not CVGs	Active	Active	Active	Active	Active	FALSE	FALSE	FALSE	FALSE	FALSE	FALSE
PF3D7_0322100	Prt1	mRNA-capping enzyme subunit beta	Not CVGs	Active	Active	Active	Active	Active	FALSE	FALSE	FALSE	FALSE	FALSE	FALSE
PF3D7_0322200	NA	conserved Plasmodium protein, unknown function	Not CVGs	Inactive	Inactive	Inactive	Inactive	Inactive	FALSE	FALSE	FALSE	FALSE	FALSE	FALSE
PF3D7_0322300	DGAT	diacylglycerol O-acyltransferase	Not CVGs	Active	Active	Active	Active	Active	FALSE	FALSE	FALSE	FALSE	FALSE	FALSE
PF3D7_0322400	NA	regulator of initiation factor 2 (eIF2)	Not CVGs	Undetermined	Undetermined	Undetermined	Undetermined	Undetermined	FALSE	FALSE	FALSE	FALSE	FALSE	FALSE
PF3D7_0322500	IscA2	iron-sulfur assembly protein, putative	Not CVGs	Active	Active	Undetermined	Undetermined	Undetermined	FALSE	FALSE	FALSE	FALSE	FALSE	FALSE
PF3D7_0322600	NA	conserved Plasmodium protein, unknown function	Not CVGs	Inactive	Inactive	Inactive	Inactive	Inactive	FALSE	FALSE	FALSE	FALSE	FALSE	FALSE
PF3D7_0322700	NA	conserved Plasmodium protein, unknown function	Not CVGs	Active	Active	Undetermined	Undetermined	Undetermined	FALSE	FALSE	FALSE	FALSE	FALSE	FALSE
PF3D7_0322800	NA	conserved Plasmodium protein, unknown function	Not CVGs	Inactive	Inactive	Inactive	Inactive	Inactive	FALSE	FALSE	FALSE	FALSE	FALSE	FALSE
PF3D7_0322900	RPS3A	40S ribosomal protein S3A, putative	Not CVGs	Active	Active	Active	Active	Active	FALSE	FALSE	FALSE	FALSE	FALSE	FALSE
PF3D7_0323000	TMA7	translation machinery-associated protein 7, putative	Not CVGs	Active	Active	Active	Active	Active	FALSE	FALSE	FALSE	FALSE	FALSE	FALSE
PF3D7_0323100	NA	conserved Plasmodium protein, unknown function	Not CVGs	Active	Active	Active	Active	Active	FALSE	FALSE	FALSE	FALSE	FALSE	FALSE
PF3D7_0323200	NA	conserved Plasmodium protein, unknown function	Not CVGs	Active	Active	Undetermined	Undetermined	Undetermined	FALSE	FALSE	FALSE	FALSE	FALSE	FALSE
PF3D7_0323300	NA	conserved protein, unknown function	Not CVGs	Inactive	Inactive	Inactive	Inactive	Inactive	FALSE	FALSE	FALSE	FALSE	FALSE	FALSE
PF3D7_0323400	RIPR	Rh5 interacting protein	Not CVGs	Active	Active	Active	Active	Active	FALSE	FALSE	FALSE	FALSE	FALSE	FALSE
PF3D7_0323500	SMN	survival motor neuron-like protein	Not CVGs	Undetermined	Undetermined	Active	Active	Active	FALSE	FALSE	FALSE	FALSE	FALSE	FALSE
PF3D7_0323600	NA	BSD domain-containing protein, putative	Not CVGs	Undetermined	Undetermined	Undetermined	Undetermined	Undetermined	FALSE	FALSE	FALSE	FALSE	FALSE	FALSE
PF3D7_0323700	SART1	U4/U6.U5 tri-snRNP-associated protein 1, putative	Not CVGs	Active	Active	Active	Active	Active	FALSE	FALSE	FALSE	FALSE	FALSE	FALSE
PF3D7_0323800	NA	conserved Plasmodium protein, unknown function	Not CVGs	Active	Active	Undetermined	Undetermined	Undetermined	FALSE	FALSE	FALSE	FALSE	FALSE	FALSE
PF3D7_0323900	VAR	erythrocyte membrane protein 1 (PfEMP1), exon 2, pseudogene	VAR	CVG_Undetermined	CVG_Undetermined	CVG_Undetermined	CVG_Undetermined	CVG_Undetermined	FALSE	FALSE	FALSE	FALSE	FALSE	FALSE
PF3D7_0324000	EPF1	exported protein family 1	Other CVGs	CVG_Undetermined	CVG_Undetermined	CVG_Undetermined	CVG_Undetermined	CVG_Undetermined	FALSE	FALSE	FALSE	FALSE	FALSE	FALSE
PF3D7_0324100	MC-2TM	Pfmc-2TM Maurer's cleft two transmembrane protein	PFMC-2TM	CVG_Silenced	CVG_Silenced	CVG_Silenced	CVG_Silenced	CVG_Undetermined	FALSE	FALSE	FALSE	FALSE	FALSE	TRUE
PF3D7_0324200	EPF3	exported protein family 3	Other CVGs	CVG_Undetermined	CVG_Undetermined	CVG_Undetermined	CVG_Undetermined	CVG_Undetermined	FALSE	FALSE	FALSE	FALSE	FALSE	FALSE
PF3D7_0324300	EPF4	exported protein family 4	Other CVGs	CVG_Undetermined	CVG_Undetermined	CVG_Undetermined	CVG_Undetermined	CVG_Undetermined	FALSE	FALSE	FALSE	FALSE	FALSE	FALSE
PF3D7_0324400	RIF	rifin	RIFIN	CVG_Silenced	CVG_Silenced	CVG_Silenced	CVG_Silenced	CVG_Silenced	FALSE	FALSE	FALSE	FALSE	FALSE	FALSE
PF3D7_0324500	RIF	rifin	RIFIN	CVG_Silenced	CVG_Silenced	CVG_Silenced	CVG_Silenced	CVG_Silenced	FALSE	FALSE	FALSE	FALSE	FALSE	FALSE
PF3D7_0324600	STEVOR	stevor	STEVOR	CVG_Silenced	CVG_Silenced	CVG_Silenced	CVG_Silenced	CVG_Silenced	FALSE	FALSE	FALSE	FALSE	FALSE	FALSE
PF3D7_0324700	VAR	erythrocyte membrane protein 1 (PfEMP1), exon 2, pseudogene	VAR	CVG_Undetermined	CVG_Undetermined	CVG_Undetermined	CVG_Undetermined	CVG_Undetermined	FALSE	FALSE	FALSE	FALSE	FALSE	FALSE
PF3D7_0324800	RIF	rifin	RIFIN	CVG_Active	CVG_Silenced	CVG_Undetermined	CVG_Active	CVG_Silenced	FALSE	FALSE	FALSE	FALSE	FALSE	FALSE
PF3D7_0324900	VAR	erythrocyte membrane protein 1, PfEMP1	VAR	CVG_Silenced	CVG_Silenced	CVG_Silenced	CVG_Silenced	CVG_Silenced	FALSE	FALSE	FALSE	FALSE	FALSE	FALSE
PF3D7_0400100	VAR	erythrocyte membrane protein 1, PfEMP1	VAR	CVG_Silenced	CVG_Silenced	CVG_Silenced	CVG_Silenced	CVG_Silenced	FALSE	FALSE	FALSE	FALSE	FALSE	FALSE
PF3D7_0400200	VAR	erythrocyte membrane protein 1 (PfEMP1), exon 2, pseudogene	VAR	CVG_Undetermined	CVG_Undetermined	CVG_Undetermined	CVG_Undetermined	CVG_Undetermined	FALSE	FALSE	FALSE	FALSE	FALSE	FALSE
PF3D7_0400300	RIF	rifin	RIFIN	CVG_Undetermined	CVG_Undetermined	CVG_Silenced	CVG_Silenced	CVG_Silenced	FALSE	FALSE	FALSE	FALSE	FALSE	FALSE
PF3D7_0400400	VAR	erythrocyte membrane protein 1, PfEMP1	VAR	CVG_Silenced	CVG_Silenced	CVG_Undetermined	CVG_Undetermined	CVG_Undetermined	FALSE	FALSE	FALSE	FALSE	FALSE	FALSE
PF3D7_0400500	RIF	rifin	RIFIN	CVG_Silenced	CVG_Silenced	CVG_Silenced	CVG_Silenced	CVG_Silenced	FALSE	FALSE	FALSE	FALSE	FALSE	FALSE
PF3D7_0400600	VAR	erythrocyte membrane protein 1 (PfEMP1), exon 1, pseudogene	VAR	CVG_Undetermined	CVG_Undetermined	CVG_Undetermined	CVG_Undetermined	CVG_Undetermined	FALSE	FALSE	FALSE	FALSE	FALSE	FALSE
PF3D7_0400700	RIF	rifin	RIFIN	CVG_Silenced	CVG_Silenced	CVG_Silenced	CVG_Silenced	CVG_Silenced	FALSE	FALSE	FALSE	FALSE	FALSE	FALSE
PF3D7_0400800	STEVOR	stevor	STEVOR	CVG_Silenced	CVG_Silenced	CVG_Silenced	CVG_Silenced	CVG_Silenced	FALSE	FALSE	FALSE	FALSE	FALSE	FALSE
PF3D7_0400900	RIF	rifin	RIFIN	CVG_Silenced	CVG_Silenced	CVG_Silenced	CVG_Silenced	CVG_Silenced	FALSE	FALSE	FALSE	FALSE	FALSE	FALSE
PF3D7_0401000	RIF	rifin	RIFIN	CVG_Silenced	CVG_Silenced	CVG_Silenced	CVG_Silenced	CVG_Silenced	FALSE	FALSE	FALSE	FALSE	FALSE	FALSE
PF3D7_0401100	NA	Plasmodium exported protein, unknown function, fragment	Other CVGs	CVG_Undetermined	CVG_Undetermined	CVG_Undetermined	CVG_Undetermined	CVG_Undetermined	FALSE	FALSE	FALSE	FALSE	FALSE	FALSE
PF3D7_0401200	RIF	rifin	RIFIN	CVG_Silenced	CVG_Silenced	CVG_Silenced	CVG_Silenced	CVG_Silenced	FALSE	FALSE	FALSE	FALSE	FALSE	FALSE
PF3D7_0401300	RIF	rifin	RIFIN	CVG_Silenced	CVG_Silenced	CVG_Silenced	CVG_Silenced	CVG_Silenced	FALSE	FALSE	FALSE	FALSE	FALSE	FALSE
PF3D7_0401400	RIF	rifin	RIFIN	CVG_Silenced	CVG_Silenced	CVG_Silenced	CVG_Silenced	CVG_Silenced	FALSE	FALSE	FALSE	FALSE	FALSE	FALSE
PF3D7_0401500	STEVOR	stevor, pseudogene	STEVOR	CVG_Silenced	CVG_Silenced	CVG_Silenced	CVG_Silenced	CVG_Silenced	FALSE	FALSE	FALSE	FALSE	FALSE	FALSE
PF3D7_0401600	RIF	rifin	RIFIN	CVG_Undetermined	CVG_Undetermined	CVG_Active	CVG_Active	CVG_Active	FALSE	FALSE	FALSE	FALSE	FALSE	FALSE
PF3D7_0401700	NA	Plasmodium exported protein, unknown function, pseudogene	Other CVGs	CVG_Silenced	CVG_Silenced	CVG_Active	CVG_Active	CVG_Silenced	FALSE	FALSE	FALSE	FALSE	FALSE	FALSE
PF3D7_0401800	PfD80	Plasmodium exported protein (PHISTb), unknown function	PHIST	Active	Active	Active	Active	Active	FALSE	FALSE	FALSE	FALSE	FALSE	FALSE
PF3D7_0401900	ACS6	acyl-CoA synthetase	Other CVGs	CVG_Undetermined	CVG_Silenced	CVG_Silenced	CVG_Silenced	CVG_Silenced	FALSE	FALSE	FALSE	FALSE	FALSE	FALSE
PF3D7_0402000	PHIST	Plasmodium exported protein (PHISTa), unknown function	PHIST	CVG_Active	CVG_Silenced	CVG_Active	CVG_Active	CVG_Undetermined	FALSE	FALSE	FALSE	FALSE	FALSE	TRUE
PF3D7_0402100	PHIST	Plasmodium exported protein (PHISTb), unknown function	PHIST	CVG_Active	CVG_Active	CVG_Active	CVG_Active	CVG_Active	FALSE	FALSE	FALSE	FALSE	FALSE	FALSE
PF3D7_0402200	SURF4.1	surface-associated interspersed protein 4.1 (SURFIN 4.1), pseudogene	Other CVGs	CVG_Active	CVG_Active	CVG_Active	CVG_Active	CVG_Active	TRUE	FALSE	FALSE	FALSE	FALSE	FALSE
PF3D7_0402300	RH1	reticulocyte binding protein homologue 1	Not CVGs	Active	Active	Active	Active	Active	FALSE	FALSE	FALSE	FALSE	FALSE	FALSE
PF3D7_0402400	GEXP18	Plasmodium exported protein, unknown function	Not CVGs	Active	Active	Active	Active	Active	FALSE	FALSE	FALSE	FALSE	FALSE	FALSE
PF3D7_0402500	RIF	rifin, pseudogene	RIFIN	CVG_Undetermined	CVG_Undetermined	CVG_Silenced	CVG_Silenced	CVG_Silenced	FALSE	FALSE	FALSE	FALSE	FALSE	FALSE
PF3D7_0402600	STEVOR	stevor	STEVOR	CVG_Silenced	CVG_Silenced	CVG_Silenced	CVG_Silenced	CVG_Silenced	FALSE	FALSE	FALSE	FALSE	FALSE	FALSE
PF3D7_0402700	RIF	rifin, pseudogene	RIFIN	CVG_Silenced	CVG_Silenced	CVG_Silenced	CVG_Silenced	CVG_Silenced	FALSE	FALSE	FALSE	FALSE	FALSE	FALSE
PF3D7_0402800	VAR	erythrocyte membrane protein 1 (PfEMP1), pseudogene	VAR	CVG_Silenced	CVG_Silenced	CVG_Silenced	CVG_Silenced	CVG_Silenced	FALSE	FALSE	FALSE	FALSE	FALSE	FALSE
PF3D7_0402900	NA	probable protein, unknown function	Not CVGs	Inactive	Inactive	Inactive	Inactive	Inactive	FALSE	FALSE	FALSE	FALSE	FALSE	FALSE
PF3D7_0403000	NA	tRNA Asparagine	Not CVGs	Inactive	Inactive	Inactive	Inactive	Active	FALSE	FALSE	FALSE	FALSE	FALSE	FALSE
PF3D7_0403100	NA	regulator of chromosome condensation, putative	Not CVGs	Undetermined	Undetermined	Undetermined	Undetermined	Undetermined	FALSE	FALSE	FALSE	FALSE	FALSE	FALSE
PF3D7_0403200	NA	pre-mRNA splicing factor, putative	Not CVGs	Active	Active	Active	Active	Active	FALSE	FALSE	FALSE	FALSE	FALSE	FALSE
PF3D7_0403300	NA	conserved Plasmodium protein, unknown function	Not CVGs	Active	Active	Undetermined	Undetermined	Undetermined	FALSE	FALSE	FALSE	FALSE	FALSE	FALSE
PF3D7_0403400	NA	conserved Plasmodium protein, unknown function	Not CVGs	Active	Active	Undetermined	Undetermined	Undetermined	FALSE	FALSE	FALSE	FALSE	FALSE	FALSE
PF3D7_0403500	NA	ubiquitin specific protease, putative	Not CVGs	Undetermined	Undetermined	Undetermined	Undetermined	Undetermined	FALSE	FALSE	FALSE	FALSE	FALSE	FALSE
PF3D7_0403600	NA	conserved Plasmodium protein, unknown function	Not CVGs	Active	Active	Active	Active	Active	FALSE	FALSE	FALSE	FALSE	FALSE	FALSE
PF3D7_0403700	CLF1	pre-mRNA-splicing factor CLF1, putative	Not CVGs	Active	Active	Active	Active	Active	FALSE	FALSE	FALSE	FALSE	FALSE	FALSE
PF3D7_0403800	NA	alpha/beta hydrolase, putative	Not CVGs	Active	Active	Active	Active	Active	FALSE	FALSE	FALSE	FALSE	FALSE	FALSE
PF3D7_0403900	SET8	SET domain protein, putative	Not CVGs	Active	Active	Active	Active	Active	FALSE	FALSE	FALSE	FALSE	FALSE	FALSE
PF3D7_0404000	NA	conserved Plasmodium protein, unknown function	Not CVGs	Active	Active	Active	Active	Active	FALSE	FALSE	FALSE	FALSE	FALSE	FALSE
PF3D7_0404100	ApiAP2	AP2 domain transcription factor AP2-SP2, putative	Not CVGs	Inactive	Inactive	Inactive	Inactive	Inactive	FALSE	FALSE	FALSE	FALSE	FALSE	FALSE
PF3D7_0404200	NA	conserved Plasmodium protein, unknown function	Not CVGs	Inactive	Inactive	Inactive	Inactive	Inactive	FALSE	FALSE	FALSE	FALSE	FALSE	FALSE
PF3D7_0404300	NA	conserved Plasmodium protein, unknown function	Not CVGs	Active	Active	Active	Active	Active	TRUE	FALSE	FALSE	FALSE	FALSE	FALSE
PF3D7_0404400	P36	6-cysteine protein P36	Other CVGs	Inactive	Inactive	Inactive	Inactive	Inactive	FALSE	FALSE	FALSE	FALSE	FALSE	FALSE
PF3D7_0404500	P52	6-cysteine protein P52	Other CVGs	Inactive	Inactive	Inactive	Inactive	Inactive	FALSE	FALSE	FALSE	FALSE	FALSE	FALSE
PF3D7_0404600	NA	conserved Plasmodium membrane protein, unknown function	Not CVGs	Active	Active	Undetermined	Undetermined	Undetermined	FALSE	FALSE	FALSE	FALSE	FALSE	FALSE
PF3D7_0404700	DPAP3	dipeptidyl aminopeptidase 3	Not CVGs	Active	Active	Active	Active	Active	FALSE	FALSE	FALSE	FALSE	FALSE	FALSE
PF3D7_0404800	NA	sporozoite-specific protein S10, putative	Not CVGs	Inactive	Inactive	Inactive	Inactive	Inactive	FALSE	FALSE	FALSE	FALSE	FALSE	FALSE
PF3D7_0404900	P41	6-cysteine protein P41	Other CVGs	Active	Active	Active	Active	Active	FALSE	FALSE	FALSE	FALSE	FALSE	FALSE
PF3D7_0405000	DDX51	ATP-dependent RNA helicase DDX51, putative	Not CVGs	Undetermined	Undetermined	Active	Active	Active	FALSE	FALSE	FALSE	FALSE	FALSE	FALSE
PF3D7_0405100	SEC24B	protein transport protein Sec24B, putative	Not CVGs	Active	Active	Active	Active	Active	FALSE	FALSE	FALSE	FALSE	FALSE	FALSE
PF3D7_0405200	MAg-1	ag-1 blood stage membrane protein homologue	Not CVGs	Active	Active	Active	Active	Active	FALSE	FALSE	FALSE	FALSE	FALSE	FALSE
PF3D7_0405300	LISP2	liver specific protein 2, putative	Not CVGs	Inactive	Inactive	Inactive	Inactive	Inactive	FALSE	FALSE	FALSE	FALSE	FALSE	FALSE
PF3D7_0405400	PRPF8	pre-mRNA-processing-splicing factor 8, putative	Not CVGs	Active	Active	Active	Active	Active	FALSE	FALSE	FALSE	FALSE	FALSE	FALSE
PF3D7_0405500	NA	conserved Plasmodium protein, unknown function	Not CVGs	Inactive	Inactive	Undetermined	Undetermined	Undetermined	FALSE	FALSE	FALSE	FALSE	FALSE	FALSE
PF3D7_0405600	NA	TMEM33 domain-containing protein, putative	Not CVGs	Undetermined	Undetermined	Active	Active	Active	FALSE	FALSE	FALSE	FALSE	FALSE	FALSE
PF3D7_0405700	NA	lysine decarboxylase, putative	Not CVGs	Undetermined	Undetermined	Undetermined	Undetermined	Undetermined	FALSE	FALSE	FALSE	FALSE	FALSE	FALSE
PF3D7_0405800	NA	conserved protein, unknown function	Not CVGs	Undetermined	Undetermined	Active	Active	Active	FALSE	FALSE	FALSE	FALSE	FALSE	FALSE
PF3D7_0405900	ASP	apical sushi protein	Not CVGs	Active	Active	Active	Active	Active	FALSE	FALSE	FALSE	FALSE	FALSE	FALSE
PF3D7_0406000	NA	conserved protein, unknown function	Not CVGs	Active	Active	Active	Active	Active	FALSE	FALSE	FALSE	FALSE	FALSE	FALSE
PF3D7_0406100	NA	V-type proton ATPase subunit B	Not CVGs	Active	Active	Active	Active	Active	FALSE	FALSE	FALSE	FALSE	FALSE	FALSE
PF3D7_0406200	Pfs16	parasitophorous vacuole membrane protein S16	Not CVGs	Active	Active	Active	Active	Active	TRUE	FALSE	FALSE	FALSE	FALSE	FALSE
PF3D7_0406400	cGLO2	cytosolic glyoxalase II	Not CVGs	Active	Active	Active	Active	Active	FALSE	FALSE	FALSE	FALSE	FALSE	FALSE
PF3D7_0406500	NA	NYN domain-containing protein, putative	Not CVGs	Active	Active	Inactive	Inactive	Inactive	FALSE	FALSE	FALSE	FALSE	FALSE	FALSE
PF3D7_0406600	NA	conserved protein, unknown function	Not CVGs	Undetermined	Undetermined	Inactive	Inactive	Inactive	FALSE	FALSE	FALSE	FALSE	FALSE	FALSE
PF3D7_0406700	NA	KLRAQ domain-containing protein, putative	Not CVGs	Active	Active	Undetermined	Undetermined	Undetermined	FALSE	FALSE	FALSE	FALSE	FALSE	FALSE
PF3D7_0406800	NA	ribosomal protein L25, putative	Not CVGs	Undetermined	Undetermined	Inactive	Inactive	Inactive	FALSE	FALSE	FALSE	FALSE	FALSE	FALSE
PF3D7_0406900	NA	conserved Plasmodium protein, unknown function	Not CVGs	Inactive	Inactive	Inactive	Inactive	Inactive	FALSE	FALSE	FALSE	FALSE	FALSE	FALSE
PF3D7_0407000	NA	conserved Plasmodium protein, unknown function	Not CVGs	Inactive	Inactive	Undetermined	Undetermined	Undetermined	FALSE	FALSE	FALSE	FALSE	FALSE	FALSE
PF3D7_0407100	NA	methyltransferase, putative	Not CVGs	Active	Active	Active	Active	Active	FALSE	FALSE	FALSE	FALSE	FALSE	FALSE
PF3D7_0407200	PTH2	peptidyl-tRNA hydrolase 2, putative	Not CVGs	Undetermined	Undetermined	Active	Active	Active	FALSE	FALSE	FALSE	FALSE	FALSE	FALSE
PF3D7_0407300	NA	transcription factor, putative	Not CVGs	Inactive	Inactive	Undetermined	Undetermined	Undetermined	FALSE	FALSE	FALSE	FALSE	FALSE	FALSE
PF3D7_0407400	NA	conserved Plasmodium protein, unknown function	Not CVGs	Undetermined	Undetermined	Undetermined	Undetermined	Undetermined	FALSE	FALSE	FALSE	FALSE	FALSE	FALSE
PF3D7_0407500	NA	mitochondrial carrier protein, putative	Not CVGs	Undetermined	Undetermined	Inactive	Inactive	Inactive	FALSE	FALSE	FALSE	FALSE	FALSE	FALSE
PF3D7_0407600	NA	conserved Plasmodium protein, unknown function	Not CVGs	Inactive	Inactive	Inactive	Inactive	Inactive	FALSE	FALSE	FALSE	FALSE	FALSE	FALSE
PF3D7_0407700	NA	conserved Plasmodium protein, unknown function	Not CVGs	Active	Active	Active	Active	Active	FALSE	FALSE	FALSE	FALSE	FALSE	FALSE
PF3D7_0407800	CINCH	protein CINCH	Not CVGs	Active	Active	Active	Active	Active	FALSE	FALSE	FALSE	FALSE	FALSE	FALSE
PF3D7_0407900	NA	AAA family ATPase, putative	Not CVGs	Active	Active	Active	Active	Active	FALSE	FALSE	FALSE	FALSE	FALSE	FALSE
PF3D7_0408000	NA	conserved Plasmodium protein, unknown function	Not CVGs	Active	Active	Active	Active	Active	FALSE	FALSE	FALSE	FALSE	FALSE	FALSE
PF3D7_0408100	NA	conserved Plasmodium protein, unknown function	Not CVGs	Undetermined	Undetermined	Undetermined	Undetermined	Undetermined	FALSE	FALSE	FALSE	FALSE	FALSE	FALSE
PF3D7_0408200	NA	conserved Plasmodium protein, unknown function	Not CVGs	Inactive	Inactive	Inactive	Inactive	Inactive	FALSE	FALSE	FALSE	FALSE	FALSE	FALSE
PF3D7_0408300	ZRANB2	zinc finger Ran-binding domain-containing protein 2, putative	Not CVGs	Active	Active	Active	Active	Active	FALSE	FALSE	FALSE	FALSE	FALSE	FALSE
PF3D7_0408400	NA	conserved protein, unknown function	Not CVGs	Active	Active	Inactive	Inactive	Inactive	FALSE	FALSE	FALSE	FALSE	FALSE	FALSE
PF3D7_0408500	FEN1	flap endonuclease 1	Not CVGs	Active	Active	Active	Active	Active	FALSE	FALSE	FALSE	FALSE	FALSE	FALSE
PF3D7_0408600	SIAP1	sporozoite invasion-associated protein 1	Not CVGs	Inactive	Inactive	Inactive	Inactive	Inactive	FALSE	FALSE	FALSE	FALSE	FALSE	FALSE
PF3D7_0408700	PLP1	perforin-like protein 1	Not CVGs	Inactive	Inactive	Inactive	Inactive	Inactive	FALSE	FALSE	FALSE	FALSE	FALSE	FALSE
PF3D7_0408800	NA	conserved Plasmodium protein, unknown function	Not CVGs	Inactive	Inactive	Inactive	Inactive	Inactive	FALSE	FALSE	FALSE	FALSE	FALSE	FALSE
PF3D7_0408900	KAE1	tRNA N6-adenosine threonylcarbamoyltransferase	Not CVGs	Undetermined	Undetermined	Undetermined	Undetermined	Undetermined	FALSE	FALSE	FALSE	FALSE	FALSE	FALSE
PF3D7_0409000	NA	conserved Plasmodium protein, unknown function	Not CVGs	Inactive	Inactive	Inactive	Inactive	Inactive	FALSE	FALSE	FALSE	FALSE	FALSE	FALSE
PF3D7_0409100	PRPF31	U4/U6 small nuclear ribonucleoprotein PRP31, putative	Not CVGs	Active	Active	Active	Active	Active	FALSE	FALSE	FALSE	FALSE	FALSE	FALSE
PF3D7_0409200	SOF1	protein SOF1, putative	Not CVGs	Undetermined	Undetermined	Active	Active	Active	FALSE	FALSE	FALSE	FALSE	FALSE	FALSE
PF3D7_0409300	NA	methyltransferase, putative	Not CVGs	Undetermined	Undetermined	Active	Active	Active	FALSE	FALSE	FALSE	FALSE	FALSE	FALSE
PF3D7_0409400	DnaJ	chaperone protein DnaJ	Not CVGs	Undetermined	Undetermined	Active	Active	Active	FALSE	FALSE	FALSE	FALSE	FALSE	FALSE
PF3D7_0409500	NA	NAD(P)-binding protein, putative	Not CVGs	Active	Active	Active	Active	Active	FALSE	FALSE	FALSE	FALSE	FALSE	FALSE
PF3D7_0409600	RPA1	replication protein A1, large subunit	Not CVGs	Active	Active	Active	Active	Active	FALSE	FALSE	FALSE	FALSE	FALSE	FALSE
PF3D7_0409700	RF2	peptide chain release factor 2	Not CVGs	Active	Active	Active	Active	Active	FALSE	FALSE	FALSE	FALSE	FALSE	FALSE
PF3D7_0409800	NA	zinc finger protein, putative	Not CVGs	Active	Active	Active	Active	Active	FALSE	FALSE	FALSE	FALSE	FALSE	FALSE
PF3D7_0409900	ALP5b	actin-like protein, putative	Not CVGs	Inactive	Inactive	Inactive	Inactive	Inactive	FALSE	FALSE	FALSE	FALSE	FALSE	FALSE
PF3D7_0410000	EVP1	erythrocyte vesicle protein 1	Not CVGs	Active	Active	Active	Active	Active	FALSE	FALSE	FALSE	FALSE	FALSE	FALSE
PF3D7_0410100	NA	tRNA Serine	Not CVGs	Inactive	Inactive	Active	Active	Active	FALSE	FALSE	FALSE	FALSE	FALSE	FALSE
PF3D7_0410200	NA	tRNA Isoleucine	Not CVGs	Inactive	Inactive	Inactive	Inactive	Active	FALSE	FALSE	FALSE	FALSE	FALSE	FALSE
PF3D7_0410300	PPM1	protein phosphatase PPM1, putative	Not CVGs	Active	Active	Undetermined	Undetermined	Undetermined	FALSE	FALSE	FALSE	FALSE	FALSE	FALSE
PF3D7_0410400	RRP4	exosome complex component RRP4	Not CVGs	Undetermined	Undetermined	Undetermined	Undetermined	Undetermined	FALSE	FALSE	FALSE	FALSE	FALSE	FALSE
PF3D7_0410500	NA	conserved Plasmodium protein, unknown function	Not CVGs	Inactive	Inactive	Inactive	Inactive	Inactive	FALSE	FALSE	FALSE	FALSE	FALSE	FALSE
PF3D7_0410600	ATRP	armadillo-type repeat protein ATRP	Not CVGs	Undetermined	Undetermined	Active	Active	Active	FALSE	FALSE	FALSE	FALSE	FALSE	FALSE
PF3D7_0410700	RbgA	ribosome biogenesis GTPase A, putative	Not CVGs	Active	Active	Active	Active	Active	FALSE	FALSE	FALSE	FALSE	FALSE	FALSE
PF3D7_0410800	NA	conserved Plasmodium protein, unknown function	Not CVGs	Active	Active	Active	Active	Active	FALSE	FALSE	FALSE	FALSE	FALSE	FALSE
PF3D7_0410900	NA	conserved Plasmodium protein, unknown function	Not CVGs	Active	Active	Active	Active	Active	FALSE	FALSE	FALSE	FALSE	FALSE	FALSE
PF3D7_0411000	NA	conserved Plasmodium protein, unknown function	Not CVGs	Active	Active	Active	Active	Active	FALSE	FALSE	FALSE	FALSE	FALSE	FALSE
PF3D7_0411100	MED8	mediator of RNA polymerase II transcription subunit 8, putative	Not CVGs	Undetermined	Undetermined	Active	Active	Active	FALSE	FALSE	FALSE	FALSE	FALSE	FALSE
PF3D7_0411200	NA	PP-loop family protein, putative	Not CVGs	Inactive	Inactive	Undetermined	Undetermined	Undetermined	FALSE	FALSE	FALSE	FALSE	FALSE	FALSE
PF3D7_0411300	NA	conserved Plasmodium protein, unknown function	Not CVGs	Undetermined	Undetermined	Inactive	Inactive	Inactive	FALSE	FALSE	FALSE	FALSE	FALSE	FALSE
PF3D7_0411400	NA	DEAD box ATP-dependent RNA helicase, putative	Not CVGs	Undetermined	Undetermined	Undetermined	Undetermined	Undetermined	FALSE	FALSE	FALSE	FALSE	FALSE	FALSE
PF3D7_0411500	NA	tRNA Alanine	Not CVGs	Inactive	Inactive	Inactive	Inactive	Inactive	FALSE	FALSE	FALSE	FALSE	FALSE	FALSE
PF3D7_0411600	NA	tRNA Glutamic acid	Not CVGs	Inactive	Inactive	Inactive	Inactive	Inactive	FALSE	FALSE	FALSE	FALSE	FALSE	FALSE
PF3D7_0411700	NA	conserved Plasmodium protein, unknown function	Not CVGs	Inactive	Inactive	Inactive	Inactive	Inactive	FALSE	FALSE	FALSE	FALSE	FALSE	FALSE
PF3D7_0411800	NA	conserved Plasmodium protein, unknown function	Not CVGs	Active	Active	Undetermined	Undetermined	Undetermined	FALSE	FALSE	FALSE	FALSE	FALSE	FALSE
PF3D7_0411900	NA	DNA polymerase alpha catalytic subunit A	Not CVGs	Active	Active	Active	Active	Active	TRUE	FALSE	FALSE	FALSE	FALSE	FALSE
PF3D7_0412000	NA	LITAF-like zinc finger protein, putative	Not CVGs	Active	Active	Undetermined	Undetermined	Undetermined	FALSE	FALSE	FALSE	FALSE	FALSE	FALSE
PF3D7_0412100	mtRPS12	ribosomal protein S12, mitochondrial	Not CVGs	Undetermined	Undetermined	Undetermined	Undetermined	Undetermined	FALSE	FALSE	FALSE	FALSE	FALSE	FALSE
PF3D7_0412200	NA	conserved Plasmodium protein, unknown function	Not CVGs	Undetermined	Undetermined	Inactive	Inactive	Inactive	FALSE	FALSE	FALSE	FALSE	FALSE	FALSE
PF3D7_0412300	NA	phosphopantothenoylcysteine synthetase, putative	Not CVGs	Undetermined	Undetermined	Inactive	Inactive	Inactive	FALSE	FALSE	FALSE	FALSE	FALSE	FALSE
PF3D7_0412400	VAR	erythrocyte membrane protein 1, PfEMP1	VAR	CVG_Silenced	CVG_Silenced	CVG_Active	CVG_Active	CVG_Silenced	FALSE	FALSE	FALSE	FALSE	FALSE	FALSE
PF3D7_0412500	NA	Plasmodium RNA of unknown function RUF6	Other CVGs	CVG_Undetermined	CVG_Undetermined	CVG_Undetermined	CVG_Undetermined	CVG_Undetermined	FALSE	FALSE	FALSE	FALSE	FALSE	FALSE
PF3D7_0412600	RIF	rifin, pseudogene	RIFIN	CVG_Undetermined	CVG_Undetermined	CVG_Undetermined	CVG_Undetermined	CVG_Undetermined	FALSE	FALSE	FALSE	FALSE	FALSE	FALSE
PF3D7_0412700	VAR	erythrocyte membrane protein 1, PfEMP1	VAR	CVG_Silenced	CVG_Silenced	CVG_Active	CVG_Silenced	CVG_Silenced	FALSE	FALSE	FALSE	FALSE	FALSE	FALSE
PF3D7_0412800	NA	Plasmodium RNA of unknown function RUF6	Not CVGs	Inactive	Inactive	Inactive	Inactive	Inactive	FALSE	FALSE	FALSE	FALSE	FALSE	FALSE
PF3D7_0412900	VAR	erythrocyte membrane protein 1, PfEMP1	VAR	CVG_Undetermined	CVG_Undetermined	CVG_Undetermined	CVG_Undetermined	CVG_Undetermined	FALSE	TRUE	TRUE	TRUE	TRUE	FALSE
PF3D7_0413000	NA	Plasmodium RNA of unknown function RUF6	Not CVGs	Inactive	Inactive	Inactive	Inactive	Inactive	FALSE	FALSE	FALSE	FALSE	FALSE	FALSE
PF3D7_0413100	VAR	erythrocyte membrane protein 1, PfEMP1	VAR	CVG_Active	CVG_Silenced	CVG_Active	CVG_Undetermined	CVG_Silenced	FALSE	FALSE	FALSE	FALSE	FALSE	FALSE
PF3D7_0413200	RIF	rifin	RIFIN	CVG_Silenced	CVG_Silenced	CVG_Silenced	CVG_Silenced	CVG_Silenced	FALSE	FALSE	FALSE	FALSE	FALSE	FALSE
PF3D7_0413300	RIF	rifin	RIFIN	CVG_Silenced	CVG_Silenced	CVG_Silenced	CVG_Silenced	CVG_Silenced	FALSE	FALSE	FALSE	FALSE	FALSE	FALSE
PF3D7_0413400	VAR	erythrocyte membrane protein 1 (PfEMP1), exon 1, pseudogene	VAR	CVG_Silenced	CVG_Silenced	CVG_Silenced	CVG_Active	CVG_Silenced	FALSE	FALSE	FALSE	FALSE	FALSE	FALSE
PF3D7_0413500	PGM2	phosphoglucomutase-2	Not CVGs	Active	Active	Active	Active	Active	FALSE	FALSE	FALSE	FALSE	FALSE	FALSE
PF3D7_0413600	RPT3	26S protease regulatory subunit 6B, putative	Not CVGs	Active	Active	Active	Active	Active	FALSE	FALSE	FALSE	FALSE	FALSE	FALSE
PF3D7_0413700	NA	lysine decarboxylase-like protein, putative	Not CVGs	Active	Active	Active	Active	Active	FALSE	FALSE	FALSE	FALSE	FALSE	FALSE
PF3D7_0413800	NA	50S ribosomal protein L10, putative	Not CVGs	Undetermined	Undetermined	Undetermined	Undetermined	Undetermined	FALSE	FALSE	FALSE	FALSE	FALSE	FALSE
PF3D7_0413900	USP13	ubiquitin carboxyl-terminal hydrolase 13, putative	Not CVGs	Active	Active	Active	Active	Active	FALSE	FALSE	FALSE	FALSE	FALSE	FALSE
PF3D7_0414000	SMC3	structural maintenance of chromosomes protein 3	Not CVGs	Active	Active	Active	Active	Active	TRUE	FALSE	FALSE	FALSE	FALSE	FALSE
PF3D7_0414100	NA	conserved Plasmodium membrane protein, unknown function	Not CVGs	Undetermined	Undetermined	Undetermined	Undetermined	Undetermined	FALSE	FALSE	FALSE	FALSE	FALSE	FALSE
PF3D7_0414200	NA	calmodulin-like protein	Not CVGs	Active	Active	Undetermined	Undetermined	Undetermined	FALSE	FALSE	FALSE	FALSE	FALSE	FALSE
PF3D7_0414300	NA	Rab5-interacting protein, putative	Not CVGs	Undetermined	Undetermined	Active	Active	Active	FALSE	FALSE	FALSE	FALSE	FALSE	FALSE
PF3D7_0414400	NA	conserved Plasmodium protein, unknown function	Not CVGs	Inactive	Inactive	Inactive	Inactive	Inactive	FALSE	FALSE	FALSE	FALSE	FALSE	FALSE
PF3D7_0414500	NA	RNA-binding protein, putative	Not CVGs	Inactive	Inactive	Inactive	Inactive	Inactive	FALSE	FALSE	FALSE	FALSE	FALSE	FALSE
PF3D7_0414600	APH	acylated pleckstrin-homology domain-containing protein, putative	Not CVGs	Active	Active	Active	Active	Active	FALSE	FALSE	FALSE	FALSE	FALSE	FALSE
PF3D7_0414700	NA	GTP-binding protein, putative	Not CVGs	Active	Active	Active	Active	Active	FALSE	FALSE	FALSE	FALSE	FALSE	FALSE
PF3D7_0414800	NA	conserved Plasmodium protein, unknown function	Not CVGs	Undetermined	Undetermined	Active	Active	Active	FALSE	FALSE	FALSE	FALSE	FALSE	FALSE
PF3D7_0414900	ARO	armadillo-domain containing rhoptry protein	Not CVGs	Active	Active	Active	Active	Active	FALSE	FALSE	FALSE	FALSE	FALSE	FALSE
PF3D7_0415000	NA	arsenical pump-driving ATPase, putative	Not CVGs	Active	Active	Active	Active	Active	FALSE	FALSE	FALSE	FALSE	FALSE	FALSE
PF3D7_0415100	NA	conserved protein, unknown function	Not CVGs	Active	Active	Undetermined	Undetermined	Undetermined	FALSE	FALSE	FALSE	FALSE	FALSE	FALSE
PF3D7_0415200	NA	conserved Plasmodium protein, unknown function	Not CVGs	Active	Active	Undetermined	Undetermined	Undetermined	FALSE	FALSE	FALSE	FALSE	FALSE	FALSE
PF3D7_0415300	CRK3	cdc2-related protein kinase 3	Not CVGs	Active	Active	Active	Active	Active	FALSE	FALSE	FALSE	FALSE	FALSE	FALSE
PF3D7_0415400	NA	coatomer subunit zeta, putative	Not CVGs	Active	Active	Active	Active	Active	FALSE	FALSE	FALSE	FALSE	FALSE	FALSE
PF3D7_0415500	CBP20	nuclear cap-binding protein subunit 2, putative	Not CVGs	Active	Active	Active	Active	Active	FALSE	FALSE	FALSE	FALSE	FALSE	FALSE
PF3D7_0415600	GAK	GTP:AMP phosphotransferase	Not CVGs	Undetermined	Undetermined	Active	Active	Active	FALSE	FALSE	FALSE	FALSE	FALSE	FALSE
PF3D7_0415700	NA	conserved Plasmodium protein, unknown function	Not CVGs	Active	Active	Active	Active	Active	FALSE	FALSE	FALSE	FALSE	FALSE	FALSE
PF3D7_0415800	NA	RING zinc finger protein, putative	Not CVGs	Active	Active	Active	Active	Active	FALSE	FALSE	FALSE	FALSE	FALSE	FALSE
PF3D7_0415900	NA	60S ribosomal protein L15, putative	Not CVGs	Active	Active	Active	Active	Active	FALSE	FALSE	FALSE	FALSE	FALSE	FALSE
PF3D7_0416000	NA	RNA-binding protein, putative	Not CVGs	Active	Active	Active	Active	Active	FALSE	FALSE	FALSE	FALSE	FALSE	FALSE
PF3D7_0416100	GATA	glutamyl-tRNA(Gln) amidotransferase subunit A	Not CVGs	Active	Active	Active	Active	Active	FALSE	FALSE	FALSE	FALSE	FALSE	FALSE
PF3D7_0416200	NA	conserved protein, unknown function	Not CVGs	Active	Active	Active	Active	Active	FALSE	FALSE	FALSE	FALSE	FALSE	FALSE
PF3D7_0416300	MCM9	DNA helicase MCM9, putative	Not CVGs	Active	Active	Undetermined	Undetermined	Undetermined	FALSE	FALSE	FALSE	FALSE	FALSE	FALSE
PF3D7_0416400	HAT1	histone acetyltransferase, putative	Not CVGs	Active	Active	Active	Active	Active	FALSE	FALSE	FALSE	FALSE	FALSE	FALSE
PF3D7_0416500	MAF1	repressor of RNA polymerase III transcription MAF1	Not CVGs	Active	Active	Active	Active	Active	FALSE	FALSE	FALSE	FALSE	FALSE	FALSE
PF3D7_0416600	PHBL	prohibitin-like protein PHBL, putative	Not CVGs	Active	Active	Undetermined	Undetermined	Undetermined	FALSE	FALSE	FALSE	FALSE	FALSE	FALSE
PF3D7_0416700	NA	CDGSH iron-sulfur domain-containing protein, putative	Not CVGs	Active	Active	Active	Active	Active	FALSE	FALSE	FALSE	FALSE	FALSE	FALSE
PF3D7_0416800	SAR1	small GTP-binding protein sar1	Not CVGs	Active	Active	Active	Active	Active	FALSE	FALSE	FALSE	FALSE	FALSE	FALSE
PF3D7_0416900	NA	conserved Plasmodium protein, unknown function	Not CVGs	Undetermined	Undetermined	Undetermined	Undetermined	Undetermined	FALSE	FALSE	FALSE	FALSE	FALSE	FALSE
PF3D7_0417000	NA	conserved Plasmodium protein, unknown function	Not CVGs	Inactive	Inactive	Inactive	Inactive	Inactive	TRUE	FALSE	FALSE	FALSE	FALSE	FALSE
PF3D7_0417100	PUF2	mRNA-binding protein PUF2	Not CVGs	Inactive	Inactive	Inactive	Inactive	Inactive	FALSE	FALSE	FALSE	FALSE	FALSE	FALSE
PF3D7_0417200	DHFR-TS	bifunctional dihydrofolate reductase-thymidylate synthase	Not CVGs	Active	Active	Active	Active	Active	FALSE	FALSE	FALSE	FALSE	FALSE	FALSE
PF3D7_0417300	NA	LETM1-like protein, putative	Not CVGs	Active	Active	Active	Active	Active	FALSE	FALSE	FALSE	FALSE	FALSE	FALSE
PF3D7_0417400	NA	conserved Plasmodium protein, unknown function	Not CVGs	Active	Active	Active	Active	Active	FALSE	FALSE	FALSE	FALSE	FALSE	FALSE
PF3D7_0417500	NA	memo-like protein	Not CVGs	Active	Active	Active	Active	Active	FALSE	FALSE	FALSE	FALSE	FALSE	FALSE
PF3D7_0417600	NA	conserved Plasmodium protein, unknown function	Not CVGs	Inactive	Inactive	Inactive	Inactive	Inactive	FALSE	FALSE	FALSE	FALSE	FALSE	FALSE
PF3D7_0417700	NA	conserved Plasmodium protein, unknown function	Not CVGs	Inactive	Inactive	Inactive	Inactive	Inactive	FALSE	FALSE	FALSE	FALSE	FALSE	FALSE
PF3D7_0417800	CRK1	cdc2-related protein kinase 1	Not CVGs	Active	Active	Undetermined	Undetermined	Undetermined	FALSE	FALSE	FALSE	FALSE	FALSE	FALSE
PF3D7_0417900	NA	conserved Plasmodium protein, unknown function	Not CVGs	Inactive	Inactive	Inactive	Inactive	Inactive	FALSE	FALSE	FALSE	FALSE	FALSE	FALSE
PF3D7_0418000	NA	conserved Plasmodium protein, unknown function	Not CVGs	Inactive	Inactive	Inactive	Inactive	Inactive	FALSE	FALSE	FALSE	FALSE	FALSE	FALSE
PF3D7_0418100	SOC1	protein SOC1, putative	Not CVGs	Active	Active	Active	Active	Active	FALSE	FALSE	FALSE	FALSE	FALSE	FALSE
PF3D7_0418200	EIF3M	eukaryotic translation initiation factor 3 subunit M, putative	Not CVGs	Active	Active	Active	Active	Active	FALSE	FALSE	FALSE	FALSE	FALSE	FALSE
PF3D7_0418300	NA	conserved Plasmodium protein, unknown function	Not CVGs	Active	Active	Active	Active	Active	FALSE	FALSE	FALSE	FALSE	FALSE	FALSE
PF3D7_0418400	NA	conserved Plasmodium protein, unknown function	Not CVGs	Undetermined	Undetermined	Undetermined	Undetermined	Undetermined	FALSE	FALSE	FALSE	FALSE	FALSE	FALSE
PF3D7_0418500	BET3	trafficking protein particle complex subunit 3, putative	Not CVGs	Active	Active	Active	Active	Active	FALSE	FALSE	FALSE	FALSE	FALSE	FALSE
PF3D7_0418600	NA	regulator of chromosome condensation, putative	Not CVGs	Active	Active	Active	Active	Active	FALSE	FALSE	FALSE	FALSE	FALSE	FALSE
PF3D7_0418700	NA	RNA-binding protein NOB1, putative	Not CVGs	Active	Active	Active	Active	Active	FALSE	FALSE	FALSE	FALSE	FALSE	FALSE
PF3D7_0418800	NA	MOLO1 domain-containing protein, putative	Not CVGs	Inactive	Inactive	Inactive	Inactive	Inactive	FALSE	FALSE	FALSE	FALSE	FALSE	FALSE
PF3D7_0418900	NA	conserved protein, unknown function	Not CVGs	Undetermined	Undetermined	Inactive	Inactive	Inactive	FALSE	FALSE	FALSE	FALSE	FALSE	FALSE
PF3D7_0419000	NA	conserved Plasmodium protein, unknown function	Not CVGs	Inactive	Inactive	Inactive	Inactive	Inactive	FALSE	FALSE	FALSE	FALSE	FALSE	FALSE
PF3D7_0419100	NA	conserved Plasmodium protein, unknown function	Not CVGs	Undetermined	Undetermined	Active	Active	Active	FALSE	FALSE	FALSE	FALSE	FALSE	FALSE
PF3D7_0419200	GOT1	protein transport protein GOT1, putative	Not CVGs	Active	Active	Active	Active	Active	FALSE	FALSE	FALSE	FALSE	FALSE	FALSE
PF3D7_0419300	NA	conserved Plasmodium protein, unknown function	Not CVGs	Active	Active	Active	Active	Active	FALSE	FALSE	FALSE	FALSE	FALSE	FALSE
PF3D7_0419400	NA	conserved Plasmodium protein, unknown function	Not CVGs	Active	Active	Active	Active	Active	FALSE	FALSE	FALSE	FALSE	FALSE	FALSE
PF3D7_0419500	NA	conserved Plasmodium membrane protein, unknown function	Not CVGs	Active	Active	Active	Active	Active	FALSE	FALSE	FALSE	FALSE	FALSE	FALSE
PF3D7_0419600	RANBP1	ran-specific GTPase-activating protein 1, putative	Not CVGs	Active	Active	Active	Active	Active	FALSE	FALSE	FALSE	FALSE	FALSE	FALSE
PF3D7_0419700	Pf34	apical merozoite protein	Not CVGs	Active	Active	Active	Active	Active	FALSE	FALSE	FALSE	FALSE	FALSE	FALSE
PF3D7_0419800	NA	60S ribosomal protein L7ae/L30e, putative	Not CVGs	Active	Active	Active	Active	Active	FALSE	FALSE	FALSE	FALSE	FALSE	FALSE
PF3D7_0419900	NA	phosphatidylinositol 4-kinase, putative	Not CVGs	Active	Active	Active	Active	Active	FALSE	FALSE	FALSE	FALSE	FALSE	FALSE
PF3D7_0420000	NA	zinc finger protein, putative	Not CVGs	Active	Active	Active	Active	Active	FALSE	FALSE	FALSE	FALSE	FALSE	FALSE
PF3D7_0420100	RIO2	serine/threonine protein kinase RIO2	Not CVGs	Undetermined	Undetermined	Active	Active	Active	FALSE	FALSE	FALSE	FALSE	FALSE	FALSE
PF3D7_0420200	ACPS	holo-[acyl-carrier-protein] synthase, putative	Not CVGs	Inactive	Inactive	Inactive	Inactive	Inactive	FALSE	FALSE	FALSE	FALSE	FALSE	FALSE
PF3D7_0420300	ApiAP2	AP2 domain transcription factor, putative	Not CVGs	Active	Active	Active	Active	Active	FALSE	FALSE	FALSE	FALSE	FALSE	FALSE
PF3D7_0420400	RRF2	ribosome-recycling factor	Not CVGs	Active	Active	Active	Active	Active	FALSE	FALSE	FALSE	FALSE	FALSE	FALSE
PF3D7_0420500	NA	conserved Plasmodium protein, unknown function	Not CVGs	Active	Active	Undetermined	Undetermined	Undetermined	FALSE	FALSE	FALSE	FALSE	FALSE	FALSE
PF3D7_0420600	NA	conserved Plasmodium protein, unknown function	Not CVGs	Active	Active	Active	Active	Active	FALSE	FALSE	FALSE	FALSE	FALSE	FALSE
PF3D7_0420700	VAR	erythrocyte membrane protein 1, PfEMP1	VAR	CVG_Silenced	CVG_Silenced	CVG_Active	CVG_Active	CVG_Silenced	FALSE	FALSE	FALSE	FALSE	FALSE	FALSE
PF3D7_0420800	NA	Plasmodium RNA of unknown function RUF6	Not CVGs	Inactive	Inactive	Inactive	Inactive	Inactive	FALSE	FALSE	FALSE	FALSE	FALSE	FALSE
PF3D7_0420900	VAR	erythrocyte membrane protein 1, PfEMP1	VAR	CVG_Undetermined	CVG_Undetermined	CVG_Undetermined	CVG_Undetermined	CVG_Undetermined	FALSE	FALSE	FALSE	FALSE	FALSE	FALSE
PF3D7_0421000	NA	Plasmodium RNA of unknown function RUF6	Not CVGs	Inactive	Inactive	Inactive	Inactive	Inactive	FALSE	FALSE	FALSE	FALSE	FALSE	FALSE
PF3D7_0421100	VAR	erythrocyte membrane protein 1, PfEMP1	VAR	CVG_Undetermined	CVG_Silenced	CVG_Undetermined	CVG_Undetermined	CVG_Undetermined	FALSE	TRUE	FALSE	TRUE	TRUE	TRUE
PF3D7_0421200	RIF	rifin	RIFIN	CVG_Undetermined	CVG_Undetermined	CVG_Undetermined	CVG_Undetermined	CVG_Undetermined	FALSE	FALSE	FALSE	TRUE	TRUE	TRUE
PF3D7_0421300	VAR	erythrocyte membrane protein 1, PfEMP1	VAR	CVG_Undetermined	CVG_Undetermined	CVG_Undetermined	CVG_Undetermined	CVG_Undetermined	FALSE	TRUE	FALSE	TRUE	TRUE	TRUE
PF3D7_0421400	NA	Plasmodium RNA of unknown function RUF6	Other CVGs	CVG_Undetermined	CVG_Undetermined	CVG_Undetermined	CVG_Undetermined	CVG_Undetermined	FALSE	FALSE	FALSE	FALSE	FALSE	FALSE
PF3D7_0421500	RIF	rifin, pseudogene	RIFIN	CVG_Silenced	CVG_Silenced	CVG_Silenced	CVG_Silenced	CVG_Silenced	FALSE	FALSE	FALSE	FALSE	FALSE	FALSE
PF3D7_0421600	VAR	erythrocyte membrane protein 1 (PfEMP1)-like pseudogene	VAR	CVG_Silenced	CVG_Silenced	CVG_Silenced	CVG_Silenced	CVG_Silenced	FALSE	FALSE	FALSE	FALSE	FALSE	FALSE
PF3D7_0421700	NA	conserved Plasmodium protein, unknown function	Other CVGs	CVG_Silenced	CVG_Silenced	CVG_Silenced	CVG_Silenced	CVG_Silenced	FALSE	FALSE	FALSE	FALSE	FALSE	FALSE
PF3D7_0421800	NA	conserved Plasmodium protein, unknown function	Not CVGs	Inactive	Inactive	Inactive	Inactive	Inactive	FALSE	FALSE	FALSE	FALSE	FALSE	FALSE
PF3D7_0421900	NA	conserved Plasmodium protein, unknown function	Not CVGs	Inactive	Inactive	Inactive	Inactive	Inactive	FALSE	FALSE	FALSE	FALSE	FALSE	FALSE
PF3D7_0422000	NA	steroid dehydrogenase, putative	Not CVGs	Inactive	Inactive	Undetermined	Undetermined	Undetermined	TRUE	FALSE	FALSE	FALSE	FALSE	FALSE
PF3D7_0422100	NA	transmembrane emp24 domain-containing protein, putative	Not CVGs	Active	Active	Active	Active	Active	FALSE	FALSE	FALSE	FALSE	FALSE	FALSE
PF3D7_0422200	NA	erythrocyte membrane-associated antigen	Not CVGs	Undetermined	Undetermined	Undetermined	Undetermined	Undetermined	FALSE	FALSE	FALSE	FALSE	FALSE	FALSE
PF3D7_0422300	NA	alpha tubulin 2	Not CVGs	Inactive	Inactive	Undetermined	Undetermined	Undetermined	TRUE	FALSE	FALSE	FALSE	FALSE	FALSE
PF3D7_0422400	RPS19	40S ribosomal protein S19	Not CVGs	Active	Active	Active	Active	Active	FALSE	FALSE	FALSE	FALSE	FALSE	FALSE
PF3D7_0422500	BRR2	pre-mRNA-splicing helicase BRR2, putative	Not CVGs	Active	Active	Active	Active	Active	FALSE	FALSE	FALSE	FALSE	FALSE	FALSE
PF3D7_0422600	NA	conserved Plasmodium protein, unknown function	Not CVGs	Undetermined	Undetermined	Inactive	Inactive	Inactive	FALSE	FALSE	FALSE	FALSE	FALSE	FALSE
PF3D7_0422700	EIF4A3	eukaryotic initiation factor 4A-III, putative	Not CVGs	Undetermined	Undetermined	Active	Active	Active	FALSE	FALSE	FALSE	FALSE	FALSE	FALSE
PF3D7_0422800	SR12	serpentine receptor 12, putative	Not CVGs	Active	Active	Active	Active	Active	FALSE	FALSE	FALSE	FALSE	FALSE	FALSE
PF3D7_0422900	NA	methyltransferase, putative	Not CVGs	Undetermined	Undetermined	Active	Active	Active	FALSE	FALSE	FALSE	FALSE	FALSE	FALSE
PF3D7_0423000	NA	conserved Plasmodium protein, unknown function	Not CVGs	Inactive	Inactive	Undetermined	Undetermined	Undetermined	FALSE	FALSE	FALSE	FALSE	FALSE	FALSE
PF3D7_0423100	NA	AP-4 complex subunit sigma, putative	Not CVGs	Active	Active	Undetermined	Undetermined	Undetermined	FALSE	FALSE	FALSE	FALSE	FALSE	FALSE
PF3D7_0423200	NA	BSD-domain protein, putative	Not CVGs	Active	Active	Active	Active	Active	FALSE	FALSE	FALSE	FALSE	FALSE	FALSE
PF3D7_0423300	NA	conserved Plasmodium protein, unknown function	Not CVGs	Active	Active	Active	Active	Active	FALSE	FALSE	FALSE	FALSE	FALSE	FALSE
PF3D7_0423400	AARP	apical asparagine-rich protein AARP	Not CVGs	Active	Active	Active	Active	Active	FALSE	FALSE	FALSE	FALSE	FALSE	FALSE
PF3D7_0423500	GAPM2	glideosome associated protein with multiple membrane spans 2	Not CVGs	Active	Active	Active	Active	Active	TRUE	FALSE	FALSE	FALSE	FALSE	FALSE
PF3D7_0423600	NA	conserved Plasmodium protein, unknown function	Not CVGs	Active	Active	Active	Active	Active	FALSE	FALSE	FALSE	FALSE	FALSE	FALSE
PF3D7_0423700	ETRAMP4	early transcribed membrane protein 4	Not CVGs	Active	Active	Active	Active	Active	TRUE	FALSE	FALSE	FALSE	FALSE	FALSE
PF3D7_0423800	CyRPA	cysteine-rich protective antigen	Not CVGs	Active	Active	Active	Active	Active	FALSE	FALSE	FALSE	FALSE	FALSE	FALSE
PF3D7_0423900	NA	probable protein, unknown function	Not CVGs	Active	Active	Active	Active	Active	FALSE	FALSE	FALSE	FALSE	FALSE	FALSE
PF3D7_0424000	PHIST	Plasmodium exported protein (PHISTc), unknown function	PHIST	Undetermined	Undetermined	Inactive	Inactive	Active	FALSE	FALSE	FALSE	FALSE	FALSE	FALSE
PF3D7_0424100	RH5	reticulocyte binding protein homologue 5	Not CVGs	Active	Active	Active	Active	Active	FALSE	FALSE	FALSE	FALSE	FALSE	FALSE
PF3D7_0424200	RH4	reticulocyte binding protein homologue 4	Not CVGs	Active	Active	Active	Active	Active	FALSE	FALSE	FALSE	FALSE	FALSE	FALSE
PF3D7_0424300	EBA165	erythrocyte binding antigen-165, pseudogene	Not CVGs	Active	Active	Active	Active	Active	FALSE	FALSE	FALSE	FALSE	FALSE	FALSE
PF3D7_0424400	SURF4.2	surface-associated interspersed protein 4.2 (SURFIN 4.2)	Not CVGs	Inactive	Inactive	Inactive	Inactive	Inactive	TRUE	FALSE	FALSE	FALSE	FALSE	FALSE
PF3D7_0424500	FIKK4.1	serine/threonine protein kinase, FIKK family	FIKK	Active	Active	Active	Active	Active	FALSE	FALSE	FALSE	FALSE	FALSE	FALSE
PF3D7_0424600	PHIST	Plasmodium exported protein (PHISTb)	PHIST	Active	Active	Active	Active	Active	FALSE	FALSE	FALSE	FALSE	FALSE	FALSE
PF3D7_0424700	FIKK4.2	serine/threonine protein kinase, FIKK family	FIKK	CVG_Active	CVG_Active	CVG_Active	CVG_Active	CVG_Active	FALSE	FALSE	FALSE	FALSE	FALSE	FALSE
PF3D7_0424800	PHIST	Plasmodium exported protein (PHISTb), unknown function	PHIST	CVG_Silenced	CVG_Silenced	CVG_Silenced	CVG_Active	CVG_Silenced	FALSE	FALSE	FALSE	FALSE	FALSE	FALSE
PF3D7_0424900	PHIST	Plasmodium exported protein (PHISTa), unknown function	PHIST	CVG_Undetermined	CVG_Undetermined	CVG_Undetermined	CVG_Undetermined	CVG_Silenced	FALSE	TRUE	TRUE	TRUE	TRUE	FALSE
PF3D7_0425000	NA	Plasmodium exported protein, unknown function, pseudogene	Other CVGs	CVG_Silenced	CVG_Silenced	CVG_Silenced	CVG_Silenced	CVG_Silenced	FALSE	FALSE	FALSE	FALSE	FALSE	FALSE
PF3D7_0425100	HYP	Plasmodium exported protein (hyp6), unknown function	HYP	CVG_Silenced	CVG_Silenced	CVG_Active	CVG_Active	CVG_Silenced	FALSE	FALSE	FALSE	FALSE	FALSE	FALSE
PF3D7_0425200	HYP	Plasmodium exported protein (hyp15), unknown function	HYP	CVG_Silenced	CVG_Silenced	CVG_Undetermined	CVG_Active	CVG_Silenced	FALSE	FALSE	FALSE	FALSE	FALSE	FALSE
PF3D7_0425250	PHIST	Plasmodium exported protein (PHIST), unknown function, pseudogene	PHIST	CVG_Undetermined	CVG_Undetermined	CVG_Undetermined	CVG_Undetermined	CVG_Undetermined	FALSE	FALSE	FALSE	FALSE	FALSE	FALSE
PF3D7_0425300	PHIST	Plasmodium exported protein (PHISTa), unknown function, pseudogene	PHIST	CVG_Silenced	CVG_Silenced	CVG_Silenced	CVG_Silenced	CVG_Silenced	FALSE	FALSE	FALSE	FALSE	FALSE	FALSE
PF3D7_0425400	PHIST	Plasmodium exported protein (PHISTa), unknown function	PHIST	CVG_Silenced	CVG_Silenced	CVG_Silenced	CVG_Silenced	CVG_Silenced	FALSE	FALSE	FALSE	FALSE	FALSE	FALSE
PF3D7_0425500	STEVOR	stevor	STEVOR	CVG_Silenced	CVG_Silenced	CVG_Silenced	CVG_Silenced	CVG_Silenced	FALSE	FALSE	FALSE	FALSE	FALSE	FALSE
PF3D7_0425600	RIF	rifin, pseudogene	RIFIN	CVG_Undetermined	CVG_Undetermined	CVG_Undetermined	CVG_Undetermined	CVG_Undetermined	FALSE	TRUE	TRUE	TRUE	FALSE	FALSE
PF3D7_0425700	RIF	rifin	RIFIN	CVG_Silenced	CVG_Silenced	CVG_Silenced	CVG_Silenced	CVG_Silenced	FALSE	FALSE	FALSE	FALSE	FALSE	FALSE
PF3D7_0425800	VAR	erythrocyte membrane protein 1, PfEMP1	VAR	CVG_Undetermined	CVG_Undetermined	CVG_Active	CVG_Active	CVG_Silenced	FALSE	FALSE	FALSE	FALSE	FALSE	FALSE
PF3D7_0425900	RIF	rifin	RIFIN	CVG_Silenced	CVG_Active	CVG_Active	CVG_Active	CVG_Silenced	FALSE	FALSE	FALSE	FALSE	FALSE	FALSE
PF3D7_0426000	VAR	erythrocyte membrane protein 1, PfEMP1	VAR	CVG_Undetermined	CVG_Undetermined	CVG_Silenced	CVG_Silenced	CVG_Silenced	FALSE	TRUE	TRUE	FALSE	FALSE	FALSE
PF3D7_0500100	VAR	erythrocyte membrane protein 1, PfEMP1	VAR	CVG_Silenced	CVG_Silenced	CVG_Silenced	CVG_Silenced	CVG_Silenced	FALSE	FALSE	FALSE	FALSE	FALSE	FALSE
PF3D7_0500200	VAR	erythrocyte membrane protein 1 (PfEMP1), pseudogene	VAR	CVG_Undetermined	CVG_Undetermined	CVG_Undetermined	CVG_Undetermined	CVG_Undetermined	FALSE	FALSE	FALSE	FALSE	FALSE	FALSE
PF3D7_0500300	RIF	rifin, pseudogene	RIFIN	CVG_Silenced	CVG_Silenced	CVG_Silenced	CVG_Silenced	CVG_Silenced	FALSE	FALSE	FALSE	FALSE	FALSE	FALSE
PF3D7_0500400	RIF	rifin	RIFIN	CVG_Silenced	CVG_Silenced	CVG_Silenced	CVG_Silenced	CVG_Silenced	FALSE	FALSE	FALSE	FALSE	FALSE	FALSE
PF3D7_0500500	RIF	rifin	RIFIN	CVG_Silenced	CVG_Silenced	CVG_Silenced	CVG_Silenced	CVG_Silenced	FALSE	FALSE	FALSE	FALSE	FALSE	FALSE
PF3D7_0500600	STEVOR	stevor, pseudogene	STEVOR	CVG_Silenced	CVG_Silenced	CVG_Silenced	CVG_Silenced	CVG_Silenced	FALSE	FALSE	FALSE	FALSE	FALSE	FALSE
PF3D7_0500700	RIF	rifin, pseudogene	RIFIN	CVG_Silenced	CVG_Silenced	CVG_Silenced	CVG_Silenced	CVG_Silenced	FALSE	FALSE	FALSE	FALSE	FALSE	FALSE
PF3D7_0500800	MESA	mature parasite-infected erythrocyte surface antigen	Other CVGs	CVG_Active	CVG_Active	CVG_Active	CVG_Active	CVG_Silenced	FALSE	FALSE	FALSE	FALSE	FALSE	FALSE
PF3D7_0500900	FIKK5	serine/threonine protein kinase, FIKK family	FIKK	Inactive	Inactive	Inactive	Inactive	Inactive	FALSE	FALSE	FALSE	FALSE	FALSE	FALSE
PF3D7_0501000	NA	Plasmodium exported protein, unknown function	Not CVGs	Active	Active	Active	Active	Active	FALSE	FALSE	FALSE	FALSE	FALSE	FALSE
PF3D7_0501100	HSP40	co-chaperone J domain protein JDP	Not CVGs	Active	Active	Active	Active	Active	FALSE	FALSE	FALSE	FALSE	FALSE	FALSE
PF3D7_0501200	PIESP2	parasite-infected erythrocyte surface protein	Not CVGs	Active	Active	Active	Active	Active	FALSE	FALSE	FALSE	FALSE	FALSE	FALSE
PF3D7_0501300	SBP1	skeleton-binding protein 1	Not CVGs	Active	Active	Active	Active	Active	FALSE	FALSE	FALSE	FALSE	FALSE	FALSE
PF3D7_0501400	FIRA	interspersed repeat antigen	Not CVGs	Active	Active	Active	Active	Active	FALSE	FALSE	FALSE	FALSE	FALSE	FALSE
PF3D7_0501500	RAP3	rhoptry-associated protein 3	Not CVGs	Active	Active	Active	Active	Active	FALSE	FALSE	FALSE	FALSE	FALSE	FALSE
PF3D7_0501600	RAP2	rhoptry-associated protein 2	Not CVGs	Active	Active	Active	Active	Active	FALSE	FALSE	FALSE	FALSE	FALSE	FALSE
PF3D7_0501700	APC3	anaphase-promoting complex subunit 3, putative	Not CVGs	Inactive	Inactive	Inactive	Inactive	Inactive	FALSE	FALSE	FALSE	FALSE	FALSE	FALSE
PF3D7_0501800	CAF1A	chromatin assembly factor 1 subunit A	Not CVGs	Active	Active	Active	Active	Active	FALSE	FALSE	FALSE	FALSE	FALSE	FALSE
PF3D7_0501900	NA	conserved protein, unknown function	Not CVGs	Active	Active	Undetermined	Undetermined	Undetermined	FALSE	FALSE	FALSE	FALSE	FALSE	FALSE
PF3D7_0502000	VPS11	vacuolar protein sorting-associated protein 11, putative	Not CVGs	Active	Active	Undetermined	Undetermined	Undetermined	FALSE	FALSE	FALSE	FALSE	FALSE	FALSE
PF3D7_0502100	NA	HCNGP-like protein	Not CVGs	Active	Active	Active	Active	Active	FALSE	FALSE	FALSE	FALSE	FALSE	FALSE
PF3D7_0502200	MPV17	protein Mpv17, putative	Not CVGs	Active	Active	Undetermined	Undetermined	Undetermined	FALSE	FALSE	FALSE	FALSE	FALSE	FALSE
PF3D7_0502300	NA	conserved Plasmodium protein, unknown function	Not CVGs	Inactive	Inactive	Inactive	Inactive	Inactive	FALSE	FALSE	FALSE	FALSE	FALSE	FALSE
PF3D7_0502400	MSP8	merozoite surface protein 8	Not CVGs	Active	Active	Active	Active	Active	FALSE	FALSE	FALSE	FALSE	FALSE	FALSE
PF3D7_0502500	NA	conserved Plasmodium protein, unknown function	Not CVGs	Inactive	Inactive	Inactive	Inactive	Inactive	FALSE	FALSE	FALSE	FALSE	FALSE	FALSE
PF3D7_0502600	NA	conserved Plasmodium protein, unknown function	Not CVGs	Undetermined	Undetermined	Undetermined	Undetermined	Undetermined	FALSE	FALSE	FALSE	FALSE	FALSE	FALSE
PF3D7_0502700	NA	conserved protein, unknown function	Not CVGs	Undetermined	Undetermined	Inactive	Inactive	Inactive	FALSE	FALSE	FALSE	FALSE	FALSE	FALSE
PF3D7_0502800	DNAJ	DnaJ protein, putative	Other CVGs	Undetermined	Undetermined	Undetermined	Undetermined	Undetermined	FALSE	FALSE	FALSE	FALSE	FALSE	FALSE
PF3D7_0502900	NA	Tim10/DDP family zinc finger protein, putative	Not CVGs	Active	Active	Active	Active	Active	FALSE	FALSE	FALSE	FALSE	FALSE	FALSE
PF3D7_0503000	NA	50S ribosomal protein L28, apicoplast, putative	Not CVGs	Active	Active	Active	Active	Active	FALSE	FALSE	FALSE	FALSE	FALSE	FALSE
PF3D7_0503100	IspE	4-diphosphocytidyl-2-C-methyl-D-erythritol kinase, putative	Not CVGs	Undetermined	Undetermined	Undetermined	Undetermined	Undetermined	FALSE	FALSE	FALSE	FALSE	FALSE	FALSE
PF3D7_0503200	CDC6	cell division control protein 6, putative	Not CVGs	Active	Active	Active	Active	Active	FALSE	FALSE	FALSE	FALSE	FALSE	FALSE
PF3D7_0503300	SRSF12	serine/arginine-rich splicing factor 12	Not CVGs	Active	Active	Active	Active	Active	FALSE	FALSE	FALSE	FALSE	FALSE	FALSE
PF3D7_0503400	ADF1	actin-depolymerizing factor 1	Not CVGs	Active	Active	Active	Active	Active	FALSE	FALSE	FALSE	FALSE	FALSE	FALSE
PF3D7_0503500	NA	protein kinase, putative	Not CVGs	Inactive	Inactive	Active	Active	Active	FALSE	FALSE	FALSE	FALSE	FALSE	FALSE
PF3D7_0503600	MyoB	myosin B	Not CVGs	Active	Active	Active	Active	Active	FALSE	FALSE	FALSE	FALSE	FALSE	FALSE
PF3D7_0503800	RPL31	60S ribosomal protein L31	Not CVGs	Active	Active	Active	Active	Active	FALSE	FALSE	FALSE	FALSE	FALSE	FALSE
PF3D7_0503900	NA	conserved Plasmodium protein, unknown function	Not CVGs	Undetermined	Undetermined	Inactive	Inactive	Inactive	FALSE	FALSE	FALSE	FALSE	FALSE	FALSE
PF3D7_0504000	ATPase3	cation transporting P-ATPase	Not CVGs	Active	Active	Active	Active	Active	FALSE	FALSE	FALSE	FALSE	FALSE	FALSE
PF3D7_0504100	NA	AN1-type zinc finger protein, putative	Not CVGs	Undetermined	Undetermined	Active	Active	Active	FALSE	FALSE	FALSE	FALSE	FALSE	FALSE
PF3D7_0504200	DDX27	ATP-dependent RNA helicase DDX27, putative	Not CVGs	Active	Active	Undetermined	Undetermined	Undetermined	FALSE	FALSE	FALSE	FALSE	FALSE	FALSE
PF3D7_0504300	NA	conserved Plasmodium protein, unknown function	Not CVGs	Inactive	Inactive	Inactive	Inactive	Inactive	FALSE	FALSE	FALSE	FALSE	FALSE	FALSE
PF3D7_0504400	NA	ATP-dependent helicase, putative	Not CVGs	Active	Active	Active	Active	Active	FALSE	FALSE	FALSE	FALSE	FALSE	FALSE
PF3D7_0504500	NA	MOLO1 domain-containing protein, putative	Not CVGs	Inactive	Inactive	Inactive	Inactive	Inactive	FALSE	FALSE	FALSE	FALSE	FALSE	FALSE
PF3D7_0504600	BCKDHB	2-oxoisovalerate dehydrogenase subunit beta, mitochondrial, putative	Not CVGs	Active	Active	Active	Active	Active	FALSE	FALSE	FALSE	FALSE	FALSE	FALSE
PF3D7_0504700	CEP120	centrosomal protein CEP120, putative	Not CVGs	Inactive	Inactive	Inactive	Inactive	Inactive	FALSE	FALSE	FALSE	FALSE	FALSE	FALSE
PF3D7_0504800	NA	conserved Plasmodium protein, unknown function	Not CVGs	Active	Active	Active	Active	Active	FALSE	FALSE	FALSE	FALSE	FALSE	FALSE
PF3D7_0504900	NA	transmembrane protein TMEM222, putative	Not CVGs	Active	Active	Active	Active	Active	TRUE	FALSE	FALSE	FALSE	FALSE	FALSE
PF3D7_0505000	NA	MMS19-like protein, putative	Not CVGs	Undetermined	Undetermined	Active	Active	Active	FALSE	FALSE	FALSE	FALSE	FALSE	FALSE
PF3D7_0505100	TRS85	trafficking protein particle complex subunit 8, putative	Not CVGs	Active	Active	Active	Active	Active	FALSE	FALSE	FALSE	FALSE	FALSE	FALSE
PF3D7_0505200	ALP2b	actin-like protein, putative	Not CVGs	Active	Active	Active	Active	Active	FALSE	FALSE	FALSE	FALSE	FALSE	FALSE
PF3D7_0505300	NA	UDP-N-acetylglucosamine transporter, putative	Not CVGs	Inactive	Inactive	Inactive	Inactive	Inactive	FALSE	FALSE	FALSE	FALSE	FALSE	FALSE
PF3D7_0505400	NA	conserved protein, unknown function	Not CVGs	Active	Active	Active	Active	Active	FALSE	FALSE	FALSE	FALSE	FALSE	FALSE
PF3D7_0505500	MSH6	DNA mismatch repair protein MSH6, putative	Not CVGs	Active	Active	Active	Active	Active	FALSE	FALSE	FALSE	FALSE	FALSE	FALSE
PF3D7_0505600	NA	BCNT domain-containing protein, putative	Not CVGs	Undetermined	Undetermined	Undetermined	Undetermined	Undetermined	FALSE	FALSE	FALSE	FALSE	FALSE	FALSE
PF3D7_0505700	NA	conserved Plasmodium membrane protein, unknown function	Not CVGs	Active	Active	Active	Active	Active	FALSE	FALSE	FALSE	FALSE	FALSE	FALSE
PF3D7_0505800	SUMO	small ubiquitin-related modifier	Not CVGs	Active	Active	Active	Active	Active	FALSE	FALSE	FALSE	FALSE	FALSE	FALSE
PF3D7_0505900	MED11	mediator of RNA polymerase II transcription subunit 11, putative	Not CVGs	Active	Active	Active	Active	Active	FALSE	FALSE	FALSE	FALSE	FALSE	FALSE
PF3D7_0506000	NA	conserved Plasmodium protein, unknown function	Not CVGs	Active	Active	Undetermined	Undetermined	Undetermined	FALSE	FALSE	FALSE	FALSE	FALSE	FALSE
PF3D7_0506100	NA	60S ribosomal subunit protein L24, putative	Not CVGs	Active	Active	Active	Active	Active	FALSE	FALSE	FALSE	FALSE	FALSE	FALSE
PF3D7_0506200	TBP	TATA-box-binding protein	Not CVGs	Inactive	Inactive	Active	Active	Active	FALSE	FALSE	FALSE	FALSE	FALSE	FALSE
PF3D7_0506300	NA	conserved protein, unknown function	Not CVGs	Undetermined	Undetermined	Undetermined	Undetermined	Undetermined	FALSE	FALSE	FALSE	FALSE	FALSE	FALSE
PF3D7_0506400	NA	conserved Plasmodium protein, unknown function	Not CVGs	Inactive	Inactive	Inactive	Inactive	Inactive	FALSE	FALSE	FALSE	FALSE	FALSE	FALSE
PF3D7_0506500	NA	conserved Plasmodium protein, unknown function	Not CVGs	Active	Active	Undetermined	Undetermined	Undetermined	FALSE	FALSE	FALSE	FALSE	FALSE	FALSE
PF3D7_0506600	NA	histone deacetylase, putative, pseudogene	Not CVGs	Inactive	Inactive	Inactive	Inactive	Inactive	FALSE	FALSE	FALSE	FALSE	FALSE	FALSE
PF3D7_0506700	NA	GTPase-activating protein, putative	Not CVGs	Undetermined	Undetermined	Undetermined	Undetermined	Undetermined	FALSE	FALSE	FALSE	FALSE	FALSE	FALSE
PF3D7_0506800	TCF25	transcription factor 25, putative	Not CVGs	Active	Active	Active	Active	Active	FALSE	FALSE	FALSE	FALSE	FALSE	FALSE
PF3D7_0506900	ROM4	rhomboid protease ROM4	Not CVGs	Active	Active	Active	Active	Active	FALSE	FALSE	FALSE	FALSE	FALSE	FALSE
PF3D7_0507000	NA	conserved protein, unknown function	Not CVGs	Undetermined	Undetermined	Undetermined	Undetermined	Undetermined	FALSE	FALSE	FALSE	FALSE	FALSE	FALSE
PF3D7_0507100	RPL4	60S ribosomal protein L4	Not CVGs	Active	Active	Active	Active	Active	FALSE	FALSE	FALSE	FALSE	FALSE	FALSE
PF3D7_0507200	SUB3	subtilisin-like protease 3	Not CVGs	Active	Active	Active	Active	Active	FALSE	FALSE	FALSE	FALSE	FALSE	FALSE
PF3D7_0507300	SOPT	subtilisin-like ookinete protein SOPT	Not CVGs	Inactive	Inactive	Inactive	Inactive	Inactive	FALSE	FALSE	FALSE	FALSE	FALSE	FALSE
PF3D7_0507400	SUB1-ProM	subtilisin propeptide-like protein	Not CVGs	Active	Active	Active	Active	Active	FALSE	FALSE	FALSE	FALSE	FALSE	FALSE
PF3D7_0507500	SUB1	subtilisin-like protease 1	Not CVGs	Active	Active	Active	Active	Active	FALSE	FALSE	FALSE	FALSE	FALSE	FALSE
PF3D7_0507600	CAF40	protein CAF40, putative	Not CVGs	Active	Active	Active	Active	Active	FALSE	FALSE	FALSE	FALSE	FALSE	FALSE
PF3D7_0507700	NPL4	nuclear protein localization protein 4, putative	Not CVGs	Active	Active	Active	Active	Active	FALSE	FALSE	FALSE	FALSE	FALSE	FALSE
PF3D7_0507800	NA	conserved protein, unknown function	Not CVGs	Active	Active	Active	Active	Active	FALSE	FALSE	FALSE	FALSE	FALSE	FALSE
PF3D7_0507900	NA	conserved Plasmodium protein, unknown function	Not CVGs	Undetermined	Undetermined	Undetermined	Undetermined	Undetermined	FALSE	FALSE	FALSE	FALSE	FALSE	FALSE
PF3D7_0508000	P38	6-cysteine protein	Other CVGs	Active	Active	Active	Active	Active	FALSE	FALSE	FALSE	FALSE	FALSE	FALSE
PF3D7_0508100	SET9	SET domain protein, putative	Not CVGs	Active	Active	Active	Active	Active	FALSE	FALSE	FALSE	FALSE	FALSE	FALSE
PF3D7_0508200	NA	longevity-assurance (LAG1) protein, putative	Not CVGs	Undetermined	Undetermined	Inactive	Inactive	Inactive	TRUE	FALSE	FALSE	FALSE	FALSE	FALSE
PF3D7_0508300	TPT	triose phosphate transporter	Not CVGs	Active	Active	Active	Active	Active	FALSE	FALSE	FALSE	FALSE	FALSE	FALSE
PF3D7_0508400	NA	conserved protein, unknown function	Not CVGs	Inactive	Inactive	Inactive	Inactive	Inactive	FALSE	FALSE	FALSE	FALSE	FALSE	FALSE
PF3D7_0508500	RCC1	guanidine nucleotide exchange factor	Not CVGs	Active	Active	Active	Active	Active	FALSE	FALSE	FALSE	FALSE	FALSE	FALSE
PF3D7_0508600	NA	conserved protein, unknown function	Not CVGs	Active	Active	Active	Active	Active	FALSE	FALSE	FALSE	FALSE	FALSE	FALSE
PF3D7_0508700	PRP5	pre-mRNA-processing ATP-dependent RNA helicase PRP5, putative	Not CVGs	Active	Active	Active	Active	Active	FALSE	FALSE	FALSE	FALSE	FALSE	FALSE
PF3D7_0508800	SSB	single-stranded DNA-binding protein	Not CVGs	Active	Active	Active	Active	Active	FALSE	FALSE	FALSE	FALSE	FALSE	FALSE
PF3D7_0508900	NA	conserved Plasmodium protein, unknown function	Not CVGs	Active	Active	Active	Active	Active	FALSE	FALSE	FALSE	FALSE	FALSE	FALSE
PF3D7_0509000	alphaSNAP	alpha-soluble NSF attachment protein, putative	Not CVGs	Active	Active	Active	Active	Active	FALSE	FALSE	FALSE	FALSE	FALSE	FALSE
PF3D7_0509100	SMC4	structural maintenance of chromosomes protein 4, putative	Not CVGs	Active	Active	Active	Active	Active	TRUE	FALSE	FALSE	FALSE	FALSE	FALSE
PF3D7_0509200	LRR2	leucine-rich repeat protein	Not CVGs	Inactive	Inactive	Active	Active	Active	FALSE	FALSE	FALSE	FALSE	FALSE	FALSE
PF3D7_0509300	NA	conserved Plasmodium protein, unknown function	Not CVGs	Active	Active	Active	Active	Active	FALSE	FALSE	FALSE	FALSE	FALSE	FALSE
PF3D7_0509400	RNAPI	RNA polymerase I	Not CVGs	Active	Active	Active	Active	Active	FALSE	FALSE	FALSE	FALSE	FALSE	FALSE
PF3D7_0509500	NA	ERCC4 domain-containing protein, putative	Not CVGs	Active	Active	Inactive	Inactive	Inactive	FALSE	FALSE	FALSE	FALSE	FALSE	FALSE
PF3D7_0509600	AsnRS	asparagine--tRNA ligase	Not CVGs	Active	Active	Active	Active	Active	FALSE	FALSE	FALSE	FALSE	FALSE	FALSE
PF3D7_0509700	NA	conserved Plasmodium protein, unknown function	Not CVGs	Inactive	Inactive	Inactive	Inactive	Inactive	FALSE	FALSE	FALSE	FALSE	FALSE	FALSE
PF3D7_0509800	PI4KB	phosphatidylinositol 4-kinase beta	Not CVGs	Active	Active	Active	Active	Active	FALSE	FALSE	FALSE	FALSE	FALSE	FALSE
PF3D7_0509900	NA	NSE4 domain-containing protein, putative	Not CVGs	Undetermined	Undetermined	Inactive	Inactive	Inactive	FALSE	FALSE	FALSE	FALSE	FALSE	FALSE
PF3D7_0510000	NA	conserved Plasmodium protein, unknown function	Not CVGs	Undetermined	Undetermined	Inactive	Inactive	Inactive	FALSE	FALSE	FALSE	FALSE	FALSE	FALSE
PF3D7_0510100	NA	KH domain-containing protein, putative	Not CVGs	Active	Active	Active	Active	Active	FALSE	FALSE	FALSE	FALSE	FALSE	FALSE
PF3D7_0510200	CYP87	peptidyl-prolyl cis-trans isomerase	Not CVGs	Active	Active	Undetermined	Undetermined	Undetermined	FALSE	FALSE	FALSE	FALSE	FALSE	FALSE
PF3D7_0510300	SIP	stripes inner membrane complex protein, putative	Not CVGs	Inactive	Inactive	Inactive	Inactive	Inactive	FALSE	FALSE	FALSE	FALSE	FALSE	FALSE
PF3D7_0510400	NA	PDCD2 domain-containing protein, putative	Not CVGs	Inactive	Inactive	Undetermined	Undetermined	Undetermined	FALSE	FALSE	FALSE	FALSE	FALSE	FALSE
PF3D7_0510500	TopoI	topoisomerase I	Not CVGs	Active	Active	Active	Active	Active	FALSE	FALSE	FALSE	FALSE	FALSE	FALSE
PF3D7_0510600	NA	tRNA Leucine	Not CVGs	Inactive	Inactive	Inactive	Inactive	Inactive	FALSE	FALSE	FALSE	FALSE	FALSE	FALSE
PF3D7_0510700	NA	conserved Plasmodium protein, unknown function	Not CVGs	Inactive	Inactive	Inactive	Inactive	Inactive	FALSE	FALSE	FALSE	FALSE	FALSE	FALSE
PF3D7_0510800	NA	WD repeat-containing protein, putative	Not CVGs	Inactive	Inactive	Inactive	Inactive	Inactive	FALSE	FALSE	FALSE	FALSE	FALSE	FALSE
PF3D7_0510900	NA	small nucleolar RNA snoR04	Not CVGs	Active	Active	Undetermined	Undetermined	Undetermined	FALSE	FALSE	FALSE	FALSE	FALSE	FALSE
PF3D7_0511000	TCTP	translationally-controlled tumor protein homolog	Not CVGs	Active	Active	Active	Active	Active	FALSE	FALSE	FALSE	FALSE	FALSE	FALSE
PF3D7_0511100	NA	conserved Plasmodium protein, unknown function	Not CVGs	Inactive	Inactive	Inactive	Inactive	Inactive	FALSE	FALSE	FALSE	FALSE	FALSE	FALSE
PF3D7_0511200	SCD	stearoyl-CoA desaturase	Not CVGs	Active	Active	Active	Active	Active	FALSE	FALSE	FALSE	FALSE	FALSE	FALSE
PF3D7_0511300	NA	MORN repeat protein, putative	Not CVGs	Undetermined	Undetermined	Undetermined	Undetermined	Undetermined	FALSE	FALSE	FALSE	FALSE	FALSE	FALSE
PF3D7_0511400	NA	conserved Plasmodium protein, unknown function	Not CVGs	Inactive	Inactive	Active	Active	Active	FALSE	FALSE	FALSE	FALSE	FALSE	FALSE
PF3D7_0511500	NA	RNA pseudouridylate synthase, putative	Not CVGs	Active	Active	Active	Active	Active	FALSE	FALSE	FALSE	FALSE	FALSE	FALSE
PF3D7_0511600	ARNP	apical rhoptry neck protein	Not CVGs	Active	Active	Active	Active	Active	FALSE	FALSE	FALSE	FALSE	FALSE	FALSE
PF3D7_0511700	CGI121	EKC/KEOPS complex subunit CGI121	Not CVGs	Active	Active	Active	Active	Active	FALSE	FALSE	FALSE	FALSE	FALSE	FALSE
PF3D7_0511800	INO1	inositol-3-phosphate synthase	Not CVGs	Active	Active	Active	Active	Active	FALSE	FALSE	FALSE	FALSE	FALSE	FALSE
PF3D7_0511900	NA	conserved Plasmodium protein, unknown function	Not CVGs	Undetermined	Undetermined	Inactive	Inactive	Inactive	FALSE	FALSE	FALSE	FALSE	FALSE	FALSE
PF3D7_0512000	PFD6	prefoldin subunit 6	Not CVGs	Active	Active	Active	Active	Active	FALSE	FALSE	FALSE	FALSE	FALSE	FALSE
PF3D7_0512100	NA	conserved protein, unknown function	Not CVGs	Active	Active	Undetermined	Undetermined	Undetermined	FALSE	FALSE	FALSE	FALSE	FALSE	FALSE
PF3D7_0512200	GS	glutathione synthetase	Not CVGs	Undetermined	Undetermined	Undetermined	Undetermined	Undetermined	FALSE	FALSE	FALSE	FALSE	FALSE	FALSE
PF3D7_0512300	MAT1	CDK-activating kinase assembly factor MAT1	Not CVGs	Undetermined	Undetermined	Undetermined	Undetermined	Undetermined	FALSE	FALSE	FALSE	FALSE	FALSE	FALSE
PF3D7_0512400	NA	conserved Plasmodium protein, unknown function	Not CVGs	Inactive	Inactive	Inactive	Inactive	Inactive	FALSE	FALSE	FALSE	FALSE	FALSE	FALSE
PF3D7_0512450	NA	conserved Plasmodium protein, unknown function, pseudogene	Not CVGs	Inactive	Inactive	Inactive	Inactive	Inactive	FALSE	FALSE	FALSE	FALSE	FALSE	FALSE
PF3D7_0512500	NA	conserved Plasmodium protein, unknown function	Not CVGs	Undetermined	Undetermined	Inactive	Inactive	Inactive	FALSE	FALSE	FALSE	FALSE	FALSE	FALSE
PF3D7_0512600	RAB1b	ras-related protein Rab-1B	Not CVGs	Active	Active	Active	Active	Active	FALSE	FALSE	FALSE	FALSE	FALSE	FALSE
PF3D7_0512700	OPRT	orotate phosphoribosyltransferase	Not CVGs	Undetermined	Undetermined	Active	Active	Active	FALSE	FALSE	FALSE	FALSE	FALSE	FALSE
PF3D7_0512800	NA	conserved Plasmodium protein, unknown function	Not CVGs	Inactive	Inactive	Inactive	Inactive	Inactive	FALSE	FALSE	FALSE	FALSE	FALSE	FALSE
PF3D7_0512900	AKAL	AKAP-like protein	Not CVGs	Undetermined	Undetermined	Undetermined	Undetermined	Undetermined	FALSE	FALSE	FALSE	FALSE	FALSE	FALSE
PF3D7_0513000	NA	conserved protein, unknown function	Not CVGs	Active	Active	Active	Active	Active	FALSE	FALSE	FALSE	FALSE	FALSE	FALSE
PF3D7_0513100	NA	conserved protein, unknown function	Not CVGs	Active	Active	Active	Active	Active	FALSE	FALSE	FALSE	FALSE	FALSE	FALSE
PF3D7_0513200	NA	CPSF domain-containing protein, putative	Not CVGs	Active	Active	Active	Active	Active	FALSE	FALSE	FALSE	FALSE	FALSE	FALSE
PF3D7_0513300	PNP	purine nucleoside phosphorylase	Not CVGs	Active	Active	Active	Active	Active	FALSE	FALSE	FALSE	FALSE	FALSE	FALSE
PF3D7_0513400	YihA1	GTP-binding protein YihA1	Not CVGs	Inactive	Inactive	Inactive	Inactive	Inactive	FALSE	FALSE	FALSE	FALSE	FALSE	FALSE
PF3D7_0513500	PAM16	mitochondrial import inner membrane translocase subunit TIM16, putative	Not CVGs	Inactive	Inactive	Active	Active	Active	FALSE	FALSE	FALSE	FALSE	FALSE	FALSE
PF3D7_0513600	NA	deoxyribodipyrimidine photo-lyase, putative	Not CVGs	Active	Active	Active	Active	Active	FALSE	FALSE	FALSE	FALSE	FALSE	FALSE
PF3D7_0513700	PSOP12	secreted ookinete protein, putative	Not CVGs	Inactive	Inactive	Inactive	Inactive	Inactive	TRUE	FALSE	FALSE	FALSE	FALSE	FALSE
PF3D7_0513800	RAB1a	ras-related protein Rab-1A	Not CVGs	Active	Active	Active	Active	Active	FALSE	FALSE	FALSE	FALSE	FALSE	FALSE
PF3D7_0513900	NA	conserved protein, unknown function	Not CVGs	Undetermined	Undetermined	Undetermined	Undetermined	Undetermined	FALSE	FALSE	FALSE	FALSE	FALSE	FALSE
PF3D7_0514000	TTL	tubulin--tyrosine ligase, putative	Not CVGs	Inactive	Inactive	Inactive	Inactive	Inactive	TRUE	FALSE	FALSE	FALSE	FALSE	FALSE
PF3D7_0514100	UvrD	ATP-dependent DNA helicase UvrD	Not CVGs	Active	Active	Undetermined	Undetermined	Undetermined	FALSE	FALSE	FALSE	FALSE	FALSE	FALSE
PF3D7_0514200	NA	conserved Plasmodium protein, unknown function	Not CVGs	Active	Active	Undetermined	Undetermined	Undetermined	FALSE	FALSE	FALSE	FALSE	FALSE	FALSE
PF3D7_0514300	NA	aspartate--tRNA ligase, putative	Not CVGs	Active	Active	Undetermined	Undetermined	Undetermined	FALSE	FALSE	FALSE	FALSE	FALSE	FALSE
PF3D7_0514400	NA	tRNA Phenylalanine	Not CVGs	Inactive	Inactive	Inactive	Inactive	Active	FALSE	FALSE	FALSE	FALSE	FALSE	FALSE
PF3D7_0514500	NA	conserved Plasmodium membrane protein, unknown function	Not CVGs	Inactive	Inactive	Inactive	Inactive	Inactive	FALSE	FALSE	FALSE	FALSE	FALSE	FALSE
PF3D7_0514600	NA	ribose-5-phosphate isomerase, putative	Not CVGs	Active	Active	Active	Active	Active	FALSE	FALSE	FALSE	FALSE	FALSE	FALSE
PF3D7_0514700	NA	MORN repeat protein, putative	Not CVGs	Inactive	Inactive	Inactive	Inactive	Inactive	FALSE	FALSE	FALSE	FALSE	FALSE	FALSE
PF3D7_0514800	NA	inositol polyphosphate multikinase, putative	Not CVGs	Active	Active	Undetermined	Undetermined	Undetermined	FALSE	FALSE	FALSE	FALSE	FALSE	FALSE
PF3D7_0514900	NA	conserved Plasmodium protein, unknown function	Not CVGs	Undetermined	Undetermined	Active	Active	Active	FALSE	FALSE	FALSE	FALSE	FALSE	FALSE
PF3D7_0515000	CWC2	pre-mRNA-splicing factor CWC2, putative	Not CVGs	Active	Active	Active	Active	Active	FALSE	FALSE	FALSE	FALSE	FALSE	FALSE
PF3D7_0515100	ROM9	rhomboid protease ROM9	Not CVGs	Active	Active	Undetermined	Undetermined	Undetermined	FALSE	FALSE	FALSE	FALSE	FALSE	FALSE
PF3D7_0515200	NA	conserved Plasmodium protein, unknown function	Not CVGs	Active	Active	Undetermined	Undetermined	Undetermined	FALSE	FALSE	FALSE	FALSE	FALSE	FALSE
PF3D7_0515300	PI3K	phosphatidylinositol 3-kinase	Not CVGs	Active	Active	Undetermined	Undetermined	Undetermined	FALSE	FALSE	FALSE	FALSE	FALSE	FALSE
PF3D7_0515400	NA	conserved protein, unknown function	Not CVGs	Active	Active	Active	Active	Active	FALSE	FALSE	FALSE	FALSE	FALSE	FALSE
PF3D7_0515500	GEP1	gametogenesis essential protein 1, putative	Not CVGs	Inactive	Inactive	Inactive	Inactive	Inactive	FALSE	FALSE	FALSE	FALSE	FALSE	FALSE
PF3D7_0515600	GEP	gamete egress protein GEP, putative	Not CVGs	Inactive	Inactive	Inactive	Inactive	Inactive	TRUE	FALSE	FALSE	FALSE	FALSE	FALSE
PF3D7_0515700	GAP40	glideosome-associated protein 40, putative	Not CVGs	Active	Active	Active	Active	Active	FALSE	FALSE	FALSE	FALSE	FALSE	FALSE
PF3D7_0515800	NA	BolA-like protein, putative	Not CVGs	Undetermined	Undetermined	Undetermined	Undetermined	Undetermined	FALSE	FALSE	FALSE	FALSE	FALSE	FALSE
PF3D7_0515900	NIF2	NLI interacting factor-like phosphatase, putative	Not CVGs	Active	Active	Active	Active	Active	FALSE	FALSE	FALSE	FALSE	FALSE	FALSE
PF3D7_0516000	NA	RAP protein, putative	Not CVGs	Inactive	Inactive	Inactive	Inactive	Inactive	FALSE	FALSE	FALSE	FALSE	FALSE	FALSE
PF3D7_0516100	ATPase1	cation-transporting ATPase 1	Not CVGs	Inactive	Inactive	Inactive	Inactive	Inactive	FALSE	FALSE	FALSE	FALSE	FALSE	FALSE
PF3D7_0516200	RPS11	40S ribosomal protein S11	Not CVGs	Active	Active	Active	Active	Active	FALSE	FALSE	FALSE	FALSE	FALSE	FALSE
PF3D7_0516300	NA	tRNA pseudouridine synthase, putative	Not CVGs	Undetermined	Undetermined	Active	Active	Active	FALSE	FALSE	FALSE	FALSE	FALSE	FALSE
PF3D7_0516400	PhLP1	phosducin-like protein 1, putative	Not CVGs	Active	Active	Active	Active	Active	FALSE	FALSE	FALSE	FALSE	FALSE	FALSE
PF3D7_0516500	MFS1	major facilitator superfamily domain-containing protein, putative	Not CVGs	Inactive	Inactive	Inactive	Inactive	Inactive	FALSE	FALSE	FALSE	FALSE	FALSE	FALSE
PF3D7_0516600	MB2	sporozoite surface antigen MB2	Not CVGs	Active	Active	Active	Active	Active	FALSE	FALSE	FALSE	FALSE	FALSE	FALSE
PF3D7_0516700	NA	ubiquitin carboxyl-terminal hydrolase 2, putative	Not CVGs	Active	Active	Active	Active	Active	FALSE	FALSE	FALSE	FALSE	FALSE	FALSE
PF3D7_0516800	ApiAP2	AP2 domain transcription factor AP2-O2, putative	Not CVGs	Active	Active	Active	Active	Active	FALSE	FALSE	FALSE	FALSE	FALSE	FALSE
PF3D7_0516900	RPL2	60S ribosomal protein L2	Not CVGs	Active	Active	Active	Active	Active	FALSE	FALSE	FALSE	FALSE	FALSE	FALSE
PF3D7_0517000	NA	60S ribosomal protein L12, putative	Not CVGs	Active	Active	Active	Active	Active	FALSE	FALSE	FALSE	FALSE	FALSE	FALSE
PF3D7_0517100	NA	conserved protein, unknown function	Not CVGs	Undetermined	Undetermined	Undetermined	Undetermined	Undetermined	FALSE	FALSE	FALSE	FALSE	FALSE	FALSE
PF3D7_0517200	NA	conserved Plasmodium protein, unknown function	Not CVGs	Inactive	Inactive	Inactive	Inactive	Inactive	FALSE	FALSE	FALSE	FALSE	FALSE	FALSE
PF3D7_0517300	SR1	serine/arginine-rich splicing factor 1	Not CVGs	Active	Active	Active	Active	Active	FALSE	FALSE	FALSE	FALSE	FALSE	FALSE
PF3D7_0517400	FACT-L	FACT complex subunit SPT16, putative	Not CVGs	Active	Active	Active	Active	Active	FALSE	FALSE	FALSE	FALSE	FALSE	FALSE
PF3D7_0517500	NA	UTP--glucose-1-phosphate uridylyltransferase, putative	Not CVGs	Inactive	Inactive	Inactive	Inactive	Inactive	FALSE	FALSE	FALSE	FALSE	FALSE	FALSE
PF3D7_0517600	CPbeta	F-actin-capping protein subunit beta, putative	Not CVGs	Inactive	Inactive	Inactive	Inactive	Inactive	TRUE	FALSE	FALSE	FALSE	FALSE	FALSE
PF3D7_0517700	EIF3B	eukaryotic translation initiation factor 3 subunit B, putative	Not CVGs	Active	Active	Active	Active	Active	FALSE	FALSE	FALSE	FALSE	FALSE	FALSE
PF3D7_0517800	DCX	doublecortin domain-containing protein, putative	Not CVGs	Inactive	Inactive	Inactive	Inactive	Inactive	FALSE	FALSE	FALSE	FALSE	FALSE	FALSE
PF3D7_0517900	NA	zinc finger protein, putative	Not CVGs	Active	Active	Active	Active	Active	FALSE	FALSE	FALSE	FALSE	FALSE	FALSE
PF3D7_0518000	NA	NOSIP domain-containing protein, putative	Not CVGs	Undetermined	Undetermined	Active	Active	Active	FALSE	FALSE	FALSE	FALSE	FALSE	FALSE
PF3D7_0518100	AMR2	protein AMR2	Not CVGs	Active	Active	Undetermined	Undetermined	Undetermined	FALSE	FALSE	FALSE	FALSE	FALSE	FALSE
PF3D7_0518200	MDM2	SWIB/MDM2 domain-containing protein	Not CVGs	Inactive	Inactive	Active	Active	Active	FALSE	FALSE	FALSE	FALSE	FALSE	FALSE
PF3D7_0518300	NA	proteasome subunit beta type-1, putative	Not CVGs	Active	Active	Active	Active	Active	FALSE	FALSE	FALSE	FALSE	FALSE	FALSE
PF3D7_0518400	CYC3	cyclin, putative	Not CVGs	Inactive	Inactive	Inactive	Inactive	Inactive	FALSE	FALSE	FALSE	FALSE	FALSE	FALSE
PF3D7_0518500	DDX23	ATP-dependent RNA helicase DDX23, putative	Not CVGs	Active	Active	Undetermined	Undetermined	Undetermined	FALSE	FALSE	FALSE	FALSE	FALSE	FALSE
PF3D7_0518600	WDR26	WD repeat-containing protein 26, putative	Not CVGs	Active	Active	Undetermined	Undetermined	Undetermined	FALSE	FALSE	FALSE	FALSE	FALSE	FALSE
PF3D7_0518700	PUF1	mRNA-binding protein PUF1	Not CVGs	Inactive	Inactive	Inactive	Inactive	Inactive	TRUE	FALSE	FALSE	FALSE	FALSE	FALSE
PF3D7_0518800	PSOP13	secreted ookinete protein, putative	Not CVGs	Inactive	Inactive	Inactive	Inactive	Inactive	FALSE	FALSE	FALSE	FALSE	FALSE	FALSE
PF3D7_0518900	NA	conserved protein, unknown function	Not CVGs	Inactive	Inactive	Inactive	Inactive	Inactive	FALSE	FALSE	FALSE	FALSE	FALSE	FALSE
PF3D7_0519000	SLBP	histone RNA hairpin-binding protein, putative	Not CVGs	Inactive	Inactive	Active	Active	Active	FALSE	FALSE	FALSE	FALSE	FALSE	FALSE
PF3D7_0519100	NA	50S ribosomal protein L14, mitochondrial, putative	Not CVGs	Active	Active	Active	Active	Active	FALSE	FALSE	FALSE	FALSE	FALSE	FALSE
PF3D7_0519200	NA	V-type proton ATPase 16 kDa proteolipid subunit	Not CVGs	Active	Active	Active	Active	Active	TRUE	FALSE	FALSE	FALSE	FALSE	FALSE
PF3D7_0519300	COX10	protoheme IX farnesyltransferase	Not CVGs	Undetermined	Undetermined	Undetermined	Undetermined	Undetermined	FALSE	FALSE	FALSE	FALSE	FALSE	FALSE
PF3D7_0519400	RPS24	40S ribosomal protein S24	Not CVGs	Active	Active	Active	Active	Active	FALSE	FALSE	FALSE	FALSE	FALSE	FALSE
PF3D7_0519500	CCR4-1	CCR4 domain-containing protein 1, putative	Not CVGs	Active	Active	Active	Active	Active	FALSE	FALSE	FALSE	FALSE	FALSE	FALSE
PF3D7_0519600	NA	zinc finger protein, putative	Not CVGs	Active	Active	Active	Active	Active	FALSE	FALSE	FALSE	FALSE	FALSE	FALSE
PF3D7_0519700	NA	FoP domain-containing protein, putative	Not CVGs	Active	Active	Active	Active	Active	FALSE	FALSE	FALSE	FALSE	FALSE	FALSE
PF3D7_0519800	NA	EELM2 domain-containing protein, putative	Not CVGs	Active	Active	Active	Active	Active	FALSE	FALSE	FALSE	FALSE	FALSE	FALSE
PF3D7_0519900	NA	conserved protein, unknown function	Not CVGs	Undetermined	Undetermined	Undetermined	Undetermined	Undetermined	FALSE	FALSE	FALSE	FALSE	FALSE	FALSE
PF3D7_0520000	RPS9	40S ribosomal protein S9, putative	Not CVGs	Active	Active	Active	Active	Active	FALSE	FALSE	FALSE	FALSE	FALSE	FALSE
PF3D7_0520100	PPM9	protein phosphatase PPM9, putative	Not CVGs	Undetermined	Undetermined	Undetermined	Undetermined	Undetermined	FALSE	FALSE	FALSE	FALSE	FALSE	FALSE
PF3D7_0520200	MED17	mediator of RNA polymerase II transcription subunit 17, putative	Not CVGs	Undetermined	Undetermined	Undetermined	Undetermined	Undetermined	FALSE	FALSE	FALSE	FALSE	FALSE	FALSE
PF3D7_0520300	LSM2	U6 snRNA-associated Sm-like protein LSm2, putative	Not CVGs	Active	Active	Active	Active	Active	FALSE	FALSE	FALSE	FALSE	FALSE	FALSE
PF3D7_0520400	NA	single-stranded DNA-binding protein, putative	Not CVGs	Active	Active	Undetermined	Undetermined	Undetermined	FALSE	FALSE	FALSE	FALSE	FALSE	FALSE
PF3D7_0520500	NA	phosphomethylpyrimidine kinase, putative	Not CVGs	Active	Active	Active	Active	Active	FALSE	FALSE	FALSE	FALSE	FALSE	FALSE
PF3D7_0520600	Ap4AH	bis(5'-nucleosyl)-tetraphosphatase [asymmetrical]	Not CVGs	Active	Active	Active	Active	Active	FALSE	FALSE	FALSE	FALSE	FALSE	FALSE
PF3D7_0520700	NA	CDC73 domain-containing protein, putative	Not CVGs	Undetermined	Undetermined	Undetermined	Undetermined	Undetermined	FALSE	FALSE	FALSE	FALSE	FALSE	FALSE
PF3D7_0520800	NA	conserved protein, unknown function	Not CVGs	Active	Active	Undetermined	Undetermined	Undetermined	FALSE	FALSE	FALSE	FALSE	FALSE	FALSE
PF3D7_0520900	SAHH	adenosylhomocysteinase	Not CVGs	Active	Active	Active	Active	Active	FALSE	FALSE	FALSE	FALSE	FALSE	FALSE
PF3D7_0521000	NA	conserved Plasmodium protein, unknown function	Not CVGs	Active	Active	Active	Active	Active	FALSE	FALSE	FALSE	FALSE	FALSE	FALSE
PF3D7_0521100	NA	conserved Plasmodium protein, unknown function	Not CVGs	Inactive	Inactive	Inactive	Inactive	Inactive	FALSE	FALSE	FALSE	FALSE	FALSE	FALSE
PF3D7_0521200	NA	conserved protein, unknown function	Not CVGs	Inactive	Inactive	Inactive	Inactive	Inactive	FALSE	FALSE	FALSE	FALSE	FALSE	FALSE
PF3D7_0521300	NA	zinc finger protein, putative	Not CVGs	Undetermined	Undetermined	Undetermined	Undetermined	Undetermined	FALSE	FALSE	FALSE	FALSE	FALSE	FALSE
PF3D7_0521400	NA	conserved protein, unknown function	Not CVGs	Active	Active	Undetermined	Undetermined	Undetermined	FALSE	FALSE	FALSE	FALSE	FALSE	FALSE
PF3D7_0521500	NA	ribosomal large subunit pseudouridylate synthase, putative	Not CVGs	Undetermined	Undetermined	Inactive	Inactive	Inactive	FALSE	FALSE	FALSE	FALSE	FALSE	FALSE
PF3D7_0521600	NA	conserved Plasmodium protein, unknown function	Not CVGs	Active	Active	Undetermined	Undetermined	Undetermined	FALSE	FALSE	FALSE	FALSE	FALSE	FALSE
PF3D7_0521700	DDX1	ATP-dependent RNA helicase DDX1, putative	Not CVGs	Inactive	Inactive	Undetermined	Undetermined	Undetermined	FALSE	FALSE	FALSE	FALSE	FALSE	FALSE
PF3D7_0521800	NA	AFG1-like ATPase, putative	Not CVGs	Inactive	Inactive	Inactive	Inactive	Inactive	FALSE	FALSE	FALSE	FALSE	FALSE	FALSE
PF3D7_0521900	NA	conserved Plasmodium protein, unknown function	Not CVGs	Inactive	Inactive	Inactive	Inactive	Inactive	FALSE	FALSE	FALSE	FALSE	FALSE	FALSE
PF3D7_0522000	NA	conserved Plasmodium protein, unknown function	Not CVGs	Active	Active	Active	Active	Active	FALSE	FALSE	FALSE	FALSE	FALSE	FALSE
PF3D7_0522100	NA	conserved Plasmodium protein, unknown function	Not CVGs	Active	Active	Active	Active	Active	FALSE	FALSE	FALSE	FALSE	FALSE	FALSE
PF3D7_0522200	TAF10	transcription initiation factor TFIID subunit 10, putative	Not CVGs	Active	Active	Active	Active	Active	FALSE	FALSE	FALSE	FALSE	FALSE	FALSE
PF3D7_0522300	NA	18S rRNA (guanine-N(7))-methyltransferase, putative	Not CVGs	Undetermined	Undetermined	Active	Active	Active	FALSE	FALSE	FALSE	FALSE	FALSE	FALSE
PF3D7_0522400	NA	conserved Plasmodium protein, unknown function	Not CVGs	Active	Active	Active	Active	Active	FALSE	FALSE	FALSE	FALSE	FALSE	FALSE
PF3D7_0522500	RPL17	50S ribosomal protein L17, apicoplast, putative	Not CVGs	Active	Active	Active	Active	Active	FALSE	FALSE	FALSE	FALSE	FALSE	FALSE
PF3D7_0522600	NA	magnesium transporter NIPA, putative	Not CVGs	Active	Active	Active	Active	Active	FALSE	FALSE	FALSE	FALSE	FALSE	FALSE
PF3D7_0522700	SufA	iron-sulfur cluster assembly protein SufA	Not CVGs	Undetermined	Undetermined	Active	Active	Active	FALSE	FALSE	FALSE	FALSE	FALSE	FALSE
PF3D7_0522800	BUD31	pre-mRNA-splicing factor BUD31, putative	Not CVGs	Active	Active	Undetermined	Undetermined	Undetermined	FALSE	FALSE	FALSE	FALSE	FALSE	FALSE
PF3D7_0522900	NA	zinc finger protein, putative	Not CVGs	Inactive	Inactive	Inactive	Inactive	Inactive	TRUE	FALSE	FALSE	FALSE	FALSE	FALSE
PF3D7_0523000	MDR1	multidrug resistance protein 1	Not CVGs	Active	Active	Active	Active	Active	FALSE	FALSE	FALSE	FALSE	FALSE	FALSE
PF3D7_0523100	NA	mitochondrial-processing peptidase subunit alpha, putative	Not CVGs	Active	Active	Undetermined	Undetermined	Undetermined	FALSE	FALSE	FALSE	FALSE	FALSE	FALSE
PF3D7_0523200	NA	heptatricopeptide repeat-containing protein, putative	Not CVGs	Undetermined	Undetermined	Undetermined	Undetermined	Undetermined	FALSE	FALSE	FALSE	FALSE	FALSE	FALSE
PF3D7_0523300	NA	cytochrome c oxidase subunit ApiCOX18, putative	Not CVGs	Active	Active	Active	Active	Active	FALSE	FALSE	FALSE	FALSE	FALSE	FALSE
PF3D7_0523400	DNAJ	DnaJ protein, putative	Other CVGs	CVG_Active	CVG_Active	CVG_Active	CVG_Active	CVG_Active	FALSE	FALSE	FALSE	FALSE	FALSE	FALSE
PF3D7_0523500	NA	dynein light chain Tctex-type, putative	Not CVGs	Undetermined	Undetermined	Inactive	Inactive	Inactive	FALSE	FALSE	FALSE	FALSE	FALSE	FALSE
PF3D7_0523600	NA	conserved protein, unknown function	Not CVGs	Undetermined	Undetermined	Active	Active	Active	FALSE	FALSE	FALSE	FALSE	FALSE	FALSE
PF3D7_0523700	NA	conserved Plasmodium membrane protein, unknown function	Not CVGs	Inactive	Inactive	Inactive	Inactive	Inactive	FALSE	FALSE	FALSE	FALSE	FALSE	FALSE
PF3D7_0523800	NA	divalent metal transporter, putative	Not CVGs	Undetermined	Undetermined	Active	Active	Active	FALSE	FALSE	FALSE	FALSE	FALSE	FALSE
PF3D7_0523900	NA	MerC domain-containing protein, putative	Not CVGs	Active	Active	Active	Active	Active	FALSE	FALSE	FALSE	FALSE	FALSE	FALSE
PF3D7_0524000	KASbeta	karyopherin beta	Not CVGs	Active	Active	Active	Active	Active	FALSE	FALSE	FALSE	FALSE	FALSE	FALSE
PF3D7_0524100	NA	conserved Plasmodium protein, unknown function	Not CVGs	Undetermined	Undetermined	Active	Active	Active	FALSE	FALSE	FALSE	FALSE	FALSE	FALSE
PF3D7_0524200	NA	conserved Plasmodium membrane protein, unknown function	Not CVGs	Inactive	Inactive	Inactive	Inactive	Inactive	FALSE	FALSE	FALSE	FALSE	FALSE	FALSE
PF3D7_0524300	NA	conserved Plasmodium protein, unknown function	Not CVGs	Active	Active	Active	Active	Active	FALSE	FALSE	FALSE	FALSE	FALSE	FALSE
PF3D7_0524400	RBG1	ribosome-interacting GTPase 1, putative	Not CVGs	Active	Active	Active	Active	Active	FALSE	FALSE	FALSE	FALSE	FALSE	FALSE
PF3D7_0524500	NA	conserved Plasmodium protein, unknown function	Not CVGs	Active	Active	Active	Active	Active	FALSE	FALSE	FALSE	FALSE	FALSE	FALSE
PF3D7_0524600	NA	50S ribosomal protein L12, apicoplast, putative	Not CVGs	Active	Active	Active	Active	Active	FALSE	FALSE	FALSE	FALSE	FALSE	FALSE
PF3D7_0524700	TOM22	mitochondrial import receptor subunit TOM22, putative	Not CVGs	Active	Active	Active	Active	Active	FALSE	FALSE	FALSE	FALSE	FALSE	FALSE
PF3D7_0524800	UFD1	ubiquitin fusion degradation protein 1, putative	Not CVGs	Undetermined	Undetermined	Undetermined	Undetermined	Undetermined	FALSE	FALSE	FALSE	FALSE	FALSE	FALSE
PF3D7_0524900	TYW1	S-adenosyl-L-methionine-dependent tRNA 4-demethylwyosine synthase, putative	Not CVGs	Undetermined	Undetermined	Active	Active	Active	FALSE	FALSE	FALSE	FALSE	FALSE	FALSE
PF3D7_0525000	NA	zinc finger protein, putative	Not CVGs	Active	Active	Active	Active	Active	TRUE	FALSE	FALSE	FALSE	FALSE	FALSE
PF3D7_0525100	ACS10	acyl-CoA synthetase	Other CVGs	Active	Active	Active	Active	Active	FALSE	FALSE	FALSE	FALSE	FALSE	FALSE
PF3D7_0525200	SMC6	structural maintenance of chromosomes protein 6, putative	Not CVGs	Active	Active	Active	Active	Active	FALSE	FALSE	FALSE	FALSE	FALSE	FALSE
PF3D7_0525300	NA	conserved protein, unknown function	Not CVGs	Active	Active	Active	Active	Active	FALSE	FALSE	FALSE	FALSE	FALSE	FALSE
PF3D7_0525400	NA	7-helix-1 protein	Not CVGs	Undetermined	Undetermined	Active	Active	Active	FALSE	FALSE	FALSE	FALSE	FALSE	FALSE
PF3D7_0525500	NA	WD repeat-containing protein, putative	Not CVGs	Undetermined	Undetermined	Undetermined	Undetermined	Undetermined	FALSE	FALSE	FALSE	FALSE	FALSE	FALSE
PF3D7_0525600	NA	RNA methyltransferase, putative	Not CVGs	Undetermined	Undetermined	Undetermined	Undetermined	Undetermined	FALSE	FALSE	FALSE	FALSE	FALSE	FALSE
PF3D7_0525700	NA	conserved protein, unknown function	Not CVGs	Active	Active	Undetermined	Undetermined	Undetermined	FALSE	FALSE	FALSE	FALSE	FALSE	FALSE
PF3D7_0525800	IMC1g	inner membrane complex protein 1g, putative	Not CVGs	Active	Active	Active	Active	Active	FALSE	FALSE	FALSE	FALSE	FALSE	FALSE
PF3D7_0525900	NEK2	NIMA related kinase 2	Not CVGs	Inactive	Inactive	Inactive	Inactive	Inactive	TRUE	FALSE	FALSE	FALSE	FALSE	FALSE
PF3D7_0526000	NA	RAP protein, putative	Not CVGs	Undetermined	Undetermined	Undetermined	Undetermined	Undetermined	FALSE	FALSE	FALSE	FALSE	FALSE	FALSE
PF3D7_0526100	NA	conserved Plasmodium membrane protein, unknown function	Not CVGs	Inactive	Inactive	Undetermined	Undetermined	Undetermined	FALSE	FALSE	FALSE	FALSE	FALSE	FALSE
PF3D7_0526200	ARFGAP2	ADP-ribosylation factor GTPase-activating protein 2	Not CVGs	Active	Active	Active	Active	Active	FALSE	FALSE	FALSE	FALSE	FALSE	FALSE
PF3D7_0526300	WDR55	WD repeat-containing protein 55, putative	Not CVGs	Undetermined	Undetermined	Active	Active	Active	FALSE	FALSE	FALSE	FALSE	FALSE	FALSE
PF3D7_0526400	NA	conserved Plasmodium protein, unknown function	Not CVGs	Undetermined	Undetermined	Undetermined	Undetermined	Undetermined	FALSE	FALSE	FALSE	FALSE	FALSE	FALSE
PF3D7_0526500	NA	conserved Plasmodium protein, unknown function	Not CVGs	Active	Active	Undetermined	Undetermined	Undetermined	FALSE	FALSE	FALSE	FALSE	FALSE	FALSE
PF3D7_0526600	NA	conserved Plasmodium protein, unknown function	Not CVGs	Inactive	Inactive	Inactive	Inactive	Inactive	FALSE	FALSE	FALSE	FALSE	FALSE	FALSE
PF3D7_0526700	NA	conserved protein, unknown function	Not CVGs	Active	Active	Active	Active	Active	FALSE	FALSE	FALSE	FALSE	FALSE	FALSE
PF3D7_0526800	NA	conserved Plasmodium protein, unknown function	Not CVGs	Active	Active	Active	Active	Active	FALSE	FALSE	FALSE	FALSE	FALSE	FALSE
PF3D7_0526900	NA	transmembrane emp24 domain-containing protein, putative	Not CVGs	Active	Active	Active	Active	Active	FALSE	FALSE	FALSE	FALSE	FALSE	FALSE
PF3D7_0527000	MCM3	DNA replication licensing factor MCM3, putative	Not CVGs	Active	Active	Active	Active	Active	FALSE	FALSE	FALSE	FALSE	FALSE	FALSE
PF3D7_0527100	UBC13	ubiquitin-conjugating enzyme E2 N, putative	Not CVGs	Active	Active	Active	Active	Active	FALSE	FALSE	FALSE	FALSE	FALSE	FALSE
PF3D7_0527200	USP14	ubiquitin carboxyl-terminal hydrolase 14	Not CVGs	Active	Active	Active	Active	Active	FALSE	FALSE	FALSE	FALSE	FALSE	FALSE
PF3D7_0527300	METAP1a	methionine aminopeptidase 1a, putative	Not CVGs	Undetermined	Undetermined	Active	Active	Active	FALSE	FALSE	FALSE	FALSE	FALSE	FALSE
PF3D7_0527400	NA	conserved Plasmodium protein, unknown function	Not CVGs	Active	Active	Active	Active	Active	FALSE	FALSE	FALSE	FALSE	FALSE	FALSE
PF3D7_0527500	HIP	Hsc70-interacting protein	Not CVGs	Active	Active	Active	Active	Active	FALSE	FALSE	FALSE	FALSE	FALSE	FALSE
PF3D7_0527600	NA	conserved Plasmodium protein, unknown function	Not CVGs	Active	Active	Active	Active	Active	FALSE	FALSE	FALSE	FALSE	FALSE	FALSE
PF3D7_0527700	NA	tRNA Glutamic acid	Not CVGs	Inactive	Inactive	Inactive	Inactive	Inactive	FALSE	FALSE	FALSE	FALSE	FALSE	FALSE
PF3D7_0527800	NA	tRNA Leucine	Not CVGs	Inactive	Inactive	Inactive	Inactive	Inactive	FALSE	FALSE	FALSE	FALSE	FALSE	FALSE
PF3D7_0527900	DDX41	ATP-dependent RNA helicase DDX41, putative	Not CVGs	Active	Active	Undetermined	Undetermined	Undetermined	FALSE	FALSE	FALSE	FALSE	FALSE	FALSE
PF3D7_0528000	UMP1	proteasome maturation factor UMP1, putative	Not CVGs	Active	Active	Active	Active	Active	FALSE	FALSE	FALSE	FALSE	FALSE	FALSE
PF3D7_0528100	NA	AP-1/2 complex subunit beta, putative	Not CVGs	Active	Active	Active	Active	Active	FALSE	FALSE	FALSE	FALSE	FALSE	FALSE
PF3D7_0528200	EIF3E	eukaryotic translation initiation factor 3 subunit E, putative	Not CVGs	Active	Active	Active	Active	Active	FALSE	FALSE	FALSE	FALSE	FALSE	FALSE
PF3D7_0528300	NA	conserved protein, unknown function	Not CVGs	Active	Active	Active	Active	Active	FALSE	FALSE	FALSE	FALSE	FALSE	FALSE
PF3D7_0528400	DHHC7	palmitoyltransferase DHHC7	Not CVGs	Active	Active	Active	Active	Active	FALSE	FALSE	FALSE	FALSE	FALSE	FALSE
PF3D7_0528500	CPalpha	F-actin-capping protein subunit alpha, putative	Not CVGs	Undetermined	Undetermined	Undetermined	Undetermined	Undetermined	FALSE	FALSE	FALSE	FALSE	FALSE	FALSE
PF3D7_0528600	NA	conserved Plasmodium protein, unknown function	Not CVGs	Active	Active	Active	Active	Active	FALSE	FALSE	FALSE	FALSE	FALSE	FALSE
PF3D7_0528700	CYP23	peptidyl-prolyl cis-trans isomerase	Not CVGs	Active	Active	Active	Active	Active	FALSE	FALSE	FALSE	FALSE	FALSE	FALSE
PF3D7_0528800	NA	nucleolar preribosomal GTPase, putative	Not CVGs	Active	Active	Active	Active	Active	FALSE	FALSE	FALSE	FALSE	FALSE	FALSE
PF3D7_0528900	NA	conserved protein, unknown function	Not CVGs	Inactive	Inactive	Inactive	Inactive	Inactive	FALSE	FALSE	FALSE	FALSE	FALSE	FALSE
PF3D7_0529000	NA	conserved Plasmodium protein, unknown function	Not CVGs	Active	Active	Active	Active	Active	FALSE	FALSE	FALSE	FALSE	FALSE	FALSE
PF3D7_0529100	ATrx2	thioredoxin-like protein, putative	Not CVGs	Active	Active	Active	Active	Active	FALSE	FALSE	FALSE	FALSE	FALSE	FALSE
PF3D7_0529200	NA	sugar transporter, putative	Not CVGs	Inactive	Inactive	Inactive	Inactive	Inactive	FALSE	FALSE	FALSE	FALSE	FALSE	FALSE
PF3D7_0529300	TIC22	apicoplast TIC22 protein	Not CVGs	Undetermined	Undetermined	Undetermined	Undetermined	Undetermined	FALSE	FALSE	FALSE	FALSE	FALSE	FALSE
PF3D7_0529400	NA	conserved Plasmodium protein, unknown function	Not CVGs	Active	Active	Active	Active	Active	FALSE	FALSE	FALSE	FALSE	FALSE	FALSE
PF3D7_0529500	NA	cell cycle regulator protein, putative	Not CVGs	Active	Active	Active	Active	Active	FALSE	FALSE	FALSE	FALSE	FALSE	FALSE
PF3D7_0529600	NA	tRNA Arginine	Not CVGs	Inactive	Inactive	Inactive	Inactive	Inactive	FALSE	FALSE	FALSE	FALSE	FALSE	FALSE
PF3D7_0529700	NA	heptatricopeptide repeat-containing protein, putative	Not CVGs	Inactive	Inactive	Inactive	Inactive	Inactive	FALSE	FALSE	FALSE	FALSE	FALSE	FALSE
PF3D7_0529800	NA	conserved Plasmodium protein, unknown function	Not CVGs	Active	Active	Active	Active	Active	FALSE	FALSE	FALSE	FALSE	FALSE	FALSE
PF3D7_0529900	NA	RING zinc finger protein, putative	Not CVGs	Active	Active	Active	Active	Active	FALSE	FALSE	FALSE	FALSE	FALSE	FALSE
PF3D7_0530000	NA	conserved Plasmodium protein, unknown function	Not CVGs	Active	Active	Active	Active	Active	FALSE	FALSE	FALSE	FALSE	FALSE	FALSE
PF3D7_0530100	SYN6	SNARE protein, putative	Not CVGs	Active	Active	Active	Active	Active	FALSE	FALSE	FALSE	FALSE	FALSE	FALSE
PF3D7_0530200	PPT	phosphoenolpyruvate/phosphate translocator	Not CVGs	Active	Active	Active	Active	Active	FALSE	FALSE	FALSE	FALSE	FALSE	FALSE
PF3D7_0530300	NA	conserved Plasmodium membrane protein, unknown function	Not CVGs	Active	Active	Active	Active	Active	FALSE	FALSE	FALSE	FALSE	FALSE	FALSE
PF3D7_0530400	NA	conserved Plasmodium protein, unknown function	Not CVGs	Inactive	Inactive	Inactive	Inactive	Inactive	FALSE	FALSE	FALSE	FALSE	FALSE	FALSE
PF3D7_0530500	NA	conserved Plasmodium membrane protein, unknown function	Not CVGs	Inactive	Inactive	Inactive	Inactive	Inactive	FALSE	FALSE	FALSE	FALSE	FALSE	FALSE
PF3D7_0530600	NA	XAP-5 DNA binding protein, putative	Not CVGs	Undetermined	Undetermined	Active	Active	Active	FALSE	FALSE	FALSE	FALSE	FALSE	FALSE
PF3D7_0530700	NA	conserved Plasmodium protein, unknown function	Not CVGs	Inactive	Inactive	Undetermined	Undetermined	Undetermined	FALSE	FALSE	FALSE	FALSE	FALSE	FALSE
PF3D7_0530750	DPM3	dolichol-phosphate mannosyltransferase subunit 3, putative	Not CVGs	Active	Active	Active	Active	Active	FALSE	FALSE	FALSE	FALSE	FALSE	FALSE
PF3D7_0530800	NA	CPW-WPC family protein	Not CVGs	Inactive	Inactive	Undetermined	Undetermined	Undetermined	FALSE	FALSE	FALSE	FALSE	FALSE	FALSE
PF3D7_0530900	FRM1	formin 1	Not CVGs	Active	Active	Active	Active	Active	FALSE	FALSE	FALSE	FALSE	FALSE	FALSE
PF3D7_0531000	NA	SURF1 domain-containing protein, putative	Not CVGs	Active	Active	Undetermined	Undetermined	Undetermined	FALSE	FALSE	FALSE	FALSE	FALSE	FALSE
PF3D7_0531100	NA	conserved Plasmodium protein, unknown function	Not CVGs	Active	Active	Undetermined	Undetermined	Undetermined	FALSE	FALSE	FALSE	FALSE	FALSE	FALSE
PF3D7_0531200	NA	ribosomal protein S16, mitochondrial, putative	Not CVGs	Inactive	Inactive	Inactive	Inactive	Inactive	FALSE	FALSE	FALSE	FALSE	FALSE	FALSE
PF3D7_0531300	NA	conserved Plasmodium protein, unknown function	Not CVGs	Inactive	Inactive	Undetermined	Undetermined	Undetermined	FALSE	FALSE	FALSE	FALSE	FALSE	FALSE
PF3D7_0531400	NA	G-patch domain-containing protein, putative	Not CVGs	Undetermined	Undetermined	Undetermined	Undetermined	Undetermined	FALSE	FALSE	FALSE	FALSE	FALSE	FALSE
PF3D7_0531500	NA	non-coding RNA	Not CVGs	Inactive	Inactive	Active	Active	Active	FALSE	FALSE	FALSE	FALSE	FALSE	FALSE
PF3D7_0531600	NA	18S ribosomal RNA	Not CVGs	Active	Active	Undetermined	Undetermined	Undetermined	FALSE	FALSE	FALSE	FALSE	FALSE	FALSE
PF3D7_0532100	ETRAMP5	early transcribed membrane protein 5	Not CVGs	Active	Active	Active	Active	Active	FALSE	FALSE	FALSE	FALSE	FALSE	FALSE
PF3D7_0532200	PHIST	Plasmodium exported protein (PHISTc), unknown function	PHIST	Undetermined	Undetermined	Undetermined	Undetermined	Undetermined	FALSE	FALSE	FALSE	FALSE	FALSE	FALSE
PF3D7_0532300	PHIST	Plasmodium exported protein (PHISTb), unknown function	PHIST	Active	Active	Active	Active	Active	FALSE	FALSE	FALSE	FALSE	FALSE	FALSE
PF3D7_0532400	LyMP	lysine-rich membrane-associated PHISTb protein	PHIST	Active	Active	Active	Active	Active	FALSE	FALSE	FALSE	FALSE	FALSE	FALSE
PF3D7_0532500	NA	Plasmodium exported protein, unknown function	Not CVGs	Undetermined	Undetermined	Active	Active	Active	FALSE	FALSE	FALSE	FALSE	FALSE	FALSE
PF3D7_0532600	NA	Plasmodium exported protein, unknown function	Other CVGs	CVG_Active	CVG_Silenced	CVG_Active	CVG_Active	CVG_Silenced	FALSE	FALSE	FALSE	FALSE	FALSE	FALSE
PF3D7_0532700	VAR	erythrocyte membrane protein 1 (PfEMP1), pseudogene	VAR	CVG_Silenced	CVG_Silenced	CVG_Silenced	CVG_Silenced	CVG_Silenced	FALSE	FALSE	FALSE	FALSE	FALSE	FALSE
PF3D7_0532800	STEVOR	stevor, pseudogene	STEVOR	CVG_Undetermined	CVG_Undetermined	CVG_Undetermined	CVG_Undetermined	CVG_Undetermined	FALSE	FALSE	FALSE	FALSE	FALSE	FALSE
PF3D7_0532900	RIF	rifin	RIFIN	CVG_Silenced	CVG_Silenced	CVG_Silenced	CVG_Silenced	CVG_Silenced	FALSE	FALSE	FALSE	FALSE	FALSE	FALSE
PF3D7_0533000	RIF	rifin, pseudogene	RIFIN	CVG_Silenced	CVG_Silenced	CVG_Silenced	CVG_Active	CVG_Silenced	FALSE	FALSE	FALSE	FALSE	FALSE	FALSE
PF3D7_0533100	VAR1CSA	erythrocyte membrane protein 1 (PfEMP1), pseudogene	VAR	CVG_Silenced	CVG_Silenced	CVG_Undetermined	CVG_Undetermined	CVG_Undetermined	FALSE	FALSE	FALSE	FALSE	FALSE	FALSE
PF3D7_0600100	VAR	erythrocyte membrane protein 1 (PfEMP1), pseudogene	VAR	CVG_Silenced	CVG_Silenced	CVG_Undetermined	CVG_Undetermined	CVG_Undetermined	FALSE	FALSE	FALSE	FALSE	FALSE	FALSE
PF3D7_0600200	VAR	erythrocyte membrane protein 1, PfEMP1	VAR	CVG_Silenced	CVG_Silenced	CVG_Active	CVG_Active	CVG_Silenced	FALSE	FALSE	FALSE	FALSE	FALSE	FALSE
PF3D7_0600300	RIF	rifin	RIFIN	CVG_Silenced	CVG_Silenced	CVG_Silenced	CVG_Silenced	CVG_Silenced	FALSE	FALSE	FALSE	FALSE	FALSE	FALSE
PF3D7_0600400	VAR	erythrocyte membrane protein 1, PfEMP1	VAR	CVG_Silenced	CVG_Undetermined	CVG_Undetermined	CVG_Undetermined	CVG_Undetermined	FALSE	FALSE	TRUE	TRUE	FALSE	FALSE
PF3D7_0600500	RIF	rifin	RIFIN	CVG_Silenced	CVG_Silenced	CVG_Silenced	CVG_Silenced	CVG_Silenced	FALSE	FALSE	FALSE	FALSE	FALSE	FALSE
PF3D7_0600600	VAR	erythrocyte membrane protein 1 (PfEMP1), exon 2	VAR	CVG_Undetermined	CVG_Undetermined	CVG_Undetermined	CVG_Undetermined	CVG_Undetermined	FALSE	FALSE	FALSE	FALSE	FALSE	FALSE
PF3D7_0600700	RIF	rifin	RIFIN	CVG_Silenced	CVG_Silenced	CVG_Silenced	CVG_Silenced	CVG_Silenced	FALSE	FALSE	FALSE	FALSE	FALSE	FALSE
PF3D7_0600800	RIF	rifin, pseudogene	RIFIN	CVG_Undetermined	CVG_Undetermined	CVG_Silenced	CVG_Silenced	CVG_Silenced	FALSE	FALSE	FALSE	FALSE	FALSE	FALSE
PF3D7_0600900	RIF	rifin, pseudogene	RIFIN	CVG_Undetermined	CVG_Undetermined	CVG_Silenced	CVG_Silenced	CVG_Silenced	FALSE	FALSE	FALSE	FALSE	FALSE	FALSE
PF3D7_0601000	EPF4	exported protein family 4	Other CVGs	CVG_Undetermined	CVG_Undetermined	CVG_Undetermined	CVG_Undetermined	CVG_Undetermined	FALSE	FALSE	FALSE	FALSE	FALSE	FALSE
PF3D7_0601100	EPF3	exported protein family 3	Other CVGs	CVG_Undetermined	CVG_Undetermined	CVG_Undetermined	CVG_Undetermined	CVG_Undetermined	FALSE	FALSE	FALSE	FALSE	FALSE	FALSE
PF3D7_0601200	MC-2TM	Pfmc-2TM Maurer's cleft two transmembrane protein	PFMC-2TM	CVG_Undetermined	CVG_Silenced	CVG_Active	CVG_Undetermined	CVG_Undetermined	FALSE	FALSE	FALSE	FALSE	TRUE	TRUE
PF3D7_0601300	EPF1	exported protein family 1	Other CVGs	CVG_Undetermined	CVG_Undetermined	CVG_Undetermined	CVG_Undetermined	CVG_Undetermined	FALSE	FALSE	FALSE	FALSE	FALSE	FALSE
PF3D7_0601400	VAR	erythrocyte membrane protein 1 (PfEMP1), pseudogene	VAR	CVG_Undetermined	CVG_Undetermined	CVG_Undetermined	CVG_Undetermined	CVG_Undetermined	FALSE	FALSE	FALSE	FALSE	FALSE	FALSE
PF3D7_0601500	PHIST	Plasmodium exported protein (PHISTb), unknown function	PHIST	CVG_Undetermined	CVG_Undetermined	CVG_Undetermined	CVG_Undetermined	CVG_Undetermined	FALSE	FALSE	FALSE	FALSE	FALSE	FALSE
PF3D7_0601600	NA	tetratricopeptide repeat protein, putative	Other CVGs	CVG_Undetermined	CVG_Undetermined	CVG_Undetermined	CVG_Undetermined	CVG_Undetermined	FALSE	FALSE	FALSE	FALSE	FALSE	FALSE
PF3D7_0601700	PHIST	Plasmodium exported protein (PHISTa), unknown function, pseudogene	PHIST	CVG_Undetermined	CVG_Undetermined	CVG_Undetermined	CVG_Undetermined	CVG_Undetermined	FALSE	FALSE	FALSE	FALSE	FALSE	FALSE
PF3D7_0601800	NA	H/ACA snoRNA	Other CVGs	CVG_Undetermined	CVG_Undetermined	CVG_Undetermined	CVG_Undetermined	CVG_Undetermined	FALSE	FALSE	FALSE	FALSE	FALSE	FALSE
PF3D7_0601900	NA	conserved Plasmodium protein, unknown function	Not CVGs	Active	Active	Active	Active	Active	FALSE	FALSE	FALSE	FALSE	FALSE	FALSE
PF3D7_0602000	NA	zinc finger protein, putative	Not CVGs	Undetermined	Undetermined	Undetermined	Undetermined	Undetermined	TRUE	FALSE	FALSE	FALSE	FALSE	FALSE
PF3D7_0602100	MTR4	ATP-dependent RNA helicase MTR4	Not CVGs	Undetermined	Undetermined	Undetermined	Undetermined	Undetermined	FALSE	FALSE	FALSE	FALSE	FALSE	FALSE
PF3D7_0602200	NA	MYND-type zinc finger protein, putative	Not CVGs	Undetermined	Undetermined	Undetermined	Undetermined	Undetermined	FALSE	FALSE	FALSE	FALSE	FALSE	FALSE
PF3D7_0602300	PALM	liver merozoite formation protein, putative	Not CVGs	Inactive	Inactive	Inactive	Inactive	Inactive	FALSE	FALSE	FALSE	FALSE	FALSE	FALSE
PF3D7_0602400	EF-G	elongation factor G	Not CVGs	Active	Active	Active	Active	Active	FALSE	FALSE	FALSE	FALSE	FALSE	FALSE
PF3D7_0602500	NA	geranylgeranyl transferase type-2 subunit beta, putative	Not CVGs	Inactive	Inactive	Undetermined	Undetermined	Undetermined	FALSE	FALSE	FALSE	FALSE	FALSE	FALSE
PF3D7_0602600	NA	SAC3 domain-containing protein, putative	Not CVGs	Undetermined	Undetermined	Undetermined	Undetermined	Undetermined	FALSE	FALSE	FALSE	FALSE	FALSE	FALSE
PF3D7_0602700	NA	conserved Plasmodium protein, unknown function	Not CVGs	Inactive	Inactive	Inactive	Inactive	Inactive	FALSE	FALSE	FALSE	FALSE	FALSE	FALSE
PF3D7_0602800	JmjC2	JmjC domain-containing protein 2, putative	Not CVGs	Inactive	Inactive	Inactive	Inactive	Inactive	FALSE	FALSE	FALSE	FALSE	FALSE	FALSE
PF3D7_0602900	NA	conserved Plasmodium protein, unknown function	Not CVGs	Active	Active	Active	Active	Active	FALSE	FALSE	FALSE	FALSE	FALSE	FALSE
PF3D7_0603000	NA	SDE2 domain-containing protein, putative	Not CVGs	Active	Active	Active	Active	Active	FALSE	FALSE	FALSE	FALSE	FALSE	FALSE
PF3D7_0603100	NA	RNA-binding protein, putative	Not CVGs	Undetermined	Undetermined	Undetermined	Undetermined	Undetermined	FALSE	FALSE	FALSE	FALSE	FALSE	FALSE
PF3D7_0603200	BCS1	mitochondrial chaperone BCS1, putative	Not CVGs	Undetermined	Undetermined	Undetermined	Undetermined	Undetermined	FALSE	FALSE	FALSE	FALSE	FALSE	FALSE
PF3D7_0603300	DHODH	dihydroorotate dehydrogenase	Not CVGs	Undetermined	Undetermined	Undetermined	Undetermined	Undetermined	FALSE	FALSE	FALSE	FALSE	FALSE	FALSE
PF3D7_0603400	TEX1	trophozoite exported protein 1	Not CVGs	Active	Active	Active	Active	Active	FALSE	FALSE	FALSE	FALSE	FALSE	FALSE
PF3D7_0603500	CAX	cation/H antiporter	Not CVGs	Undetermined	Undetermined	Active	Active	Active	FALSE	FALSE	FALSE	FALSE	FALSE	FALSE
PF3D7_0603600	NA	AT-rich interactive domain-containing protein, putative	Not CVGs	Inactive	Inactive	Inactive	Inactive	Inactive	TRUE	FALSE	FALSE	FALSE	FALSE	FALSE
PF3D7_0603700	mFRS	phenylalanine--tRNA ligase	Not CVGs	Undetermined	Undetermined	Inactive	Inactive	Inactive	TRUE	FALSE	FALSE	FALSE	FALSE	FALSE
PF3D7_0603800	CEP76	centrosomal protein CEP76, putative	Not CVGs	Active	Active	Active	Active	Active	FALSE	FALSE	FALSE	FALSE	FALSE	FALSE
PF3D7_0603900	NA	conserved Plasmodium protein, unknown function	Not CVGs	Inactive	Inactive	Inactive	Inactive	Inactive	FALSE	FALSE	FALSE	FALSE	FALSE	FALSE
PF3D7_0604000	NA	conserved Plasmodium protein, unknown function	Not CVGs	Inactive	Inactive	Inactive	Inactive	Inactive	FALSE	FALSE	FALSE	FALSE	FALSE	FALSE
PF3D7_0604100	SIP2	AP2 domain transcription factor	Not CVGs	Active	Active	Active	Active	Active	FALSE	FALSE	FALSE	FALSE	FALSE	FALSE
PF3D7_0604200	NA	ribosomal protein L41, mitochondrial, putative	Not CVGs	Undetermined	Undetermined	Inactive	Inactive	Inactive	FALSE	FALSE	FALSE	FALSE	FALSE	FALSE
PF3D7_0604300	NA	conserved Plasmodium protein, unknown function	Not CVGs	Active	Active	Undetermined	Undetermined	Undetermined	FALSE	FALSE	FALSE	FALSE	FALSE	FALSE
PF3D7_0604400	NA	conserved protein, unknown function	Not CVGs	Undetermined	Undetermined	Inactive	Inactive	Inactive	FALSE	FALSE	FALSE	FALSE	FALSE	FALSE
PF3D7_0604500	NA	GYF domain-containing protein, putative	Not CVGs	Active	Active	Active	Active	Active	FALSE	FALSE	FALSE	FALSE	FALSE	FALSE
PF3D7_0604600	NA	DNA helicase, putative	Not CVGs	Inactive	Inactive	Inactive	Inactive	Inactive	FALSE	FALSE	FALSE	FALSE	FALSE	FALSE
PF3D7_0604700	GILP	glyoxalase I-like protein GILP	Not CVGs	Active	Active	Active	Active	Active	FALSE	FALSE	FALSE	FALSE	FALSE	FALSE
PF3D7_0604800	NA	RAP protein, putative	Not CVGs	Inactive	Inactive	Inactive	Inactive	Inactive	FALSE	FALSE	FALSE	FALSE	FALSE	FALSE
PF3D7_0604900	NA	conserved Plasmodium protein, unknown function	Not CVGs	Undetermined	Undetermined	Undetermined	Undetermined	Undetermined	FALSE	FALSE	FALSE	FALSE	FALSE	FALSE
PF3D7_0605000	NA	50S ribosomal protein L24, putative	Not CVGs	Inactive	Inactive	Active	Active	Active	FALSE	FALSE	FALSE	FALSE	FALSE	FALSE
PF3D7_0605100	NA	RNA-binding protein, putative	Not CVGs	Active	Active	Active	Active	Active	FALSE	FALSE	FALSE	FALSE	FALSE	FALSE
PF3D7_0605200	NA	acylphosphatase, putative	Not CVGs	Undetermined	Undetermined	Active	Active	Active	FALSE	FALSE	FALSE	FALSE	FALSE	FALSE
PF3D7_0605300	ARK1	serine/threonine protein kinase ARK1	Not CVGs	Undetermined	Undetermined	Inactive	Inactive	Inactive	TRUE	FALSE	FALSE	FALSE	FALSE	FALSE
PF3D7_0605400	NA	calcium-binding protein, putative	Not CVGs	Active	Active	Undetermined	Undetermined	Undetermined	FALSE	FALSE	FALSE	FALSE	FALSE	FALSE
PF3D7_0605500	NA	cyclin dependent kinase binding protein, putative	Not CVGs	Active	Active	Undetermined	Undetermined	Undetermined	FALSE	FALSE	FALSE	FALSE	FALSE	FALSE
PF3D7_0605600	NA	nucleoside diphosphate kinase, putative	Not CVGs	Inactive	Inactive	Inactive	Inactive	Inactive	TRUE	FALSE	FALSE	FALSE	FALSE	FALSE
PF3D7_0605700	NA	conserved Plasmodium protein, unknown function	Not CVGs	Inactive	Inactive	Inactive	Inactive	Inactive	FALSE	FALSE	FALSE	FALSE	FALSE	FALSE
PF3D7_0605800	RAD50	DNA repair protein RAD50, putative	Not CVGs	Active	Active	Undetermined	Undetermined	Undetermined	FALSE	FALSE	FALSE	FALSE	FALSE	FALSE
PF3D7_0605900	NA	elongation of fatty acids protein, putative	Not CVGs	Active	Active	Active	Active	Active	TRUE	FALSE	FALSE	FALSE	FALSE	FALSE
PF3D7_0606000	KIC1	protein KIC1	Not CVGs	Active	Active	Active	Active	Active	FALSE	FALSE	FALSE	FALSE	FALSE	FALSE
PF3D7_0606100	NA	RNA-binding protein, putative	Not CVGs	Active	Active	Active	Active	Active	FALSE	FALSE	FALSE	FALSE	FALSE	FALSE
PF3D7_0606200	PEX4	ubiquitin-conjugating enzyme E2 PEX4, putative	Not CVGs	Active	Active	Active	Active	Active	FALSE	FALSE	FALSE	FALSE	FALSE	FALSE
PF3D7_0606300	NA	conserved Plasmodium protein, unknown function	Not CVGs	Inactive	Inactive	Undetermined	Undetermined	Undetermined	FALSE	FALSE	FALSE	FALSE	FALSE	FALSE
PF3D7_0606400	NA	conserved Plasmodium protein, unknown function	Not CVGs	Inactive	Inactive	Inactive	Inactive	Inactive	FALSE	FALSE	FALSE	FALSE	FALSE	FALSE
PF3D7_0606500	PTB	polypyrimidine tract-binding protein, putative	Not CVGs	Active	Active	Active	Active	Active	FALSE	FALSE	FALSE	FALSE	FALSE	FALSE
PF3D7_0606600	NA	conserved Plasmodium protein, unknown function	Not CVGs	Active	Active	Active	Active	Active	FALSE	FALSE	FALSE	FALSE	FALSE	FALSE
PF3D7_0606700	NA	coatomer alpha subunit, putative	Not CVGs	Active	Active	Active	Active	Active	FALSE	FALSE	FALSE	FALSE	FALSE	FALSE
PF3D7_0606800	VFT1	VFT protein	Not CVGs	Active	Active	Active	Active	Active	FALSE	FALSE	FALSE	FALSE	FALSE	FALSE
PF3D7_0606900	GLP2	glutaredoxin-like protein	Not CVGs	Active	Active	Active	Active	Active	FALSE	FALSE	FALSE	FALSE	FALSE	FALSE
PF3D7_0607000	NA	translation initiation factor IF-2, putative	Not CVGs	Active	Active	Active	Active	Active	FALSE	FALSE	FALSE	FALSE	FALSE	FALSE
PF3D7_0607100	NA	MYND-type zinc finger protein, putative	Not CVGs	Inactive	Inactive	Inactive	Inactive	Inactive	FALSE	FALSE	FALSE	FALSE	FALSE	FALSE
PF3D7_0607200	NA	RING zinc finger protein, putative	Not CVGs	Undetermined	Undetermined	Undetermined	Undetermined	Undetermined	FALSE	FALSE	FALSE	FALSE	FALSE	FALSE
PF3D7_0607300	UROD	uroporphyrinogen III decarboxylase	Not CVGs	Inactive	Inactive	Inactive	Inactive	Inactive	FALSE	FALSE	FALSE	FALSE	FALSE	FALSE
PF3D7_0607400	NA	G-protein associated signal transduction protein, putative	Not CVGs	Active	Active	Undetermined	Undetermined	Undetermined	FALSE	FALSE	FALSE	FALSE	FALSE	FALSE
PF3D7_0607500	COQ2	4-hydroxybenzoate polyprenyltransferase, putative	Not CVGs	Undetermined	Undetermined	Inactive	Inactive	Inactive	FALSE	FALSE	FALSE	FALSE	FALSE	FALSE
PF3D7_0607600	SAS6	spindle assembly abnormal protein 6, putative	Not CVGs	Active	Active	Active	Active	Active	FALSE	FALSE	FALSE	FALSE	FALSE	FALSE
PF3D7_0607700	NA	conserved Plasmodium protein, unknown function	Not CVGs	Active	Active	Active	Active	Active	FALSE	FALSE	FALSE	FALSE	FALSE	FALSE
PF3D7_0607800	NA	GTP-binding protein, putative	Not CVGs	Inactive	Inactive	Undetermined	Undetermined	Undetermined	FALSE	FALSE	FALSE	FALSE	FALSE	FALSE
PF3D7_0607900	NA	conserved Plasmodium protein, unknown function	Not CVGs	Active	Active	Undetermined	Undetermined	Undetermined	FALSE	FALSE	FALSE	FALSE	FALSE	FALSE
PF3D7_0608000	DPH7	diphthine methyltransferase, putative	Not CVGs	Undetermined	Undetermined	Undetermined	Undetermined	Undetermined	FALSE	FALSE	FALSE	FALSE	FALSE	FALSE
PF3D7_0608100	NA	conserved Plasmodium protein, unknown function	Not CVGs	Active	Active	Active	Active	Active	FALSE	FALSE	FALSE	FALSE	FALSE	FALSE
PF3D7_0608200	NA	conserved Plasmodium protein, unknown function	Not CVGs	Inactive	Inactive	Undetermined	Undetermined	Undetermined	FALSE	FALSE	FALSE	FALSE	FALSE	FALSE
PF3D7_0608300	NA	heptatricopeptide repeat-containing protein, putative	Not CVGs	Active	Active	Undetermined	Undetermined	Undetermined	FALSE	FALSE	FALSE	FALSE	FALSE	FALSE
PF3D7_0608310	SAM50	sorting assembly machinery 50 kDa subunit, putative	Not CVGs	Active	Active	Undetermined	Undetermined	Undetermined	FALSE	FALSE	FALSE	FALSE	FALSE	FALSE
PF3D7_0608400	NA	conserved Plasmodium protein, unknown function	Not CVGs	Active	Active	Active	Active	Active	FALSE	FALSE	FALSE	FALSE	FALSE	FALSE
PF3D7_0608500	NA	proteasome subunit alpha type-2, putative	Not CVGs	Active	Active	Active	Active	Active	FALSE	FALSE	FALSE	FALSE	FALSE	FALSE
PF3D7_0608600	NA	conserved Plasmodium protein, unknown function	Not CVGs	Undetermined	Undetermined	Undetermined	Undetermined	Undetermined	TRUE	FALSE	FALSE	FALSE	FALSE	FALSE
PF3D7_0608700	CCT6	T-complex protein 1 subunit zeta	Not CVGs	Active	Active	Active	Active	Active	FALSE	FALSE	FALSE	FALSE	FALSE	FALSE
PF3D7_0608800	OAT	ornithine aminotransferase	Not CVGs	Active	Active	Active	Active	Active	FALSE	FALSE	FALSE	FALSE	FALSE	FALSE
PF3D7_0608900	NA	conserved Plasmodium protein, unknown function	Not CVGs	Active	Active	Active	Active	Active	FALSE	FALSE	FALSE	FALSE	FALSE	FALSE
PF3D7_0609000	NUP637	nucleoporin NUP637, putative	Not CVGs	Active	Active	Active	Active	Active	FALSE	FALSE	FALSE	FALSE	FALSE	FALSE
PF3D7_0609100	ZIP1	zinc transporter ZIP1, putative	Not CVGs	Active	Active	Active	Active	Active	FALSE	FALSE	FALSE	FALSE	FALSE	FALSE
PF3D7_0609200	NA	citrate synthase-like protein, putative	Not CVGs	Undetermined	Undetermined	Undetermined	Undetermined	Undetermined	FALSE	FALSE	FALSE	FALSE	FALSE	FALSE
PF3D7_0609300	NA	conserved Plasmodium protein, unknown function	Not CVGs	Undetermined	Undetermined	Undetermined	Undetermined	Undetermined	FALSE	FALSE	FALSE	FALSE	FALSE	FALSE
PF3D7_0609400	CLS	mitochondrial cardiolipin synthase, putative	Not CVGs	Inactive	Inactive	Undetermined	Undetermined	Undetermined	FALSE	FALSE	FALSE	FALSE	FALSE	FALSE
PF3D7_0609500	NA	conserved Plasmodium protein, unknown function	Not CVGs	Inactive	Inactive	Inactive	Inactive	Inactive	FALSE	FALSE	FALSE	FALSE	FALSE	FALSE
PF3D7_0609600	NA	conserved Plasmodium protein, unknown function	Not CVGs	Inactive	Inactive	Inactive	Inactive	Inactive	FALSE	FALSE	FALSE	FALSE	FALSE	FALSE
PF3D7_0609700	KIC6	protein KIC6	Not CVGs	Active	Active	Active	Active	Active	FALSE	FALSE	FALSE	FALSE	FALSE	FALSE
PF3D7_0609800	DHHC2	palmitoyltransferase DHHC2, putative	Not CVGs	Active	Active	Active	Active	Active	FALSE	FALSE	FALSE	FALSE	FALSE	FALSE
PF3D7_0609900	NA	conserved Plasmodium protein, unknown function	Not CVGs	Inactive	Inactive	Inactive	Inactive	Inactive	FALSE	FALSE	FALSE	FALSE	FALSE	FALSE
PF3D7_0610000	NA	ribosomal protein L19, mitochondrial, putative	Not CVGs	Active	Active	Undetermined	Undetermined	Undetermined	FALSE	FALSE	FALSE	FALSE	FALSE	FALSE
PF3D7_0610100	SLU7	pre-mRNA-splicing factor SLU7, putative	Not CVGs	Active	Active	Active	Active	Active	FALSE	FALSE	FALSE	FALSE	FALSE	FALSE
PF3D7_0610200	RBM25	RNA-binding protein 25, putative	Not CVGs	Active	Active	Active	Active	Active	FALSE	FALSE	FALSE	FALSE	FALSE	FALSE
PF3D7_0610300	NA	non-coding RNA	Not CVGs	Inactive	Inactive	Inactive	Inactive	Inactive	FALSE	FALSE	FALSE	FALSE	FALSE	FALSE
PF3D7_0610400	H3	histone H3	Not CVGs	Active	Active	Active	Active	Active	FALSE	FALSE	FALSE	FALSE	FALSE	FALSE
PF3D7_0610500	NA	peptidyl-tRNA hydrolase PTRHD1, putative	Not CVGs	Undetermined	Undetermined	Undetermined	Undetermined	Undetermined	FALSE	FALSE	FALSE	FALSE	FALSE	FALSE
PF3D7_0610600	CDPK2	calcium-dependent protein kinase 2	Not CVGs	Active	Active	Active	Active	Active	FALSE	FALSE	FALSE	FALSE	FALSE	FALSE
PF3D7_0610700	NA	conserved Plasmodium protein, unknown function	Not CVGs	Active	Active	Active	Active	Active	FALSE	FALSE	FALSE	FALSE	FALSE	FALSE
PF3D7_0610800	TK	transketolase	Not CVGs	Active	Active	Active	Active	Active	FALSE	FALSE	FALSE	FALSE	FALSE	FALSE
PF3D7_0610900	SPT5	transcription elongation factor SPT5, putative	Not CVGs	Active	Active	Active	Active	Active	FALSE	FALSE	FALSE	FALSE	FALSE	FALSE
PF3D7_0611000	NA	SNARE associated Golgi protein, putative	Not CVGs	Active	Active	Undetermined	Undetermined	Undetermined	FALSE	FALSE	FALSE	FALSE	FALSE	FALSE
PF3D7_0611100	SDH3	succinate dehydrogenase subunit 3, putative	Not CVGs	Active	Active	Active	Active	Active	FALSE	FALSE	FALSE	FALSE	FALSE	FALSE
PF3D7_0611200	ApiAP2	AP2 domain transcription factor, putative	Not CVGs	Undetermined	Undetermined	Undetermined	Undetermined	Undetermined	FALSE	FALSE	FALSE	FALSE	FALSE	FALSE
PF3D7_0611300	NA	ATP synthase-associated protein, putative	Not CVGs	Active	Active	Undetermined	Undetermined	Undetermined	FALSE	FALSE	FALSE	FALSE	FALSE	FALSE
PF3D7_0611400	SWIB	SWI/SNF-related matrix-associated actin-dependent regulator of chromatin	Not CVGs	Active	Active	Undetermined	Undetermined	Undetermined	FALSE	FALSE	FALSE	FALSE	FALSE	FALSE
PF3D7_0611500	NA	conserved protein, unknown function	Not CVGs	Inactive	Inactive	Inactive	Inactive	Inactive	FALSE	FALSE	FALSE	FALSE	FALSE	FALSE
PF3D7_0611600	BTP1	basal complex transmembrane protein 1	Not CVGs	Active	Active	Active	Active	Active	FALSE	FALSE	FALSE	FALSE	FALSE	FALSE
PF3D7_0611700	RPL39	60S ribosomal protein L39	Not CVGs	Active	Active	Active	Active	Active	FALSE	FALSE	FALSE	FALSE	FALSE	FALSE
PF3D7_0611800	NA	conserved Plasmodium protein, unknown function	Not CVGs	Active	Active	Active	Active	Active	FALSE	FALSE	FALSE	FALSE	FALSE	FALSE
PF3D7_0611900	NA	lsm12, putative	Not CVGs	Undetermined	Undetermined	Undetermined	Undetermined	Undetermined	FALSE	FALSE	FALSE	FALSE	FALSE	FALSE
PF3D7_0612000	NA	conserved Plasmodium protein, unknown function	Not CVGs	Active	Active	Undetermined	Undetermined	Undetermined	FALSE	FALSE	FALSE	FALSE	FALSE	FALSE
PF3D7_0612100	EIF3L	eukaryotic translation initiation factor 3 subunit L, putative	Not CVGs	Active	Active	Active	Active	Active	FALSE	FALSE	FALSE	FALSE	FALSE	FALSE
PF3D7_0612200	LRR6	leucine-rich repeat protein	Not CVGs	Active	Active	Active	Active	Active	FALSE	FALSE	FALSE	FALSE	FALSE	FALSE
PF3D7_0612300	TMEM234	transmembrane protein 234, putative	Not CVGs	Active	Active	Inactive	Inactive	Inactive	FALSE	FALSE	FALSE	FALSE	FALSE	FALSE
PF3D7_0612400	NA	conserved Plasmodium protein, unknown function	Not CVGs	Active	Active	Undetermined	Undetermined	Undetermined	FALSE	FALSE	FALSE	FALSE	FALSE	FALSE
PF3D7_0612500	NA	conserved Plasmodium protein, unknown function	Not CVGs	Inactive	Inactive	Inactive	Inactive	Inactive	FALSE	FALSE	FALSE	FALSE	FALSE	FALSE
PF3D7_0612600	NCS6	cytoplasmic tRNA 2-thiolation protein 1, putative	Not CVGs	Active	Active	Active	Active	Active	FALSE	FALSE	FALSE	FALSE	FALSE	FALSE
PF3D7_0612700	P12	6-cysteine protein P12	Other CVGs	Active	Active	Active	Active	Active	FALSE	FALSE	FALSE	FALSE	FALSE	FALSE
PF3D7_0612800	P12p	6-cysteine protein	Other CVGs	Undetermined	Undetermined	Undetermined	Undetermined	Undetermined	FALSE	FALSE	FALSE	FALSE	FALSE	FALSE
PF3D7_0612900	NOG1	nucleolar GTP-binding protein 1, putative	Not CVGs	Active	Active	Active	Active	Active	FALSE	FALSE	FALSE	FALSE	FALSE	FALSE
PF3D7_0613000	NA	conserved Plasmodium protein, unknown function	Not CVGs	Active	Active	Active	Active	Active	FALSE	FALSE	FALSE	FALSE	FALSE	FALSE
PF3D7_0613100	NA	conserved Plasmodium protein, unknown function	Not CVGs	Active	Active	Active	Active	Active	FALSE	FALSE	FALSE	FALSE	FALSE	FALSE
PF3D7_0613200	NA	conserved Plasmodium protein, unknown function	Not CVGs	Undetermined	Undetermined	Undetermined	Undetermined	Undetermined	FALSE	FALSE	FALSE	FALSE	FALSE	FALSE
PF3D7_0613300	ROP14	rhoptry protein ROP14	Not CVGs	Active	Active	Active	Active	Active	FALSE	FALSE	FALSE	FALSE	FALSE	FALSE
PF3D7_0613400	RPL18	50S ribosomal protein L18, apicoplast, putative	Not CVGs	Active	Active	Active	Active	Active	FALSE	FALSE	FALSE	FALSE	FALSE	FALSE
PF3D7_0613500	NA	AP-3 complex subunit beta, putative	Not CVGs	Active	Active	Undetermined	Undetermined	Undetermined	FALSE	FALSE	FALSE	FALSE	FALSE	FALSE
PF3D7_0613600	NA	conserved Plasmodium protein, unknown function	Not CVGs	Active	Active	Active	Active	Active	FALSE	FALSE	FALSE	FALSE	FALSE	FALSE
PF3D7_0613700	NA	syntaxin-binding protein, putative	Not CVGs	Active	Active	Active	Active	Active	FALSE	FALSE	FALSE	FALSE	FALSE	FALSE
PF3D7_0613800	ApiAP2	AP2 domain transcription factor, putative	Not CVGs	Active	Active	Active	Active	Active	TRUE	FALSE	FALSE	FALSE	FALSE	FALSE
PF3D7_0613900	MyoE	myosin E, putative	Not CVGs	Active	Active	Active	Active	Active	FALSE	FALSE	FALSE	FALSE	FALSE	FALSE
PF3D7_0614000	NA	thiamine-phosphate synthase, putative	Not CVGs	Active	Active	Active	Active	Active	FALSE	FALSE	FALSE	FALSE	FALSE	FALSE
PF3D7_0614100	NA	filamin domain-containing protein, putative	Not CVGs	Active	Active	Active	Active	Active	FALSE	FALSE	FALSE	FALSE	FALSE	FALSE
PF3D7_0614200	NAR1	cytosolic Fe-S cluster assembly factor NAR1, putative	Not CVGs	Active	Active	Undetermined	Undetermined	Undetermined	FALSE	FALSE	FALSE	FALSE	FALSE	FALSE
PF3D7_0614300	MFR1	major facilitator superfamily-related transporter, putative	Not CVGs	Active	Active	Active	Active	Active	FALSE	FALSE	FALSE	FALSE	FALSE	FALSE
PF3D7_0614400	CWF7	pre-mRNA-splicing factor CWF7, putative	Not CVGs	Active	Active	Active	Active	Active	FALSE	FALSE	FALSE	FALSE	FALSE	FALSE
PF3D7_0614500	RPL19	60S ribosomal protein L19	Not CVGs	Active	Active	Active	Active	Active	FALSE	FALSE	FALSE	FALSE	FALSE	FALSE
PF3D7_0614600	NA	conserved Plasmodium protein, unknown function	Not CVGs	Active	Active	Undetermined	Undetermined	Undetermined	FALSE	FALSE	FALSE	FALSE	FALSE	FALSE
PF3D7_0614700	NA	F-box protein FBXO6, putative	Not CVGs	Active	Active	Active	Active	Active	FALSE	FALSE	FALSE	FALSE	FALSE	FALSE
PF3D7_0614800	NTHL1	endonuclease III-like protein 1, putative	Not CVGs	Undetermined	Undetermined	Undetermined	Undetermined	Undetermined	FALSE	FALSE	FALSE	FALSE	FALSE	FALSE
PF3D7_0614900	NA	conserved Plasmodium membrane protein, unknown function	Not CVGs	Active	Active	Active	Active	Active	FALSE	FALSE	FALSE	FALSE	FALSE	FALSE
PF3D7_0615000	NA	conserved Plasmodium protein, unknown function	Not CVGs	Undetermined	Undetermined	Active	Active	Active	FALSE	FALSE	FALSE	FALSE	FALSE	FALSE
PF3D7_0615100	ENR	enoyl-acyl carrier reductase	Not CVGs	Inactive	Inactive	Inactive	Inactive	Inactive	FALSE	FALSE	FALSE	FALSE	FALSE	FALSE
PF3D7_0615200	NA	conserved protein, unknown function	Not CVGs	Inactive	Inactive	Inactive	Inactive	Inactive	FALSE	FALSE	FALSE	FALSE	FALSE	FALSE
PF3D7_0615300	GWT1	GPI-anchored wall transfer protein 1, putative	Not CVGs	Active	Active	Undetermined	Undetermined	Undetermined	FALSE	FALSE	FALSE	FALSE	FALSE	FALSE
PF3D7_0615400	NA	ribonuclease, putative	Not CVGs	Active	Active	Active	Active	Active	FALSE	FALSE	FALSE	FALSE	FALSE	FALSE
PF3D7_0615500	CRK5	cdc2-related protein kinase 5	Not CVGs	Active	Active	Active	Active	Active	FALSE	FALSE	FALSE	FALSE	FALSE	FALSE
PF3D7_0615600	NA	zinc finger protein, putative	Not CVGs	Active	Active	Active	Active	Active	FALSE	FALSE	FALSE	FALSE	FALSE	FALSE
PF3D7_0615700	ALYREF	THO complex subunit 4, putative	Not CVGs	Active	Active	Active	Active	Active	FALSE	FALSE	FALSE	FALSE	FALSE	FALSE
PF3D7_0615800	COG4	conserved oligomeric Golgi complex subunit 4, putative	Not CVGs	Active	Active	Undetermined	Undetermined	Undetermined	FALSE	FALSE	FALSE	FALSE	FALSE	FALSE
PF3D7_0615900	NA	protein phosphatase, putative	Not CVGs	Undetermined	Undetermined	Undetermined	Undetermined	Undetermined	FALSE	FALSE	FALSE	FALSE	FALSE	FALSE
PF3D7_0616000	PDXK	pyridoxal kinase	Not CVGs	Undetermined	Undetermined	Undetermined	Undetermined	Undetermined	FALSE	FALSE	FALSE	FALSE	FALSE	FALSE
PF3D7_0616100	NA	conserved Plasmodium protein, unknown function	Not CVGs	Undetermined	Undetermined	Active	Active	Inactive	FALSE	FALSE	FALSE	FALSE	FALSE	FALSE
PF3D7_0616200	NDC80	kinetochore protein NDC80, putative	Not CVGs	Active	Active	Active	Active	Active	FALSE	FALSE	FALSE	FALSE	FALSE	FALSE
PF3D7_0616300	NA	conserved Plasmodium protein, unknown function	Not CVGs	Inactive	Inactive	Undetermined	Undetermined	Undetermined	FALSE	FALSE	FALSE	FALSE	FALSE	FALSE
PF3D7_0616400	NA	conserved Plasmodium protein, unknown function	Not CVGs	Undetermined	Undetermined	Undetermined	Undetermined	Undetermined	FALSE	FALSE	FALSE	FALSE	FALSE	FALSE
PF3D7_0616500	TLP	TRAP-like protein	Not CVGs	Inactive	Inactive	Inactive	Inactive	Inactive	FALSE	FALSE	FALSE	FALSE	FALSE	FALSE
PF3D7_0616600	NA	conserved protein, unknown function	Not CVGs	Undetermined	Undetermined	Undetermined	Undetermined	Undetermined	FALSE	FALSE	FALSE	FALSE	FALSE	FALSE
PF3D7_0616700	NA	ras GTPAse, putative	Not CVGs	Inactive	Inactive	Inactive	Inactive	Inactive	FALSE	FALSE	FALSE	FALSE	FALSE	FALSE
PF3D7_0616800	MQO	malate:quinone oxidoreductase	Not CVGs	Active	Active	Active	Active	Active	FALSE	FALSE	FALSE	FALSE	FALSE	FALSE
PF3D7_0616900	NA	conserved Plasmodium protein, unknown function	Not CVGs	Undetermined	Undetermined	Undetermined	Undetermined	Undetermined	FALSE	FALSE	FALSE	FALSE	FALSE	FALSE
PF3D7_0617000	TOM40	mitochondrial import receptor subunit TOM40, putative	Not CVGs	Undetermined	Undetermined	Active	Active	Active	FALSE	FALSE	FALSE	FALSE	FALSE	FALSE
PF3D7_0617100	NA	AP-2 complex subunit alpha, putative	Not CVGs	Active	Active	Active	Active	Active	FALSE	FALSE	FALSE	FALSE	FALSE	FALSE
PF3D7_0617200	NA	BFR1 domain-containing protein, putative	Not CVGs	Active	Active	Active	Active	Active	FALSE	FALSE	FALSE	FALSE	FALSE	FALSE
PF3D7_0617300	NA	conserved Plasmodium protein, unknown function	Not CVGs	Active	Active	Active	Active	Active	FALSE	FALSE	FALSE	FALSE	FALSE	FALSE
PF3D7_0617400	VAR	erythrocyte membrane protein 1, PfEMP1	VAR	CVG_Silenced	CVG_Undetermined	CVG_Active	CVG_Active	CVG_Silenced	FALSE	FALSE	FALSE	FALSE	FALSE	FALSE
PF3D7_0617500	RIF	rifin, pseudogene	RIFIN	CVG_Silenced	CVG_Silenced	CVG_Silenced	CVG_Silenced	CVG_Silenced	FALSE	FALSE	FALSE	FALSE	FALSE	FALSE
PF3D7_0617600	STEVOR	stevor	STEVOR	CVG_Silenced	CVG_Silenced	CVG_Silenced	CVG_Active	CVG_Silenced	FALSE	FALSE	FALSE	FALSE	FALSE	FALSE
PF3D7_0617700	RIF	rifin	RIFIN	CVG_Silenced	CVG_Silenced	CVG_Silenced	CVG_Silenced	CVG_Silenced	FALSE	FALSE	FALSE	FALSE	FALSE	FALSE
PF3D7_0617800	H2A	histone H2A	Not CVGs	Active	Active	Active	Active	Active	FALSE	FALSE	FALSE	FALSE	FALSE	FALSE
PF3D7_0617900	H3.3	histone H3 variant	Not CVGs	Active	Active	Active	Active	Active	FALSE	FALSE	FALSE	FALSE	FALSE	FALSE
PF3D7_0618000	NA	conserved Plasmodium membrane protein, unknown function	Not CVGs	Active	Active	Active	Active	Active	FALSE	FALSE	FALSE	FALSE	FALSE	FALSE
PF3D7_0618100	NA	conserved Plasmodium protein, unknown function	Not CVGs	Active	Active	Active	Active	Active	FALSE	FALSE	FALSE	FALSE	FALSE	FALSE
PF3D7_0618200	NA	conserved protein, unknown function	Not CVGs	Active	Active	Active	Active	Active	FALSE	FALSE	FALSE	FALSE	FALSE	FALSE
PF3D7_0618300	NA	60S ribosomal protein L27a, putative	Not CVGs	Active	Active	Active	Active	Active	FALSE	FALSE	FALSE	FALSE	FALSE	FALSE
PF3D7_0618400	NA	LMBR1 domain-containing protein, putative	Not CVGs	Inactive	Inactive	Inactive	Inactive	Inactive	FALSE	FALSE	FALSE	FALSE	FALSE	FALSE
PF3D7_0618500	MDH	malate dehydrogenase	Not CVGs	Active	Active	Active	Active	Active	TRUE	FALSE	FALSE	FALSE	FALSE	FALSE
PF3D7_0618600	ROM10	rhomboid protease ROM10	Not CVGs	Undetermined	Undetermined	Active	Active	Active	FALSE	FALSE	FALSE	FALSE	FALSE	FALSE
PF3D7_0618700	NA	trafficking protein particle complex subunit 6A, putative	Not CVGs	Active	Active	Undetermined	Undetermined	Undetermined	FALSE	FALSE	FALSE	FALSE	FALSE	FALSE
PF3D7_0618800	NA	heptatricopeptide repeat-containing protein, putative	Not CVGs	Active	Active	Undetermined	Undetermined	Undetermined	FALSE	FALSE	FALSE	FALSE	FALSE	FALSE
PF3D7_0618900	GPI1	phosphatidylinositol N-acetylglucosaminyltransferase subunit GPI1	Not CVGs	Active	Active	Active	Active	Active	FALSE	FALSE	FALSE	FALSE	FALSE	FALSE
PF3D7_0619000	NA	conserved protein, unknown function	Not CVGs	Active	Active	Active	Active	Active	FALSE	FALSE	FALSE	FALSE	FALSE	FALSE
PF3D7_0619100	NA	conserved Plasmodium protein, unknown function	Not CVGs	Undetermined	Undetermined	Undetermined	Undetermined	Undetermined	FALSE	FALSE	FALSE	FALSE	FALSE	FALSE
PF3D7_0619200	NA	conserved Plasmodium protein, unknown function	Not CVGs	Active	Active	Undetermined	Undetermined	Undetermined	FALSE	FALSE	FALSE	FALSE	FALSE	FALSE
PF3D7_0619300	NA	conserved Plasmodium protein, unknown function	Not CVGs	Undetermined	Undetermined	Inactive	Inactive	Inactive	FALSE	FALSE	FALSE	FALSE	FALSE	FALSE
PF3D7_0619400	NA	cell division cycle protein 48 homologue, putative	Not CVGs	Active	Active	Active	Active	Active	FALSE	FALSE	FALSE	FALSE	FALSE	FALSE
PF3D7_0619500	ACS12	acyl-CoA synthetase	Other CVGs	Active	Active	Active	Active	Active	FALSE	FALSE	FALSE	FALSE	FALSE	FALSE
PF3D7_0619600	NA	conserved Plasmodium protein, unknown function	Not CVGs	Undetermined	Undetermined	Undetermined	Undetermined	Undetermined	FALSE	FALSE	FALSE	FALSE	FALSE	FALSE
PF3D7_0619700	NA	F-box protein FBXO1, putative	Not CVGs	Active	Active	Active	Active	Active	FALSE	FALSE	FALSE	FALSE	FALSE	FALSE
PF3D7_0619800	NA	conserved Plasmodium membrane protein, unknown function	Not CVGs	Active	Active	Undetermined	Undetermined	Undetermined	FALSE	FALSE	FALSE	FALSE	FALSE	FALSE
PF3D7_0619900	SF3A2	splicing factor 3A subunit 2, putative	Not CVGs	Active	Active	Active	Active	Active	FALSE	FALSE	FALSE	FALSE	FALSE	FALSE
PF3D7_0620000	PIMMS43	PIMMS43 protein	Not CVGs	Inactive	Inactive	Inactive	Inactive	Inactive	FALSE	FALSE	FALSE	FALSE	FALSE	FALSE
PF3D7_0620100	NA	ATP synthase-associated protein, putative	Not CVGs	Undetermined	Undetermined	Inactive	Inactive	Inactive	FALSE	FALSE	FALSE	FALSE	FALSE	FALSE
PF3D7_0620200	NA	conserved Plasmodium protein, unknown function	Not CVGs	Inactive	Inactive	Inactive	Inactive	Inactive	FALSE	FALSE	FALSE	FALSE	FALSE	FALSE
PF3D7_0620300	NA	conserved Plasmodium protein, unknown function	Not CVGs	Active	Active	Active	Active	Active	FALSE	FALSE	FALSE	FALSE	FALSE	FALSE
PF3D7_0620400	MSP10	merozoite surface protein 10	Not CVGs	Active	Active	Active	Active	Active	FALSE	FALSE	FALSE	FALSE	FALSE	FALSE
PF3D7_0620500	NA	cleavage stimulation factor subunit 1, putative	Not CVGs	Active	Active	Active	Active	Active	FALSE	FALSE	FALSE	FALSE	FALSE	FALSE
PF3D7_0620600	NA	conserved Plasmodium protein, unknown function	Not CVGs	Inactive	Inactive	Inactive	Inactive	Inactive	FALSE	FALSE	FALSE	FALSE	FALSE	FALSE
PF3D7_0620700	DNAJ	DnaJ protein, putative	Other CVGs	Active	Active	Active	Active	Active	FALSE	FALSE	FALSE	FALSE	FALSE	FALSE
PF3D7_0620800	NA	tRNA Alanine	Not CVGs	Inactive	Inactive	Inactive	Inactive	Inactive	FALSE	FALSE	FALSE	FALSE	FALSE	FALSE
PF3D7_0620900	NA	tRNA Leucine	Not CVGs	Inactive	Inactive	Inactive	Inactive	Inactive	FALSE	FALSE	FALSE	FALSE	FALSE	FALSE
PF3D7_0621000	NA	conserved Plasmodium protein, unknown function	Not CVGs	Active	Active	Active	Active	Active	FALSE	FALSE	FALSE	FALSE	FALSE	FALSE
PF3D7_0621100	NA	conserved Plasmodium protein, unknown function	Not CVGs	Active	Active	Active	Active	Active	TRUE	FALSE	FALSE	FALSE	FALSE	FALSE
PF3D7_0621200	PDX1	pyridoxine biosynthesis protein PDX1	Not CVGs	Active	Active	Active	Active	Active	FALSE	FALSE	FALSE	FALSE	FALSE	FALSE
PF3D7_0621300	PUF3	mRNA-binding protein PUF3	Not CVGs	Active	Active	Active	Active	Active	FALSE	FALSE	FALSE	FALSE	FALSE	FALSE
PF3D7_0621350	SYS1	protein SYS1, putative	Not CVGs	Inactive	Inactive	Inactive	Inactive	Inactive	FALSE	FALSE	FALSE	FALSE	FALSE	FALSE
PF3D7_0621400	ALV7	Pf77 protein	Other CVGs	CVG_Undetermined	CVG_Undetermined	CVG_Silenced	CVG_Silenced	CVG_Silenced	FALSE	FALSE	FALSE	FALSE	FALSE	FALSE
PF3D7_0621500	RPP1	ribonuclease P/MRP protein subunit RPP1, putative	Not CVGs	Undetermined	Undetermined	Undetermined	Undetermined	Undetermined	FALSE	FALSE	FALSE	FALSE	FALSE	FALSE
PF3D7_0621600	NA	tRNA Serine	Not CVGs	Inactive	Inactive	Active	Active	Active	FALSE	FALSE	FALSE	FALSE	FALSE	FALSE
PF3D7_0621700	NA	conserved Plasmodium protein, unknown function	Not CVGs	Inactive	Inactive	Inactive	Inactive	Inactive	FALSE	FALSE	FALSE	FALSE	FALSE	FALSE
PF3D7_0621800	NA	nascent polypeptide-associated complex subunit alpha, putative	Not CVGs	Active	Active	Active	Active	Active	FALSE	FALSE	FALSE	FALSE	FALSE	FALSE
PF3D7_0621900	SRP68	signal recognition particle subunit SRP68, putative	Not CVGs	Active	Active	Active	Active	Active	FALSE	FALSE	FALSE	FALSE	FALSE	FALSE
PF3D7_0622000	NA	conserved Plasmodium protein, unknown function	Not CVGs	Inactive	Inactive	Inactive	Inactive	Inactive	FALSE	FALSE	FALSE	FALSE	FALSE	FALSE
PF3D7_0622100	NA	conserved Plasmodium protein, unknown function	Not CVGs	Inactive	Inactive	Inactive	Inactive	Inactive	FALSE	FALSE	FALSE	FALSE	FALSE	FALSE
PF3D7_0622200	NA	radical SAM protein, putative	Not CVGs	Active	Active	Active	Active	Active	FALSE	FALSE	FALSE	FALSE	FALSE	FALSE
PF3D7_0622300	NA	vacuolar transporter chaperone, putative	Not CVGs	Inactive	Inactive	Inactive	Inactive	Inactive	FALSE	FALSE	FALSE	FALSE	FALSE	FALSE
PF3D7_0622400	NA	conserved protein, unknown function	Not CVGs	Undetermined	Undetermined	Undetermined	Undetermined	Undetermined	FALSE	FALSE	FALSE	FALSE	FALSE	FALSE
PF3D7_0622500	NA	RNA methyltransferase, putative	Not CVGs	Inactive	Inactive	Undetermined	Undetermined	Undetermined	FALSE	FALSE	FALSE	FALSE	FALSE	FALSE
PF3D7_0622600	QCR9	cytochrome b-c1 complex subunit 9, putative	Not CVGs	Active	Active	Active	Active	Active	FALSE	FALSE	FALSE	FALSE	FALSE	FALSE
PF3D7_0622700	NA	conserved Plasmodium membrane protein, unknown function	Not CVGs	Undetermined	Undetermined	Inactive	Inactive	Inactive	FALSE	FALSE	FALSE	FALSE	FALSE	FALSE
PF3D7_0622800	NA	leucine--tRNA ligase, putative	Not CVGs	Active	Active	Active	Active	Active	FALSE	FALSE	FALSE	FALSE	FALSE	FALSE
PF3D7_0622900	AP2Tel	AP2 domain transcription factor AP2Tel	Not CVGs	Active	Active	Active	Active	Active	FALSE	FALSE	FALSE	FALSE	FALSE	FALSE
PF3D7_0623000	CS	chorismate synthase	Not CVGs	Active	Active	Active	Active	Active	FALSE	FALSE	FALSE	FALSE	FALSE	FALSE
PF3D7_0623100	NAB2	nuclear polyadenylated RNA-binding protein NAB2, putative	Not CVGs	Active	Active	Active	Active	Active	FALSE	FALSE	FALSE	FALSE	FALSE	FALSE
PF3D7_0623200	FNR	ferredoxin--NADP reductase	Not CVGs	Undetermined	Undetermined	Undetermined	Undetermined	Undetermined	FALSE	FALSE	FALSE	FALSE	FALSE	FALSE
PF3D7_0623300	NA	EGF-like membrane protein, putative	Not CVGs	Undetermined	Undetermined	Undetermined	Undetermined	Undetermined	FALSE	FALSE	FALSE	FALSE	FALSE	FALSE
PF3D7_0623400	Mei2	MEI2-like RNA-binding protein	Not CVGs	Inactive	Inactive	Inactive	Inactive	Inactive	FALSE	FALSE	FALSE	FALSE	FALSE	FALSE
PF3D7_0623500	SOD2	superoxide dismutase [Fe]	Not CVGs	Active	Active	Active	Active	Active	FALSE	FALSE	FALSE	FALSE	FALSE	FALSE
PF3D7_0623600	NA	splicing factor-like protein 1, putative	Not CVGs	Active	Active	Active	Active	Active	FALSE	FALSE	FALSE	FALSE	FALSE	FALSE
PF3D7_0623700	SUV3	ATP-dependent RNA helicase SUV3, putative	Not CVGs	Inactive	Inactive	Inactive	Inactive	Inactive	FALSE	FALSE	FALSE	FALSE	FALSE	FALSE
PF3D7_0623800	TKL4	tyrosine kinase-like protein, putative	Not CVGs	Active	Active	Active	Active	Active	FALSE	FALSE	FALSE	FALSE	FALSE	FALSE
PF3D7_0623900	NA	ribonuclease H2 subunit A, putative	Not CVGs	Undetermined	Undetermined	Undetermined	Undetermined	Undetermined	FALSE	FALSE	FALSE	FALSE	FALSE	FALSE
PF3D7_0624000	HK	hexokinase	Not CVGs	Active	Active	Active	Active	Active	FALSE	FALSE	FALSE	FALSE	FALSE	FALSE
PF3D7_0624100	NA	conserved protein, unknown function	Not CVGs	Undetermined	Undetermined	Active	Active	Active	FALSE	FALSE	FALSE	FALSE	FALSE	FALSE
PF3D7_0624200	NA	SURP domain-containing protein, putative	Not CVGs	Active	Active	Undetermined	Undetermined	Undetermined	FALSE	FALSE	FALSE	FALSE	FALSE	FALSE
PF3D7_0624300	NA	CPW-WPC family protein	Not CVGs	Inactive	Inactive	Inactive	Inactive	Inactive	FALSE	FALSE	FALSE	FALSE	FALSE	FALSE
PF3D7_0624400	NA	conserved protein, unknown function	Not CVGs	Active	Active	Active	Active	Active	FALSE	FALSE	FALSE	FALSE	FALSE	FALSE
PF3D7_0624500	APC11	anaphase-promoting complex subunit 11, putative	Not CVGs	Active	Active	Active	Active	Active	FALSE	FALSE	FALSE	FALSE	FALSE	FALSE
PF3D7_0624600	ISWI	ISWI chromatin-remodeling complex ATPase	Not CVGs	Active	Active	Active	Active	Active	TRUE	FALSE	FALSE	FALSE	FALSE	FALSE
PF3D7_0624700	PIGL	N-acetylglucosaminyl-phosphatidylinositol de-N-acetylase, putative	Not CVGs	Active	Active	Active	Active	Active	FALSE	FALSE	FALSE	FALSE	FALSE	FALSE
PF3D7_0624800	NA	conserved Plasmodium protein, unknown function	Not CVGs	Inactive	Inactive	Inactive	Inactive	Inactive	FALSE	FALSE	FALSE	FALSE	FALSE	FALSE
PF3D7_0624900	NA	GAS8-like protein, putative	Not CVGs	Inactive	Inactive	Inactive	Inactive	Inactive	FALSE	FALSE	FALSE	FALSE	FALSE	FALSE
PF3D7_0625000	SMS1	sphingomyelin synthase 1, putative	Not CVGs	Active	Active	Undetermined	Undetermined	Undetermined	FALSE	FALSE	FALSE	FALSE	FALSE	FALSE
PF3D7_0625100	SMS2	sphingomyelin synthase 2, putative	Not CVGs	Inactive	Inactive	Inactive	Inactive	Inactive	FALSE	FALSE	FALSE	FALSE	FALSE	FALSE
PF3D7_0625200	NA	conserved Plasmodium protein, unknown function	Not CVGs	Active	Active	Active	Active	Active	FALSE	FALSE	FALSE	FALSE	FALSE	FALSE
PF3D7_0625300	NA	DNA polymerase 1, putative	Not CVGs	Active	Active	Active	Active	Active	FALSE	FALSE	FALSE	FALSE	FALSE	FALSE
PF3D7_0625400	NA	conserved Plasmodium protein, unknown function	Not CVGs	Active	Active	Active	Active	Active	FALSE	FALSE	FALSE	FALSE	FALSE	FALSE
PF3D7_0625500	NA	conserved Plasmodium membrane protein, unknown function	Not CVGs	Undetermined	Undetermined	Undetermined	Undetermined	Undetermined	FALSE	FALSE	FALSE	FALSE	FALSE	FALSE
PF3D7_0625600	PAP	poly(A) polymerase PAP, putative	Not CVGs	Active	Active	Active	Active	Active	FALSE	FALSE	FALSE	FALSE	FALSE	FALSE
PF3D7_0625700	NA	conserved protein, unknown function	Not CVGs	Active	Active	Undetermined	Undetermined	Undetermined	FALSE	FALSE	FALSE	FALSE	FALSE	FALSE
PF3D7_0625800	NA	conserved Plasmodium protein, unknown function	Not CVGs	Inactive	Inactive	Inactive	Inactive	Inactive	FALSE	FALSE	FALSE	FALSE	FALSE	FALSE
PF3D7_0625900	NA	conserved Plasmodium protein, unknown function	Not CVGs	Inactive	Inactive	Inactive	Inactive	Inactive	FALSE	FALSE	FALSE	FALSE	FALSE	FALSE
PF3D7_0626000	NA	conserved Plasmodium protein, unknown function	Not CVGs	Active	Active	Active	Active	Active	FALSE	FALSE	FALSE	FALSE	FALSE	FALSE
PF3D7_0626100	NA	oxidoreductase, short-chain dehydrogenase family, putative	Not CVGs	Undetermined	Undetermined	Undetermined	Undetermined	Undetermined	FALSE	FALSE	FALSE	FALSE	FALSE	FALSE
PF3D7_0626200	NA	conserved Plasmodium protein, unknown function	Not CVGs	Undetermined	Undetermined	Undetermined	Undetermined	Undetermined	FALSE	FALSE	FALSE	FALSE	FALSE	FALSE
PF3D7_0626300	FabB/FabF	3-oxoacyl-acyl-carrier protein synthase I/II	Not CVGs	Inactive	Inactive	Inactive	Inactive	Inactive	FALSE	FALSE	FALSE	FALSE	FALSE	FALSE
PF3D7_0626400	NA	CRAL/TRIO domain-containing protein, putative	Not CVGs	Active	Active	Active	Active	Active	FALSE	FALSE	FALSE	FALSE	FALSE	FALSE
PF3D7_0626500	NA	conserved Plasmodium protein, unknown function	Not CVGs	Inactive	Inactive	Inactive	Inactive	Inactive	FALSE	FALSE	FALSE	FALSE	FALSE	FALSE
PF3D7_0626600	NA	conserved Plasmodium protein, unknown function	Not CVGs	Inactive	Inactive	Inactive	Inactive	Inactive	FALSE	FALSE	FALSE	FALSE	FALSE	FALSE
PF3D7_0626700	NA	ATPase	Not CVGs	Active	Active	Active	Active	Active	FALSE	FALSE	FALSE	FALSE	FALSE	FALSE
PF3D7_0626800	PyrK	pyruvate kinase	Not CVGs	Active	Active	Active	Active	Active	FALSE	FALSE	FALSE	FALSE	FALSE	FALSE
PF3D7_0626840	NA	small nucleolar RNA snoR35	Not CVGs	Active	Active	Undetermined	Undetermined	Undetermined	FALSE	FALSE	FALSE	FALSE	FALSE	FALSE
PF3D7_0626900	NA	ribosomal protein L46, mitochondrial, putative	Not CVGs	Undetermined	Undetermined	Undetermined	Undetermined	Undetermined	FALSE	FALSE	FALSE	FALSE	FALSE	FALSE
PF3D7_0627000	NA	conserved Plasmodium protein, unknown function	Not CVGs	Inactive	Inactive	Inactive	Inactive	Inactive	FALSE	FALSE	FALSE	FALSE	FALSE	FALSE
PF3D7_0627100	NA	ankyrin-repeat protein, putative	Not CVGs	Active	Active	Active	Active	Active	FALSE	FALSE	FALSE	FALSE	FALSE	FALSE
PF3D7_0627200	NA	myosin light chain, putative	Not CVGs	Undetermined	Undetermined	Inactive	Inactive	Inactive	FALSE	FALSE	FALSE	FALSE	FALSE	FALSE
PF3D7_0627300	RNF5	E3 ubiquitin-protein ligase RNF5, putative	Not CVGs	Active	Active	Active	Active	Active	FALSE	FALSE	FALSE	FALSE	FALSE	FALSE
PF3D7_0627400	TIM22	mitochondrial import inner membrane translocase subunit TIM22, putative	Not CVGs	Active	Active	Undetermined	Undetermined	Undetermined	FALSE	FALSE	FALSE	FALSE	FALSE	FALSE
PF3D7_0627500	DJ1	protein DJ-1	Not CVGs	Active	Active	Active	Active	Active	FALSE	FALSE	FALSE	FALSE	FALSE	FALSE
PF3D7_0627600	NA	conserved Plasmodium protein, unknown function	Not CVGs	Inactive	Inactive	Inactive	Inactive	Inactive	FALSE	FALSE	FALSE	FALSE	FALSE	FALSE
PF3D7_0627700	NA	transportin	Not CVGs	Active	Active	Active	Active	Active	FALSE	FALSE	FALSE	FALSE	FALSE	FALSE
PF3D7_0627800	ACS	acetyl-CoA synthetase, putative	Other CVGs	Active	Active	Active	Active	Active	FALSE	FALSE	FALSE	FALSE	FALSE	FALSE
PF3D7_0627900	POP4	ribonuclease P protein subunit p29, putative	Not CVGs	Undetermined	Undetermined	Undetermined	Undetermined	Undetermined	FALSE	FALSE	FALSE	FALSE	FALSE	FALSE
PF3D7_0628000	PTPS	6-pyruvoyltetrahydropterin synthase	Not CVGs	Inactive	Inactive	Inactive	Inactive	Inactive	FALSE	FALSE	FALSE	FALSE	FALSE	FALSE
PF3D7_0628100	HECT1	HECT domain-containing protein 1, putative	Not CVGs	Active	Active	Active	Active	Active	FALSE	FALSE	FALSE	FALSE	FALSE	FALSE
PF3D7_0628200	PK4	eukaryotic translation initiation factor 2-alpha kinase	Not CVGs	Active	Active	Active	Active	Active	FALSE	FALSE	FALSE	FALSE	FALSE	FALSE
PF3D7_0628300	CEPT	choline/ethanolaminephosphotransferase, putative	Not CVGs	Active	Active	Active	Active	Active	FALSE	FALSE	FALSE	FALSE	FALSE	FALSE
PF3D7_0628400	NA	protease, putative	Not CVGs	Inactive	Inactive	Inactive	Inactive	Inactive	FALSE	FALSE	FALSE	FALSE	FALSE	FALSE
PF3D7_0628500	NA	conserved Plasmodium protein, unknown function	Not CVGs	Inactive	Inactive	Undetermined	Undetermined	Undetermined	FALSE	FALSE	FALSE	FALSE	FALSE	FALSE
PF3D7_0628600	NA	DNA methyltransferase 1-associated protein 1, putative	Not CVGs	Undetermined	Undetermined	Active	Active	Active	FALSE	FALSE	FALSE	FALSE	FALSE	FALSE
PF3D7_0628700	NA	conserved Plasmodium protein, unknown function	Not CVGs	Undetermined	Undetermined	Inactive	Inactive	Inactive	FALSE	FALSE	FALSE	FALSE	FALSE	FALSE
PF3D7_0628800	GATB	glutamyl-tRNA(Gln) amidotransferase subunit B	Not CVGs	Undetermined	Undetermined	Undetermined	Undetermined	Undetermined	FALSE	FALSE	FALSE	FALSE	FALSE	FALSE
PF3D7_0628900	NA	RAP protein, putative	Not CVGs	Inactive	Inactive	Undetermined	Undetermined	Undetermined	FALSE	FALSE	FALSE	FALSE	FALSE	FALSE
PF3D7_0629000	GNA1	glucosamine 6-phosphate N-acetyltransferase	Not CVGs	Inactive	Inactive	Inactive	Inactive	Inactive	FALSE	FALSE	FALSE	FALSE	FALSE	FALSE
PF3D7_0629100	NAPRT	nicotinate phosphoribosyltransferase, putative	Not CVGs	Active	Active	Active	Active	Active	FALSE	FALSE	FALSE	FALSE	FALSE	FALSE
PF3D7_0629200	DNAJ	DnaJ protein, putative	Other CVGs	Active	Active	Active	Active	Active	FALSE	FALSE	FALSE	FALSE	FALSE	FALSE
PF3D7_0629300	PL	phospholipase, putative	Not CVGs	Active	Active	Active	Active	Active	FALSE	FALSE	FALSE	FALSE	FALSE	FALSE
PF3D7_0629400	PABP3	polyadenylate-binding protein 3, putative	Not CVGs	Active	Active	Active	Active	Active	FALSE	FALSE	FALSE	FALSE	FALSE	FALSE
PF3D7_0629500	AAT1	amino acid transporter AAT1	Not CVGs	Active	Active	Active	Active	Active	FALSE	FALSE	FALSE	FALSE	FALSE	FALSE
PF3D7_0629600	NA	ribosomal RNA-processing protein 7, putative	Not CVGs	Undetermined	Undetermined	Active	Active	Active	FALSE	FALSE	FALSE	FALSE	FALSE	FALSE
PF3D7_0629700	SET1	SET domain protein, putative	Not CVGs	Active	Active	Active	Active	Active	FALSE	FALSE	FALSE	FALSE	FALSE	FALSE
PF3D7_0629800	NA	cullin-2, putative	Not CVGs	Active	Active	Undetermined	Undetermined	Undetermined	FALSE	FALSE	FALSE	FALSE	FALSE	FALSE
PF3D7_0629900	NA	sec14-like cytosolic factor or phosphatidylinositol/phosphatidylcholine transfer protein, putative	Not CVGs	Undetermined	Undetermined	Active	Active	Active	FALSE	FALSE	FALSE	FALSE	FALSE	FALSE
PF3D7_0630000	NA	CPW-WPC family protein	Not CVGs	Inactive	Inactive	Active	Active	Active	FALSE	FALSE	FALSE	FALSE	FALSE	FALSE
PF3D7_0630100	NA	alpha/beta hydrolase, putative	Not CVGs	Active	Active	Active	Active	Active	FALSE	FALSE	FALSE	FALSE	FALSE	FALSE
PF3D7_0630200	PSOP6	secreted ookinete protein, putative	Not CVGs	Inactive	Inactive	Inactive	Inactive	Inactive	FALSE	FALSE	FALSE	FALSE	FALSE	FALSE
PF3D7_0630300	NA	DNA polymerase epsilon catalytic subunit A, putative	Not CVGs	Active	Active	Undetermined	Undetermined	Undetermined	TRUE	FALSE	FALSE	FALSE	FALSE	FALSE
PF3D7_0630400	NA	conserved Plasmodium protein, unknown function	Not CVGs	Active	Active	Active	Active	Active	FALSE	FALSE	FALSE	FALSE	FALSE	FALSE
PF3D7_0630500	YTM1	ribosome biogenesis protein YTM1, putative	Not CVGs	Inactive	Inactive	Active	Active	Active	FALSE	FALSE	FALSE	FALSE	FALSE	FALSE
PF3D7_0630600	NA	deubiquitinating enzyme MINDY, putative	Not CVGs	Active	Active	Active	Active	Active	FALSE	FALSE	FALSE	FALSE	FALSE	FALSE
PF3D7_0630700	NA	bifunctional methylenetetrahydrofolate dehydrogenase/cyclohydrolase, putative	Not CVGs	Inactive	Inactive	Inactive	Inactive	Inactive	FALSE	FALSE	FALSE	FALSE	FALSE	FALSE
PF3D7_0630800	NA	TPH domain-containing protein, putative	Not CVGs	Inactive	Inactive	Inactive	Inactive	Inactive	FALSE	FALSE	FALSE	FALSE	FALSE	FALSE
PF3D7_0630900	HAS1	ATP-dependent RNA helicase HAS1	Not CVGs	Undetermined	Undetermined	Active	Active	Active	FALSE	FALSE	FALSE	FALSE	FALSE	FALSE
PF3D7_0631000	NA	tetratricopeptide repeat protein, putative	Not CVGs	Active	Active	Active	Active	Active	FALSE	FALSE	FALSE	FALSE	FALSE	FALSE
PF3D7_0631100	PHIST	Plasmodium exported protein (PHISTb), unknown function	PHIST	Inactive	Inactive	Inactive	Inactive	Inactive	FALSE	FALSE	FALSE	FALSE	FALSE	FALSE
PF3D7_0631200	VAR	erythrocyte membrane protein 1 (PfEMP1), pseudogene	VAR	CVG_Undetermined	CVG_Undetermined	CVG_Undetermined	CVG_Undetermined	CVG_Undetermined	FALSE	FALSE	TRUE	TRUE	TRUE	FALSE
PF3D7_0631300	EPF1	exported protein family 1	Not CVGs	Inactive	Inactive	Inactive	Inactive	Inactive	FALSE	FALSE	FALSE	FALSE	FALSE	FALSE
PF3D7_0631400	MC-2TM	Pfmc-2TM Maurer's cleft two transmembrane protein	PFMC-2TM	CVG_Undetermined	CVG_Undetermined	CVG_Undetermined	CVG_Undetermined	CVG_Undetermined	FALSE	FALSE	FALSE	FALSE	FALSE	FALSE
PF3D7_0631500	EPF3	exported protein family 3	Other CVGs	CVG_Undetermined	CVG_Undetermined	CVG_Undetermined	CVG_Undetermined	CVG_Undetermined	FALSE	FALSE	FALSE	FALSE	FALSE	FALSE
PF3D7_0631600	EPF4	exported protein family 4	Not CVGs	Inactive	Inactive	Inactive	Inactive	Inactive	FALSE	FALSE	FALSE	FALSE	FALSE	FALSE
PF3D7_0631700	RIFIN	rifin, pseudogene	RIFIN	CVG_Undetermined	CVG_Undetermined	CVG_Undetermined	CVG_Undetermined	CVG_Undetermined	FALSE	FALSE	FALSE	FALSE	FALSE	FALSE
PF3D7_0631800	RIF	rifin	RIFIN	CVG_Silenced	CVG_Silenced	CVG_Silenced	CVG_Silenced	CVG_Silenced	FALSE	FALSE	FALSE	FALSE	FALSE	FALSE
PF3D7_0631900	STEVOR	stevor	STEVOR	CVG_Silenced	CVG_Silenced	CVG_Silenced	CVG_Silenced	CVG_Silenced	FALSE	FALSE	FALSE	FALSE	FALSE	FALSE
PF3D7_0632000	RIF	rifin	RIFIN	CVG_Silenced	CVG_Silenced	CVG_Silenced	CVG_Silenced	CVG_Silenced	FALSE	FALSE	FALSE	FALSE	FALSE	FALSE
PF3D7_0632100	RIF	rifin	RIFIN	CVG_Silenced	CVG_Silenced	CVG_Undetermined	CVG_Undetermined	CVG_Undetermined	FALSE	FALSE	FALSE	FALSE	FALSE	FALSE
PF3D7_0632200	RIF	rifin	RIFIN	CVG_Silenced	CVG_Silenced	CVG_Silenced	CVG_Silenced	CVG_Silenced	FALSE	FALSE	FALSE	FALSE	FALSE	FALSE
PF3D7_0632300	RIF	rifin	RIFIN	CVG_Undetermined	CVG_Undetermined	CVG_Undetermined	CVG_Undetermined	CVG_Undetermined	FALSE	FALSE	FALSE	FALSE	FALSE	FALSE
PF3D7_0632400	RIF	rifin	RIFIN	CVG_Silenced	CVG_Silenced	CVG_Silenced	CVG_Silenced	CVG_Silenced	FALSE	FALSE	FALSE	FALSE	FALSE	FALSE
PF3D7_0632500	VAR	erythrocyte membrane protein 1, PfEMP1	VAR	CVG_Silenced	CVG_Silenced	CVG_Active	CVG_Active	CVG_Silenced	FALSE	FALSE	FALSE	FALSE	FALSE	FALSE
PF3D7_0632600	RIF	rifin, pseudogene	RIFIN	CVG_Active	CVG_Silenced	CVG_Undetermined	CVG_Undetermined	CVG_Undetermined	FALSE	FALSE	FALSE	FALSE	FALSE	FALSE
PF3D7_0632700	RIF	rifin	RIFIN	CVG_Silenced	CVG_Silenced	CVG_Active	CVG_Active	CVG_Silenced	FALSE	FALSE	FALSE	FALSE	FALSE	FALSE
PF3D7_0632800	VAR	erythrocyte membrane protein 1, PfEMP1	VAR	CVG_Silenced	CVG_Silenced	CVG_Undetermined	CVG_Undetermined	CVG_Undetermined	FALSE	FALSE	FALSE	FALSE	FALSE	FALSE
PF3D7_0700100	VAR	erythrocyte membrane protein 1, PfEMP1	VAR	CVG_Silenced	CVG_Silenced	CVG_Silenced	CVG_Silenced	CVG_Silenced	FALSE	FALSE	FALSE	FALSE	FALSE	FALSE
PF3D7_0700200	RIF	rifin	RIFIN	CVG_Silenced	CVG_Silenced	CVG_Active	CVG_Silenced	CVG_Silenced	FALSE	FALSE	FALSE	FALSE	FALSE	FALSE
PF3D7_0700300	RIF	rifin	RIFIN	CVG_Undetermined	CVG_Undetermined	CVG_Undetermined	CVG_Undetermined	CVG_Undetermined	FALSE	FALSE	FALSE	FALSE	FALSE	FALSE
PF3D7_0700400	STEVOR	stevor	STEVOR	CVG_Silenced	CVG_Silenced	CVG_Silenced	CVG_Silenced	CVG_Silenced	FALSE	FALSE	FALSE	FALSE	FALSE	FALSE
PF3D7_0700500	RIF	rifin	RIFIN	CVG_Silenced	CVG_Silenced	CVG_Silenced	CVG_Silenced	CVG_Silenced	FALSE	FALSE	FALSE	FALSE	FALSE	FALSE
PF3D7_0700600	NA	Plasmodium exported protein, unknown function, pseudogene	Other CVGs	CVG_Undetermined	CVG_Undetermined	CVG_Silenced	CVG_Silenced	CVG_Silenced	FALSE	FALSE	FALSE	FALSE	FALSE	FALSE
PF3D7_0700700	STEVOR	stevor, pseudogene	STEVOR	CVG_Undetermined	CVG_Undetermined	CVG_Undetermined	CVG_Undetermined	CVG_Undetermined	FALSE	FALSE	FALSE	FALSE	FALSE	FALSE
PF3D7_0700800	MC-2TM	Pfmc-2TM Maurer's cleft two transmembrane protein	PFMC-2TM	CVG_Undetermined	CVG_Undetermined	CVG_Active	CVG_Active	CVG_Silenced	FALSE	FALSE	FALSE	FALSE	FALSE	FALSE
PF3D7_0700900	EPF1	exported protein family 1, pseudogene	Other CVGs	CVG_Undetermined	CVG_Undetermined	CVG_Silenced	CVG_Silenced	CVG_Silenced	FALSE	FALSE	FALSE	FALSE	FALSE	FALSE
PF3D7_0701000	VAR	erythrocyte membrane protein 1 (PfEMP1), pseudogene	VAR	CVG_Undetermined	CVG_Undetermined	CVG_Silenced	CVG_Silenced	CVG_Silenced	FALSE	FALSE	FALSE	FALSE	FALSE	FALSE
PF3D7_0701100	RIF	rifin	RIFIN	CVG_Undetermined	CVG_Undetermined	CVG_Undetermined	CVG_Undetermined	CVG_Undetermined	FALSE	FALSE	FALSE	FALSE	FALSE	FALSE
PF3D7_0701200	RIF	rifin, pseudogene	RIFIN	CVG_Undetermined	CVG_Undetermined	CVG_Undetermined	CVG_Undetermined	CVG_Undetermined	FALSE	FALSE	FALSE	FALSE	FALSE	FALSE
PF3D7_0701300	RIF	rifin, pseudogene	RIFIN	CVG_Undetermined	CVG_Undetermined	CVG_Undetermined	CVG_Undetermined	CVG_Undetermined	FALSE	FALSE	FALSE	FALSE	FALSE	FALSE
PF3D7_0701400	EPF4	exported protein family 4, pseudogene	Other CVGs	CVG_Undetermined	CVG_Undetermined	CVG_Undetermined	CVG_Undetermined	CVG_Undetermined	FALSE	FALSE	FALSE	FALSE	FALSE	FALSE
PF3D7_0701500	EPF3	exported protein family 3	Not CVGs	Inactive	Inactive	Inactive	Inactive	Inactive	FALSE	FALSE	FALSE	FALSE	FALSE	FALSE
PF3D7_0701600	MC-2TM	Pfmc-2TM Maurer's cleft two transmembrane protein	PFMC-2TM	CVG_Active	CVG_Active	CVG_Active	CVG_Active	CVG_Silenced	FALSE	FALSE	FALSE	FALSE	FALSE	FALSE
PF3D7_0701700	EPF1	exported protein family 1	Other CVGs	CVG_Undetermined	CVG_Undetermined	CVG_Undetermined	CVG_Undetermined	CVG_Undetermined	FALSE	FALSE	FALSE	FALSE	FALSE	FALSE
PF3D7_0701800	RIF	rifin	RIFIN	CVG_Silenced	CVG_Silenced	CVG_Silenced	CVG_Silenced	CVG_Silenced	FALSE	FALSE	FALSE	FALSE	FALSE	FALSE
PF3D7_0701900	NA	Plasmodium exported protein, unknown function	Other CVGs	CVG_Active	CVG_Active	CVG_Active	CVG_Active	CVG_Active	FALSE	FALSE	FALSE	FALSE	FALSE	FALSE
PF3D7_0702000	HYP	Plasmodium exported protein (hyp12), unknown function	HYP	CVG_Active	CVG_Active	CVG_Active	CVG_Active	CVG_Active	FALSE	FALSE	FALSE	FALSE	FALSE	FALSE
PF3D7_0702100	PHIST	Plasmodium exported protein (PHISTb), unknown function, pseudogene	PHIST	CVG_Undetermined	CVG_Undetermined	CVG_Active	CVG_Active	CVG_Active	FALSE	FALSE	FALSE	FALSE	FALSE	FALSE
PF3D7_0702200	NA	lysophospholipase, putative	Not CVGs	Active	Active	Active	Active	Active	FALSE	FALSE	FALSE	FALSE	FALSE	FALSE
PF3D7_0702300	STARP	sporozoite threonine and asparagine-rich protein	Not CVGs	Active	Active	Active	Active	Active	FALSE	FALSE	FALSE	FALSE	FALSE	FALSE
PF3D7_0702400	SEMP1	small exported membrane protein 1	Not CVGs	Active	Active	Active	Active	Active	FALSE	FALSE	FALSE	FALSE	FALSE	FALSE
PF3D7_0702500	NA	Plasmodium exported protein, unknown function	Not CVGs	Active	Active	Active	Active	Active	FALSE	FALSE	FALSE	FALSE	FALSE	FALSE
PF3D7_0702600	NA	chitinase, fragment	Not CVGs	Inactive	Inactive	Inactive	Inactive	Inactive	FALSE	FALSE	FALSE	FALSE	FALSE	FALSE
PF3D7_0702700	NA	tRNA Alanine	Not CVGs	Inactive	Inactive	Inactive	Inactive	Inactive	FALSE	FALSE	FALSE	FALSE	FALSE	FALSE
PF3D7_0702800	NA	tRNA Tyrosine	Not CVGs	Inactive	Inactive	Inactive	Inactive	Inactive	FALSE	FALSE	FALSE	FALSE	FALSE	FALSE
PF3D7_0702900	NA	centrin, putative	Not CVGs	Undetermined	Undetermined	Active	Active	Active	FALSE	FALSE	FALSE	FALSE	FALSE	FALSE
PF3D7_0703000	NA	conserved Plasmodium protein, unknown function	Not CVGs	Inactive	Inactive	Inactive	Inactive	Inactive	FALSE	FALSE	FALSE	FALSE	FALSE	FALSE
PF3D7_0703100	CIA2	cytosolic iron-sulfur assembly component 2, putative	Not CVGs	Undetermined	Undetermined	Undetermined	Undetermined	Undetermined	FALSE	FALSE	FALSE	FALSE	FALSE	FALSE
PF3D7_0703200	NA	conserved Plasmodium protein, unknown function	Not CVGs	Active	Active	Active	Active	Active	FALSE	FALSE	FALSE	FALSE	FALSE	FALSE
PF3D7_0703300	NA	conserved Plasmodium protein, unknown function	Not CVGs	Undetermined	Undetermined	Undetermined	Undetermined	Undetermined	FALSE	FALSE	FALSE	FALSE	FALSE	FALSE
PF3D7_0703400	NA	conserved Plasmodium protein, unknown function	Not CVGs	Inactive	Inactive	Inactive	Inactive	Inactive	FALSE	FALSE	FALSE	FALSE	FALSE	FALSE
PF3D7_0703500	NA	erythrocyte membrane-associated antigen	Not CVGs	Active	Active	Active	Active	Active	FALSE	FALSE	FALSE	FALSE	FALSE	FALSE
PF3D7_0703600	NA	conserved protein, unknown function	Not CVGs	Active	Active	Active	Active	Active	FALSE	FALSE	FALSE	FALSE	FALSE	FALSE
PF3D7_0703700	NA	conserved protein, unknown function	Not CVGs	Active	Active	Active	Active	Active	FALSE	FALSE	FALSE	FALSE	FALSE	FALSE
PF3D7_0703800	NA	conserved Plasmodium protein, unknown function	Not CVGs	Inactive	Inactive	Inactive	Inactive	Inactive	FALSE	FALSE	FALSE	FALSE	FALSE	FALSE
PF3D7_0703900	NA	conserved Plasmodium membrane protein, unknown function	Not CVGs	Undetermined	Undetermined	Active	Active	Active	FALSE	FALSE	FALSE	FALSE	FALSE	FALSE
PF3D7_0704000	NA	conserved Plasmodium membrane protein, unknown function	Not CVGs	Inactive	Inactive	Inactive	Inactive	Inactive	FALSE	FALSE	FALSE	FALSE	FALSE	FALSE
PF3D7_0704100	BTP2	basal complex transmembrane protein 2	Not CVGs	Active	Active	Active	Active	Active	FALSE	FALSE	FALSE	FALSE	FALSE	FALSE
PF3D7_0704200	NA	tRNA m5C-methyltransferase, putative	Not CVGs	Undetermined	Undetermined	Undetermined	Undetermined	Undetermined	FALSE	FALSE	FALSE	FALSE	FALSE	FALSE
PF3D7_0704300	NA	conserved Plasmodium membrane protein, unknown function	Not CVGs	Active	Active	Active	Active	Active	TRUE	FALSE	FALSE	FALSE	FALSE	FALSE
PF3D7_0704400	NA	phosphoinositide-binding protein, putative	Not CVGs	Active	Active	Active	Active	Active	FALSE	FALSE	FALSE	FALSE	FALSE	FALSE
PF3D7_0704500	NA	serine/threonine protein kinase, putative	Not CVGs	Active	Active	Active	Active	Active	FALSE	FALSE	FALSE	FALSE	FALSE	FALSE
PF3D7_0704600	UT	HECT-type E3 ubiquitin ligase UT	Not CVGs	Active	Active	Active	Active	Active	FALSE	FALSE	FALSE	FALSE	FALSE	FALSE
PF3D7_0704700	PPAT	phosphopantetheine adenylyltransferase, putative	Not CVGs	Active	Active	Undetermined	Undetermined	Undetermined	FALSE	FALSE	FALSE	FALSE	FALSE	FALSE
PF3D7_0704800	PPM12	protein phosphatase PPM12, putative	Not CVGs	Active	Active	Active	Active	Active	FALSE	FALSE	FALSE	FALSE	FALSE	FALSE
PF3D7_0704900	RF2	peptide chain release factor 2	Not CVGs	Active	Active	Inactive	Inactive	Inactive	FALSE	FALSE	FALSE	FALSE	FALSE	FALSE
PF3D7_0705000	NA	mRNA cap guanine-N7 methyltransferase, putative	Not CVGs	Undetermined	Undetermined	Undetermined	Undetermined	Undetermined	FALSE	FALSE	FALSE	FALSE	FALSE	FALSE
PF3D7_0705100	NA	conserved Plasmodium protein, unknown function	Not CVGs	Active	Active	Active	Active	Active	FALSE	FALSE	FALSE	FALSE	FALSE	FALSE
PF3D7_0705200	NA	conserved Plasmodium protein, unknown function	Not CVGs	Inactive	Inactive	Inactive	Inactive	Inactive	FALSE	FALSE	FALSE	FALSE	FALSE	FALSE
PF3D7_0705300	ORC2	origin recognition complex subunit 2	Not CVGs	Active	Active	Active	Active	Active	FALSE	FALSE	FALSE	FALSE	FALSE	FALSE
PF3D7_0705400	MCM7	DNA replication licensing factor MCM7	Not CVGs	Active	Active	Active	Active	Active	FALSE	FALSE	FALSE	FALSE	FALSE	FALSE
PF3D7_0705500	NA	inositol-phosphate phosphatase, putative	Not CVGs	Active	Active	Active	Active	Active	FALSE	FALSE	FALSE	FALSE	FALSE	FALSE
PF3D7_0705600	NA	RNA helicase, putative	Not CVGs	Undetermined	Undetermined	Undetermined	Undetermined	Undetermined	FALSE	FALSE	FALSE	FALSE	FALSE	FALSE
PF3D7_0705700	NA	40S ribosomal protein S29, putative	Not CVGs	Active	Active	Active	Active	Active	FALSE	FALSE	FALSE	FALSE	FALSE	FALSE
PF3D7_0705800	NA	cysteine-rich secretory protein, putative	Not CVGs	Active	Active	Inactive	Inactive	Inactive	FALSE	FALSE	FALSE	FALSE	FALSE	FALSE
PF3D7_0705900	NA	ATP synthase subunit C, putative	Not CVGs	Active	Active	Active	Active	Active	FALSE	FALSE	FALSE	FALSE	FALSE	FALSE
PF3D7_0706000	NA	importin-7, putative	Not CVGs	Active	Active	Active	Active	Active	FALSE	FALSE	FALSE	FALSE	FALSE	FALSE
PF3D7_0706100	NA	conserved Plasmodium protein, unknown function	Not CVGs	Active	Active	Active	Active	Active	FALSE	FALSE	FALSE	FALSE	FALSE	FALSE
PF3D7_0706200	NA	conserved protein, unknown function	Not CVGs	Active	Active	Inactive	Inactive	Inactive	FALSE	FALSE	FALSE	FALSE	FALSE	FALSE
PF3D7_0706300	NA	conserved Plasmodium protein, unknown function	Not CVGs	Active	Active	Active	Active	Active	FALSE	FALSE	FALSE	FALSE	FALSE	FALSE
PF3D7_0706400	RPL37	60S ribosomal protein L37	Not CVGs	Active	Active	Active	Active	Active	FALSE	FALSE	FALSE	FALSE	FALSE	FALSE
PF3D7_0706500	NA	conserved Plasmodium protein, unknown function	Not CVGs	Active	Active	Active	Active	Active	FALSE	FALSE	FALSE	FALSE	FALSE	FALSE
PF3D7_0706600	NA	conserved Plasmodium protein, unknown function	Not CVGs	Inactive	Inactive	Inactive	Inactive	Inactive	FALSE	FALSE	FALSE	FALSE	FALSE	FALSE
PF3D7_0706700	MSH2-2	DNA mismatch repair protein MSH2, putative	Not CVGs	Inactive	Inactive	Inactive	Inactive	Inactive	FALSE	FALSE	FALSE	FALSE	FALSE	FALSE
PF3D7_0706800	NA	tRNA Threonine	Not CVGs	Inactive	Inactive	Inactive	Inactive	Active	FALSE	FALSE	FALSE	FALSE	FALSE	FALSE
PF3D7_0706900	NA	tRNA Histidine	Not CVGs	Inactive	Inactive	Inactive	Inactive	Inactive	FALSE	FALSE	FALSE	FALSE	FALSE	FALSE
PF3D7_0707000	NA	tRNA Lysine	Not CVGs	Inactive	Inactive	Inactive	Inactive	Inactive	FALSE	FALSE	FALSE	FALSE	FALSE	FALSE
PF3D7_0707100	NA	tRNA Lysine	Not CVGs	Inactive	Inactive	Inactive	Inactive	Inactive	FALSE	FALSE	FALSE	FALSE	FALSE	FALSE
PF3D7_0707200	NA	conserved Plasmodium protein, unknown function	Not CVGs	Active	Active	Active	Active	Active	FALSE	FALSE	FALSE	FALSE	FALSE	FALSE
PF3D7_0707300	RAMA	rhoptry-associated membrane antigen	Not CVGs	Active	Active	Active	Active	Active	FALSE	FALSE	FALSE	FALSE	FALSE	FALSE
PF3D7_0707400	NA	AAA family ATPase, putative	Not CVGs	Undetermined	Undetermined	Active	Active	Active	FALSE	FALSE	FALSE	FALSE	FALSE	FALSE
PF3D7_0707420	NA	nucleolar RNA snoR36	Not CVGs	Active	Active	Active	Active	Active	FALSE	FALSE	FALSE	FALSE	FALSE	FALSE
PF3D7_0707500	NA	conserved Plasmodium protein, unknown function	Not CVGs	Active	Active	Active	Active	Active	FALSE	FALSE	FALSE	FALSE	FALSE	FALSE
PF3D7_0707600	MED10	mediator of RNA polymerase II transcription subunit 10, putative	Not CVGs	Active	Active	Undetermined	Undetermined	Undetermined	FALSE	FALSE	FALSE	FALSE	FALSE	FALSE
PF3D7_0707700	NA	E3 ubiquitin-protein ligase, putative	Not CVGs	Active	Active	Active	Active	Active	FALSE	FALSE	FALSE	FALSE	FALSE	FALSE
PF3D7_0707800	NA	RAP protein, putative	Not CVGs	Active	Active	Active	Active	Active	FALSE	FALSE	FALSE	FALSE	FALSE	FALSE
PF3D7_0707900	NA	ribosomal protein S8e, putative	Not CVGs	Active	Active	Active	Active	Active	FALSE	FALSE	FALSE	FALSE	FALSE	FALSE
PF3D7_0708000	NA	cytoskeleton associated protein, putative	Not CVGs	Undetermined	Undetermined	Undetermined	Undetermined	Undetermined	TRUE	FALSE	FALSE	FALSE	FALSE	FALSE
PF3D7_0708100	RPB10	DNA-directed RNA polymerases I, II, and III subunit RPABC5, putative	Not CVGs	Active	Active	Active	Active	Active	FALSE	FALSE	FALSE	FALSE	FALSE	FALSE
PF3D7_0708200	NA	conserved Plasmodium protein, unknown function	Not CVGs	Inactive	Inactive	Inactive	Inactive	Inactive	FALSE	FALSE	FALSE	FALSE	FALSE	FALSE
PF3D7_0708300	BUD32	EKC/KEOPS complex subunit BUD32	Not CVGs	Inactive	Inactive	Undetermined	Undetermined	Undetermined	FALSE	FALSE	FALSE	FALSE	FALSE	FALSE
PF3D7_0708400	HSP90	heat shock protein 90	Not CVGs	Active	Active	Active	Active	Active	FALSE	FALSE	FALSE	FALSE	FALSE	FALSE
PF3D7_0708500	NA	heat shock protein 86 family protein	Not CVGs	Undetermined	Undetermined	Inactive	Inactive	Inactive	FALSE	FALSE	FALSE	FALSE	FALSE	FALSE
PF3D7_0708600	IMC1d	inner membrane complex protein 1d, putative	Not CVGs	Inactive	Inactive	Inactive	Inactive	Inactive	FALSE	FALSE	FALSE	FALSE	FALSE	FALSE
PF3D7_0708700	NA	Cg8 protein	Not CVGs	Active	Active	Active	Active	Active	FALSE	FALSE	FALSE	FALSE	FALSE	FALSE
PF3D7_0708800	HSP110c	heat shock protein 110	Not CVGs	Active	Active	Active	Active	Active	FALSE	FALSE	FALSE	FALSE	FALSE	FALSE
PF3D7_0708900	SCO1	protein SCO1, putative	Not CVGs	Active	Active	Undetermined	Undetermined	Undetermined	FALSE	FALSE	FALSE	FALSE	FALSE	FALSE
PF3D7_0709000	CRT	chloroquine resistance transporter	Not CVGs	Active	Active	Active	Active	Active	FALSE	FALSE	FALSE	FALSE	FALSE	FALSE
PF3D7_0709050	NA	small nucleolar RNA	Not CVGs	Inactive	Inactive	Inactive	Inactive	Inactive	FALSE	FALSE	FALSE	FALSE	FALSE	FALSE
PF3D7_0709100	NA	Cg1 protein	Not CVGs	Active	Active	Active	Active	Active	FALSE	FALSE	FALSE	FALSE	FALSE	FALSE
PF3D7_0709200	GLP3	glutaredoxin-like protein	Not CVGs	Undetermined	Undetermined	Undetermined	Undetermined	Undetermined	FALSE	FALSE	FALSE	FALSE	FALSE	FALSE
PF3D7_0709300	CG2	Cg2 protein	Not CVGs	Undetermined	Undetermined	Undetermined	Undetermined	Undetermined	FALSE	FALSE	FALSE	FALSE	FALSE	FALSE
PF3D7_0709400	NA	Cg7 protein	Not CVGs	Active	Active	Active	Active	Active	FALSE	FALSE	FALSE	FALSE	FALSE	FALSE
PF3D7_0709500	NA	nucleic acid-binding protein, putative	Not CVGs	Undetermined	Undetermined	Undetermined	Undetermined	Undetermined	FALSE	FALSE	FALSE	FALSE	FALSE	FALSE
PF3D7_0709600	POP1	ribonucleases P/MRP protein subunit POP1, putative	Not CVGs	Undetermined	Undetermined	Undetermined	Undetermined	Undetermined	FALSE	FALSE	FALSE	FALSE	FALSE	FALSE
PF3D7_0709700	PARE	prodrug activation and resistance esterase	Not CVGs	Active	Active	Active	Active	Active	FALSE	FALSE	FALSE	FALSE	FALSE	FALSE
PF3D7_0709800	NA	conserved protein, unknown function	Not CVGs	Active	Active	Undetermined	Undetermined	Undetermined	FALSE	FALSE	FALSE	FALSE	FALSE	FALSE
PF3D7_0709900	NA	hydrolase, putative	Not CVGs	Inactive	Inactive	Inactive	Inactive	Inactive	FALSE	FALSE	FALSE	FALSE	FALSE	FALSE
PF3D7_0710000	NA	conserved Plasmodium protein, unknown function	Not CVGs	Active	Active	Active	Active	Active	FALSE	FALSE	FALSE	FALSE	FALSE	FALSE
PF3D7_0710100	NA	conserved protein, unknown function	Not CVGs	Active	Active	Active	Active	Active	FALSE	FALSE	FALSE	FALSE	FALSE	FALSE
PF3D7_0710200	NA	conserved Plasmodium protein, unknown function	Not CVGs	Active	Active	Active	Active	Active	FALSE	FALSE	FALSE	FALSE	FALSE	FALSE
PF3D7_0710300	NA	conserved protein, unknown function	Not CVGs	Undetermined	Undetermined	Undetermined	Undetermined	Undetermined	FALSE	FALSE	FALSE	FALSE	FALSE	FALSE
PF3D7_0710400	RAD14	DNA repair protein RAD14, putative	Not CVGs	Undetermined	Undetermined	Undetermined	Undetermined	Undetermined	FALSE	FALSE	FALSE	FALSE	FALSE	FALSE
PF3D7_0710500	NA	conserved protein, unknown function	Not CVGs	Undetermined	Undetermined	Undetermined	Undetermined	Undetermined	FALSE	FALSE	FALSE	FALSE	FALSE	FALSE
PF3D7_0710600	RPL34	60S ribosomal protein L34	Not CVGs	Active	Active	Active	Active	Active	FALSE	FALSE	FALSE	FALSE	FALSE	FALSE
PF3D7_0710700	NA	conserved Plasmodium protein, unknown function	Not CVGs	Active	Active	Active	Active	Active	FALSE	FALSE	FALSE	FALSE	FALSE	FALSE
PF3D7_0710800	USE1	protein transport protein USE1, putative	Not CVGs	Undetermined	Undetermined	Undetermined	Undetermined	Undetermined	FALSE	FALSE	FALSE	FALSE	FALSE	FALSE
PF3D7_0710900	RPL1	50S ribosomal protein L1, mitochondrial, putative	Not CVGs	Undetermined	Undetermined	Undetermined	Undetermined	Undetermined	FALSE	FALSE	FALSE	FALSE	FALSE	FALSE
PF3D7_0711000	CDC48	AAA family ATPase, CDC48 subfamily	Not CVGs	Active	Active	Active	Active	Active	FALSE	FALSE	FALSE	FALSE	FALSE	FALSE
PF3D7_0711100	NA	conserved protein, unknown function	Not CVGs	Undetermined	Undetermined	Active	Active	Active	FALSE	FALSE	FALSE	FALSE	FALSE	FALSE
PF3D7_0711200	NA	conserved Plasmodium protein, unknown function	Not CVGs	Inactive	Inactive	Inactive	Inactive	Inactive	FALSE	FALSE	FALSE	FALSE	FALSE	FALSE
PF3D7_0711300	NA	conserved Plasmodium protein, unknown function	Not CVGs	Active	Active	Active	Active	Active	FALSE	FALSE	FALSE	FALSE	FALSE	FALSE
PF3D7_0711400	SAP18	histone deacetylase complex subunit SAP18, putative	Not CVGs	Undetermined	Undetermined	Active	Active	Active	FALSE	FALSE	FALSE	FALSE	FALSE	FALSE
PF3D7_0711500	NA	regulator of chromosome condensation, putative	Not CVGs	Active	Active	Active	Active	Active	FALSE	FALSE	FALSE	FALSE	FALSE	FALSE
PF3D7_0711600	NA	Plasmodium RNA of unknown function RUF6	Other CVGs	CVG_Undetermined	CVG_Undetermined	CVG_Undetermined	CVG_Undetermined	CVG_Undetermined	FALSE	FALSE	FALSE	FALSE	FALSE	FALSE
PF3D7_0711700	VAR	erythrocyte membrane protein 1, PfEMP1	VAR	CVG_Active	CVG_Silenced	CVG_Undetermined	CVG_Undetermined	CVG_Undetermined	FALSE	FALSE	FALSE	FALSE	FALSE	FALSE
PF3D7_0711800	NA	Plasmodium RNA of unknown function RUF6	Other CVGs	CVG_Undetermined	CVG_Undetermined	CVG_Undetermined	CVG_Undetermined	CVG_Undetermined	FALSE	FALSE	FALSE	FALSE	FALSE	FALSE
PF3D7_0711900	RIF	rifin, pseudogene	RIFIN	CVG_Active	CVG_Silenced	CVG_Undetermined	CVG_Undetermined	CVG_Undetermined	FALSE	FALSE	FALSE	FALSE	FALSE	FALSE
PF3D7_0712000	VAR	erythrocyte membrane protein 1, PfEMP1	VAR	CVG_Silenced	CVG_Silenced	CVG_Active	CVG_Active	CVG_Silenced	FALSE	FALSE	FALSE	FALSE	FALSE	FALSE
PF3D7_0712100	NA	Plasmodium RNA of unknown function RUF6	Other CVGs	CVG_Undetermined	CVG_Undetermined	CVG_Undetermined	CVG_Undetermined	CVG_Undetermined	FALSE	FALSE	FALSE	FALSE	FALSE	FALSE
PF3D7_0712200	RIF	rifin, pseudogene	RIFIN	CVG_Silenced	CVG_Silenced	CVG_Silenced	CVG_Silenced	CVG_Silenced	FALSE	FALSE	FALSE	FALSE	FALSE	FALSE
PF3D7_0712300	VAR	erythrocyte membrane protein 1, PfEMP1	VAR	CVG_Silenced	CVG_Silenced	CVG_Silenced	CVG_Active	CVG_Silenced	FALSE	FALSE	FALSE	FALSE	FALSE	FALSE
PF3D7_0712400	VAR	erythrocyte membrane protein 1, PfEMP1	VAR	CVG_Silenced	CVG_Silenced	CVG_Undetermined	CVG_Undetermined	CVG_Undetermined	FALSE	FALSE	FALSE	FALSE	FALSE	FALSE
PF3D7_0712500	RIF	rifin, pseudogene	RIFIN	CVG_Silenced	CVG_Silenced	CVG_Silenced	CVG_Silenced	CVG_Silenced	FALSE	FALSE	FALSE	FALSE	FALSE	FALSE
PF3D7_0712600	VAR	erythrocyte membrane protein 1, PfEMP1	VAR	CVG_Silenced	CVG_Undetermined	CVG_Silenced	CVG_Silenced	CVG_Silenced	FALSE	FALSE	FALSE	FALSE	FALSE	FALSE
PF3D7_0712700	NA	Plasmodium RNA of unknown function RUF6	Other CVGs	CVG_Undetermined	CVG_Undetermined	CVG_Undetermined	CVG_Undetermined	CVG_Undetermined	FALSE	FALSE	FALSE	FALSE	FALSE	FALSE
PF3D7_0712800	VAR	erythrocyte membrane protein 1, PfEMP1	VAR	CVG_Silenced	CVG_Silenced	CVG_Undetermined	CVG_Undetermined	CVG_Undetermined	FALSE	FALSE	FALSE	FALSE	FALSE	FALSE
PF3D7_0712900	VAR	erythrocyte membrane protein 1, PfEMP1	VAR	CVG_Silenced	CVG_Silenced	CVG_Active	CVG_Active	CVG_Active	FALSE	FALSE	FALSE	FALSE	FALSE	FALSE
PF3D7_0713000	RIF	rifin	RIFIN	CVG_Silenced	CVG_Silenced	CVG_Silenced	CVG_Silenced	CVG_Silenced	FALSE	FALSE	FALSE	FALSE	FALSE	FALSE
PF3D7_0713100	MC-2TM	Pfmc-2TM Maurer's cleft two transmembrane protein	PFMC-2TM	CVG_Silenced	CVG_Silenced	CVG_Undetermined	CVG_Active	CVG_Silenced	FALSE	FALSE	FALSE	FALSE	FALSE	FALSE
PF3D7_0713200	EPF1	exported protein family 1	Other CVGs	CVG_Silenced	CVG_Silenced	CVG_Active	CVG_Active	CVG_Silenced	FALSE	FALSE	FALSE	FALSE	FALSE	FALSE
PF3D7_0713300	VAR	erythrocyte membrane protein 1 (PfEMP1), pseudogene	VAR	CVG_Silenced	CVG_Silenced	CVG_Active	CVG_Active	CVG_Silenced	FALSE	FALSE	FALSE	FALSE	FALSE	FALSE
PF3D7_0713400	SR25	GPCR-like receptor SR25	Not CVGs	Active	Active	Active	Active	Active	FALSE	FALSE	FALSE	FALSE	FALSE	FALSE
PF3D7_0713500	NA	conserved Plasmodium protein, unknown function	Not CVGs	Active	Active	Undetermined	Undetermined	Undetermined	FALSE	FALSE	FALSE	FALSE	FALSE	FALSE
PF3D7_0713600	NA	ribosomal protein S5, mitochondrial, putative	Not CVGs	Undetermined	Undetermined	Inactive	Inactive	Inactive	FALSE	FALSE	FALSE	FALSE	FALSE	FALSE
PF3D7_0713700	NA	conserved Plasmodium protein, unknown function	Not CVGs	Active	Active	Active	Active	Active	FALSE	FALSE	FALSE	FALSE	FALSE	FALSE
PF3D7_0713800	NELFA	negative elongation factor A, putative	Not CVGs	Active	Active	Active	Active	Active	FALSE	FALSE	FALSE	FALSE	FALSE	FALSE
PF3D7_0713900	NA	conserved Plasmodium protein, unknown function	Not CVGs	Active	Active	Active	Active	Active	FALSE	FALSE	FALSE	FALSE	FALSE	FALSE
PF3D7_0714000	H2B.Z	histone H2B variant	Not CVGs	Active	Active	Active	Active	Active	FALSE	FALSE	FALSE	FALSE	FALSE	FALSE
PF3D7_0714100	NA	MAATS1 domain-containing protein, putative	Not CVGs	Inactive	Inactive	Inactive	Inactive	Inactive	TRUE	FALSE	FALSE	FALSE	FALSE	FALSE
PF3D7_0714200	NA	conserved Plasmodium protein, unknown function	Not CVGs	Active	Active	Active	Active	Active	FALSE	FALSE	FALSE	FALSE	FALSE	FALSE
PF3D7_0714300	DHHC4	palmitoyltransferase DHHC4, putative	Not CVGs	Undetermined	Undetermined	Undetermined	Undetermined	Undetermined	FALSE	FALSE	FALSE	FALSE	FALSE	FALSE
PF3D7_0714400	NA	calmodulin, putative	Not CVGs	Inactive	Inactive	Inactive	Inactive	Inactive	FALSE	FALSE	FALSE	FALSE	FALSE	FALSE
PF3D7_0714500	NA	transcription elongation factor s-II, putative	Not CVGs	Active	Active	Active	Active	Active	FALSE	FALSE	FALSE	FALSE	FALSE	FALSE
PF3D7_0714600	NA	conserved protein, unknown function	Not CVGs	Active	Active	Undetermined	Undetermined	Undetermined	FALSE	FALSE	FALSE	FALSE	FALSE	FALSE
PF3D7_0714700	NA	tRNA Asparagine	Not CVGs	Active	Active	Inactive	Inactive	Inactive	FALSE	FALSE	FALSE	FALSE	FALSE	FALSE
PF3D7_0714800	NA	tRNA Leucine	Not CVGs	Inactive	Inactive	Inactive	Inactive	Inactive	FALSE	FALSE	FALSE	FALSE	FALSE	FALSE
PF3D7_0714900	NA	tRNA Serine	Not CVGs	Inactive	Inactive	Inactive	Inactive	Inactive	FALSE	FALSE	FALSE	FALSE	FALSE	FALSE
PF3D7_0715000	PNPase	4-nitrophenylphosphatase	Not CVGs	Active	Active	Active	Active	Active	FALSE	FALSE	FALSE	FALSE	FALSE	FALSE
PF3D7_0715100	MYCBP	C-Myc-binding protein, putative	Not CVGs	Inactive	Inactive	Inactive	Inactive	Inactive	FALSE	FALSE	FALSE	FALSE	FALSE	FALSE
PF3D7_0715200	NA	conserved Plasmodium protein, unknown function	Not CVGs	Active	Active	Active	Active	Active	FALSE	FALSE	FALSE	FALSE	FALSE	FALSE
PF3D7_0715300	NA	calcium/calmodulin-dependent protein kinase, putative	Not CVGs	Active	Active	Active	Active	Active	FALSE	FALSE	FALSE	FALSE	FALSE	FALSE
PF3D7_0715400	PSOP20	secreted ookinete protein, putative	Not CVGs	Active	Active	Undetermined	Undetermined	Undetermined	FALSE	FALSE	FALSE	FALSE	FALSE	FALSE
PF3D7_0715500	NA	ATP synthase subunit epsilon, mitochondrial, putative	Not CVGs	Active	Active	Active	Active	Active	FALSE	FALSE	FALSE	FALSE	FALSE	FALSE
PF3D7_0715600	NA	GTP-binding translation elongation factor tu family protein, putative	Not CVGs	Active	Active	Active	Active	Active	FALSE	FALSE	FALSE	FALSE	FALSE	FALSE
PF3D7_0715700	NA	conserved protein, unknown function	Not CVGs	Inactive	Inactive	Inactive	Inactive	Inactive	FALSE	FALSE	FALSE	FALSE	FALSE	FALSE
PF3D7_0715800	DMT1	drug/metabolite transporter DMT1, putative	Not CVGs	Active	Active	Active	Active	Active	FALSE	FALSE	FALSE	FALSE	FALSE	FALSE
PF3D7_0715900	CDF	cation diffusion facilitator family protein, putative	Not CVGs	Active	Active	Active	Active	Active	FALSE	FALSE	FALSE	FALSE	FALSE	FALSE
PF3D7_0716000	NA	RNA-binding protein, putative	Not CVGs	Active	Active	Active	Active	Active	FALSE	FALSE	FALSE	FALSE	FALSE	FALSE
PF3D7_0716100	SDA1	protein SDA1, putative	Not CVGs	Active	Active	Active	Active	Active	FALSE	FALSE	FALSE	FALSE	FALSE	FALSE
PF3D7_0716200	NA	PDCD2 domain-containing protein, putative	Not CVGs	Active	Active	Active	Active	Active	FALSE	FALSE	FALSE	FALSE	FALSE	FALSE
PF3D7_0716300	NA	conserved protein, unknown function	Not CVGs	Active	Active	Active	Active	Active	FALSE	FALSE	FALSE	FALSE	FALSE	FALSE
PF3D7_0716400	NA	transcription initiation factor IIA subunit 1, putative	Not CVGs	Active	Active	Active	Active	Active	FALSE	FALSE	FALSE	FALSE	FALSE	FALSE
PF3D7_0716500	NA	conserved Plasmodium protein, unknown function	Not CVGs	Undetermined	Undetermined	Undetermined	Undetermined	Undetermined	FALSE	FALSE	FALSE	FALSE	FALSE	FALSE
PF3D7_0716600	SufS	cysteine desulfurase	Not CVGs	Undetermined	Undetermined	Undetermined	Undetermined	Undetermined	FALSE	FALSE	FALSE	FALSE	FALSE	FALSE
PF3D7_0716700	NA	conserved Plasmodium protein, unknown function	Not CVGs	Undetermined	Undetermined	Undetermined	Undetermined	Undetermined	FALSE	FALSE	FALSE	FALSE	FALSE	FALSE
PF3D7_0716800	EIF3I	eukaryotic translation initiation factor 3 subunit I, putative	Not CVGs	Active	Active	Active	Active	Active	FALSE	FALSE	FALSE	FALSE	FALSE	FALSE
PF3D7_0716900	DMT2	drug/metabolite transporter DMT2	Not CVGs	Undetermined	Undetermined	Active	Active	Active	FALSE	FALSE	FALSE	FALSE	FALSE	FALSE
PF3D7_0717000	NA	conserved Plasmodium membrane protein, unknown function	Not CVGs	Active	Active	Active	Active	Active	FALSE	FALSE	FALSE	FALSE	FALSE	FALSE
PF3D7_0717100	NA	conserved Plasmodium protein, unknown function	Not CVGs	Active	Active	Undetermined	Undetermined	Undetermined	FALSE	FALSE	FALSE	FALSE	FALSE	FALSE
PF3D7_0717200	NA	conserved Plasmodium protein, unknown function	Not CVGs	Active	Active	Active	Active	Active	FALSE	FALSE	FALSE	FALSE	FALSE	FALSE
PF3D7_0717300	NA	transcription initiation factor IIE subunit alpha, putative	Not CVGs	Undetermined	Undetermined	Active	Active	Active	FALSE	FALSE	FALSE	FALSE	FALSE	FALSE
PF3D7_0717400	NA	queuine tRNA-ribosyltransferase, putative	Not CVGs	Undetermined	Undetermined	Undetermined	Undetermined	Undetermined	FALSE	FALSE	FALSE	FALSE	FALSE	FALSE
PF3D7_0717500	CDPK4	calcium-dependent protein kinase 4	Not CVGs	Active	Active	Active	Active	Active	FALSE	FALSE	FALSE	FALSE	FALSE	FALSE
PF3D7_0717600	NA	conserved Plasmodium protein, unknown function	Not CVGs	Active	Active	Active	Active	Active	FALSE	FALSE	FALSE	FALSE	FALSE	FALSE
PF3D7_0717700	NA	serine--tRNA ligase, putative	Not CVGs	Active	Active	Undetermined	Undetermined	Undetermined	FALSE	FALSE	FALSE	FALSE	FALSE	FALSE
PF3D7_0717800	NA	conserved Plasmodium protein, unknown function	Not CVGs	Inactive	Inactive	Inactive	Inactive	Inactive	FALSE	FALSE	FALSE	FALSE	FALSE	FALSE
PF3D7_0717900	NA	thioredoxin-like protein	Not CVGs	Undetermined	Undetermined	Undetermined	Undetermined	Undetermined	FALSE	FALSE	FALSE	FALSE	FALSE	FALSE
PF3D7_0718000	NA	dynein heavy chain, putative	Not CVGs	Inactive	Inactive	Inactive	Inactive	Inactive	FALSE	FALSE	FALSE	FALSE	FALSE	FALSE
PF3D7_0718100	EST	exported serine/threonine protein kinase	Not CVGs	Undetermined	Undetermined	Inactive	Inactive	Inactive	FALSE	FALSE	FALSE	FALSE	FALSE	FALSE
PF3D7_0718300	CRMP2	cysteine repeat modular protein 2	Not CVGs	Inactive	Inactive	Inactive	Inactive	Inactive	FALSE	FALSE	FALSE	FALSE	FALSE	FALSE
PF3D7_0718400	NA	ribosomal protein S8, mitochondrial, putative	Not CVGs	Active	Active	Active	Active	Active	FALSE	FALSE	FALSE	FALSE	FALSE	FALSE
PF3D7_0718500	NA	prefoldin subunit 3, putative	Not CVGs	Active	Active	Active	Active	Active	FALSE	FALSE	FALSE	FALSE	FALSE	FALSE
PF3D7_0718600	NA	conserved Plasmodium protein, unknown function	Not CVGs	Inactive	Inactive	Inactive	Inactive	Inactive	FALSE	FALSE	FALSE	FALSE	FALSE	FALSE
PF3D7_0718700	NA	conserved Plasmodium membrane protein, unknown function	Not CVGs	Inactive	Inactive	Inactive	Inactive	Inactive	FALSE	FALSE	FALSE	FALSE	FALSE	FALSE
PF3D7_0718800	NA	conserved protein, unknown function	Not CVGs	Inactive	Inactive	Inactive	Inactive	Inactive	FALSE	FALSE	FALSE	FALSE	FALSE	FALSE
PF3D7_0718900	NA	conserved Plasmodium protein, unknown function	Not CVGs	Inactive	Inactive	Inactive	Inactive	Inactive	FALSE	FALSE	FALSE	FALSE	FALSE	FALSE
PF3D7_0719000	NA	conserved protein, unknown function	Not CVGs	Undetermined	Undetermined	Active	Active	Active	FALSE	FALSE	FALSE	FALSE	FALSE	FALSE
PF3D7_0719100	NA	ATP synthase F0 subunit a-like protein, putative	Not CVGs	Active	Active	Undetermined	Undetermined	Undetermined	FALSE	FALSE	FALSE	FALSE	FALSE	FALSE
PF3D7_0719200	NEK4	NIMA related kinase 4	Not CVGs	Inactive	Inactive	Inactive	Inactive	Inactive	TRUE	FALSE	FALSE	FALSE	FALSE	FALSE
PF3D7_0719300	ARP6	actin-related protein ARP6	Not CVGs	Active	Active	Active	Active	Active	FALSE	FALSE	FALSE	FALSE	FALSE	FALSE
PF3D7_0719400	NA	conserved Plasmodium protein, unknown function	Not CVGs	Active	Active	Active	Active	Active	FALSE	FALSE	FALSE	FALSE	FALSE	FALSE
PF3D7_0719500	CDC50A	LEM3/CDC50 family protein, putative	Not CVGs	Active	Active	Active	Active	Active	FALSE	FALSE	FALSE	FALSE	FALSE	FALSE
PF3D7_0719600	NA	60S ribosomal protein L11a, putative	Not CVGs	Active	Active	Active	Active	Active	FALSE	FALSE	FALSE	FALSE	FALSE	FALSE
PF3D7_0719700	RPS10	40S ribosomal protein S10, putative	Not CVGs	Active	Active	Active	Active	Active	FALSE	FALSE	FALSE	FALSE	FALSE	FALSE
PF3D7_0719800	NA	conserved protein, unknown function	Not CVGs	Active	Active	Active	Active	Active	FALSE	FALSE	FALSE	FALSE	FALSE	FALSE
PF3D7_0719900	NA	conserved Plasmodium membrane protein, unknown function	Not CVGs	Active	Active	Active	Active	Active	FALSE	FALSE	FALSE	FALSE	FALSE	FALSE
PF3D7_0720000	CSL4	exosome complex component CSL4, putative	Not CVGs	Undetermined	Undetermined	Undetermined	Undetermined	Undetermined	FALSE	FALSE	FALSE	FALSE	FALSE	FALSE
PF3D7_0720100	ESF2	pre-rRNA-processing protein ESF2, putative	Not CVGs	Active	Active	Undetermined	Undetermined	Undetermined	FALSE	FALSE	FALSE	FALSE	FALSE	FALSE
PF3D7_0720200	NA	conserved protein, unknown function	Not CVGs	Active	Active	Active	Active	Active	FALSE	FALSE	FALSE	FALSE	FALSE	FALSE
PF3D7_0720300	NA	conserved Plasmodium protein, unknown function	Not CVGs	Inactive	Inactive	Inactive	Inactive	Inactive	FALSE	FALSE	FALSE	FALSE	FALSE	FALSE
PF3D7_0720400	AIF	apoptosis-inducing factor, putative	Not CVGs	Undetermined	Undetermined	Undetermined	Undetermined	Undetermined	FALSE	FALSE	FALSE	FALSE	FALSE	FALSE
PF3D7_0720500	NA	conserved Plasmodium protein, unknown function	Not CVGs	Undetermined	Undetermined	Undetermined	Undetermined	Undetermined	FALSE	FALSE	FALSE	FALSE	FALSE	FALSE
PF3D7_0720600	NA	conserved protein, unknown function	Not CVGs	Active	Active	Active	Active	Active	FALSE	FALSE	FALSE	FALSE	FALSE	FALSE
PF3D7_0720700	NA	phosphoinositide-binding protein, putative	Not CVGs	Active	Active	Active	Active	Active	FALSE	FALSE	FALSE	FALSE	FALSE	FALSE
PF3D7_0720800	NA	Ham1-like protein, putative	Not CVGs	Active	Active	Active	Active	Active	FALSE	FALSE	FALSE	FALSE	FALSE	FALSE
PF3D7_0720900	NA	tetratricopeptide repeat protein, putative	Not CVGs	Active	Active	Active	Active	Active	FALSE	FALSE	FALSE	FALSE	FALSE	FALSE
PF3D7_0721000	NA	conserved Plasmodium membrane protein, unknown function	Not CVGs	Active	Active	Active	Active	Active	FALSE	FALSE	FALSE	FALSE	FALSE	FALSE
PF3D7_0721100	NA	conserved protein, unknown function	Not CVGs	Active	Active	Active	Active	Active	FALSE	FALSE	FALSE	FALSE	FALSE	FALSE
PF3D7_0721200	NA	conserved Plasmodium protein, unknown function	Not CVGs	Active	Active	Inactive	Inactive	Inactive	FALSE	FALSE	FALSE	FALSE	FALSE	FALSE
PF3D7_0721300	DDX31	ATP-dependent DNA helicase DDX31	Not CVGs	Undetermined	Undetermined	Active	Active	Active	FALSE	FALSE	FALSE	FALSE	FALSE	FALSE
PF3D7_0721400	NA	rhoptry protein, putative	Not CVGs	Active	Active	Active	Active	Active	FALSE	FALSE	FALSE	FALSE	FALSE	FALSE
PF3D7_0721500	NA	conserved Plasmodium membrane protein, unknown function	Not CVGs	Undetermined	Undetermined	Undetermined	Undetermined	Undetermined	FALSE	FALSE	FALSE	FALSE	FALSE	FALSE
PF3D7_0721600	NA	40S ribosomal protein S5, putative	Not CVGs	Active	Active	Active	Active	Active	FALSE	FALSE	FALSE	FALSE	FALSE	FALSE
PF3D7_0721700	PSOP1	secreted ookinete protein, putative	Not CVGs	Inactive	Inactive	Inactive	Inactive	Inactive	TRUE	FALSE	FALSE	FALSE	FALSE	FALSE
PF3D7_0721800	NA	conserved Plasmodium protein, unknown function	Not CVGs	Active	Active	Active	Active	Active	FALSE	FALSE	FALSE	FALSE	FALSE	FALSE
PF3D7_0721900	NA	V-type ATPase V0 subunit e, putative	Not CVGs	Active	Active	Active	Active	Active	FALSE	FALSE	FALSE	FALSE	FALSE	FALSE
PF3D7_0722000	NA	conserved Plasmodium protein, unknown function	Not CVGs	Active	Active	Active	Active	Active	FALSE	FALSE	FALSE	FALSE	FALSE	FALSE
PF3D7_0722100	PELO	protein pelota homolog, putative	Not CVGs	Undetermined	Undetermined	Active	Active	Active	FALSE	FALSE	FALSE	FALSE	FALSE	FALSE
PF3D7_0722200	RALP1	rhoptry-associated leucine zipper-like protein 1	Not CVGs	Active	Active	Active	Active	Active	FALSE	FALSE	FALSE	FALSE	FALSE	FALSE
PF3D7_0722300	NA	ubiquitin carboxyl-terminal hydrolase, putative	Not CVGs	Undetermined	Undetermined	Undetermined	Undetermined	Undetermined	FALSE	FALSE	FALSE	FALSE	FALSE	FALSE
PF3D7_0722400	OLA1	Obg-like ATPase 1, putative	Not CVGs	Active	Active	Active	Active	Active	FALSE	FALSE	FALSE	FALSE	FALSE	FALSE
PF3D7_0722500	CWC15	pre-mRNA-splicing factor CWC15, putative	Not CVGs	Active	Active	Active	Active	Active	FALSE	FALSE	FALSE	FALSE	FALSE	FALSE
PF3D7_0722600	UTP7	U3 small nucleolar RNA-associated protein 7, putative	Not CVGs	Active	Active	Active	Active	Active	FALSE	FALSE	FALSE	FALSE	FALSE	FALSE
PF3D7_0722700	NA	conserved protein, unknown function	Not CVGs	Active	Active	Active	Active	Active	FALSE	FALSE	FALSE	FALSE	FALSE	FALSE
PF3D7_0722800	NA	conserved protein, unknown function	Not CVGs	Inactive	Inactive	Inactive	Inactive	Inactive	FALSE	FALSE	FALSE	FALSE	FALSE	FALSE
PF3D7_0722900	NA	conserved protein, unknown function	Not CVGs	Inactive	Inactive	Inactive	Inactive	Inactive	FALSE	FALSE	FALSE	FALSE	FALSE	FALSE
PF3D7_0723000	NA	tRNAHis guanylyltransferase, putative	Not CVGs	Inactive	Inactive	Undetermined	Undetermined	Undetermined	FALSE	FALSE	FALSE	FALSE	FALSE	FALSE
PF3D7_0723100	CPH1	protein CPH1, putative	Not CVGs	Inactive	Inactive	Inactive	Inactive	Inactive	FALSE	FALSE	FALSE	FALSE	FALSE	FALSE
PF3D7_0723200	NA	conserved Plasmodium protein, unknown function	Not CVGs	Inactive	Inactive	Inactive	Inactive	Inactive	TRUE	FALSE	FALSE	FALSE	FALSE	FALSE
PF3D7_0723300	NA	conserved protein, unknown function	Not CVGs	Active	Active	Active	Active	Active	FALSE	FALSE	FALSE	FALSE	FALSE	FALSE
PF3D7_0723400	NA	conserved Plasmodium protein, unknown function	Not CVGs	Active	Active	Active	Active	Active	FALSE	FALSE	FALSE	FALSE	FALSE	FALSE
PF3D7_0723500	NA	dynactin subunit 5, putative	Not CVGs	Inactive	Inactive	Inactive	Inactive	Inactive	FALSE	FALSE	FALSE	FALSE	FALSE	FALSE
PF3D7_0723600	NA	proteasome assembly chaperone 4, putative	Not CVGs	Undetermined	Undetermined	Active	Active	Active	FALSE	FALSE	FALSE	FALSE	FALSE	FALSE
PF3D7_0723700	NA	metallo-hydrolase/oxidoreductase, putative	Not CVGs	Undetermined	Undetermined	Undetermined	Undetermined	Undetermined	FALSE	FALSE	FALSE	FALSE	FALSE	FALSE
PF3D7_0723800	NA	conserved Plasmodium protein, unknown function	Not CVGs	Active	Active	Active	Active	Active	FALSE	FALSE	FALSE	FALSE	FALSE	FALSE
PF3D7_0723900	NA	RNA-binding protein, putative	Not CVGs	Active	Active	Active	Active	Active	FALSE	FALSE	FALSE	FALSE	FALSE	FALSE
PF3D7_0724000	NA	Rab GTPase activator and protein kinase, putative	Not CVGs	Undetermined	Undetermined	Undetermined	Undetermined	Undetermined	FALSE	FALSE	FALSE	FALSE	FALSE	FALSE
PF3D7_0724100	NA	conserved Plasmodium protein, unknown function	Not CVGs	Active	Active	Active	Active	Active	FALSE	FALSE	FALSE	FALSE	FALSE	FALSE
PF3D7_0724200	TAP42	type 2A phosphatase-associated protein 42, putative	Not CVGs	Undetermined	Undetermined	Undetermined	Undetermined	Undetermined	FALSE	FALSE	FALSE	FALSE	FALSE	FALSE
PF3D7_0724300	COQ3	ubiquinone biosynthesis O-methyltransferase, putative	Not CVGs	Undetermined	Undetermined	Active	Active	Active	FALSE	FALSE	FALSE	FALSE	FALSE	FALSE
PF3D7_0724400	PAM18	mitochondrial import inner membrane translocase subunit TIM14, putative	Not CVGs	Inactive	Inactive	Active	Active	Active	FALSE	FALSE	FALSE	FALSE	FALSE	FALSE
PF3D7_0724500	NA	conserved Plasmodium protein, unknown function	Not CVGs	Inactive	Inactive	Inactive	Inactive	Inactive	FALSE	FALSE	FALSE	FALSE	FALSE	FALSE
PF3D7_0724600	NA	protein kinase, putative	Not CVGs	Active	Active	Active	Active	Active	FALSE	FALSE	FALSE	FALSE	FALSE	FALSE
PF3D7_0724700	BDP6	bromodomain protein 6, putative	Not CVGs	Active	Active	Active	Active	Active	FALSE	FALSE	FALSE	FALSE	FALSE	FALSE
PF3D7_0724800	NA	kelch domain-containing protein, putative	Not CVGs	Undetermined	Undetermined	Active	Active	Active	FALSE	FALSE	FALSE	FALSE	FALSE	FALSE
PF3D7_0724900	NA	kinesin-20, putative	Not CVGs	Active	Active	Active	Active	Active	FALSE	FALSE	FALSE	FALSE	FALSE	FALSE
PF3D7_0725000	NA	exonuclease I, putative	Not CVGs	Active	Active	Active	Active	Active	FALSE	FALSE	FALSE	FALSE	FALSE	FALSE
PF3D7_0725100	NA	conserved Plasmodium membrane protein, unknown function	Not CVGs	Active	Active	Undetermined	Undetermined	Undetermined	FALSE	FALSE	FALSE	FALSE	FALSE	FALSE
PF3D7_0725200	NA	mago nashi protein homologue, putative	Not CVGs	Active	Active	Active	Active	Active	FALSE	FALSE	FALSE	FALSE	FALSE	FALSE
PF3D7_0725300	NA	conserved protein, unknown function	Not CVGs	Undetermined	Undetermined	Undetermined	Undetermined	Undetermined	FALSE	FALSE	FALSE	FALSE	FALSE	FALSE
PF3D7_0725400	NA	conserved Plasmodium protein, unknown function	Not CVGs	Active	Active	Active	Active	Active	FALSE	FALSE	FALSE	FALSE	FALSE	FALSE
PF3D7_0726100	NA	Plasmodium exported protein, unknown function	Not CVGs	Undetermined	Undetermined	Active	Active	Active	FALSE	FALSE	FALSE	FALSE	FALSE	FALSE
PF3D7_0726200	FIKK7.1	serine/threonine protein kinase, FIKK family	FIKK	Undetermined	Undetermined	Active	Active	Active	FALSE	FALSE	FALSE	FALSE	FALSE	FALSE
PF3D7_0726300	PMS1	DNA mismatch repair protein PMS1, putative	Not CVGs	Undetermined	Undetermined	Undetermined	Undetermined	Undetermined	FALSE	FALSE	FALSE	FALSE	FALSE	FALSE
PF3D7_0726400	NA	conserved Plasmodium membrane protein, unknown function	Not CVGs	Active	Active	Active	Active	Active	FALSE	FALSE	FALSE	FALSE	FALSE	FALSE
PF3D7_0726500	NA	ubiquitin carboxyl-terminal hydrolase, putative	Not CVGs	Active	Active	Active	Active	Active	FALSE	FALSE	FALSE	FALSE	FALSE	FALSE
PF3D7_0726600	NA	conserved Plasmodium protein, unknown function	Not CVGs	Undetermined	Undetermined	Undetermined	Undetermined	Undetermined	FALSE	FALSE	FALSE	FALSE	FALSE	FALSE
PF3D7_0726700	NA	conserved Plasmodium protein, unknown function	Not CVGs	Active	Active	Active	Active	Active	FALSE	FALSE	FALSE	FALSE	FALSE	FALSE
PF3D7_0726800	OST2	dolichyl-diphosphooligosaccharide--protein glycosyltransferase subunit OST2, putative	Not CVGs	Active	Active	Undetermined	Undetermined	Undetermined	FALSE	FALSE	FALSE	FALSE	FALSE	FALSE
PF3D7_0726900	TIM50	mitochondrial import inner membrane translocase subunit TIM50, putative	Not CVGs	Undetermined	Undetermined	Active	Active	Active	FALSE	FALSE	FALSE	FALSE	FALSE	FALSE
PF3D7_0727000	VPS53	vacuolar protein sorting-associated protein 53, putative	Not CVGs	Undetermined	Undetermined	Undetermined	Undetermined	Undetermined	FALSE	FALSE	FALSE	FALSE	FALSE	FALSE
PF3D7_0727100	NA	conserved protein, unknown function	Not CVGs	Active	Active	Active	Active	Active	FALSE	FALSE	FALSE	FALSE	FALSE	FALSE
PF3D7_0727200	NFS1	cysteine desulfurase IscS, putative	Not CVGs	Undetermined	Undetermined	Undetermined	Undetermined	Undetermined	FALSE	FALSE	FALSE	FALSE	FALSE	FALSE
PF3D7_0727300	DNMT	DNA (cytosine-5)-methyltransferase	Not CVGs	Undetermined	Undetermined	Undetermined	Undetermined	Undetermined	FALSE	FALSE	FALSE	FALSE	FALSE	FALSE
PF3D7_0727400	NA	proteasome subunit alpha type-5, putative	Not CVGs	Active	Active	Active	Active	Active	FALSE	FALSE	FALSE	FALSE	FALSE	FALSE
PF3D7_0727500	NA	mTERF domain-containing protein, putative	Not CVGs	Active	Active	Undetermined	Undetermined	Undetermined	FALSE	FALSE	FALSE	FALSE	FALSE	FALSE
PF3D7_0727600	NA	conserved Plasmodium protein, unknown function	Not CVGs	Undetermined	Undetermined	Undetermined	Undetermined	Undetermined	FALSE	FALSE	FALSE	FALSE	FALSE	FALSE
PF3D7_0727700	NA	conserved Plasmodium protein, unknown function	Not CVGs	Undetermined	Undetermined	Undetermined	Undetermined	Undetermined	FALSE	FALSE	FALSE	FALSE	FALSE	FALSE
PF3D7_0727800	NA	cation transporting ATPase, putative	Not CVGs	Active	Active	Active	Active	Active	FALSE	FALSE	FALSE	FALSE	FALSE	FALSE
PF3D7_0727900	NA	conserved Plasmodium protein, unknown function	Not CVGs	Active	Active	Active	Active	Active	FALSE	FALSE	FALSE	FALSE	FALSE	FALSE
PF3D7_0728000	eIF2alpha	eukaryotic translation initiation factor 2 subunit alpha	Not CVGs	Active	Active	Active	Active	Active	FALSE	FALSE	FALSE	FALSE	FALSE	FALSE
PF3D7_0728100	NA	anaphase-promoting complex subunit 1, putative	Not CVGs	Active	Active	Undetermined	Undetermined	Undetermined	FALSE	FALSE	FALSE	FALSE	FALSE	FALSE
PF3D7_0728200	ALP3	actin-like protein, putative	Not CVGs	Inactive	Inactive	Inactive	Inactive	Inactive	FALSE	FALSE	FALSE	FALSE	FALSE	FALSE
PF3D7_0728300	NA	conserved protein, unknown function	Not CVGs	Undetermined	Undetermined	Active	Active	Active	FALSE	FALSE	FALSE	FALSE	FALSE	FALSE
PF3D7_0728400	NA	SDH5 domain-containing protein, putative	Not CVGs	Active	Active	Undetermined	Undetermined	Undetermined	FALSE	FALSE	FALSE	FALSE	FALSE	FALSE
PF3D7_0728500	NA	conserved Plasmodium protein, unknown function	Not CVGs	Inactive	Inactive	Inactive	Inactive	Inactive	FALSE	FALSE	FALSE	FALSE	FALSE	FALSE
PF3D7_0728600	NA	RING zinc finger protein, putative	Not CVGs	Active	Active	Active	Active	Active	FALSE	FALSE	FALSE	FALSE	FALSE	FALSE
PF3D7_0728700	NA	alpha/beta hydrolase, putative	Not CVGs	Inactive	Inactive	Inactive	Inactive	Inactive	FALSE	FALSE	FALSE	FALSE	FALSE	FALSE
PF3D7_0728800	NA	conserved Plasmodium protein, unknown function	Not CVGs	Active	Active	Active	Active	Active	FALSE	FALSE	FALSE	FALSE	FALSE	FALSE
PF3D7_0728900	NA	RNA-binding protein, putative	Not CVGs	Active	Active	Undetermined	Undetermined	Undetermined	FALSE	FALSE	FALSE	FALSE	FALSE	FALSE
PF3D7_0729000	SRP9	signal recognition particle subunit SRP9	Not CVGs	Active	Active	Active	Active	Active	FALSE	FALSE	FALSE	FALSE	FALSE	FALSE
PF3D7_0729100	NA	conserved Plasmodium protein, unknown function	Not CVGs	Active	Active	Active	Active	Active	FALSE	FALSE	FALSE	FALSE	FALSE	FALSE
PF3D7_0729200	AOP	1-cys peroxiredoxin	Not CVGs	Undetermined	Undetermined	Inactive	Inactive	Inactive	FALSE	FALSE	FALSE	FALSE	FALSE	FALSE
PF3D7_0729300	NMD3	60S ribosomal export protein NMD3, putative	Not CVGs	Active	Active	Active	Active	Active	FALSE	FALSE	FALSE	FALSE	FALSE	FALSE
PF3D7_0729400	NA	ribosome biogenesis protein BRX1, putative	Not CVGs	Undetermined	Undetermined	Active	Active	Active	FALSE	FALSE	FALSE	FALSE	FALSE	FALSE
PF3D7_0729500	MT-A70	N6-adenosine-methyltransferase MT-A70	Not CVGs	Undetermined	Undetermined	Active	Active	Active	FALSE	FALSE	FALSE	FALSE	FALSE	FALSE
PF3D7_0729600	CMC1	COX assembly mitochondrial protein, putative	Not CVGs	Active	Active	Active	Active	Active	FALSE	FALSE	FALSE	FALSE	FALSE	FALSE
PF3D7_0729700	NA	conserved protein, unknown function	Not CVGs	Active	Active	Inactive	Inactive	Inactive	FALSE	FALSE	FALSE	FALSE	FALSE	FALSE
PF3D7_0729800	NA	dynein light chain, putative	Not CVGs	Inactive	Inactive	Inactive	Inactive	Inactive	FALSE	FALSE	FALSE	FALSE	FALSE	FALSE
PF3D7_0729900	NA	dynein heavy chain, putative	Other CVGs	CVG_Silenced	CVG_Silenced	CVG_Silenced	CVG_Silenced	CVG_Silenced	TRUE	FALSE	FALSE	FALSE	FALSE	FALSE
PF3D7_0730000	NA	conserved protein, unknown function	Not CVGs	Inactive	Inactive	Inactive	Inactive	Inactive	FALSE	FALSE	FALSE	FALSE	FALSE	FALSE
PF3D7_0730100	NA	tRNA pseudouridine synthase D, putative	Not CVGs	Inactive	Inactive	Undetermined	Undetermined	Undetermined	FALSE	FALSE	FALSE	FALSE	FALSE	FALSE
PF3D7_0730200	NA	AP-4 complex subunit beta, putative	Not CVGs	Undetermined	Undetermined	Undetermined	Undetermined	Undetermined	FALSE	FALSE	FALSE	FALSE	FALSE	FALSE
PF3D7_0730300	ApiAP2	AP2 domain transcription factor AP2-L, putative	Not CVGs	Active	Active	Active	Active	Active	FALSE	FALSE	FALSE	FALSE	FALSE	FALSE
PF3D7_0730400	IMP2	IMP1-like protein, putative	Not CVGs	Undetermined	Undetermined	Active	Active	Active	FALSE	FALSE	FALSE	FALSE	FALSE	FALSE
PF3D7_0730500	NA	conserved Plasmodium protein, unknown function	Not CVGs	Active	Active	Active	Active	Active	FALSE	FALSE	FALSE	FALSE	FALSE	FALSE
PF3D7_0730600	NA	tRNA Valine	Not CVGs	Inactive	Inactive	Inactive	Inactive	Inactive	FALSE	FALSE	FALSE	FALSE	FALSE	FALSE
PF3D7_0730700	NA	tRNA Threonine	Not CVGs	Inactive	Inactive	Active	Active	Active	FALSE	FALSE	FALSE	FALSE	FALSE	FALSE
PF3D7_0730800	NA	Plasmodium exported protein, unknown function	Not CVGs	Active	Active	Active	Active	Active	FALSE	FALSE	FALSE	FALSE	FALSE	FALSE
PF3D7_0730900	PTP4	EMP1-trafficking protein	Not CVGs	Active	Active	Active	Active	Active	TRUE	FALSE	FALSE	FALSE	FALSE	FALSE
PF3D7_0731000	NA	non-coding RNA	Not CVGs	Active	Active	Inactive	Inactive	Inactive	FALSE	FALSE	FALSE	FALSE	FALSE	FALSE
PF3D7_0731100	PTP2	EMP1-trafficking protein	Not CVGs	Active	Active	Active	Active	Active	FALSE	FALSE	FALSE	FALSE	FALSE	FALSE
PF3D7_0731200	NA	Plasmodium exported protein, unknown function	Not CVGs	Active	Active	Active	Active	Active	FALSE	FALSE	FALSE	FALSE	FALSE	FALSE
PF3D7_0731300	PfG174	Plasmodium exported protein (PHISTb), unknown function	PHIST	CVG_Active	CVG_Active	CVG_Active	CVG_Active	CVG_Active	FALSE	FALSE	FALSE	FALSE	FALSE	FALSE
PF3D7_0731400	FIKK7.2	serine/threonine protein kinase, FIKK family, pseudogene	FIKK	CVG_Undetermined	CVG_Undetermined	CVG_Undetermined	CVG_Undetermined	CVG_Undetermined	FALSE	FALSE	FALSE	FALSE	FALSE	FALSE
PF3D7_0731500	EBA175	erythrocyte binding antigen-175	Not CVGs	Active	Active	Active	Active	Active	FALSE	FALSE	FALSE	FALSE	FALSE	FALSE
PF3D7_0731600	ACS5	acyl-CoA synthetase	Other CVGs	Active	Active	Active	Active	Active	FALSE	FALSE	FALSE	FALSE	FALSE	FALSE
PF3D7_0731700	HYP	Plasmodium exported protein (hyp9), unknown function	HYP	Inactive	Inactive	Inactive	Inactive	Inactive	FALSE	FALSE	FALSE	FALSE	FALSE	FALSE
PF3D7_0731800	GEXP08	alpha/beta hydrolase, putative	Other CVGs	CVG_Silenced	CVG_Silenced	CVG_Undetermined	CVG_Undetermined	CVG_Undetermined	TRUE	FALSE	FALSE	FALSE	FALSE	FALSE
PF3D7_0731900	RIF	rifin, pseudogene	RIFIN	CVG_Undetermined	CVG_Undetermined	CVG_Silenced	CVG_Silenced	CVG_Silenced	FALSE	FALSE	FALSE	FALSE	FALSE	FALSE
PF3D7_0732000	STEVOR	stevor	STEVOR	CVG_Undetermined	CVG_Undetermined	CVG_Silenced	CVG_Silenced	CVG_Silenced	FALSE	FALSE	FALSE	FALSE	FALSE	FALSE
PF3D7_0732100	VAR	erythrocyte membrane protein 1 (PfEMP1), pseudogene	VAR	CVG_Undetermined	CVG_Undetermined	CVG_Undetermined	CVG_Undetermined	CVG_Undetermined	FALSE	FALSE	FALSE	FALSE	FALSE	FALSE
PF3D7_0732200	RIF	rifin	RIFIN	CVG_Active	CVG_Active	CVG_Silenced	CVG_Silenced	CVG_Silenced	FALSE	FALSE	FALSE	FALSE	FALSE	FALSE
PF3D7_0732300	RIF	rifin	RIFIN	CVG_Silenced	CVG_Silenced	CVG_Silenced	CVG_Silenced	CVG_Silenced	FALSE	FALSE	FALSE	FALSE	FALSE	FALSE
PF3D7_0732400	RIF	rifin	RIFIN	CVG_Silenced	CVG_Silenced	CVG_Silenced	CVG_Silenced	CVG_Silenced	FALSE	FALSE	FALSE	FALSE	FALSE	FALSE
PF3D7_0732500	RIF	rifin	RIFIN	CVG_Silenced	CVG_Silenced	CVG_Silenced	CVG_Silenced	CVG_Silenced	FALSE	FALSE	FALSE	FALSE	FALSE	FALSE
PF3D7_0732600	NA	Plasmodium exported protein, unknown function, fragment	Other CVGs	CVG_Undetermined	CVG_Undetermined	CVG_Undetermined	CVG_Undetermined	CVG_Undetermined	FALSE	FALSE	FALSE	FALSE	FALSE	FALSE
PF3D7_0732700	RIF	rifin	RIFIN	CVG_Undetermined	CVG_Undetermined	CVG_Silenced	CVG_Silenced	CVG_Silenced	FALSE	FALSE	FALSE	FALSE	FALSE	FALSE
PF3D7_0732800	VAR	erythrocyte membrane protein 1 (PfEMP1), exon 2	VAR	CVG_Undetermined	CVG_Undetermined	CVG_Undetermined	CVG_Undetermined	CVG_Undetermined	FALSE	FALSE	FALSE	FALSE	FALSE	FALSE
PF3D7_0732900	RIF	rifin	RIFIN	CVG_Silenced	CVG_Silenced	CVG_Silenced	CVG_Silenced	CVG_Silenced	FALSE	FALSE	FALSE	FALSE	FALSE	FALSE
PF3D7_0733000	VAR	erythrocyte membrane protein 1, PfEMP1	VAR	CVG_Silenced	CVG_Silenced	CVG_Silenced	CVG_Silenced	CVG_Silenced	FALSE	FALSE	FALSE	FALSE	FALSE	FALSE
PF3D7_0800100	VAR	erythrocyte membrane protein 1, PfEMP1	VAR	CVG_Undetermined	CVG_Undetermined	CVG_Silenced	CVG_Silenced	CVG_Undetermined	FALSE	FALSE	FALSE	FALSE	FALSE	TRUE
PF3D7_0800200	VAR	erythrocyte membrane protein 1, PfEMP1	VAR	CVG_Silenced	CVG_Silenced	CVG_Silenced	CVG_Silenced	CVG_Undetermined	FALSE	FALSE	FALSE	FALSE	FALSE	TRUE
PF3D7_0800300	VAR	erythrocyte membrane protein 1, PfEMP1	VAR	CVG_Silenced	CVG_Silenced	CVG_Silenced	CVG_Silenced	CVG_Undetermined	FALSE	FALSE	FALSE	FALSE	FALSE	TRUE
PF3D7_0800400	RIF	rifin	RIFIN	CVG_Undetermined	CVG_Undetermined	CVG_Undetermined	CVG_Undetermined	CVG_Undetermined	FALSE	FALSE	FALSE	FALSE	FALSE	FALSE
PF3D7_0800500	RIF	rifin	RIFIN	CVG_Silenced	CVG_Silenced	CVG_Silenced	CVG_Silenced	CVG_Silenced	FALSE	FALSE	FALSE	FALSE	FALSE	FALSE
PF3D7_0800600	PHIST	Plasmodium exported protein (PHISTa), unknown function	PHIST	CVG_Undetermined	CVG_Undetermined	CVG_Undetermined	CVG_Undetermined	CVG_Undetermined	FALSE	FALSE	FALSE	FALSE	FALSE	FALSE
PF3D7_0800650	NA	H/ACA snoRNA	Not CVGs	Inactive	Inactive	Inactive	Inactive	Inactive	FALSE	FALSE	FALSE	FALSE	FALSE	FALSE
PF3D7_0800700	SURF8.3	surface-associated interspersed protein 8.3 (SURFIN 8.3)	Other CVGs	CVG_Undetermined	CVG_Undetermined	CVG_Undetermined	CVG_Undetermined	CVG_Silenced	TRUE	TRUE	TRUE	TRUE	TRUE	FALSE
PF3D7_0800750	NA	Plasmodium exported protein, unknown function, pseudogene	Other CVGs	CVG_Undetermined	CVG_Undetermined	CVG_Undetermined	CVG_Undetermined	CVG_Undetermined	FALSE	FALSE	FALSE	FALSE	FALSE	FALSE
PF3D7_0800800	HYP	Plasmodium exported protein (hyp7), unknown function	HYP	CVG_Silenced	CVG_Silenced	CVG_Active	CVG_Active	CVG_Silenced	FALSE	FALSE	FALSE	FALSE	FALSE	FALSE
PF3D7_0800900	HYP	Plasmodium exported protein (hyp7), unknown function, pseudogene	HYP	CVG_Silenced	CVG_Silenced	CVG_Active	CVG_Active	CVG_Silenced	FALSE	FALSE	FALSE	FALSE	FALSE	FALSE
PF3D7_0801000	PHIST	Plasmodium exported protein (PHISTc)	PHIST	CVG_Active	CVG_Active	CVG_Active	CVG_Active	CVG_Active	FALSE	FALSE	FALSE	FALSE	FALSE	FALSE
PF3D7_0801300	WARP	von Willebrand factor A domain-related protein	Other CVGs	CVG_Silenced	CVG_Silenced	CVG_Silenced	CVG_Silenced	CVG_Silenced	FALSE	FALSE	FALSE	FALSE	FALSE	FALSE
PF3D7_0801400	NA	conserved Plasmodium protein, unknown function	Not CVGs	Inactive	Inactive	Inactive	Inactive	Inactive	FALSE	FALSE	FALSE	FALSE	FALSE	FALSE
PF3D7_0801500	NOL10	nucleolar protein 10, putative	Not CVGs	Undetermined	Undetermined	Active	Active	Active	FALSE	FALSE	FALSE	FALSE	FALSE	FALSE
PF3D7_0801600	NA	conserved protein, unknown function	Not CVGs	Active	Active	Undetermined	Undetermined	Undetermined	FALSE	FALSE	FALSE	FALSE	FALSE	FALSE
PF3D7_0801700	SENP2	sentrin-specific protease 2, putative	Not CVGs	Active	Active	Undetermined	Undetermined	Undetermined	FALSE	FALSE	FALSE	FALSE	FALSE	FALSE
PF3D7_0801800	NA	mannose-6-phosphate isomerase, putative	Not CVGs	Active	Active	Active	Active	Active	FALSE	FALSE	FALSE	FALSE	FALSE	FALSE
PF3D7_0801900	LSD2	lysine-specific histone demethylase, putative	Not CVGs	Inactive	Inactive	Inactive	Inactive	Inactive	TRUE	FALSE	FALSE	FALSE	FALSE	FALSE
PF3D7_0802000	GDH3	glutamate dehydrogenase, putative	Not CVGs	Active	Active	Active	Active	Active	FALSE	FALSE	FALSE	FALSE	FALSE	FALSE
PF3D7_0802100	ApiAP2	AP2 domain transcription factor, putative	Not CVGs	Active	Active	Active	Active	Active	FALSE	FALSE	FALSE	FALSE	FALSE	FALSE
PF3D7_0802200	1-CysPxn	1-cys peroxiredoxin	Not CVGs	Active	Active	Active	Active	Active	FALSE	FALSE	FALSE	FALSE	FALSE	FALSE
PF3D7_0802300	PWP2	periodic tryptophan protein 2, putative	Not CVGs	Undetermined	Undetermined	Undetermined	Undetermined	Undetermined	FALSE	FALSE	FALSE	FALSE	FALSE	FALSE
PF3D7_0802400	NA	cyclin-like protein, putative	Not CVGs	Active	Active	Active	Active	Active	FALSE	FALSE	FALSE	FALSE	FALSE	FALSE
PF3D7_0802500	NA	inositol 5-phosphatase, putative	Not CVGs	Active	Active	Undetermined	Undetermined	Undetermined	FALSE	FALSE	FALSE	FALSE	FALSE	FALSE
PF3D7_0802600	ACbeta	adenylyl cyclase beta	Not CVGs	Active	Active	Active	Active	Active	FALSE	FALSE	FALSE	FALSE	FALSE	FALSE
PF3D7_0802700	NA	conserved Plasmodium protein, unknown function	Not CVGs	Inactive	Inactive	Inactive	Inactive	Inactive	FALSE	FALSE	FALSE	FALSE	FALSE	FALSE
PF3D7_0802800	CNA	serine/threonine protein phosphatase 2B catalytic subunit A	Not CVGs	Active	Active	Active	Active	Active	FALSE	FALSE	FALSE	FALSE	FALSE	FALSE
PF3D7_0802900	NA	conserved Plasmodium protein, unknown function	Not CVGs	Undetermined	Undetermined	Undetermined	Undetermined	Undetermined	TRUE	FALSE	FALSE	FALSE	FALSE	FALSE
PF3D7_0803000	CYP81	peptidyl-prolyl cis-trans isomerase	Not CVGs	Active	Active	Active	Active	Active	FALSE	FALSE	FALSE	FALSE	FALSE	FALSE
PF3D7_0803100	UTP14	U3 small nucleolar RNA-associated protein 14, putative	Not CVGs	Active	Active	Active	Active	Active	FALSE	FALSE	FALSE	FALSE	FALSE	FALSE
PF3D7_0803200	NA	filament assembling protein, putative	Not CVGs	Active	Active	Active	Active	Active	FALSE	FALSE	FALSE	FALSE	FALSE	FALSE
PF3D7_0803300	MORG1	mitogen-activated protein kinase organizer 1, putative	Not CVGs	Undetermined	Undetermined	Undetermined	Undetermined	Undetermined	FALSE	FALSE	FALSE	FALSE	FALSE	FALSE
PF3D7_0803400	RAD54	DNA repair and recombination protein RAD54, putative	Not CVGs	Active	Active	Active	Active	Active	FALSE	FALSE	FALSE	FALSE	FALSE	FALSE
PF3D7_0803500	NA	AAA family ATPase, putative	Not CVGs	Active	Active	Active	Active	Active	FALSE	FALSE	FALSE	FALSE	FALSE	FALSE
PF3D7_0803600	NA	conserved Plasmodium protein, unknown function	Not CVGs	Active	Active	Active	Active	Active	FALSE	FALSE	FALSE	FALSE	FALSE	FALSE
PF3D7_0803700	g-tub	tubulin gamma chain	Not CVGs	Active	Active	Active	Active	Active	FALSE	FALSE	FALSE	FALSE	FALSE	FALSE
PF3D7_0803800	NA	proteasome subunit beta type-4	Not CVGs	Active	Active	Active	Active	Active	FALSE	FALSE	FALSE	FALSE	FALSE	FALSE
PF3D7_0803900	NA	C/D small nucleolar RNA	Not CVGs	Active	Active	Active	Active	Active	FALSE	FALSE	FALSE	FALSE	FALSE	FALSE
PF3D7_0804000	NA	cactin homolog, putative	Not CVGs	Active	Active	Active	Active	Active	FALSE	FALSE	FALSE	FALSE	FALSE	FALSE
PF3D7_0804100	NA	small nucleolar RNA snoR06	Not CVGs	Inactive	Inactive	Inactive	Inactive	Inactive	FALSE	FALSE	FALSE	FALSE	FALSE	FALSE
PF3D7_0804200	NA	Plasmodium RNA of unknown function RUF3	Not CVGs	Active	Active	Undetermined	Undetermined	Undetermined	FALSE	FALSE	FALSE	FALSE	FALSE	FALSE
PF3D7_0804300	NA	zinc finger protein, putative	Not CVGs	Active	Active	Active	Active	Active	FALSE	FALSE	FALSE	FALSE	FALSE	FALSE
PF3D7_0804400	METAP1c	methionine aminopeptidase 1c, putative	Not CVGs	Active	Active	Undetermined	Undetermined	Undetermined	FALSE	FALSE	FALSE	FALSE	FALSE	FALSE
PF3D7_0804500	NA	conserved Plasmodium membrane protein, unknown function	Not CVGs	Active	Active	Active	Active	Active	FALSE	FALSE	FALSE	FALSE	FALSE	FALSE
PF3D7_0804600	NA	tRNA pseudouridine synthase, putative	Not CVGs	Undetermined	Undetermined	Undetermined	Undetermined	Undetermined	FALSE	FALSE	FALSE	FALSE	FALSE	FALSE
PF3D7_0804700	NA	conserved Plasmodium protein, unknown function	Not CVGs	Inactive	Inactive	Inactive	Inactive	Inactive	FALSE	FALSE	FALSE	FALSE	FALSE	FALSE
PF3D7_0804800	CYP24	peptidyl-prolyl cis-trans isomerase	Not CVGs	Active	Active	Active	Active	Active	FALSE	FALSE	FALSE	FALSE	FALSE	FALSE
PF3D7_0804900	NA	GTPase-activating protein, putative	Not CVGs	Active	Active	Active	Active	Active	FALSE	FALSE	FALSE	FALSE	FALSE	FALSE
PF3D7_0805000	NA	alpha/beta hydrolase, putative	Not CVGs	Inactive	Inactive	Undetermined	Undetermined	Undetermined	FALSE	FALSE	FALSE	FALSE	FALSE	FALSE
PF3D7_0805100	NA	conserved protein, unknown function	Not CVGs	Inactive	Inactive	Inactive	Inactive	Inactive	FALSE	FALSE	FALSE	FALSE	FALSE	FALSE
PF3D7_0805200	GAMER	gamete release protein, putative	Not CVGs	Active	Active	Active	Active	Active	FALSE	FALSE	FALSE	FALSE	FALSE	FALSE
PF3D7_0805300	NA	conserved Plasmodium protein, unknown function	Not CVGs	Active	Active	Active	Active	Active	FALSE	FALSE	FALSE	FALSE	FALSE	FALSE
PF3D7_0805400	NA	N-acetyltransferase, GNAT family, putative	Not CVGs	Undetermined	Undetermined	Undetermined	Undetermined	Undetermined	FALSE	FALSE	FALSE	FALSE	FALSE	FALSE
PF3D7_0805500	NA	conserved Plasmodium protein, unknown function	Not CVGs	Active	Active	Undetermined	Undetermined	Undetermined	FALSE	FALSE	FALSE	FALSE	FALSE	FALSE
PF3D7_0805600	PAP2	phosphatidic acid phosphatase 2	Not CVGs	Active	Active	Active	Active	Active	FALSE	FALSE	FALSE	FALSE	FALSE	FALSE
PF3D7_0805700	FIKK8	serine/threonine protein kinase, FIKK family	FIKK	Active	Active	Active	Active	Active	FALSE	FALSE	FALSE	FALSE	FALSE	FALSE
PF3D7_0805800	NA	conserved Plasmodium protein, unknown function	Not CVGs	Inactive	Inactive	Inactive	Inactive	Inactive	FALSE	FALSE	FALSE	FALSE	FALSE	FALSE
PF3D7_0805900	NA	conserved protein, unknown function	Not CVGs	Active	Active	Undetermined	Undetermined	Undetermined	FALSE	FALSE	FALSE	FALSE	FALSE	FALSE
PF3D7_0806000	NA	AAA family ATPase, putative	Not CVGs	Undetermined	Undetermined	Undetermined	Undetermined	Undetermined	FALSE	FALSE	FALSE	FALSE	FALSE	FALSE
PF3D7_0806100	NA	conserved Plasmodium protein, unknown function	Not CVGs	Undetermined	Undetermined	Active	Active	Active	FALSE	FALSE	FALSE	FALSE	FALSE	FALSE
PF3D7_0806200	DPY19	Dpy-19-like C-mannosyltransferase	Not CVGs	Active	Active	Active	Active	Active	TRUE	FALSE	FALSE	FALSE	FALSE	FALSE
PF3D7_0806300	FLP	ferlin-like protein, putative	Not CVGs	Undetermined	Undetermined	Undetermined	Undetermined	Undetermined	FALSE	FALSE	FALSE	FALSE	FALSE	FALSE
PF3D7_0806400	ALG13	UDP-N-acetylglucosamine transferase subunit ALG13, putative	Not CVGs	Active	Active	Undetermined	Undetermined	Undetermined	FALSE	FALSE	FALSE	FALSE	FALSE	FALSE
PF3D7_0806500	DNAJ	DnaJ protein, putative	Other CVGs	Active	Active	Active	Active	Active	FALSE	FALSE	FALSE	FALSE	FALSE	FALSE
PF3D7_0806600	NA	kinesin-like protein, putative	Not CVGs	Inactive	Inactive	Undetermined	Undetermined	Undetermined	FALSE	FALSE	FALSE	FALSE	FALSE	FALSE
PF3D7_0806700	NA	conserved Plasmodium membrane protein, unknown function	Not CVGs	Active	Active	Undetermined	Undetermined	Undetermined	FALSE	FALSE	FALSE	FALSE	FALSE	FALSE
PF3D7_0806800	NA	V-type proton ATPase subunit a, putative	Not CVGs	Active	Active	Active	Active	Active	FALSE	FALSE	FALSE	FALSE	FALSE	FALSE
PF3D7_0806900	NA	conserved protein, unknown function	Not CVGs	Undetermined	Undetermined	Undetermined	Undetermined	Undetermined	FALSE	FALSE	FALSE	FALSE	FALSE	FALSE
PF3D7_0807000	NA	YEATS domain-containing protein, putative	Not CVGs	Undetermined	Undetermined	Undetermined	Undetermined	Undetermined	FALSE	FALSE	FALSE	FALSE	FALSE	FALSE
PF3D7_0807100	PSH3	DNA helicase PSH3	Not CVGs	Undetermined	Undetermined	Active	Active	Active	FALSE	FALSE	FALSE	FALSE	FALSE	FALSE
PF3D7_0807200	NA	conserved Plasmodium membrane protein, unknown function	Not CVGs	Active	Active	Active	Active	Active	FALSE	FALSE	FALSE	FALSE	FALSE	FALSE
PF3D7_0807300	RAB18	ras-related protein Rab-18	Not CVGs	Active	Active	Active	Active	Active	FALSE	FALSE	FALSE	FALSE	FALSE	FALSE
PF3D7_0807400	COQ10	coenzyme Q-binding protein COQ10 homolog, mitochondrial	Not CVGs	Active	Active	Active	Active	Active	FALSE	FALSE	FALSE	FALSE	FALSE	FALSE
PF3D7_0807500	NA	proteasome subunit alpha type-6, putative	Not CVGs	Active	Active	Active	Active	Active	FALSE	FALSE	FALSE	FALSE	FALSE	FALSE
PF3D7_0807600	NA	conserved Plasmodium protein, unknown function	Not CVGs	Active	Active	Active	Active	Active	FALSE	FALSE	FALSE	FALSE	FALSE	FALSE
PF3D7_0807700	DegP	serine protease DegP	Not CVGs	Active	Active	Active	Active	Active	FALSE	FALSE	FALSE	FALSE	FALSE	FALSE
PF3D7_0807800	RPN10	26S proteasome regulatory subunit RPN10, putative	Not CVGs	Active	Active	Active	Active	Active	FALSE	FALSE	FALSE	FALSE	FALSE	FALSE
PF3D7_0807900	TyrRS	tyrosine--tRNA ligase	Not CVGs	Active	Active	Active	Active	Active	FALSE	FALSE	FALSE	FALSE	FALSE	FALSE
PF3D7_0808000	NA	conserved Plasmodium protein, unknown function	Not CVGs	Inactive	Inactive	Undetermined	Undetermined	Undetermined	FALSE	FALSE	FALSE	FALSE	FALSE	FALSE
PF3D7_0808100	NA	AP-3 complex subunit delta, putative	Not CVGs	Active	Active	Undetermined	Undetermined	Undetermined	FALSE	FALSE	FALSE	FALSE	FALSE	FALSE
PF3D7_0808200	PMX	plasmepsin X	Not CVGs	Active	Active	Active	Active	Active	FALSE	FALSE	FALSE	FALSE	FALSE	FALSE
PF3D7_0808300	NA	ubiquitin regulatory protein, putative	Not CVGs	Active	Active	Active	Active	Active	FALSE	FALSE	FALSE	FALSE	FALSE	FALSE
PF3D7_0808400	SEC28	coatomer subunit epsilon, putative	Not CVGs	Active	Active	Active	Active	Active	FALSE	FALSE	FALSE	FALSE	FALSE	FALSE
PF3D7_0808500	NA	Plasmodium RNA of unknown function RUF6	Other CVGs	CVG_Undetermined	CVG_Undetermined	CVG_Undetermined	CVG_Undetermined	CVG_Undetermined	FALSE	FALSE	FALSE	FALSE	FALSE	FALSE
PF3D7_0808600	VAR	erythrocyte membrane protein 1, PfEMP1	VAR	CVG_Silenced	CVG_Silenced	CVG_Active	CVG_Active	CVG_Silenced	FALSE	FALSE	FALSE	FALSE	FALSE	FALSE
PF3D7_0808700	VAR	erythrocyte membrane protein 1, PfEMP1	VAR	CVG_Silenced	CVG_Silenced	CVG_Undetermined	CVG_Undetermined	CVG_Undetermined	FALSE	FALSE	FALSE	FALSE	FALSE	FALSE
PF3D7_0808800	RIF	rifin	RIFIN	CVG_Silenced	CVG_Silenced	CVG_Silenced	CVG_Silenced	CVG_Silenced	FALSE	FALSE	FALSE	FALSE	FALSE	FALSE
PF3D7_0808900	RIF	rifin	RIFIN	CVG_Active	CVG_Silenced	CVG_Undetermined	CVG_Active	CVG_Silenced	FALSE	FALSE	FALSE	FALSE	FALSE	FALSE
PF3D7_0809000	NA	Plasmodium RNA of unknown function RUF6	Other CVGs	CVG_Undetermined	CVG_Undetermined	CVG_Undetermined	CVG_Undetermined	CVG_Undetermined	FALSE	FALSE	FALSE	FALSE	FALSE	FALSE
PF3D7_0809100	VAR	erythrocyte membrane protein 1, PfEMP1	VAR	CVG_Silenced	CVG_Silenced	CVG_Silenced	CVG_Active	CVG_Silenced	FALSE	FALSE	FALSE	FALSE	FALSE	FALSE
PF3D7_0809200	pfa55-14	asparagine-rich antigen Pfa55-14	Not CVGs	Undetermined	Undetermined	Undetermined	Undetermined	Undetermined	FALSE	FALSE	FALSE	FALSE	FALSE	FALSE
PF3D7_0809400	NA	conserved protein, unknown function	Not CVGs	Active	Active	Undetermined	Undetermined	Undetermined	FALSE	FALSE	FALSE	FALSE	FALSE	FALSE
PF3D7_0809500	NA	histone acetyltransferase subunit NuA4, putative	Not CVGs	Undetermined	Undetermined	Undetermined	Undetermined	Undetermined	FALSE	FALSE	FALSE	FALSE	FALSE	FALSE
PF3D7_0809600	NA	peptidase family C50, putative	Not CVGs	Inactive	Inactive	Inactive	Inactive	Inactive	FALSE	FALSE	FALSE	FALSE	FALSE	FALSE
PF3D7_0809700	RUVB1	RuvB-like helicase 1	Not CVGs	Inactive	Inactive	Inactive	Inactive	Inactive	TRUE	FALSE	FALSE	FALSE	FALSE	FALSE
PF3D7_0809800	NA	conserved Plasmodium protein, unknown function	Not CVGs	Inactive	Inactive	Inactive	Inactive	Inactive	FALSE	FALSE	FALSE	FALSE	FALSE	FALSE
PF3D7_0809900	JmjC1	JmjC domain-containing protein 1, putative	Not CVGs	Active	Active	Active	Active	Active	FALSE	FALSE	FALSE	FALSE	FALSE	FALSE
PF3D7_0810000	NA	acyl-CoA binding protein, putative	Not CVGs	Active	Active	Active	Active	Active	FALSE	FALSE	FALSE	FALSE	FALSE	FALSE
PF3D7_0810100	NA	ribosomal protein L33, apicoplast, putative	Not CVGs	Active	Active	Active	Active	Active	FALSE	FALSE	FALSE	FALSE	FALSE	FALSE
PF3D7_0810200	ABCK1	ABC1 family, putative	Not CVGs	Undetermined	Undetermined	Undetermined	Undetermined	Undetermined	FALSE	FALSE	FALSE	FALSE	FALSE	FALSE
PF3D7_0810300	PPM5	protein phosphatase PPM5, putative	Not CVGs	Active	Active	Active	Active	Active	FALSE	FALSE	FALSE	FALSE	FALSE	FALSE
PF3D7_0810400	AQP2	aquaporin, putative	Not CVGs	Active	Active	Active	Active	Active	FALSE	FALSE	FALSE	FALSE	FALSE	FALSE
PF3D7_0810500	PPM7	protein phosphatase PPM7, putative	Not CVGs	Active	Active	Active	Active	Active	FALSE	FALSE	FALSE	FALSE	FALSE	FALSE
PF3D7_0810600	DBP1	ATP-dependent RNA helicase DBP1, putative	Not CVGs	Active	Active	Active	Active	Active	FALSE	FALSE	FALSE	FALSE	FALSE	FALSE
PF3D7_0810700	NA	conserved Plasmodium protein, unknown function	Not CVGs	Undetermined	Undetermined	Inactive	Inactive	Inactive	FALSE	FALSE	FALSE	FALSE	FALSE	FALSE
PF3D7_0810800	PPPK-DHPS	hydroxymethyldihydropterin pyrophosphokinase-dihydropteroate synthase	Not CVGs	Undetermined	Undetermined	Active	Active	Active	FALSE	FALSE	FALSE	FALSE	FALSE	FALSE
PF3D7_0810900	NA	conserved Plasmodium protein, unknown function	Not CVGs	Active	Active	Active	Active	Active	FALSE	FALSE	FALSE	FALSE	FALSE	FALSE
PF3D7_0811000	CUL1	cullin-1, putative	Not CVGs	Active	Active	Active	Active	Active	FALSE	FALSE	FALSE	FALSE	FALSE	FALSE
PF3D7_0811100	NA	mitochondrial carrier protein, putative	Not CVGs	Active	Active	Undetermined	Undetermined	Undetermined	FALSE	FALSE	FALSE	FALSE	FALSE	FALSE
PF3D7_0811200	EMC1	ER membrane protein complex subunit 1, putative	Not CVGs	Active	Active	Active	Active	Active	FALSE	FALSE	FALSE	FALSE	FALSE	FALSE
PF3D7_0811300	CAF1	CCR4-associated factor 1	Not CVGs	Active	Active	Active	Active	Active	FALSE	FALSE	FALSE	FALSE	FALSE	FALSE
PF3D7_0811400	NA	conserved protein, unknown function	Not CVGs	Active	Active	Active	Active	Active	FALSE	FALSE	FALSE	FALSE	FALSE	FALSE
PF3D7_0811500	CARM1	histone-arginine methyltransferase CARM1, putative	Not CVGs	Undetermined	Undetermined	Inactive	Inactive	Inactive	FALSE	FALSE	FALSE	FALSE	FALSE	FALSE
PF3D7_0811600	NA	conserved protein, unknown function	Not CVGs	Active	Active	Active	Active	Active	TRUE	FALSE	FALSE	FALSE	FALSE	FALSE
PF3D7_0811700	NA	conserved Plasmodium protein, unknown function	Not CVGs	Inactive	Inactive	Inactive	Inactive	Inactive	FALSE	FALSE	FALSE	FALSE	FALSE	FALSE
PF3D7_0811800	NA	conserved Plasmodium protein, unknown function	Not CVGs	Active	Active	Undetermined	Undetermined	Undetermined	FALSE	FALSE	FALSE	FALSE	FALSE	FALSE
PF3D7_0811900	NA	RNA-binding protein, putative	Not CVGs	Active	Active	Active	Active	Active	FALSE	FALSE	FALSE	FALSE	FALSE	FALSE
PF3D7_0812000	NA	conserved protein, unknown function	Not CVGs	Inactive	Inactive	Undetermined	Undetermined	Undetermined	FALSE	FALSE	FALSE	FALSE	FALSE	FALSE
[truncated: 3,644 more rows]
