# Supplementary material for: Patterns of Heterochromatin Transitions Linked to Changes in the Expression of Plasmodium falciparum Clonally Variant Genes
Source: Microbiol Spectr. 2022 Dec 14;11(1):e03049-22. doi: 10.1128/spectrum.03049-22 (PMC9927496; doi:10.1128/spectrum.03049-22)
Supplement: Supplemental file 8 — Data Set S7. Download spectrum.03049-22-s0008.xlsx, XLSX file, 0.02 MB [file spectrum.03049-22-s0008.xlsx]

## Sheet: Description.
List of gametocyte markers The list is based on the datasets described in the following articles: -Kafsack et al. Nature 2014, PMID:24572369; Brancucci et al. Cell Host Microbe 2014, PMID: 25121746; Pelle et al. Genome Med. 2015, PMID: 25722744; Brancucci et al. Cell 2017, PMID: 29129376; Poran et al. Nature 2017, PMID: 29094698; Filarsky et al. Science 2018, PMID: 29590075; Brancucci et al. Well…

## Sheet: Gametocyte markers.
Gene ID	Name	Type	Annotation	Early Gametocyte marker
PF3D7_1227500	SOC2	protein_coding_gene	protein SOC2, putative	TRUE
PF3D7_1322800	NA	protein_coding_gene	conserved protein, unknown function	FALSE
PF3D7_1477400	PHIST	protein_coding_gene	Plasmodium exported protein (PHIST), unknown function	TRUE
PF3D7_0621100	NA	protein_coding_gene	conserved Plasmodium protein, unknown function	TRUE
PF3D7_1354200	SAC1	protein_coding_gene	phosphoinositide phosphatase SAC1	TRUE
PF3D7_1437700	NA	protein_coding_gene	succinyl-CoA ligase, putative	TRUE
PF3D7_1020100	NA	protein_coding_gene	flagellar outer arm dynein-associated protein, putative	FALSE
PF3D7_0525000	NA	protein_coding_gene	zinc finger protein, putative	TRUE
PF3D7_1416400	NA	protein_coding_gene	conserved protein, unknown function	TRUE
PF3D7_0937200	NA	protein_coding_gene	lysophospholipase, putative	TRUE
PF3D7_1122100	GPI16	protein_coding_gene	GPI transamidase component GPI16, putative	FALSE
PF3D7_0508200	NA	protein_coding_gene	longevity-assurance (LAG1) protein, putative	FALSE
PF3D7_1216500	MDV1	protein_coding_gene	male development gene 1	TRUE
PF3D7_0402200	SURF4.1	pseudogene	surface-associated interspersed protein 4.1 (SURFIN 4.1), pseudogene	TRUE
PF3D7_1461800	NA	protein_coding_gene	conserved Plasmodium protein, unknown function	TRUE
PF3D7_0903700	NA	protein_coding_gene	alpha tubulin 1	FALSE
PF3D7_1139500	NA	protein_coding_gene	AAA family ATPase, putative	FALSE
PF3D7_1121800	NA	protein_coding_gene	peptidase M16, putative	FALSE
PF3D7_1245000	NA	protein_coding_gene	5-formyltetrahydrofolate cyclo-ligase, putative	FALSE
PF3D7_1467600	NA	protein_coding_gene	conserved Plasmodium protein, unknown function	TRUE
PF3D7_1476600	NA	protein_coding_gene	Plasmodium exported protein, unknown function	TRUE
PF3D7_0509100	SMC4	protein_coding_gene	structural maintenance of chromosomes protein 4, putative	TRUE
PF3D7_1470500	PDEdelta	protein_coding_gene	cGMP-specific 3',5'-cyclic phosphodiesterase delta	FALSE
PF3D7_0414000	SMC3	protein_coding_gene	structural maintenance of chromosomes protein 3	TRUE
PF3D7_1314700	NA	protein_coding_gene	pinin/SDK/MemA domain-containing protein, putative	TRUE
PF3D7_1104600	NA	protein_coding_gene	radial spoke head protein, putative	FALSE
PF3D7_1025100	GFPT	protein_coding_gene	glutamine--fructose-6-phosphate aminotransferase [isomerizing], putative	TRUE
PF3D7_1212300	NA	protein_coding_gene	WD repeat-containing protein, putative	TRUE
PF3D7_0936400	REX4	protein_coding_gene	ring-exported protein 4	TRUE
PF3D7_1038600	NA	protein_coding_gene	Plasmodium exported protein, unknown function	TRUE
PF3D7_1408800	NA	protein_coding_gene	conserved Plasmodium protein, unknown function	FALSE
PF3D7_1003700	NA	protein_coding_gene	MKT1 domain-containing protein, putative	TRUE
PF3D7_1449000	GEST	protein_coding_gene	gamete egress and sporozoite traversal protein, putative	TRUE
PF3D7_1031000	P25	protein_coding_gene	ookinete surface protein P25	FALSE
PF3D7_0208900	P230p	protein_coding_gene	6-cysteine protein P230p	FALSE
PF3D7_0825900	NA	protein_coding_gene	conserved Plasmodium protein, unknown function	TRUE
PF3D7_1104200	SNF2L	protein_coding_gene	chromatin remodeling protein	TRUE
PF3D7_0219100	NA	protein_coding_gene	saccharopine dehydrogenase, putative	FALSE
PF3D7_1477300	Pfg14-744	protein_coding_gene	Plasmodium exported protein (PHIST), unknown function	TRUE
PF3D7_1234400	MiGS	protein_coding_gene	microgamete surface protein MiGS, putative	FALSE
PF3D7_1472900	NA	protein_coding_gene	dihydroorotase, putative	TRUE
PF3D7_1016900	ETRAMP10.3	protein_coding_gene	early transcribed membrane protein 10.3	TRUE
PF3D7_0303200	NA	protein_coding_gene	HAD superfamily protein, putative	TRUE
PF3D7_0309100	OMD	protein_coding_gene	OMD protein, putative	FALSE
PF3D7_0927100	NA	protein_coding_gene	conserved protein, unknown function	TRUE
PF3D7_0303900	NA	protein_coding_gene	phosphatidylethanolamine-binding protein, putative	TRUE
PF3D7_0936600	GEXP5	protein_coding_gene	gametocyte exported protein 5	TRUE
PF3D7_1006100	NOT5	protein_coding_gene	CCR4-NOT transcription complex subunit 5, putative	TRUE
PF3D7_1218800	PSOP17	protein_coding_gene	secreted ookinete protein, putative	TRUE
PF3D7_0714100	NA	protein_coding_gene	MAATS1 domain-containing protein, putative	FALSE
PF3D7_1108100	NA	protein_coding_gene	conserved Plasmodium protein, unknown function	TRUE
PF3D7_1406800	GAPM3	protein_coding_gene	glideosome associated protein with multiple membrane spans 3	FALSE
PF3D7_0301700	NA	protein_coding_gene	Plasmodium exported protein, unknown function	TRUE
PF3D7_1220000	NA	protein_coding_gene	zinc finger protein, putative	FALSE
PF3D7_0828900	NA	protein_coding_gene	conserved protein, unknown function	TRUE
PF3D7_1476900	NA	pseudogene	Plasmodium exported protein, unknown function, pseudogene	TRUE
PF3D7_0605600	NA	protein_coding_gene	nucleoside diphosphate kinase, putative	TRUE
PF3D7_1102500	GEXP02	protein_coding_gene	gametocyte exported protein 2	TRUE
PF3D7_0522900	NA	protein_coding_gene	zinc finger protein, putative	FALSE
PF3D7_1118900	NA	protein_coding_gene	conserved protein, unknown function	FALSE
PF3D7_1252600	NA	protein_coding_gene	esterase, putative	TRUE
PF3D7_0809700	RUVB1	protein_coding_gene	RuvB-like helicase 1	FALSE
PF3D7_1021900	NA	protein_coding_gene	PHAX domain-containing protein, putative	TRUE
PF3D7_1451600	LAP5	protein_coding_gene	LCCL domain-containing protein	TRUE
PF3D7_1323700	GAPM1	protein_coding_gene	glideosome associated protein with multiple membrane spans 1	FALSE
PF3D7_1327300	NA	protein_coding_gene	conserved Plasmodium protein, unknown function	TRUE
PF3D7_1023700	NA	protein_coding_gene	conserved Plasmodium protein, unknown function	FALSE
PF3D7_1219900	NA	protein_coding_gene	ribulose-phosphate 3-epimerase, putative	FALSE
PF3D7_0422300	NA	protein_coding_gene	alpha tubulin 2	TRUE
PF3D7_1245600	NA	protein_coding_gene	kinesin-15, putative	FALSE
PF3D7_1335200	RH6	pseudogene	reticulocyte binding protein homologue 6, pseudogene	TRUE
PF3D7_0906400	NA	protein_coding_gene	dynein intermediate light chain, putative	FALSE
PF3D7_0216000	NA	protein_coding_gene	DEAD/DEAH box helicase, putative	FALSE
PF3D7_1355600	PIP1	protein_coding_gene	PhIL1 interacting protein PIP1	TRUE
PF3D7_1023100	NA	protein_coding_gene	dynein heavy chain, putative	FALSE
PF3D7_0812600	NA	protein_coding_gene	ubiquitin-conjugating enzyme E2, putative	FALSE
PF3D7_1478000	GEXP17	protein_coding_gene	Plasmodium exported protein (PHISTa), unknown function	TRUE
PF3D7_0111300	NA	protein_coding_gene	P-loop containing nucleoside triphosphate hydrolase, putative	TRUE
PF3D7_0215000	ACS9	protein_coding_gene	acyl-CoA synthetase	TRUE
PF3D7_1312600	BCKDHA	protein_coding_gene	2-oxoisovalerate dehydrogenase subunit alpha, mitochondrial, putative	FALSE
PF3D7_0201500	HYP	protein_coding_gene	Plasmodium exported protein (hyp9), unknown function	TRUE
PF3D7_1402200	NA	protein_coding_gene	cytochrome c oxidase subunit ApiCOX19, putative	FALSE
PF3D7_1208900	PPM11	protein_coding_gene	protein phosphatase PPM11, putative	TRUE
PF3D7_0305800	NA	protein_coding_gene	P-loop containing nucleoside triphosphate hydrolase, putative	FALSE
PF3D7_0205100	NA	protein_coding_gene	conserved Plasmodium protein, unknown function	FALSE
PF3D7_1202300	NA	protein_coding_gene	dynein heavy chain, putative	FALSE
PF3D7_1130800	NA	protein_coding_gene	armadillo repeat protein PF16, putative	FALSE
PF3D7_1476500	NA	protein_coding_gene	probable protein, unknown function	TRUE
PF3D7_0209000	P230	protein_coding_gene	6-cysteine protein P230	TRUE
PF3D7_1226800	ATX3	protein_coding_gene	ataxin-3, putative	TRUE
PF3D7_1466800	NA	protein_coding_gene	NOC3 domain-containing protein, putative	TRUE
PF3D7_1420900	NA	protein_coding_gene	mannose-1-phosphate guanyltransferase, putative	FALSE
PF3D7_0602000	NA	protein_coding_gene	zinc finger protein, putative	FALSE
PF3D7_1206100	ISN1	protein_coding_gene	IMP-specific 5'-nucleotidase 1	TRUE
PF3D7_0320700	SPC25	protein_coding_gene	signal peptidase complex subunit 2	TRUE
PF3D7_0800700	SURF8.3	protein_coding_gene	surface-associated interspersed protein 8.3 (SURFIN 8.3)	TRUE
PF3D7_0313600	NA	protein_coding_gene	conserved Plasmodium protein, unknown function	FALSE
PF3D7_1251000	NA	protein_coding_gene	HSP20-like chaperone, putative	FALSE
PF3D7_0816400	NA	protein_coding_gene	EF-hand calcium-binding domain-containing protein, putative	FALSE
PF3D7_0806200	DPY19	protein_coding_gene	Dpy-19-like C-mannosyltransferase	TRUE
PF3D7_1431100	PIP2	protein_coding_gene	PhIL1 interacting protein PIP2	TRUE
PF3D7_1002200	PArt	protein_coding_gene	tryptophan-rich antigen 3	TRUE
PF3D7_0406200	Pfs16	protein_coding_gene	parasitophorous vacuole membrane protein S16	TRUE
PF3D7_0731800	GEXP08	protein_coding_gene	alpha/beta hydrolase, putative	TRUE
PF3D7_1472200	HDA1	protein_coding_gene	histone deacetylase, putative	TRUE
PF3D7_0513700	PSOP12	protein_coding_gene	secreted ookinete protein, putative	TRUE
PF3D7_1016500	PHIST	protein_coding_gene	Plasmodium exported protein (PHISTc), unknown function	TRUE
PF3D7_1467800	NA	protein_coding_gene	conserved Plasmodium protein, unknown function	TRUE
PF3D7_0819500	NA	protein_coding_gene	conserved protein, unknown function	TRUE
PF3D7_0929600	NA	protein_coding_gene	G2 protein, putative	TRUE
PF3D7_1113900	MAPK2	protein_coding_gene	mitogen-activated protein kinase 2	TRUE
PF3D7_0317700	NA	protein_coding_gene	CPSF (cleavage and polyadenylation specific factor), subunit A, putative	TRUE
PF3D7_1462500	NA	protein_coding_gene	conserved Plasmodium protein, unknown function	FALSE
PF3D7_1128300	PFK11	protein_coding_gene	ATP-dependent 6-phosphofructokinase	FALSE
PF3D7_1132800	AQP	protein_coding_gene	aquaglyceroporin	TRUE
PF3D7_0924600	NA	protein_coding_gene	conserved Plasmodium protein, unknown function	TRUE
PF3D7_1346800	P47	protein_coding_gene	6-cysteine protein P47	TRUE
PF3D7_1253000	GECO	protein_coding_gene	gametocyte erythrocyte cytosolic protein	TRUE
PF3D7_0114000	EPF1	protein_coding_gene	exported protein family 1	TRUE
PF3D7_0109100	CCp5	protein_coding_gene	LCCL domain-containing protein	FALSE
PF3D7_1232300	NA	protein_coding_gene	cytochrome b5, putative	FALSE
PF3D7_0605300	ARK1	protein_coding_gene	serine/threonine protein kinase ARK1	FALSE
PF3D7_0814600	NA	protein_coding_gene	conserved protein, unknown function	TRUE
PF3D7_1022700	NA	protein_coding_gene	phospholipid scramblase, putative	TRUE
PF3D7_1474900	CITH	protein_coding_gene	trailer hitch homolog, putative	TRUE
PF3D7_0525900	NEK2	protein_coding_gene	NIMA related kinase 2	TRUE
PF3D7_0831100	SURF8.1	protein_coding_gene	surface-associated interspersed protein 8.1 (SURFIN 8.1)	TRUE
PF3D7_1477700	Pfg14-748	protein_coding_gene	Plasmodium exported protein (PHISTa), unknown function	TRUE
PF3D7_0801900	LSD2	protein_coding_gene	lysine-specific histone demethylase, putative	TRUE
PF3D7_0303100	NA	protein_coding_gene	CLP1 P-loop domain-containing protein, putative	TRUE
PF3D7_1365600	TOP6B	protein_coding_gene	DNA topoisomerase 6 subunit B, putative	TRUE
PF3D7_1426300	NA	protein_coding_gene	dynein intermediate chain, putative	FALSE
PF3D7_0630300	NA	protein_coding_gene	DNA polymerase epsilon catalytic subunit A, putative	TRUE
PF3D7_1413200	NA	protein_coding_gene	conserved Plasmodium protein, unknown function	FALSE
PF3D7_0608600	NA	protein_coding_gene	conserved Plasmodium protein, unknown function	FALSE
PF3D7_0109400	NA	protein_coding_gene	tubulin-specific chaperone a, putative	FALSE
PF3D7_1222600	AP2-G	protein_coding_gene	AP2 domain transcription factor AP2-G	TRUE
PF3D7_0518700	PUF1	protein_coding_gene	mRNA-binding protein PUF1	TRUE
PF3D7_0423500	GAPM2	protein_coding_gene	glideosome associated protein with multiple membrane spans 2	TRUE
PF3D7_0830800	SURF8.2	protein_coding_gene	surface-associated interspersed protein 8.2 (SURFIN 8.2)	TRUE
PF3D7_1319000	NA	protein_coding_gene	conserved Plasmodium protein, unknown function	FALSE
PF3D7_1238500	NA	protein_coding_gene	conserved Plasmodium protein, unknown function	TRUE
PF3D7_0613800	ApiAP2	protein_coding_gene	AP2 domain transcription factor, putative	TRUE
PF3D7_1372100	GEXP04	protein_coding_gene	Plasmodium exported protein (PHISTb), unknown function	TRUE
PF3D7_1137700	NA	protein_coding_gene	calcium-binding protein, putative	FALSE
PF3D7_1466600	NA	protein_coding_gene	enkurin domain-containing protein, putative	FALSE
PF3D7_1468800	U2AF2	protein_coding_gene	splicing factor U2AF large subunit, putative	TRUE
PF3D7_0103800	ARP1	protein_coding_gene	actin-related protein ARP1, putative	FALSE
PF3D7_1404200	NA	protein_coding_gene	conserved Plasmodium protein, unknown function	FALSE
PF3D7_1462600	NA	protein_coding_gene	conserved Plasmodium membrane protein, unknown function	FALSE
PF3D7_1205700	tGLO2	protein_coding_gene	targeted glyoxalase II	FALSE
PF3D7_0802900	NA	protein_coding_gene	conserved Plasmodium protein, unknown function	FALSE
PF3D7_0927800	COX5B	protein_coding_gene	cytochrome c oxidase subunit 5B, putative	FALSE
PF3D7_1430800	PIP3	protein_coding_gene	PhIL1 interacting protein PIP3	TRUE
PF3D7_0310300	NA	protein_coding_gene	phosphoglycerate mutase, putative	FALSE
PF3D7_0519200	NA	protein_coding_gene	V-type proton ATPase 16 kDa proteolipid subunit	FALSE
PF3D7_1236900	NA	protein_coding_gene	conserved Plasmodium protein, unknown function	FALSE
PF3D7_0115100	PHIST	protein_coding_gene	Plasmodium exported protein (PHISTa), unknown function	FALSE
PF3D7_0936100	ETRAMP9	protein_coding_gene	early transcribed membrane protein	TRUE
PF3D7_1455800	CCp2	protein_coding_gene	LCCL domain-containing protein	FALSE
PF3D7_0704300	NA	protein_coding_gene	conserved Plasmodium membrane protein, unknown function	TRUE
PF3D7_1247800	DPAP2	protein_coding_gene	dipeptidyl aminopeptidase 2	TRUE
PF3D7_0517600	CPbeta	protein_coding_gene	F-actin-capping protein subunit beta, putative	TRUE
PF3D7_0605900	NA	protein_coding_gene	elongation of fatty acids protein, putative	FALSE
PF3D7_1336400	NA	protein_coding_gene	RanBPM and CLTH-like protein, putative	FALSE
PF3D7_1335000	MSRP1	protein_coding_gene	MSP7-like protein	TRUE
PF3D7_1102600	GEXP14	protein_coding_gene	Plasmodium exported protein, unknown function	TRUE
PF3D7_1346700	P48/45	protein_coding_gene	6-cysteine protein	TRUE
PF3D7_1341800	IMC1k	protein_coding_gene	inner membrane complex protein 1k, putative	TRUE
PF3D7_0811600	NA	protein_coding_gene	conserved protein, unknown function	TRUE
PF3D7_0422000	NA	protein_coding_gene	steroid dehydrogenase, putative	TRUE
PF3D7_0928100	NA	protein_coding_gene	conserved Plasmodium protein, unknown function	TRUE
PF3D7_0113600	SURF1.2	pseudogene	surface-associated interspersed protein 1.2 (SURFIN 1.2), pseudogene	TRUE
PF3D7_1014300	NA	protein_coding_gene	SPRY domain-containing protein, putative	TRUE
PF3D7_1127500	NA	protein_coding_gene	protein disulfide-isomerase, putative	TRUE
PF3D7_1475500	CCp1	protein_coding_gene	LCCL domain-containing protein	FALSE
PF3D7_0721700	PSOP1	protein_coding_gene	secreted ookinete protein, putative	TRUE
PF3D7_1011500	NA	protein_coding_gene	conserved protein, unknown function	FALSE
PF3D7_0109000	PHIL1	protein_coding_gene	photosensitized INA-labeled protein PHIL1	TRUE
PF3D7_1330500	NA	protein_coding_gene	CTLH domain-containing protein, putative	FALSE
PF3D7_1358400	NA	protein_coding_gene	conserved Plasmodium protein, unknown function	FALSE
PF3D7_1473200	DNAJ	protein_coding_gene	DnaJ protein, putative	TRUE
PF3D7_1236600	NA	protein_coding_gene	p25-alpha family protein, putative	TRUE
PF3D7_0315600	NA	protein_coding_gene	zinc finger protein, putative	TRUE
PF3D7_1302100	G27/25	protein_coding_gene	gamete antigen 27/25	TRUE
PF3D7_0404300	NA	protein_coding_gene	conserved Plasmodium protein, unknown function	TRUE
PF3D7_1116900	NA	protein_coding_gene	conserved protein, unknown function	TRUE
PF3D7_1252500	NA	protein_coding_gene	Plasmodium exported protein, unknown function	TRUE
PF3D7_1117900	NA	protein_coding_gene	conserved Plasmodium protein, unknown function	TRUE
PF3D7_0417000	NA	protein_coding_gene	conserved Plasmodium protein, unknown function	TRUE
PF3D7_0624600	ISWI	protein_coding_gene	ISWI chromatin-remodeling complex ATPase	TRUE
PF3D7_1362000	NA	protein_coding_gene	cytochrome c oxidase subunit ApiCOX24, putative	FALSE
PF3D7_0829600	ETRAMP8	protein_coding_gene	early transcribed membrane protein 8	TRUE
PF3D7_1202200	PIC	protein_coding_gene	mitochondrial phosphate carrier protein	FALSE
PF3D7_1038700	NA	protein_coding_gene	Plasmodium exported protein, unknown function	TRUE
PF3D7_0920000	ELO3	protein_coding_gene	elongation of fatty acids protein, putative	TRUE
PF3D7_1114000	NA	protein_coding_gene	dynein light chain Tctex-type, putative	TRUE
PF3D7_1328800	SIR2A	protein_coding_gene	transcriptional regulatory protein sir2a	TRUE
PF3D7_1301800	SURF13.1	pseudogene	surface-associated interspersed protein 13.1 (SURFIN 13.1), pseudogene	TRUE
PF3D7_1238400	NA	protein_coding_gene	conserved protein, unknown function	FALSE
PF3D7_0424400	SURF4.2	protein_coding_gene	surface-associated interspersed protein 4.2 (SURFIN 4.2)	TRUE
PF3D7_0411900	NA	protein_coding_gene	DNA polymerase alpha catalytic subunit A	TRUE
PF3D7_1011000	ISP1	protein_coding_gene	inner membrane complex sub-compartment protein 1	TRUE
PF3D7_0603700	mFRS	protein_coding_gene	phenylalanine--tRNA ligase	TRUE
PF3D7_1319800	Pfg17	protein_coding_gene	conserved Plasmodium protein, unknown function	TRUE
PF3D7_0214300	NA	protein_coding_gene	conserved Plasmodium protein, unknown function	TRUE
PF3D7_1322400	NA	protein_coding_gene	conserved Plasmodium protein, unknown function	TRUE
PF3D7_1250100	G377	protein_coding_gene	osmiophilic body protein G377	FALSE
PF3D7_1020300	NA	protein_coding_gene	cytoplasmic dynein intermediate chain, putative	TRUE
PF3D7_0423700	ETRAMP4	protein_coding_gene	early transcribed membrane protein 4	TRUE
PF3D7_0729900	NA	protein_coding_gene	dynein heavy chain, putative	FALSE
PF3D7_1019800	NA	protein_coding_gene	tRNA methyltransferase, putative	TRUE
PF3D7_1426500	ABCG2	protein_coding_gene	ABC transporter G family member 2	TRUE
PF3D7_1348700	WDR16	protein_coding_gene	WD repeat-containing protein 16, putative	FALSE
PF3D7_0825400	NA	protein_coding_gene	ATP synthase-associated protein, putative	FALSE
PF3D7_1410800	NA	protein_coding_gene	ankyrin-repeat protein, putative	FALSE
PF3D7_1456500	NA	protein_coding_gene	STAG domain-containing protein, putative	TRUE
PF3D7_1473700	NUP116	protein_coding_gene	nucleoporin NUP116/NSP116, putative	TRUE
PF3D7_0618500	MDH	protein_coding_gene	malate dehydrogenase	FALSE
PF3D7_1240000	NA	protein_coding_gene	3-hydroxyisobutyryl-CoA hydrolase, putative	TRUE
PF3D7_0515600	GEP	protein_coding_gene	gamete egress protein GEP, putative	FALSE
PF3D7_1112900	NA	protein_coding_gene	conserved protein, unknown function	TRUE
PF3D7_1319400	NA	protein_coding_gene	conserved protein, unknown function	TRUE
PF3D7_1455000	PPM3	protein_coding_gene	protein phosphatase PPM3, putative	TRUE
PF3D7_0831300	GEXP13	protein_coding_gene	Plasmodium exported protein, unknown function	TRUE
PF3D7_0719200	NEK4	protein_coding_gene	NIMA related kinase 4	FALSE
PF3D7_0113400	NA	protein_coding_gene	Plasmodium exported protein, unknown function	TRUE
PF3D7_0923700	NA	protein_coding_gene	conserved protein, unknown function	TRUE
PF3D7_1466200	EGXP	protein_coding_gene	early gametocyte enriched phosphoprotein EGXP	TRUE
PF3D7_1465700	PM8	protein_coding_gene	plasmepsin VIII, putative	TRUE
PF3D7_0206300	AROM	pseudogene	pentafunctional AROM polypeptide, putative, pseudogene	TRUE
PF3D7_1126800	SR-MG	protein_coding_gene	alternative splicing factor SR-MG, putative	TRUE
PF3D7_0921000	NA	protein_coding_gene	ubiquitin-conjugating enzyme E2, putative	FALSE
PF3D7_1236200	NA	protein_coding_gene	conserved Plasmodium protein, unknown function	TRUE
PF3D7_0514000	TTL	protein_coding_gene	tubulin--tyrosine ligase, putative	TRUE
PF3D7_1033900	NA	protein_coding_gene	ubiquitin-conjugating enzyme E2, putative	TRUE
PF3D7_0723200	NA	protein_coding_gene	conserved Plasmodium protein, unknown function	FALSE
PF3D7_1477800	ACBP	protein_coding_gene	acyl-CoA binding protein	TRUE
PF3D7_1029900	NA	protein_coding_gene	ORC3 domain-containing protein, putative	TRUE
PF3D7_0730900	PTP4	protein_coding_gene	EMP1-trafficking protein	TRUE
PF3D7_0905300	NA	protein_coding_gene	dynein heavy chain, putative	FALSE
PF3D7_0320800	DOZI	protein_coding_gene	ATP-dependent RNA helicase DDX6	FALSE
PF3D7_1038400	Pf11-1	protein_coding_gene	gametocyte-specific protein	TRUE
PF3D7_1134600	NA	protein_coding_gene	zinc finger protein, putative	TRUE
PF3D7_1351600	GK	protein_coding_gene	glycerol kinase	FALSE
PF3D7_1226100	HAD3	protein_coding_gene	haloacid dehalogenase-like hydrolase, putative	FALSE
PF3D7_1124000	ERO1	protein_coding_gene	endoplasmic reticulum oxidoreductin, putative	FALSE
PF3D7_1406900	RlmN	protein_coding_gene	radical SAM protein, putative	TRUE
PF3D7_0504900	NA	protein_coding_gene	transmembrane protein TMEM222, putative	FALSE
PF3D7_0603600	NA	protein_coding_gene	AT-rich interactive domain-containing protein, putative	TRUE
PF3D7_1325200	NA	protein_coding_gene	lactate dehydrogenase, putative	FALSE
PF3D7_1216700	PLP2	protein_coding_gene	perforin-like protein 2	FALSE
PF3D7_0922900	FabG	protein_coding_gene	3-oxoacyl-[acyl-carrier-protein] reductase	TRUE
PF3D7_1348800	NA	protein_coding_gene	E1-E2 ATPase, putative	FALSE
PF3D7_1407000	CCp3	protein_coding_gene	LCCL domain-containing protein	TRUE
PF3D7_1474000	NA	protein_coding_gene	conserved Plasmodium protein, unknown function	TRUE
PF3D7_1440600	SOC3	protein_coding_gene	protein SOC3, putative	FALSE
PF3D7_1410100	NA	protein_coding_gene	alpha/beta hydrolase, putative	FALSE
PF3D7_0708000	NA	protein_coding_gene	cytoskeleton associated protein, putative	FALSE
PF3D7_1362700	NA	protein_coding_gene	conserved Plasmodium protein, unknown function	TRUE
